# Supplementary material for: Developmentally dependent reprogramming of the Arabidopsis floral transcriptome under sufficient and limited water availability
Source: BMC Plant Biol. 2024 Apr 11;24:273. doi: 10.1186/s12870-024-04916-w (PMC11007919; doi:10.1186/s12870-024-04916-w)
Supplement: Supplementary file 2 — Supplementary Material 2: File S1. Drought-responsive genes (DTGs) from 18 individual comparisons [file 12870_2024_4916_MOESM2_ESM.xlsx]

## Sheet: README
File S1. Drought-responsive genes (DTGs) from 18 individual comparisons. The name of each data sheet corresponds with the sheet number and comparison listed below. The reference number is annotated in Figure S2C and File S8. Each data sheet contains the differentially expressed genes in response to drought from specific comparisons between different water conditions. Within each sheet, Column A s…
Sheet number	Comparison	Reference number
01	D5_E_MD-WW	521/511
02	D5_E_SD-WW	531/511
03	D5_M_MD-WW	522/512
04	D5_M_SD-WW	532/512		For each data sheet:
05	D5_L_MD-WW	523/513		A	Gene_ID
06	D5_L_SD-WW	533/513		B	gene: annotated gene name
07	D6_E_MD-WW	621/611		C	Expression level in sample 1 (Ref. # )
08	D6_E_SD-WW	631/611		D	Expression level in sample 2 (Ref. # )
09	D6_M_MD-WW	622/612		E	log2 (exp.level of sample2/exp.level of sample1)
10	D6_M_SD-WW	632/612		F	p_value
11	D6_L_MD-WW	623/613
12	D6_L_SD-WW	633/613
13	D7_E_MD-WW	721/711
14	D7_E_SD-WW	731/711
15	D7_M_MD-WW	722/712
16	D7_M_SD-WW	732/712
17	D7_L_MD-WW	723/713
18	D7_L_SD-WW	733/713

## Sheet: 01=D5_E_MD-WW
INC=224, DEC=47, TOTAL=271
Gene_ID	gene	511	521	log2(fold_change)	p_value
AT1G01400	-	0.494182	3.98903	3.01293	0.0029
AT1G02030	ZAT1	1.19591	2.98972	1.3219	0.0074
AT1G02050	PKSA	8.08581	41.2889	2.35229	5e-05
AT1G02340	HFR1	1.86397	3.97637	1.09308	0.0203
AT1G02510	TPK4	0.409356	4.44862	3.44193	0.003
AT1G02790	PGA3	0.179177	0.905455	2.33726	0.0475
AT1G02980	CUL2	0.750042	1.70773	1.18704	0.02975
AT1G04880	HMGB15	6.11708	14.8745	1.28193	5e-05
AT1G05020	AP180	0.82208	1.91006	1.21627	0.0137
AT1G05690	BT3	2.71558	8.29874	1.61163	5e-05
AT1G05920	-	2.38932	7.4769	1.64584	0.00035
AT1G05930	-	1.85281	6.28522	1.76225	0.0034
AT1G06160	ERF094	0.33135	1.37972	2.05795	0.049
AT1G09880	-	0.248969	1.17103	2.23374	0.02515
AT1G11020	-	1.714	3.78884	1.14439	0.01465
AT1G12450	-	0.54069	1.88353	1.80057	0.01745
AT1G14520	MIOX1	5.69681	18.9291	1.73238	5e-05
AT1G15320	-	4.30283	11.5254	1.42146	0.0001
AT1G16090	WAKL7	0.419019	1.39122	1.73126	0.0485
AT1G18960	-	4.54821	10.1397	1.15665	0.002
AT1G19150	LHCA6	2.57502	10.9463	2.08778	5e-05
AT1G22730	-	1.68458	3.37417	1.00214	0.0044
AT1G23760	JP630	0.206788	2.68091	3.69649	0.00445
AT1G24250	-	0.742935	3.22718	2.11897	0.02845
AT1G29430	SAUR62	1.48006	4.8394	1.70917	0.0235
AT1G29640	-	3.06114	8.1251	1.40832	0.00385
AT1G30640	-	0.803617	1.61702	1.00876	0.0421
AT1G32920	-	26.5888	101.829	1.93725	5e-05
AT1G52430	-	0.410655	1.6576	2.0131	0.00025
AT1G52910	-	1.76131	4.36888	1.31061	0.0382
AT1G53887	-	7.46649	17.782	1.25192	0.00785
AT1G54230	-	4.97556	13.3799	1.42714	0.0001
AT1G55050	-	1.00045	2.00845	1.00543	0.0112
AT1G55140	-	5.01459	12.4153	1.30792	0.00075
AT1G55620	CLC-F	0.813006	1.63439	1.00741	0.02665
AT1G60240	-	6.29102	24.0689	1.9358	5e-05
AT1G60550	MENB	1.89746	5.02708	1.40565	0.00335
AT1G61255	-	0.704246	5.47309	2.9582	0.03695
AT1G62130	-	0.825382	1.7151	1.05516	0.0106
AT1G62333	-	1.202	4.9019	2.0279	0.026
AT1G65120	-	0.363264	1.38248	1.92817	0.0011
AT1G65200	-	0.787363	2.07722	1.39956	0.0032
AT1G66060	-	1.00118	3.0802	1.62132	0.0073
AT1G66110	-	0.794174	2.88579	1.86144	0.0297
AT1G68360	-	4.23633	12.5883	1.5712	0.00095
AT1G68840	RAV2	0.502106	2.16511	2.10837	0.00525
AT1G70185	-	4.27124	12.1231	1.50503	0.03765
AT1G71930	NAC030	0.166577	1.03317	2.63281	0.03645
AT1G72530	MORF7	3.43146	8.56204	1.31913	0.0185
AT1G74010	-	0.274176	1.36958	2.32055	0.0213
AT1G74670	GASA6	19.4213	53.1486	1.45239	5e-05
AT1G74870	-	13.6454	30.1883	1.14558	0.0001
AT1G75000	-	4.55711	9.80267	1.10506	0.00525
AT1G75940	BGLU20	0.0990344	1.5986	4.01274	0.021
AT1G76410	ATL8	1.77327	4.13865	1.22275	0.02675
AT1G78640	-	0.683073	3.62836	2.40921	0.00155
AT1G78970	LUP1	0.686645	1.92725	1.48891	0.00625
AT1G79410	2021-10-05	0.785352	1.68095	1.09786	0.04385
AT1G79450	ALIS5	1.96096	5.90709	1.59089	0.00035
AT1G79640	-	0.769652	1.61321	1.06766	0.024
AT1G80440	-	0.407832	1.8986	2.21889	0.0065
AT1G80980	-	1.2967	2.62722	1.01869	0.03895
AT2G04790	-	3.24324	7.65712	1.23937	0.01015
AT2G05185	-	0.759467	3.62083	2.25326	0.01615
AT2G05400	-	0.319555	1.06369	1.73494	0.0429
AT2G06925	PLA2-ALPHA	40.1883	95.1259	1.24306	5e-05
AT2G17300	-	4.8222	10.4122	1.11051	0.01225
AT2G18260	SYP112	18.1864	41.7761	1.19982	5e-05
AT2G21140	PRP2	1.36456	4.57389	1.74499	0.0011
AT2G21490	LEA	0.224899	1.87834	3.06211	0.04075
AT2G21880	RABG2	0.832958	3.12698	1.90845	0.0136
AT2G22890	FAD4L2	0.213838	2.19803	3.36162	0.0195
AT2G23510	SDT	2.10728	4.37651	1.0544	0.0189
AT2G23680	-	0.608817	1.64934	1.43781	0.0456
AT2G26440	PME12	0.944784	4.3409	2.19994	5e-05
AT2G26800	HMGCL	1.44679	3.34554	1.20938	0.00535
AT2G27650	-	0.638338	1.74079	1.44735	0.00325
AT2G29680	CDC6	0.552381	1.2851	1.21815	0.0426
AT2G29800	-	0.43941	2.47093	2.49142	0.00975
AT2G30140	UGT87A2	1.1257	2.45121	1.12268	0.03315
AT2G31865	PARG2	0.656531	1.44128	1.13441	0.0393
AT2G32050	-	2.52044	6.65946	1.40173	0.0134
AT2G33000	-	2.68759	6.1672	1.1983	0.0006
AT2G33010	-	0.25928	0.889118	1.77786	0.0376
AT2G34220	MEE20	2.35972	6.02816	1.3531	5e-05
AT2G37090	IRX9	0.683897	1.67013	1.28811	0.0403
AT2G37580	ATL33	1.69739	4.24713	1.32317	0.0312
AT2G37770	AKR4C9	1.00687	2.19397	1.12367	0.04295
AT2G38690	-	5.16964	11.871	1.19931	0.00325
AT2G40180	PP2C5	0.564676	1.67598	1.56951	0.03095
AT2G41130	BHLH106	1.08448	2.79325	1.36493	0.02875
AT2G41470	-	1.04463	2.57079	1.29921	0.0201
AT2G42510	-	1.71717	5.58024	1.70029	5e-05
AT2G43470	-	0.804727	3.80216	2.24025	0.0263
AT2G44010	-	1.0765	4.08474	1.92389	0.0314
AT2G45260	-	0.733071	1.91927	1.38853	0.01395
AT2G45750	-	0.125649	1.05224	3.06599	0.0124
AT2G47040	PME5	0.190332	3.09204	4.02197	0.0009
AT3G02250	-	4.09616	8.20862	1.00287	0.00025
AT3G05850	-	0.459466	1.08354	1.23773	0.0263
AT3G06100	NIP7-1	6.59836	13.947	1.07977	0.0003
AT3G06560	PAPS3	1.40647	5.01141	1.83314	0.00065
AT3G07250	-	1.00448	2.19453	1.12745	0.00385
AT3G07850	-	0.597977	2.61263	2.12734	0.0047
AT3G12430	-	2.31221	7.76105	1.74698	0.0031
AT3G12540	-	0.534199	2.56439	2.26316	0.014
AT3G12850	-	0.407362	2.27145	2.47923	0.04865
AT3G13210	-	2.6634	5.84869	1.13484	0.00095
AT3G15400	ATA20	6.63229	28.4947	2.10311	5e-05
AT3G15540	IAA19	3.20772	6.43625	1.00467	0.0211
AT3G16712	-	24.6449	60.5502	1.29684	0.03455
AT3G17420	GPK1	1.30786	2.6256	1.00543	0.0212
AT3G19440	-	0.880341	2.19379	1.31729	0.0193
AT3G20865	AGP40	5.12764	12.4795	1.2832	0.02395
AT3G20990	-	1.76495	4.4041	1.31922	0.0069
AT3G21000	-	2.61966	5.39408	1.042	0.01005
AT3G21720	ICL	0.19654	0.894738	2.18665	0.02445
AT3G23120	AtRLP38	0.63689	1.44748	1.18442	0.03175
AT3G23610	DSPTP1	2.22254	5.68836	1.3558	0.0045
AT3G28540	-	0.838851	2.05482	1.29253	0.02105
AT3G28980	-	0.35331	3.27925	3.21436	0.00255
AT3G44220	-	4.71101	11.4176	1.27715	0.0022
AT3G44260	CAF1-9	1.38941	3.1819	1.19542	0.03105
AT3G44798	-	2.14718	5.90872	1.46041	0.00895
AT3G47295	PSY2	15.2168	64.1933	2.07676	0.0123
AT3G49540	-	0.784619	3.2023	2.02904	0.02225
AT3G49832	-	2.13797	7.17704	1.74715	0.0427
AT3G50820	PSBO2	3.27756	9.47184	1.53102	0.0001
AT3G53210	-	1.43995	3.26165	1.17958	0.0197
AT3G53640	-	0.236837	1.00194	2.08083	0.02505
AT3G55570	-	42.8978	97.5773	1.18564	0.0009
AT3G55990	ESK1	1.45307	3.48624	1.26257	0.0037
AT3G56080	-	0.343687	0.948287	1.46423	0.04005
AT3G57130	NPR6	0.371098	1.04038	1.48725	0.04495
AT3G57370	-	0.485456	1.75258	1.85207	0.03005
AT3G57780	-	1.04133	2.14783	1.04445	0.01685
AT3G58000	VQ25	1.44354	5.61048	1.95852	0.01245
AT3G58150	-	2.56621	5.15745	1.00702	0.047
AT3G59510	-	0.233204	1.75402	2.911	0.01215
AT3G62690	ATL5	0.487189	1.36405	1.48535	0.04725
AT3G63095	-	3.16036	9.14992	1.53367	0.0055
AT4G00050	UNE10	0.231482	1.21547	2.39255	0.0242
AT4G01360	-	0.72197	2.34585	1.7001	0.0155
AT4G02870	ARF42	0.637945	2.2651	1.82807	0.03085
AT4G03230	-	1.21175	2.45175	1.01672	0.0052
AT4G04850	KEA3	0.603566	1.38707	1.20046	0.01725
AT4G04880	-	0.489758	2.21932	2.17998	0.02055
AT4G05310	-	0.454088	2.8434	2.64657	0.0078
AT4G14080	A6	31.6544	71.2321	1.17012	5e-05
AT4G14305	-	2.18482	4.5538	1.05956	0.0416
AT4G14400	ACD6	0.549704	1.17653	1.09781	0.03725
AT4G14540	NFYB3	2.67285	5.80672	1.11935	0.04695
AT4G14815	-	0.376249	4.38157	3.54169	0.02905
AT4G15800	RALFL33	13.3128	30.0524	1.17466	0.00065
AT4G17245	-	0.730364	2.61624	1.84081	0.04355
AT4G18430	RABA1E	0.811602	2.59953	1.67941	0.02615
AT4G18780	CESA8	1.54211	3.29071	1.09349	0.0149
AT4G19560	CYCT1-2	3.25747	7.5533	1.21335	0.00015
AT4G19660	NPR4	0.922032	2.24331	1.28274	0.0124
AT4G20050	QRT3	0.411917	1.32804	1.68888	0.01965
AT4G20420	-	103.294	270.193	1.38723	5e-05
AT4G20900	MS5	2.17568	7.98042	1.875	0.0001
AT4G21120	CAT1	0.143928	3.37586	4.55184	0.002
AT4G21600	ENDO5	1.59536	3.19336	1.0012	0.04415
AT4G22690	CYP706A1	0.653084	2.21702	1.76328	0.0011
AT4G22940	-	0.238	1.05269	2.14505	0.0336
AT4G23700	CHX17	0.325267	0.93133	1.51767	0.0248
AT4G24090	-	3.44284	7.42216	1.10824	0.0047
AT4G24700	-	2.83804	5.73381	1.0146	0.04605
AT4G24860	-	0.457617	0.986703	1.10848	0.03985
AT4G28397	-	4.205	10.07	1.25988	0.0171
AT4G28560	RIC7	0.810312	2.10663	1.37839	0.02765
AT4G29550	-	0.650407	1.859	1.51511	0.03645
AT4G30440	GAE1	8.96998	18.3419	1.03197	0.00015
AT4G34850	PKSB	85.5997	173.573	1.01986	0.00215
AT4G36060	BHLH11	0.443726	2.52346	2.50766	0.01125
AT5G02540	-	0.983666	7.81031	2.98914	5e-05
AT5G02660	-	0.384545	1.72003	2.16121	0.00475
AT5G04500	-	0.362226	1.00149	1.46718	0.02125
AT5G06690	WCRKC1	3.40588	12.3639	1.86003	0.00025
AT5G07530	GRP17	5.94357	25.6811	2.11131	5e-05
AT5G13320	GH3.12	1.01568	2.13685	1.07304	0.0243
AT5G15060	LBD34	1.81694	3.95948	1.1238	0.02425
AT5G15960	KIN1	7.674	17.5536	1.19372	0.0029
AT5G16090	-	3.10656	8.2488	1.40887	0.01895
AT5G16920	-	0.169595	4.68431	4.78767	0.02665
AT5G17830	-	2.91647	8.04966	1.4647	5e-05
AT5G17850	CCX2	0.82048	2.27702	1.47261	0.00955
AT5G19580	-	0.528791	2.75741	2.38255	0.00075
AT5G19730	PME53	3.1444	6.70304	1.09203	0.0033
AT5G20270	HHP1	22.912	46.4408	1.01929	5e-05
AT5G20420	CLSY2	0.551162	1.18696	1.10673	0.01785
AT5G25250	FLOT1	0.700886	2.39058	1.77011	0.0138
AT5G25450	QCR7-2	2.09554	5.30771	1.34077	0.005
AT5G35410	CIPK24	1.52819	3.20313	1.06766	0.01585
AT5G36937	-	1.18489	3.41878	1.52873	0.0354
AT5G39190	GLP5A	0.552917	1.77483	1.68254	0.04915
AT5G41090	anac095	2.95696	11.7969	1.99622	0.00135
AT5G42120	LECRKS6	0.801041	1.82088	1.18469	0.02815
AT5G43420	ATL16	2.0096	4.19132	1.0605	0.01315
AT5G44330	-	1.42661	4.86272	1.76917	0.00055
AT5G45880	-	0.590855	3.90974	2.7262	0.00785
AT5G46380	-	0.50309	1.27344	1.33984	0.0462
AT5G49340	TBL4	0.675047	1.78843	1.40564	0.0352
AT5G50800	SWEET13	0.950743	2.74805	1.53128	0.01805
AT5G51270	PUB53	0.765023	2.70007	1.81942	0.0006
AT5G51530	-	0.442681	1.74557	1.97935	0.00105
AT5G54095	-	0.569745	3.16281	2.47282	0.01815
AT5G60080	-	0.592733	2.44597	2.04495	0.02875
AT5G60740	ABCG28	0.221882	1.14993	2.37369	0.00235
AT5G61260	-	1.06509	3.34203	1.64975	0.00345
AT5G61660	-	4.78114	9.91741	1.05261	0.00985
AT5G61940	-	0.979632	2.10738	1.10514	0.00485
AT5G61950	-	1.17761	2.51958	1.09731	0.00325
AT5G63760	ARI15	1.68045	3.52846	1.07019	0.0094
AT5G65207	-	13.0683	27.0028	1.04703	0.0165
AT5G66400	RAB18	2.72237	5.74959	1.0786	0.01885
AT5G66630	DAR5	0.49505	1.26894	1.35798	0.015
AT5G66870	LBD36	0.352234	1.66788	2.24341	0.01535
AT5G67130	-	4.62791	10.8985	1.23569	0.00045
ATCG00340	PSAB	17.2929	90.5358	2.38831	5e-05
ATCG00550	PSBJ	66.2008	322.034	2.28229	0.02585
ATCG00580	PSBE	7.11561	27.0477	1.92645	0.037
ATCG00650	RPS18	570.964	1314.83	1.20341	5e-05
AT1G06710	-	0.984118	0.422334	-1.22045	0.02875
AT1G12805	-	18.1589	6.59826	-1.46052	0.001
AT1G18140	LAC1	30.5054	11.2359	-1.44095	5e-05
AT1G51340	MATE	1.13651	0.265316	-2.09883	0.02235
AT1G56050	-	6.28486	2.98391	-1.07468	0.0034
AT1G56650	MYB75	12.1741	4.66235	-1.38469	0.0008
AT1G64220	TOM7-2	11.8166	2.86443	-2.04449	0.04045
AT1G70800	-	7.56828	3.21963	-1.23307	0.01545
AT1G72920	-	5.43383	2.35417	-1.20675	0.0111
AT1G76650	CML38	11.7569	5.35124	-1.13557	0.0065
AT1G77200	ERF037	4.03324	1.71166	-1.23654	0.0408
AT2G25260	-	3.53186	1.73088	-1.02893	0.041
AT2G31940	-	16.5048	7.84251	-1.0735	0.0081
AT2G34140	CDF4	4.95638	1.95089	-1.34516	0.00925
AT2G34980	SETH1	4.12034	1.92632	-1.09692	0.02755
AT2G41660	MIZ1	1.70386	0.708782	-1.2654	0.0428
AT2G42340	-	3.12771	1.36756	-1.1935	0.04815
AT2G42610	LSH10	9.92718	4.54895	-1.12585	0.0027
AT2G45890	ROPGEF4	2.47872	1.05898	-1.22692	0.0158
AT2G46650	CYTB5-C	15.1196	5.87337	-1.36416	0.00055
AT3G01570	-	4.46132	1.94973	-1.19419	0.03105
AT3G17225	-	4.05291	1.06561	-1.92728	0.0409
AT3G23130	SUP	2.77528	1.14328	-1.27946	0.03615
AT3G47010	-	2.42831	1.13556	-1.09655	0.01955
AT3G50930	BCS1	4.999	1.33471	-1.90511	5e-05
AT3G51940	-	4.07194	1.90751	-1.09403	0.00915
AT4G01950	GPAT3	0.940539	0.136539	-2.78417	0.0476
AT4G10650	DGP2	1.80909	0.665713	-1.44229	0.04585
AT4G11310	-	2.82803	1.1924	-1.24594	0.02395
AT4G15200	FH3	1.73072	0.788513	-1.13417	0.0269
AT4G26260	MIOX4	7.72968	3.50246	-1.14204	0.00135
AT4G27652	-	12.5798	6.2564	-1.0077	0.0276
AT4G37610	BT5	5.04812	1.98307	-1.34801	0.02325
AT4G39950	CYP79B2	1.47798	0.476451	-1.63323	0.0089
AT5G06540	PCMP-H88	0.982954	0.336452	-1.54672	0.03775
AT5G10600	CYP81K2	2.21332	0.938984	-1.23704	0.01375
AT5G25310	-	1.27169	0.385382	-1.72238	0.0204
AT5G36910	THI2.2	8.329	3.48106	-1.25862	0.0124
AT5G47220	ERF2	10.1897	4.14323	-1.29829	0.0012
AT5G51190	ERF105	5.47651	2.51849	-1.12069	0.0262
AT5G54060	A3G2XYLT	1.96983	0.273698	-2.84741	0.0058
AT5G57660	COL5	1.82941	0.750408	-1.28563	0.0329
AT5G61420	MYB28	3.97198	1.97412	-1.00865	0.017
AT5G61540	-	1.5917	0.63621	-1.323	0.04015
AT5G61800	PCMP-E8	3.13882	1.47496	-1.08954	0.0187
AT5G63180	-	3.97386	1.73316	-1.19714	0.00515
ATCG00730	PETD	8.71142	3.49533	-1.31748	0.0359

## Sheet: 02=D5_E_SD-WW
INC=194, DEC=68, TOTAL=262
Gene_ID	gene	511	531	log2(fold_change)	p_value
AT1G01400	-	0.49764	3.01237	2.59773	0.0164
AT1G02030	ZAT1	1.20641	2.70806	1.16654	0.0079
AT1G02050	PKSA	8.15635	20.4322	1.32485	5e-05
AT1G02340	HFR1	1.88123	4.92945	1.38975	0.00375
AT1G02390	GPAT2	0.470187	1.74476	1.89172	0.0124
AT1G02510	TPK4	0.412831	2.80634	2.76506	0.0207
AT1G02790	PGA3	0.181191	1.51635	3.06502	0.0428
AT1G02980	CUL2	0.755839	2.08398	1.46319	0.0069
AT1G05020	AP180	0.828454	1.95621	1.23956	0.01125
AT1G05920	-	2.40631	5.52069	1.19803	0.00495
AT1G09794	-	3.64345	10.3226	1.50242	0.0311
AT1G09880	-	0.25125	2.55252	3.34473	0.0025
AT1G11120	-	2.91862	7.7554	1.40991	0.0213
AT1G12290	-	0.384803	1.05873	1.46015	0.0196
AT1G12450	-	0.545219	1.96661	1.8508	0.02985
AT1G14520	MIOX1	5.75068	18.9507	1.72045	5e-05
AT1G15300	-	0.621653	1.76793	1.50788	0.0074
AT1G18960	-	4.5863	10.7785	1.23276	0.00125
AT1G19150	LHCA6	2.59577	7.33646	1.49892	0.00125
AT1G21060	-	1.05124	2.42755	1.20741	0.0212
AT1G23760	JP630	0.208611	0.919277	2.13969	0.02095
AT1G23800	ALDH2B7	2.80411	6.12097	1.12622	0.0014
AT1G29140	-	0.395601	2.18583	2.46607	0.03315
AT1G29590	eIF4E3	0.869595	2.53051	1.54102	0.02895
AT1G29640	-	3.08773	7.53502	1.28707	0.012
AT1G31935	-	7.93307	15.9454	1.00719	0.01735
AT1G32100	PRR1	4.5253	9.15568	1.01665	0.00305
AT1G32920	-	26.8305	56.172	1.06598	5e-05
AT1G43790	TED6	22.7413	46.4936	1.03172	0.00015
AT1G47400	-	1.9304	6.38221	1.72515	0.0407
AT1G47610	-	2.62783	7.73607	1.55773	0.00085
AT1G52430	-	0.413755	0.9849	1.2512	0.02635
AT1G54230	-	5.01286	10.5756	1.07703	0.0026
AT1G55050	-	1.00917	2.04429	1.01844	0.01175
AT1G55140	-	5.05622	12.1439	1.2641	0.0016
AT1G55630	-	1.04886	2.38793	1.18694	0.0184
AT1G56080	-	0.780769	1.9397	1.31286	0.03515
AT1G60240	-	6.33633	16.1245	1.34753	0.00095
AT1G60550	MENB	1.91349	5.01646	1.39046	0.0047
AT1G61563	RALFL8	0.517758	8.71529	4.0732	0.04005
AT1G61566	RALFL9	0.483414	6.0548	3.64675	0.04245
AT1G62940	4CLL1	10.5904	24.4341	1.20613	5e-05
AT1G66060	-	1.00847	2.93424	1.54082	0.00675
AT1G66110	-	0.799776	2.56092	1.67899	0.0327
AT1G66850	-	93.3857	240.685	1.36587	5e-05
AT1G67620	-	5.65543	11.6669	1.04471	0.0034
AT1G68330	-	0.679847	2.0221	1.57257	0.0266
AT1G68360	-	4.26879	8.88397	1.05738	0.01445
AT1G68875	-	0.528753	4.28078	3.01721	0.01455
AT1G69600	ZHD11	6.57383	17.8107	1.43794	0.0003
AT1G73050	-	0.595634	1.59324	1.41947	0.02525
AT1G74670	GASA6	19.5995	41.2405	1.07324	0.00015
AT1G74870	-	13.754	27.6445	1.00714	5e-05
AT1G75910	EXL4	0.357592	2.47765	2.79259	0.01345
AT1G75940	BGLU20	0.100148	1.29653	3.69446	0.0422
AT1G76410	ATL8	1.78827	4.27377	1.25694	0.0409
AT1G78690	-	2.31827	6.00551	1.37324	0.0026
AT1G78970	LUP1	0.692648	1.68633	1.2837	0.01655
AT1G79450	ALIS5	1.97643	4.90244	1.3106	0.0026
AT2G07560	AHA6	0.130409	0.855096	2.71305	0.0164
AT2G17300	-	4.86332	10.1879	1.06684	0.01575
AT2G20825	ULT2	1.74321	5.69391	1.70767	0.00855
AT2G21140	PRP2	1.37645	3.62888	1.39857	0.00865
AT2G23800	GGPPS2	0.441612	1.7859	2.0158	0.01995
AT2G25790	-	0.349907	0.920487	1.39543	0.0261
AT2G26440	PME12	0.952765	2.16164	1.18193	0.02305
AT2G27650	-	0.643438	1.65957	1.36693	0.003
AT2G28120	-	0.726817	1.83545	1.33647	0.01235
AT2G28315	-	0.639752	1.9805	1.63028	0.02305
AT2G29720	CTF2B	0.42989	1.31943	1.61788	0.04875
AT2G29800	-	0.442706	1.51674	1.77655	0.0278
AT2G29910	-	2.2224	4.45664	1.00384	0.0082
AT2G29980	FAD3	13.5842	27.8079	1.03356	5e-05
AT2G32530	CSLB3	2.03519	4.08874	1.00649	0.0025
AT2G33000	-	2.71121	6.76393	1.31893	0.0002
AT2G37770	AKR4C9	1.01588	2.69751	1.40889	0.0152
AT2G38940	PHT1-4	0.496279	1.37176	1.4668	0.03785
AT2G41470	-	1.05426	2.56489	1.28266	0.02375
AT2G41870	-	0.54897	1.45298	1.40422	0.0445
AT2G42140	VQ17	3.17835	6.51054	1.0345	0.01765
AT2G42940	AHL16	3.16766	14.0948	2.15368	0.00325
AT2G43120	-	4.91555	10.1788	1.05014	0.0021
AT2G45750	-	0.126707	1.32855	3.39028	0.0154
AT2G46680	ATHB-7	4.51171	9.10361	1.01276	0.00125
AT2G47040	PME5	0.192399	3.76781	4.29155	0.0022
AT3G01270	-	0.134047	1.4722	3.45716	0.0364
AT3G01550	PPT2	1.55684	3.3197	1.09243	0.01955
AT3G03341	-	6.03698	12.1641	1.01073	0.02925
AT3G05240	PCMP-E82	0.333041	1.04829	1.65427	0.04075
AT3G05660	AtRLP33	0.676786	1.54464	1.1905	0.0117
AT3G05850	-	0.463568	1.11618	1.26772	0.0266
AT3G06560	PAPS3	1.41664	4.26969	1.59166	0.00085
AT3G07250	-	1.01233	2.15774	1.09185	0.00455
AT3G07820	-	0.160208	2.10889	3.71847	0.0357
AT3G07850	-	0.604256	6.11108	3.3382	0.00035
AT3G13400	sks13	0.188197	1.80235	3.25956	0.0088
AT3G13420	-	1.83823	4.00073	1.12195	0.00855
AT3G14040	-	0.273991	3.5462	3.69407	0.003
AT3G14780	-	1.39998	3.47416	1.31125	0.01475
AT3G20865	AGP40	5.17396	14.0426	1.44047	0.00835
AT3G21510	AHP1	2.6532	5.7047	1.10442	0.0355
AT3G21670	NPF6.4	1.01123	2.19698	1.11942	0.0162
AT3G23120	AtRLP38	0.642987	1.51152	1.23314	0.0201
AT3G27250	-	0.702056	2.09287	1.57582	0.02805
AT3G28790	-	0.205623	1.23515	2.58661	0.0146
AT3G28830	-	0.068623	1.46721	4.41824	0.04725
AT3G28840	-	0.183617	1.12726	2.61805	0.0325
AT3G28980	-	0.357128	3.26307	3.19172	0.00965
AT3G29400	ATEXO70E1	1.56278	3.12788	1.00107	0.0076
AT3G44220	-	4.74909	11.9426	1.33039	0.00135
AT3G46770	REM22	1.73853	4.24015	1.28624	0.0211
AT3G47295	PSY2	15.3459	39.7461	1.37295	0.00985
AT3G48250	-	0.1819	0.827351	2.18535	0.0381
AT3G49540	-	0.793064	6.01929	2.92408	0.0133
AT3G49570	LSU3	62.4134	139.541	1.16077	5e-05
AT3G53980	-	66.5117	134.132	1.01197	5e-05
AT3G54910	-	1.53091	3.17372	1.05178	0.0183
AT3G55570	-	43.25	96.4883	1.15765	0.0001
AT3G55990	ESK1	1.4659	3.06454	1.06388	0.0109
AT3G56230	-	0.61816	2.1928	1.82672	0.02475
AT3G57690	AGP23	1.7403	22.4456	3.68903	0.03155
AT3G58000	VQ25	1.4563	4.62474	1.66706	0.04505
AT3G59510	-	0.23519	1.66724	2.82556	0.0264
AT3G60960	-	0.406886	1.36274	1.74381	0.03455
AT3G62170	VGDH2	0.0907688	1.54027	4.08484	0.0445
AT3G63095	-	3.18287	10.8101	1.76399	0.0017
AT4G01060	ETC3	14.1798	31.198	1.13762	0.0125
AT4G04850	KEA3	0.609379	1.25403	1.04116	0.03045
AT4G04880	-	0.493878	1.81862	1.88062	0.0225
AT4G05310	-	0.457554	1.80739	1.98189	0.04845
AT4G09960	AGL11	0.585467	1.65305	1.49747	0.0442
AT4G14080	A6	31.9033	79.0936	1.30985	5e-05
AT4G17695	KAN3	1.10281	3.40956	1.6284	0.0132
AT4G18425	-	0.87797	3.2952	1.90812	0.0232
AT4G20420	-	104.063	304.837	1.55058	5e-05
AT4G20900	MS5	2.19246	5.06352	1.20759	0.0057
AT4G21120	CAT1	0.145411	7.54402	5.69713	0.0053
AT4G22690	CYP706A1	0.659022	1.35795	1.04303	0.04805
AT4G22840	BASS6	2.3569	4.94566	1.06927	0.00655
AT4G24860	-	0.461244	0.986468	1.09674	0.0328
AT4G28397	-	4.2357	9.21637	1.1216	0.02505
AT4G33020	ZIP9	2.33735	5.12855	1.13368	0.01725
AT4G33420	PER47	0.308239	1.44098	2.22493	0.03145
AT4G33440	-	1.24109	2.90873	1.22879	0.0097
AT4G35010	BGAL11	0.120487	0.831946	2.78761	0.02515
AT4G35180	LHT7	0.509153	1.72865	1.76347	0.0164
AT5G02540	-	0.993396	5.24221	2.39973	0.0008
AT5G02660	-	0.387597	1.17157	1.59582	0.0231
AT5G03795	-	1.42788	4.20626	1.55867	0.0005
AT5G04500	-	0.365467	0.889005	1.28245	0.0384
AT5G07530	GRP17	6.00084	20.0206	1.73825	5e-05
AT5G07560	GRP20	0.351859	5.49053	3.96388	0.04095
AT5G09220	AAP2	2.66465	5.90178	1.14721	0.001
AT5G09570	-	15.9519	33.6094	1.07514	0.0001
AT5G09730	BXL3	0.59072	1.23802	1.06749	0.0424
AT5G13820	TRP4	0.97372	1.95212	1.00346	0.01995
AT5G14380	AGP6	1.60293	6.09117	1.926	0.00595
AT5G15060	LBD34	1.83181	4.09427	1.16034	0.0199
AT5G15480	-	0.266961	1.52626	2.5153	0.02645
AT5G15960	KIN1	7.73709	16.0647	1.05403	0.01025
AT5G16920	-	0.170782	12.989	6.249	0.0484
AT5G17570	-	0.419648	1.32829	1.66232	0.0497
AT5G17850	CCX2	0.827963	1.79611	1.11724	0.046
AT5G19070	-	0.897852	2.59317	1.53017	0.01755
AT5G19580	-	0.53415	3.22281	2.593	0.00075
AT5G19730	PME53	3.17091	6.87279	1.116	0.00225
AT5G26730	-	30.7974	69.4687	1.17355	5e-05
AT5G38490	-	0.515736	1.5057	1.54573	0.04525
AT5G39050	PMAT1	1.6386	4.99347	1.60758	0.00095
AT5G40390	RFS5	0.427902	1.09571	1.35652	0.0183
AT5G41090	anac095	2.97791	10.0414	1.75359	0.00735
AT5G42120	LECRKS6	0.807019	2.115	1.38998	0.01005
AT5G44330	-	1.43771	2.89976	1.01216	0.0341
AT5G44540	-	483.921	1111.51	1.19968	5e-05
AT5G45880	-	0.596735	4.73166	2.98718	0.0127
AT5G49340	TBL4	0.679863	2.06003	1.59935	0.0207
AT5G50360	-	0.17752	2.3218	3.70919	0.0457
AT5G50800	SWEET13	0.958898	3.30057	1.78327	0.00765
AT5G51530	-	0.446186	1.24242	1.47744	0.0048
AT5G51810	GA20OX2	1.1502	2.68625	1.2237	0.02085
AT5G53486	-	3.66069	8.86548	1.27608	0.02285
AT5G53710	-	3.6441	8.97375	1.30015	0.0237
AT5G55790	-	6.54429	13.5481	1.04978	0.00915
AT5G59320	LTP3	423.104	860.645	1.0244	5e-05
AT5G60080	-	0.597152	2.19338	1.87698	0.02175
AT5G61660	-	4.8221	10.9121	1.17819	0.00515
AT5G63080	-	0.705986	1.6783	1.24928	0.0404
AT5G63760	ARI15	1.69478	4.41433	1.38109	0.00095
AT5G66870	LBD36	0.354787	1.3498	1.92772	0.01895
AT5G67130	-	4.66637	11.6386	1.31855	5e-05
ATCG00340	PSAB	17.4448	45.9899	1.39852	5e-05
ATCG00580	PSBE	7.18253	37.696	2.39185	0.01175
ATCG00590	ORF31	1685.46	3550.46	1.07487	0.015
ATCG00650	RPS18	575.837	1246.54	1.1142	5e-05
AT1G02070	-	11.2391	5.2829	-1.08912	0.01225
AT1G03940	3AT1	2.47963	0.964418	-1.36239	0.0208
AT1G06440	-	1.36555	0.457983	-1.57612	0.02765
AT1G10070	BCAT2	2.85404	1.26024	-1.17931	0.03455
AT1G14730	CYB561C	2.95369	1.27271	-1.21461	0.04955
AT1G18140	LAC1	30.7634	13.267	-1.21337	5e-05
AT1G27730	ZAT10	3.26537	1.02993	-1.6647	0.02305
AT1G56650	MYB75	12.2807	5.11421	-1.26381	0.001
AT1G57980	PUP22	1.81467	0.617028	-1.5563	0.02925
AT1G61275	U12	130.007	53.8592	-1.27132	0.0412
AT1G61415	-	5.13992	2.51734	-1.02985	0.0178
AT1G66160	PUB20	4.11893	1.48403	-1.47275	0.00485
AT1G66390	MYB90	6.89273	1.21858	-2.49987	0.00055
AT1G68600	ALMT5	2.09359	0.842276	-1.31361	0.0137
AT1G69570	CDF5	3.19167	1.43995	-1.14829	0.02615
AT1G70890	MLP43	3.65369	1.35691	-1.42903	0.04115
AT1G71030	ATMYBL2	1.81256	0.236922	-2.93554	0.03045
AT1G72920	-	5.48552	1.14897	-2.25529	0.0018
AT1G76650	CML38	11.8709	2.78132	-2.09359	0.0001
AT1G76790	-	40.2423	15.7571	-1.35271	5e-05
AT2G01200	IAA32	8.65637	2.97641	-1.54019	0.00185
AT2G03310	-	6.50865	2.56917	-1.34106	0.00935
AT2G28570	-	19.0493	8.71546	-1.12809	0.00025
AT2G34140	CDF4	4.99891	2.41152	-1.05167	0.02625
AT2G37170	PIP2-2	3.69145	1.52248	-1.27776	0.0152
AT2G38310	PYL4	91.6924	44.9415	-1.02875	5e-05
AT2G38823	-	3.4281	1.31147	-1.38623	0.0306
AT2G39330	JAL23	82.7575	38.2026	-1.11522	5e-05
AT2G46650	CYTB5-C	15.245	6.36706	-1.25964	0.00085
AT3G02910	-	5.53374	2.38546	-1.21399	0.03295
AT3G06920	-	0.859033	0.293758	-1.54809	0.03055
AT3G15450	-	231.821	70.646	-1.71433	0.0003
AT3G20395	-	6.21059	3.0632	-1.01969	0.029
AT3G25760	AOC1	4.05007	1.92222	-1.07517	0.04055
AT3G25770	AOC2	9.34021	3.47611	-1.42598	0.0009
AT3G50930	BCS1	5.05105	1.978	-1.35254	5e-05
AT3G56400	WRKY70	99.6973	41.4726	-1.2654	5e-05
AT3G62150	ABCB21	0.94037	0.43291	-1.11916	0.02355
AT4G11310	-	2.85342	1.39609	-1.0313	0.0475
AT4G17490	ERF6	5.3	2.50632	-1.08042	0.01685
AT4G21850	MSRB9	16.2119	5.94942	-1.44624	0.00045
AT4G22880	LDOX	3.47364	1.23581	-1.49099	0.0093
AT4G26260	MIOX4	7.79167	2.91005	-1.42089	0.00025
AT4G35770	STR15	4.07312	1.53203	-1.41069	0.0165
AT4G37610	BT5	5.0887	1.65815	-1.61773	0.00725
AT4G39580	-	5.2577	2.2616	-1.21709	0.0065
AT4G39950	CYP79B2	1.4903	0.588441	-1.34063	0.033
AT5G06650	GIS2	3.89956	1.08878	-1.84059	0.03405
AT5G06870	PGIP2	19.4858	8.14286	-1.25881	5e-05
AT5G06980	-	1.87863	0.628988	-1.57858	0.02565
AT5G07460	MRSA2	22.5755	8.91285	-1.3408	5e-05
AT5G12270	-	4.07734	1.70162	-1.26072	0.01795
AT5G17700	-	6.62049	3.06564	-1.11075	0.00035
AT5G20480	EFR	0.797579	0.300863	-1.40652	0.0247
AT5G23820	-	16.0637	7.97707	-1.00987	0.0013
AT5G24420	PGL5	86.3717	31.572	-1.45191	5e-05
AT5G36910	THI2.2	8.40065	1.53155	-2.45551	0.00245
AT5G38730	-	2.5041	1.18438	-1.08016	0.0195
AT5G45340	CYP707A3	1.21994	0.436712	-1.48206	0.036
AT5G47220	ERF2	10.2925	3.29889	-1.64155	0.00035
AT5G49152	-	27.3521	13.5479	-1.01358	0.0433
AT5G49560	-	6.03276	2.6916	-1.16435	0.0202
AT5G51190	ERF105	5.53551	2.51211	-1.13982	0.0209
AT5G51330	DYAD	1.5117	0.731851	-1.04655	0.047
AT5G54060	A3G2XYLT	1.98678	0.81481	-1.2859	0.04005
AT5G57560	XTH22	11.9751	4.19933	-1.51181	0.00025
AT5G62730	NPF4.7	2.76786	1.0915	-1.34247	0.0081
AT5G67090	-	1.13356	0.411883	-1.46056	0.02305

## Sheet: 03=D5_M_MD-WW
INC=78, DEC=75, TOTAL=153
Gene ID	gene	512	522	log2(fold_change)	p_value
AT1G06265	-	4.88183	14.8696	1.60687	5e-05
AT1G09260	-	3.23574	9.45544	1.54705	0.0221
AT1G10550	XTH33	0.3407	1.41004	2.04916	0.0249
AT1G16260	WAKL8	0.613572	1.54848	1.33555	0.0088
AT1G18320	TIM22-4	0.652037	2.59318	1.9917	0.04715
AT1G23010	LPR1	0.672217	1.51427	1.17162	0.0184
AT1G23580	-	1.72172	7.10531	2.04505	0.0002
AT1G23670	-	1.64253	7.26278	2.1446	5e-05
AT1G24090	-	1.53058	3.22748	1.07633	0.01355
AT1G26480	GRF12	0.444033	1.72516	1.95799	0.02215
AT1G26710	-	12.1184	25.0398	1.04703	0.0004
AT1G26720	-	7.29128	15.5047	1.08846	0.00895
AT1G33740	-	11.9797	33.4787	1.48265	0.01845
AT1G34460	CYCB1-5	0.443817	1.12746	1.34504	0.0434
AT1G35140	EXL1	6.22765	12.8699	1.04724	0.00065
AT1G50580	UGT79B5	2.668	5.61389	1.07324	0.0029
AT1G70185	-	2.24662	8.51812	1.92278	0.03255
AT1G71420	PCMP-H70	0.689435	1.43512	1.05768	0.02295
AT1G75160	-	0.659571	1.51221	1.19706	0.0421
AT1G75910	EXL4	41.6119	148.436	1.83477	5e-05
AT1G75920	-	19.1634	39.9826	1.06102	5e-05
AT1G75930	EXL6	20.7511	54.8233	1.4016	5e-05
AT1G78530	-	0.359914	1.07426	1.57762	0.0473
AT2G03880	PCMP-H44	0.416064	0.99553	1.25866	0.0317
AT2G13547	-	10.7597	33.9287	1.65687	0.04
AT2G16310	-	0.203235	1.6343	3.00746	0.03205
AT2G18150	PER15	0.903161	3.40629	1.91515	0.00405
AT2G23800	GGPPS2	10.0498	28.4039	1.49892	5e-05
AT2G24300	CBP60E	0.517155	1.11915	1.11373	0.03665
AT2G27035	ENODL20	1.9472	5.21181	1.42038	0.00955
AT2G31050	-	2.09189	4.55073	1.12129	0.04885
AT2G32510	MAPKKK17	0.926909	2.58356	1.47886	0.0168
AT2G35200	-	1.20711	2.7791	1.20306	0.04995
AT2G39782	-	1.04738	4.78638	2.19214	0.02975
AT2G41340	NRPD5B	2.93636	5.99415	1.02953	0.02345
AT2G41360	-	0.391579	1.23268	1.65442	0.04175
AT3G06710	-	0.991424	2.19731	1.14816	0.02255
AT3G15280	-	4.21335	9.25652	1.1355	0.0077
AT3G22231	PCC1	1.91328	5.20261	1.44319	0.02925
AT3G25050	XTH3	0.26466	1.39888	2.40206	0.0289
AT3G25290	-	2.68802	5.4736	1.02595	0.0042
AT3G43110	-	1.38999	3.37464	1.27966	0.031
AT3G57590	-	1.00573	2.13939	1.08896	0.04215
AT3G58810	MTPA2	0.769312	1.58572	1.04349	0.027
AT4G02410	LECRK43	0.729861	1.4643	1.00452	0.0291
AT4G04080	ISU3	3.04595	7.40142	1.28091	0.00995
AT4G05590	MPC3	2.03991	5.65684	1.47149	0.008
AT4G09480	-	0.225738	1.12776	2.32074	0.0322
AT4G24450	GWD2	0.612781	1.26674	1.04768	0.00775
AT4G28560	RIC7	0.885121	1.89048	1.09481	0.0416
AT4G31690	REM9	0.430685	1.2417	1.52761	0.0295
AT4G33355	LTP11	6.00445	21.2296	1.82197	0.0206
AT5G01520	-	0.52685	1.47686	1.48707	0.0319
AT5G02420	SMR3	1.77466	4.3178	1.28275	0.02925
AT5G02580	-	2.52721	5.39105	1.09302	0.0242
AT5G04000	-	1.50541	4.71479	1.64704	0.00915
AT5G07510	GRP14	59.6865	156.889	1.39427	5e-05
AT5G07560	GRP20	59.9383	147.78	1.30191	5e-05
AT5G20790	-	1.13555	2.91618	1.36069	0.0387
AT5G24860	FPF1	6.1135	13.0102	1.08957	0.00355
AT5G36260	-	0.485158	1.31299	1.43633	0.02765
AT5G38090	-	2.2069	6.0314	1.45047	0.0373
AT5G40630	-	1.30111	3.03406	1.22151	0.0406
AT5G41400	-	2.56527	6.45557	1.33143	0.00555
AT5G41900	-	0.360369	0.95063	1.39941	0.0427
AT5G42230	SCPL41	0.827946	1.82585	1.14096	0.02045
AT5G43640	RPS15E	2.10383	6.6088	1.65137	0.0187
AT5G44400	-	0.122033	1.20455	3.30315	0.01705
AT5G44490	-	0.664675	1.49858	1.17288	0.04905
AT5G46530	-	1.92791	4.33413	1.1687	0.0456
AT5G49270	COBL9	0.483003	1.93396	2.00145	0.0016
AT5G50360	-	0.572744	2.48089	2.1149	0.005
AT5G52570	BETA-OHASE 2	2.18388	5.93404	1.44212	0.04625
AT5G53550	YSL3	1.48518	3.46808	1.2235	0.0006
AT5G62865	-	2.51808	6.01493	1.25623	0.0082
AT5G65080	MAF5	3.79291	8.70606	1.19871	0.0007
AT5G66020	SAC6	0.352656	1.1118	1.65656	0.01905
AT5G66830	-	1.3075	2.8263	1.11211	0.03365
AT1G07485	-	10.1257	4.87001	-1.05602	0.028
AT1G07620	TRM32	1.60007	0.709577	-1.17311	0.018
AT1G23250	-	1.17215	0.195749	-2.58209	0.00675
AT1G24230	-	4.18068	2.0302	-1.04211	0.0474
AT1G34760	GRF11	2.12789	0.858281	-1.3099	0.04105
AT1G35210	-	2.3545	0.720964	-1.70742	0.03525
AT1G44800	-	24.9263	11.4781	-1.11879	5e-05
AT1G47395	-	12.9012	5.29022	-1.2861	0.0255
AT1G55928	-	4.34598	1.37373	-1.66159	0.0007
AT1G56650	MYB75	2.81428	1.08194	-1.37914	0.03035
AT1G60300	-	4.82858	2.30454	-1.06712	0.0121
AT1G67130	-	1.47008	0.43366	-1.76126	0.0318
AT1G70890	MLP43	8.49636	4.14548	-1.0353	0.00655
AT1G72920	-	7.95786	3.94658	-1.01178	0.0041
AT1G74150	-	1.421	0.654535	-1.11836	0.0365
AT2G02430	-	1.65015	0.495531	-1.73555	0.028
AT2G03160	ASK19	3.70383	1.26881	-1.54554	0.04795
AT2G13960	-	6.57953	2.86954	-1.19717	0.00635
AT2G14620	XTH10	0.957365	0.234398	-2.03011	0.04665
AT2G21680	-	2.4337	0.967062	-1.33147	0.0134
AT2G25790	-	1.00774	0.498178	-1.01639	0.0291
AT2G29740	UGT71C2	1.89986	0.862849	-1.13871	0.01885
AT2G32030	-	2.39648	0.458593	-2.38563	0.0286
AT2G34430	LHB1B1	3.43295	1.48841	-1.20568	0.02195
AT2G44840	ERF13	2.0434	0.757945	-1.4308	0.0397
AT3G04420	anac048	2.06845	0.735938	-1.49089	0.0224
AT3G07850	-	1.0309	0.368541	-1.48401	0.03155
AT3G12850	-	3.89825	1.72638	-1.17507	0.01365
AT3G22072	-	16.0577	7.2407	-1.14906	0.03475
AT3G24230	-	2.3574	1.09216	-1.11002	0.02345
AT3G25770	AOC2	7.1811	3.04074	-1.23978	0.0014
AT3G28100	-	2.26269	0.773215	-1.5491	0.01075
AT3G45260	IDD9	1.06041	0.458581	-1.20937	0.04245
AT3G49830	-	2.47724	1.19023	-1.05749	0.0231
AT3G50470	HR3	1.51225	0.350489	-2.10926	0.04945
AT3G50930	BCS1	1.84373	0.816479	-1.17514	0.00775
AT3G51930	-	5.97986	2.71242	-1.14053	0.0011
AT3G52770	ZPR3	13.6029	6.11003	-1.15466	0.0086
AT3G53640	-	1.97586	0.798712	-1.30673	0.01005
AT3G55500	EXPA16	3.90705	1.78021	-1.13403	0.01475
AT3G56400	WRKY70	68.4503	32.8125	-1.06081	5e-05
AT3G56530	anac064	2.62615	0.927074	-1.5022	0.0221
AT3G58060	MTPC3	1.18723	0.362316	-1.71228	0.0373
AT4G04690	FBX15	2.20446	0.902976	-1.28767	0.02835
AT4G05040	-	1.04787	0.51843	-1.01524	0.04315
AT4G08555	-	7.11865	2.65114	-1.42499	0.0499
AT4G11310	-	2.77575	1.27543	-1.1219	0.0159
AT4G12900	-	3.91446	1.41782	-1.46514	0.01425
AT4G14020	-	4.53107	1.22041	-1.89249	0.02485
AT4G19030	NIP1-1	1.50815	0.490525	-1.62038	0.0398
AT4G22030	-	1.13696	0.411373	-1.46666	0.03045
AT4G22390	-	2.85484	1.40781	-1.01996	0.0212
AT4G26820	-	3.15324	1.02474	-1.62158	0.0401
AT4G34510	KCS2	2.16333	0.897038	-1.27002	0.01185
AT5G07500	PEI1	1.67962	0.672268	-1.32103	0.0498
AT5G08305	PCMP-E105	1.33227	0.383282	-1.7974	0.01335
AT5G18330	PUB47	2.34814	1.16644	-1.00941	0.0403
AT5G20870	-	0.965084	0.250156	-1.94783	0.02385
AT5G25270	-	1.81883	0.760858	-1.25731	0.00855
AT5G25290	-	1.0832	0.301416	-1.84547	0.034
AT5G28646	WVD2	3.1041	1.45751	-1.09067	0.0282
AT5G28830	-	4.07912	1.98467	-1.03936	0.0143
AT5G36910	THI2.2	3.387	0.767275	-2.14219	0.01325
AT5G37650	-	1.49047	0.648509	-1.20057	0.0256
AT5G38490	-	5.74751	2.73832	-1.06965	0.0029
AT5G39670	CML45	3.04537	0.919628	-1.72749	0.04355
AT5G46770	-	2.50284	0.647451	-1.95073	0.02275
AT5G49520	WRKY48	3.67258	1.73001	-1.08601	0.00385
AT5G55430	-	6.85238	2.69568	-1.34595	0.0123
AT5G57420	IAA33	6.43724	2.36326	-1.44566	0.01545
AT5G60290	-	1.85481	0.314225	-2.5614	0.008
AT5G60740	ABCG28	2.17424	0.997089	-1.12472	0.0027
AT5G64905	PEP3	4.93543	1.35033	-1.86986	0.02655
AT5G66870	LBD36	4.30381	1.98091	-1.11945	0.00145
AT5G66940	DOF5.8	4.94365	2.41574	-1.03311	0.0388

## Sheet: 04=D5_M_SD-WW
INC=154, DEC=132, TOTAL=286
Gene_ID	gene	512	532	log2(fold_change)	p_value
AT1G01470	LEA14	10.2573	20.8019	1.02007	0.0003
AT1G02390	GPAT2	1.39967	3.21842	1.20127	0.00255
AT1G06265	-	4.88946	23.379	2.25746	5e-05
AT1G07610	MT1C	0.535021	4.01438	2.90751	0.0402
AT1G07690	-	1.5678	4.18087	1.41506	0.0439
AT1G09260	-	3.24168	10.0231	1.62851	0.0135
AT1G11570	NTL	0.827437	3.61435	2.12702	0.02645
AT1G13150	CYP86C4	7.04025	14.5442	1.04675	5e-05
AT1G17240	RLP2	0.484224	1.03258	1.09251	0.03595
AT1G17700	PRA1F1	1.12392	3.06447	1.4471	0.02255
AT1G18280	-	8.85957	21.8705	1.30368	0.0001
AT1G18520	TET11	6.02024	14.2546	1.24354	0.0002
AT1G20130	APG	317.492	643.658	1.01957	5e-05
AT1G20190	EXPA11	0.849782	2.09178	1.29956	0.02955
AT1G21140	-	1.05634	2.54712	1.2698	0.03395
AT1G22010	-	1.7256	4.57975	1.40817	0.04895
AT1G23420	YAB4	4.49902	9.88201	1.13519	0.0003
AT1G23570	-	12.7342	60.1983	2.24101	0.04885
AT1G23580	-	1.72413	13.2576	2.94288	5e-05
AT1G23670	-	1.6453	13.9315	3.08193	5e-05
AT1G24400	LHT2	18.1078	38.9454	1.10484	5e-05
AT1G26710	-	12.133	27.5503	1.18313	5e-05
AT1G26720	-	7.30133	15.406	1.07726	0.0059
AT1G33740	-	12.0024	26.4953	1.14241	0.0491
AT1G47390	-	0.184474	0.936691	2.34415	0.04805
AT1G48940	ENODL6	3.21597	9.03578	1.4904	0.0119
AT1G49405	-	3.1087	6.90162	1.15062	0.04605
AT1G49800	-	0.714476	2.8938	2.01801	0.0279
AT1G50400	TOM40-2	3.06422	6.70869	1.13051	0.0008
AT1G50590	-	1.79095	3.64249	1.0242	0.02945
AT1G52940	PAP5	0.330299	1.1628	1.81576	0.03355
AT1G53020	UBC26	1.0634	2.17094	1.02963	0.0447
AT1G54550	-	0.397707	1.13943	1.51853	0.0385
AT1G54860	-	1.27963	4.64144	1.85884	0.002
AT1G56360	PAP6	9.95387	21.6151	1.11871	5e-05
AT1G57840	-	1.29543	3.01109	1.21685	0.00505
AT1G59740	NPF4.3	2.47157	6.10587	1.30477	5e-05
AT1G61540	-	1.23244	2.74243	1.15394	0.0217
AT1G61795	RIC9	3.69173	8.14996	1.1425	0.00165
AT1G61820	BGLU46	0.437189	1.00893	1.20649	0.04965
AT1G64800	-	3.2642	10.3693	1.66751	0.0233
AT1G68360	-	5.28383	11.3214	1.0994	0.003
AT1G69790	-	0.694956	1.61809	1.2193	0.0186
AT1G70720	-	2.9766	7.25686	1.28568	0.0038
AT1G72200	ATL11	0.74405	1.81746	1.28845	0.0133
AT1G72220	ATL54	0.567394	1.30607	1.20281	0.0451
AT1G74550	CYP98A9	7.18967	29.0895	2.0165	0.0236
AT1G75160	-	0.660565	1.46805	1.15213	0.03605
AT1G75910	EXL4	41.6534	227.929	2.45208	5e-05
AT1G75920	-	19.1881	55.8061	1.54021	5e-05
AT1G75930	EXL6	20.7739	69.2871	1.73781	5e-05
AT2G01422	-	4.27007	10.3307	1.2746	0.0046
AT2G03850	-	35.5628	102.027	1.52051	5e-05
AT2G07080	-	0.360137	1.05125	1.54549	0.0102
AT2G07751	-	4.67381	11.5686	1.30755	0.02265
AT2G11810	MGD3	1.11653	2.38878	1.09725	0.0141
AT2G16367	-	5.66952	23.4636	2.04913	0.01615
AT2G17940	-	1.84299	5.07976	1.46271	0.0061
AT2G18050	HIS1-3	11.1408	28.4155	1.35082	5e-05
AT2G18130	PAP11	2.00764	4.96721	1.30693	0.00165
AT2G18420	GASA11	19.8792	47.235	1.2486	5e-05
AT2G21237	-	10.0561	20.5816	1.03329	0.00025
AT2G21830	-	0.717198	1.49089	1.05573	0.0216
AT2G21895	-	14.9334	30.2398	1.01791	0.01155
AT2G23800	GGPPS2	10.0624	38.8086	1.9474	5e-05
AT2G23970	-	3.09843	6.25575	1.01365	0.0167
AT2G26440	PME12	3.13258	6.39864	1.03041	0.00075
AT2G30420	ETC2	0.931846	4.10804	2.14029	0.00475
AT2G32290	BAM6	0.504257	1.3899	1.46275	0.01015
AT2G32510	MAPKKK17	0.928552	3.10262	1.74043	0.00435
AT2G34185	-	0.523741	1.57148	1.5852	0.0295
AT2G34530	-	1.01466	2.52294	1.31411	0.01235
AT2G35200	-	1.20928	2.83516	1.22928	0.03485
AT2G36180	CML31	7.83381	17.667	1.17327	0.0069
AT2G37750	-	6.40595	13.5991	1.08602	0.0042
AT2G38905	-	19.8128	40.921	1.04641	0.0071
AT2G40900	-	1.21153	2.51161	1.05178	0.01515
AT2G41225	-	1.38641	4.9062	1.82325	0.02945
AT2G42980	-	0.39112	1.15789	1.56582	0.01815
AT2G43660	-	4.01896	9.9304	1.30503	0.0097
AT3G03272	-	4.55928	11.0377	1.27556	0.00125
AT3G13400	sks13	0.454098	1.01602	1.16185	0.03855
AT3G14450	CID9	1.38404	3.03711	1.13382	0.025
AT3G14760	-	1.39122	3.85654	1.47096	0.01045
AT3G15280	-	4.21878	9.50156	1.17134	0.0043
AT3G15357	-	7.09304	17.1907	1.27715	0.0005
AT3G15510	ATNAC2	4.59113	11.7929	1.361	5e-05
AT3G16712	-	26.4007	56.7861	1.10496	0.0315
AT3G18950	-	0.352124	0.892844	1.34232	0.03325
AT3G20710	-	0.761002	1.79723	1.2398	0.04645
AT3G21720	ICL	4.46035	9.11514	1.03111	5e-05
AT3G25050	XTH3	0.264946	13.2189	5.64076	0.00775
AT3G25290	-	2.69291	5.62978	1.06391	0.00145
AT3G26125	CYP86C2	2.72414	6.72927	1.30465	0.00025
AT3G27250	-	0.884201	2.8634	1.69529	0.0034
AT3G30160	-	8.0169	16.9646	1.08141	0.0004
AT3G42850	-	0.934796	2.01105	1.10522	0.00385
AT3G44120	-	0.342683	0.980186	1.51618	0.03505
AT3G45280	SYP72	1.88886	4.4384	1.23253	0.0104
AT3G45320	-	7.17688	15.8187	1.1402	0.00485
AT3G47040	-	0.251088	0.928608	1.88688	0.00985
AT3G49300	-	1.79586	7.59752	2.08085	0.0079
AT3G50970	XERO2	1.24026	3.36309	1.43914	0.01565
AT3G51000	-	34.4054	72.6843	1.07901	5e-05
AT3G53365	-	4.81761	13.9435	1.5332	0.03635
AT3G55970	ATJRG21	0.824413	1.71458	1.05642	0.04125
AT3G57690	AGP23	50.5595	123.87	1.29278	5e-05
AT3G58240	-	0.957854	2.31717	1.27449	0.0257
AT3G58370	-	1.54883	3.42366	1.14436	0.04355
AT3G63060	EDL3	1.06251	2.64077	1.31348	0.0117
AT4G04080	ISU3	3.05014	6.32373	1.0519	0.01965
AT4G13700	ATPAP23	0.498042	1.66139	1.73805	0.00935
AT4G14690	ELIP2	3.4209	7.27207	1.08799	0.00615
AT4G19810	-	0.617021	1.41806	1.20053	0.049
AT4G21500	-	0.597605	2.10726	1.8181	0.0287
AT4G27570	UGT79B3	1.32906	3.09313	1.21866	0.00485
AT4G28090	sks10	0.533917	1.40535	1.39624	0.01665
AT4G29270	-	0.981715	2.29476	1.22496	0.03265
AT4G31690	REM9	0.431394	1.10373	1.35531	0.0364
AT4G33355	LTP11	6.01449	46.5224	2.95141	0.00115
AT4G34170	-	1.99958	4.12135	1.04342	0.02065
AT4G37900	GRDP2	48.5664	110.36	1.18418	5e-05
AT5G01190	LAC10	0.769875	1.58257	1.03958	0.0276
AT5G07510	GRP14	59.7606	222.12	1.89407	5e-05
AT5G07530	GRP17	260.718	663.987	1.34866	5e-05
AT5G07550	GRP19	508.522	1233.89	1.27883	5e-05
AT5G07560	GRP20	60.0044	234.917	1.96901	5e-05
AT5G10930	CIPK5	2.62304	5.40635	1.04342	0.00055
AT5G15960	KIN1	22.202	92.9623	2.06596	5e-05
AT5G17340	-	35.5254	102.753	1.53227	5e-05
AT5G20790	-	1.13713	3.36624	1.56574	0.01375
AT5G24860	FPF1	6.12251	13.1404	1.10181	0.0027
AT5G25810	TINY	0.317657	1.37314	2.11194	0.0266
AT5G36260	-	0.485951	1.53476	1.65913	0.00945
AT5G37590	-	0.738197	1.4939	1.017	0.0346
AT5G38005	-	3.91025	7.82936	1.00163	0.0239
AT5G38760	-	5.41572	15.4806	1.51523	0.001
AT5G41400	-	2.56886	5.45961	1.08767	0.0151
AT5G41900	-	0.360886	1.1588	1.68302	0.02235
AT5G43640	RPS15E	2.10758	6.29242	1.57803	0.0309
AT5G44400	-	0.122217	3.35841	4.78025	0.00505
AT5G46240	KAT1	5.26975	12.0262	1.19037	5e-05
AT5G46530	-	1.93214	4.66108	1.27047	0.0228
AT5G49270	COBL9	0.483526	2.42921	2.32882	0.00015
AT5G50360	-	0.573467	3.41995	2.57619	0.00075
AT5G50800	SWEET13	1.01815	2.62911	1.36862	0.0088
AT5G53820	-	0.720261	3.06106	2.08744	0.02995
AT5G54148	-	0.201468	1.04947	2.38103	0.0421
AT5G54320	-	0.201653	1.00668	2.31966	0.03915
AT5G54330	-	1.02923	2.23637	1.1196	0.03935
AT5G54550	-	0.372052	1.3465	1.85563	0.0196
AT5G60180	APUM19	0.355452	1.5804	2.15256	0.0236
AT5G60330	-	4.39966	10.0341	1.18944	0.01115
AT5G66780	-	0.274956	2.39886	3.12508	0.0491
AT1G01180	-	4.54619	1.97366	-1.20378	0.00365
AT1G03390	-	59.1243	28.3597	-1.05991	5e-05
AT1G06830	GRXS11	3.86383	0.945141	-2.03143	0.02835
AT1G07620	TRM32	1.60309	0.583989	-1.45684	0.00595
AT1G08930	ERD6	9.82446	3.91063	-1.32898	5e-05
AT1G16290	-	6.76284	3.02524	-1.16058	0.00025
AT1G22380	UGT85A3	1.78628	0.757929	-1.23682	0.0152
AT1G23700	-	1.40372	0.431235	-1.70271	0.01815
AT1G27020	-	1.56261	0.651419	-1.2623	0.0307
AT1G27270	-	4.8741	2.34461	-1.05579	0.02425
AT1G35210	-	2.35949	0.659773	-1.83843	0.0218
AT1G43800	S-ACP-DES6	2.08464	0.730661	-1.51253	0.009
AT1G44800	-	24.9732	9.86674	-1.33974	5e-05
AT1G45163	-	6.0947	2.59759	-1.23038	0.0462
AT1G47395	-	12.923	6.21076	-1.0571	0.0363
AT1G48742	MIR157D	123.981	22.6967	-2.44957	0.01145
AT1G52140	-	3.20537	1.42034	-1.17426	0.0262
AT1G55928	-	4.35316	1.72847	-1.33257	0.0021
AT1G56650	MYB75	2.82003	1.09086	-1.37025	0.01775
AT1G60240	-	51.2672	24.5138	-1.06444	5e-05
AT1G60300	-	4.83801	2.02004	-1.26003	0.005
AT1G62570	FMOGS-OX4	90.133	43.9991	-1.03458	5e-05
AT1G63630	-	6.68427	3.06835	-1.12331	0.00195
AT1G66160	PUB20	4.86974	1.69033	-1.52654	0.0001
AT1G68170	-	1.84736	0.646755	-1.51417	0.02905
AT1G68840	RAV2	5.06831	2.18008	-1.21713	0.001
AT1G69990	-	1.59713	0.522562	-1.61181	0.00645
AT1G71690	-	2.58232	1.27354	-1.01983	0.0469
AT1G74220	-	1.42179	0.337373	-2.0753	0.03725
AT1G74400	PCMP-E68	1.88615	0.645462	-1.54704	0.0089
AT1G74650	ATY13	1.0463	0.435681	-1.26396	0.0462
AT1G76650	CML38	10.7533	4.98728	-1.10845	0.00145
AT2G01560	-	3.55465	1.6362	-1.11936	0.01295
AT2G16245	-	3.514	1.58355	-1.14995	0.0453
AT2G23160	-	2.72404	1.25893	-1.11356	0.01255
AT2G24800	PER18	2.09996	0.618435	-1.76367	0.0214
AT2G32030	-	2.40087	0.47388	-2.34096	0.0141
AT2G32310	-	2.68053	1.242	-1.10985	0.0283
AT2G34230	-	2.3077	0.974269	-1.24406	0.0016
AT2G37770	AKR4C9	1.83206	0.74423	-1.29964	0.0224
AT2G39710	-	1.51524	0.751019	-1.01263	0.0444
AT2G40330	PYL6	16.6437	7.78293	-1.09659	5e-05
AT2G40850	PI4KG1	1.26711	0.611388	-1.05139	0.02885
AT2G41860	CPK14	1.01186	0.467271	-1.11468	0.03795
AT2G42610	LSH10	3.97713	1.98621	-1.00171	0.02035
AT2G46650	CYTB5-C	8.88074	3.89062	-1.19068	0.0023
AT3G04210	-	3.441	1.43234	-1.26445	0.0011
AT3G05720	IMPA7	1.00448	0.422926	-1.24797	0.0474
AT3G05920	-	9.00024	4.22538	-1.09088	0.01355
AT3G07450	-	1097.13	508.004	-1.11083	5e-05
AT3G10240	-	1.19019	0.400794	-1.57026	0.0425
AT3G12850	-	3.90589	1.65052	-1.24273	0.0064
AT3G17675	-	295.339	143.572	-1.0406	5e-05
AT3G19320	-	0.931634	0.241883	-1.94545	0.03245
AT3G19550	-	2.66749	1.00567	-1.40732	0.04745
AT3G20395	-	3.18345	1.39894	-1.18626	0.0339
AT3G22930	CML11	2.25568	0.960357	-1.23192	0.04735
AT3G24230	-	2.36227	0.558883	-2.07956	0.0014
AT3G25260	NPF4.1	18.0112	8.61019	-1.06477	5e-05
AT3G25770	AOC2	7.19334	2.78037	-1.37138	0.0005
AT3G44710	-	0.898632	0.223262	-2.00899	0.02305
AT3G44760	-	8.44123	4.12066	-1.03458	0.0018
AT3G44960	-	5.94395	2.31683	-1.35927	0.01105
AT3G45730	-	2.27627	0.595739	-1.93392	0.04555
AT3G47347	-	17105.2	7675.8	-1.15605	0.00055
AT3G48950	-	2.43861	1.13394	-1.10472	0.0176
AT3G49110	PER33	1.85306	0.803939	-1.20475	0.0188
AT3G49830	-	2.48203	1.15645	-1.10182	0.01595
AT3G54160	-	1.44688	0.359736	-2.00794	0.01165
AT3G55570	-	129.78	64.0668	-1.01842	0.0001
AT3G56530	anac064	2.63101	1.02299	-1.36283	0.0169
AT3G57370	-	3.33076	1.29537	-1.36249	0.0061
AT3G59700	LECRK55	1.3677	0.529817	-1.36819	0.0094
AT3G60780	-	7.45744	3.34436	-1.15695	0.00395
AT3G61390	PUB36	2.62928	0.986373	-1.41446	0.00835
AT4G00610	-	5.20443	2.1329	-1.28692	0.00295
AT4G02075	PIT1	2.91359	0.976652	-1.57688	0.01575
AT4G05310	-	4.56437	1.69097	-1.43257	0.00075
AT4G10680	-	7.16109	3.37943	-1.0834	0.0259
AT4G12900	-	3.91992	1.55258	-1.33615	0.01905
AT4G17490	ERF6	2.07923	0.752743	-1.46582	0.0321
AT4G17990	-	3.35913	1.65849	-1.01822	0.0343
AT4G19370	-	1.0918	0.126837	-3.10566	0.04585
AT4G21200	GA2OX8	1.64017	0.520061	-1.6571	0.0346
AT4G22030	-	1.13918	0.429969	-1.40569	0.02725
AT4G24110	-	9.59753	4.47873	-1.09957	0.00175
AT4G24860	-	2.26522	1.11365	-1.02436	0.0018
AT4G28340	-	2.12441	0.949146	-1.16236	0.02775
AT4G30270	XTH24	6.97691	3.35534	-1.05613	0.0024
AT4G30670	-	4.07602	1.02172	-1.99615	0.0129
AT4G32800	ERF043	3.74427	1.53922	-1.28249	0.00295
AT4G36500	-	5.59667	1.69534	-1.723	0.00475
AT4G36590	-	1.76641	0.56374	-1.64772	0.0311
AT4G39580	-	4.09006	1.99726	-1.0341	0.01145
AT5G01740	-	6.15505	2.57251	-1.25859	0.00655
AT5G02660	-	3.53802	1.72708	-1.03461	0.0035
AT5G02780	GSTL1	2.31407	0.943658	-1.29409	0.03045
AT5G03060	-	2.85435	1.42473	-1.00247	0.03265
AT5G03700	-	1.4684	0.670256	-1.13146	0.04105
AT5G08250	-	43.8497	21.5774	-1.02305	5e-05
AT5G08305	PCMP-E105	1.33424	0.386254	-1.7884	0.01575
AT5G09520	-	27.4226	13.3863	-1.03461	0.00055
AT5G11080	-	2.7712	0.958387	-1.53183	0.0015
AT5G18330	PUB47	2.35244	1.01376	-1.21444	0.0115
AT5G18840	-	2.87242	1.31579	-1.12634	0.0045
AT5G24820	-	16.3783	7.84004	-1.06285	5e-05
AT5G24920	GDU5	23.9406	8.31823	-1.52511	5e-05
AT5G36910	THI2.2	3.393	0.213741	-3.98862	0.04185
AT5G37460	-	1.45591	0.648597	-1.16653	0.0172
AT5G37920	-	1.54531	0.702351	-1.13763	0.01725
AT5G38490	-	5.75888	2.83776	-1.02104	0.00155
AT5G38670	-	1.49377	0.4239	-1.81717	0.0422
AT5G38740	AGL77	1.78181	0.78443	-1.18362	0.03145
AT5G38820	-	2.45807	0.878031	-1.48519	0.0041
AT5G41200	AGL75	2.12131	0.792545	-1.42039	0.0223
AT5G43660	-	10.3316	5.13909	-1.00748	0.0002
AT5G44330	-	10.0998	4.78174	-1.07873	0.0002
AT5G46770	-	2.50772	0.43197	-2.53737	0.01725
AT5G47220	ERF2	7.5044	3.46447	-1.1151	0.0032
AT5G48420	-	6.73562	1.84391	-1.86904	0.01735
AT5G56110	AtMYB103	8.32462	3.68833	-1.17442	0.0013
AT5G57420	IAA33	6.44688	2.24413	-1.52245	0.00815
AT5G57560	XTH22	13.1996	6.19845	-1.09051	0.00035
AT5G58580	ATL63	2.50658	1.08553	-1.20732	0.0304
AT5G60650	-	19.2404	8.87748	-1.11591	0.00065
AT5G60740	ABCG28	2.17811	1.05044	-1.05209	0.00235
AT5G61270	BHLH72	2.00726	0.802763	-1.32218	0.01375
AT5G64905	PEP3	4.94425	1.50613	-1.71491	0.0237
AT5G67050	-	0.957889	0.35146	-1.4465	0.0411
AT5G67300	MYB44	17.3601	6.95015	-1.32066	5e-05
ATCG00320	TRNFM	6628.57	2392.58	-1.47013	0.00925
ATMG00130	ORF121A	8.70245	3.60055	-1.2732	0.04285

## Sheet: 05=D5_L_MD-WW
INC=102, DEC=51, TOTAL=153
Gene_ID	gene	513	523	log2(fold_change)	p_value
AT1G01280	CYP703A2	0.540861	1.1233	1.05442	0.045
AT1G01460	PIP5K10	0.862226	1.86436	1.11254	0.0143
AT1G01980	-	1.07233	3.15284	1.5559	0.0002
AT1G05580	CHX23	1.63007	4.8768	1.581	5e-05
AT1G07410	RABA2B	1.52836	3.08548	1.01351	0.03615
AT1G09240	NAS3	1.04539	2.98868	1.51547	0.00095
AT1G10330	PCMP-E71	0.515066	1.25704	1.28721	0.02265
AT1G14420	AT59	4.31142	8.73078	1.01795	0.0001
AT1G17300	-	0.861031	3.21429	1.90036	0.0092
AT1G17540	-	0.96533	2.18355	1.17758	0.00105
AT1G20180	-	0.433009	1.13751	1.39341	0.0181
AT1G22990	HIPP22	0.872999	3.3253	1.92943	0.00805
AT1G23350	-	15.9963	33.4129	1.06267	5e-05
AT1G24686	-	6.45622	13.1174	1.02272	0.0125
AT1G30710	-	0.254925	2.3931	3.23074	0.00045
AT1G35310	MLP168	95.7979	217.349	1.18195	5e-05
AT1G50690	-	1.02316	2.61467	1.3536	0.01535
AT1G52565	-	4.41621	9.55661	1.11369	0.00055
AT1G54215	-	2.66334	5.54803	1.05874	0.03685
AT1G57550	-	34.8982	104.746	1.58567	0.02285
AT1G63150	-	0.521234	1.09422	1.0699	0.01905
AT1G64360	-	8.52829	19.1368	1.16602	0.00035
AT1G65875	-	0.265089	0.878905	1.72923	0.0164
AT1G66120	AAE11	0.498214	6.62115	3.73224	5e-05
AT1G69500	CYP704B1	0.946087	2.17569	1.20143	0.005
AT1G69900	-	0.430382	1.08842	1.33854	0.02925
AT1G73000	PYL3	0.665761	1.65635	1.31493	0.0372
AT1G73410	ATMYB54	0.772112	1.79904	1.22034	0.01835
AT1G74010	-	3.76873	7.68298	1.02759	5e-05
AT1G75250	RL6	1.88377	4.90256	1.37991	0.0165
AT1G77730	-	0.333578	1.49477	2.16383	0.0324
AT1G80325	-	0.775444	1.8752	1.27395	0.01245
AT2G05850	SCPL38	0.620972	1.56192	1.33072	0.0072
AT2G16790	-	0.9331	2.04239	1.13016	0.04825
AT2G17845	-	0.462299	1.4463	1.64547	0.0262
AT2G19010	-	0.256959	0.950562	1.88725	0.0383
AT2G19980	-	1.03177	5.78323	2.48675	0.00405
AT2G22055	RALFL15	16.2701	51.0055	1.64843	0.0034
AT2G22340	-	0.812243	2.10511	1.37391	0.0107
AT2G24210	TPS10	3.03566	6.18888	1.02767	5e-05
AT2G24400	-	0.428928	1.38435	1.6904	0.045
AT2G29350	SAG13	1.28324	2.59117	1.01382	0.01575
AT2G34540	-	0.478957	1.12253	1.22879	0.0422
AT2G35765	-	48.0202	99.8323	1.05587	5e-05
AT2G39060	SWEET9	0.292799	6.95378	4.56981	0.0028
AT2G40180	PP2C5	0.831748	2.1609	1.37742	0.0053
AT2G40470	LBD15	1.56139	4.81276	1.62403	0.0004
AT2G44560	AtGH9B11	0.882508	4.68993	2.40988	5e-05
AT2G46360	-	4.45672	10.8636	1.28545	0.0022
AT2G47340	-	4.61671	9.4685	1.03627	0.00055
AT2G48090	-	1.55342	3.64862	1.2319	0.02355
AT3G04445	-	0.570877	1.63842	1.52105	0.0482
AT3G05345	-	1.18172	3.25266	1.46073	0.04445
AT3G05725	-	7.03328	16.7496	1.25185	0.0003
AT3G06070	-	2.29857	4.82851	1.07084	0.0121
AT3G11430	GPAT5	5.37873	11.6051	1.10942	5e-05
AT3G11980	FAR2	1.56576	3.47887	1.15175	0.0014
AT3G15440	-	1.55236	4.30275	1.4708	0.0368
AT3G17060	PME67	5.03625	10.0781	1.0008	5e-05
AT3G20480	LPXK	1.03358	2.07825	1.00772	0.01425
AT3G25170	RALFL26	35.3444	73.9021	1.06413	5e-05
AT3G27027	-	10.923	36.6666	1.7471	0.02035
AT3G44260	CAF1-9	0.410966	1.39887	1.76717	0.017
AT3G54240	-	0.633238	1.92901	1.60704	0.00695
AT3G55680	-	0.685568	2.31294	1.75436	0.03895
AT3G56275	-	2.10964	4.6247	1.13236	0.01655
AT3G60570	ATEXPB5	1.06855	2.63384	1.30151	0.02345
AT4G09170	-	0.982362	2.21705	1.17431	0.0382
AT4G12530	-	1.27984	8.06452	2.65563	0.001
AT4G19038	LCR15	10.3709	21.1801	1.03016	0.0077
AT4G22230	-	6.32004	14.1307	1.16082	0.0323
AT4G26020	-	0.269198	0.947069	1.8148	0.03405
AT4G30170	PER45	0.688184	1.48091	1.10562	0.0465
AT4G31875	-	2.16525	5.05727	1.22382	0.01535
AT4G35390	AHL25	0.189579	0.859554	2.18079	0.0199
AT4G37620	-	1.75791	4.73236	1.4287	0.0469
AT4G39610	-	7.26389	16.5709	1.18984	5e-05
AT5G01320	PDC4	0.446467	0.923246	1.04816	0.0355
AT5G06650	GIS2	0.664027	2.51122	1.91907	0.02785
AT5G09800	PUB28	0.515926	1.18242	1.19651	0.03225
AT5G11870	-	1.06205	2.20413	1.05336	0.01565
AT5G12960	-	0.916523	2.91579	1.66964	5e-05
AT5G15265	-	2.55625	6.56332	1.3604	0.01645
AT5G16980	-	0.768491	1.67494	1.12401	0.03045
AT5G17390	-	1.80445	3.62653	1.00703	0.0195
AT5G18060	SAUR23	1.21333	3.43664	1.50203	0.0302
AT5G22794	-	0.766628	1.73447	1.17789	0.04635
AT5G26310	UGT72E3	0.723974	1.94432	1.42526	0.0026
AT5G26692	-	10.0908	20.6305	1.03175	0.00045
AT5G28690	-	2.44755	6.70681	1.45429	5e-05
AT5G35926	-	0.500573	1.25994	1.3317	0.03105
AT5G43300	GDPD3	2.2162	4.80912	1.11768	0.00065
AT5G45469	-	11.4925	33.358	1.53734	0.01595
AT5G50040	-	2.05064	4.45933	1.12075	0.0373
AT5G50080	ERF110	0.917658	1.99405	1.11967	0.04585
AT5G50290	-	0.513004	1.39658	1.44485	0.01715
AT5G51580	-	0.24946	1.01755	2.02822	0.03895
AT5G56050	-	0.357501	1.31735	1.88162	0.01465
AT5G57520	ZFP2	1.3575	3.17887	1.22756	0.0215
AT5G60010	RBOHH	0.617103	1.40727	1.18931	0.0033
AT5G60250	-	0.840757	1.83863	1.12887	0.00345
AT5G61710	-	0.619083	2.24687	1.85972	0.0139
AT1G01380	ETC1	3.72255	1.6377	-1.18462	0.0358
AT1G01695	-	1.01995	0.437608	-1.22079	0.04515
AT1G14680	-	2.89504	1.42157	-1.0261	0.02465
AT1G22480	-	2.73856	0.90118	-1.60353	0.0066
AT1G44740	-	1.36519	0.542732	-1.33079	0.0461
AT1G48940	ENODL6	4.23521	1.24927	-1.76135	0.02285
AT1G52120	JAL12	1.37661	0.573177	-1.26407	0.014
AT1G52700	-	1.16749	0.33091	-1.8189	0.03555
AT1G60270	BGLU6	1.10929	0.416266	-1.41406	0.01575
AT1G66390	MYB90	2.17746	1.06882	-1.02663	0.03835
AT1G72920	-	6.72092	3.17278	-1.08291	0.0008
AT1G76705	-	2.84112	1.24166	-1.1942	0.0407
AT1G77330	-	1.06466	0.383995	-1.47123	0.0402
AT2G01008	-	0.946136	0.353957	-1.41847	0.03685
AT2G05380	GRP3S	77.4929	33.4225	-1.21325	5e-05
AT2G29260	-	3.40448	1.67117	-1.02658	0.00925
AT2G34530	-	1.49322	0.699602	-1.09382	0.0451
AT2G35585	-	1.82762	0.579278	-1.65764	0.03205
AT2G37025	TRFL8	1.56983	0.705737	-1.1534	0.01145
AT2G42980	-	0.974468	0.39854	-1.28989	0.03085
AT2G43100	IPMI2	10.1142	4.6622	-1.1173	0.0001
AT2G45490	AUR3	2.54006	1.16358	-1.12629	0.02435
AT2G46430	CNGC3	1.13142	0.490785	-1.20498	0.00715
AT3G03190	GSTF11	3.33829	1.38776	-1.26635	0.0152
AT3G10600	CAT7	0.973053	0.37061	-1.39262	0.0172
AT3G10680	-	2.94759	1.4106	-1.06323	0.005
AT3G14630	CYP72A9	0.872166	0.241151	-1.85467	0.02245
AT3G18777	-	1.25152	0.529098	-1.24207	0.0431
AT3G19710	BCAT4	2.42919	0.712732	-1.76904	0.0009
AT3G22930	CML11	1.74764	0.595793	-1.55252	0.0262
AT3G56400	WRKY70	50.5861	22.3083	-1.18116	5e-05
AT3G58990	IPMI1	2.48492	1.17633	-1.07891	0.0149
AT4G03440	-	1.03631	0.447634	-1.21106	0.0125
AT4G07940	-	3.69141	0.781871	-2.23917	0.0465
AT4G11485	LCR11	7.23593	2.09716	-1.78674	0.0464
AT4G15670	GRXS7	4.84082	1.87116	-1.37132	0.00985
AT4G23190	CRK11	0.937311	0.439392	-1.09302	0.01905
AT4G35900	FD	1.24806	0.54348	-1.19939	0.0306
AT4G37225	-	9.61427	3.87792	-1.30989	0.00125
AT5G04050	-	1.02884	0.426773	-1.26948	0.006
AT5G16420	-	0.944397	0.409448	-1.20571	0.03525
AT5G35490	ATMRU1	3.02633	1.39232	-1.12008	0.0304
AT5G43640	RPS15E	3.41814	0.459494	-2.89509	0.03525
AT5G44265	LTP13	6.77522	2.36357	-1.5193	0.03125
AT5G51190	ERF105	3.30493	0.909833	-1.86094	0.004
AT5G51440	HSP23.5	2.49163	0.88995	-1.48529	0.0105
AT5G57140	PAP28	1.16028	0.378806	-1.61494	0.02535
AT5G57420	IAA33	4.37972	1.99507	-1.1344	0.03425
AT5G59580	UGT76E1	0.970657	0.19216	-2.33665	0.0116
AT5G61490	-	1.17986	0.24669	-2.25785	0.0495
AT5G61600	ERF104	2.36563	1.14867	-1.04226	0.0292

## Sheet: 06=D5_L_SD-WW
INC=69, DEC=46, TOTAL=115
Gene_ID	gene	513	533	log2(fold_change)	p_value
AT1G01980	-	1.06736	2.445	1.19579	0.00285
AT1G03770	RING1B	0.829777	1.84646	1.15397	0.0093
AT1G05580	CHX23	1.62291	3.515	1.11494	0.00025
AT1G15385	-	0.704284	4.33705	2.62248	0.015
AT1G17300	-	0.857363	2.11881	1.30527	0.04625
AT1G22990	HIPP22	0.869485	3.68409	2.08307	0.0047
AT1G24686	-	6.42979	14.7294	1.19586	0.00545
AT1G28306	-	0.745722	3.61777	2.27839	0.04265
AT1G30710	-	0.253811	0.951808	1.90692	0.0096
AT1G44191	-	0.336609	1.23217	1.87206	0.0189
AT1G47395	-	15.495	36.636	1.24146	0.00045
AT1G47400	-	3.65338	8.06439	1.14234	0.01565
AT1G49150	-	1.24986	3.5193	1.49352	0.04525
AT1G58983	RPS2B	0.652804	10.0503	3.94444	5e-05
AT1G62935	-	0.457173	2.15824	2.23904	0.0448
AT1G64360	-	8.49304	17.7428	1.06288	0.0016
AT1G66120	AAE11	0.496007	6.86311	3.79043	5e-05
AT1G72950	-	0.408417	1.0738	1.39461	0.0252
AT1G77730	-	0.332179	1.54899	2.22129	0.0253
AT1G80325	-	0.772191	1.60346	1.05416	0.0419
AT2G05850	SCPL38	0.6181	2.06944	1.74333	0.00195
AT2G19850	-	0.622494	1.59679	1.35904	0.02455
AT2G22055	RALFL15	16.1912	40.048	1.30652	0.0133
AT2G24400	-	0.427078	1.42509	1.73848	0.03275
AT2G30690	MYOB4	0.466601	1.00241	1.10322	0.01555
AT2G36695	-	1.67348	3.94204	1.23609	0.03475
AT2G37870	-	0.378336	2.05764	2.44325	0.0428
AT2G39060	SWEET9	0.291508	5.96704	4.35541	0.0028
AT2G39855	-	2.0289	4.25099	1.0671	0.01375
AT2G40200	BHLH51	0.604407	1.56534	1.37289	0.043
AT2G41445	-	1.00495	2.51224	1.32185	0.03595
AT2G44560	AtGH9B11	0.87861	3.71967	2.08188	5e-05
AT2G45930	-	0.833573	1.93337	1.21374	0.0108
AT2G47270	UPB1	0.835496	3.18011	1.92837	0.0132
AT3G09600	RVE8	3.06079	7.24594	1.24327	0.0001
AT3G11640	-	3.48364	8.41228	1.2719	0.00185
AT3G21890	-	2.23955	4.59168	1.03581	0.0292
AT3G27027	-	10.8757	28.1963	1.3744	0.04745
AT3G53980	-	15.3245	33.0205	1.10752	5e-05
AT3G56275	-	2.10004	5.84348	1.47641	0.003
AT3G60960	-	0.597679	1.2628	1.07918	0.0364
AT4G08300	-	0.346427	0.884115	1.35168	0.04325
AT4G09170	-	0.977929	2.453	1.32675	0.02175
AT4G12530	-	1.27456	3.61764	1.50505	0.0467
AT4G14540	NFYB3	4.50133	9.66162	1.10191	0.0036
AT4G17220	MAP70.5	0.435308	0.945718	1.11937	0.0423
AT4G17920	ATL29	0.883503	2.75937	1.64303	0.0062
AT4G21930	-	3.34733	6.95167	1.05435	0.0034
AT4G26020	-	0.267994	0.941156	1.81223	0.03305
AT4G33465	SCRL22	20.0076	40.5346	1.01861	0.00935
AT4G34770	-	1.70221	3.51003	1.04407	0.03785
AT5G03700	-	0.125697	0.977086	2.95854	0.0201
AT5G04190	PKS4	0.467059	0.988612	1.0818	0.0471
AT5G14860	-	0.307194	1.01632	1.72613	0.0173
AT5G17340	-	19.7184	41.5006	1.07359	5e-05
AT5G17480	CML29	56.0103	112.937	1.01175	0.0026
AT5G18060	SAUR23	1.20786	4.20542	1.7998	0.01135
AT5G26270	-	0.354564	1.05386	1.57156	0.02165
AT5G26692	-	10.0463	23.8254	1.24583	5e-05
AT5G28690	-	2.43698	5.34199	1.13228	0.0011
AT5G39160	GLP2A	0.554476	1.64423	1.56821	0.02285
AT5G41160	PUP12	0.421263	1.09018	1.37177	0.0414
AT5G43300	GDPD3	2.20635	4.70753	1.09331	0.00185
AT5G43580	-	4.6729	10.5184	1.17052	0.00555
AT5G46930	-	7.15003	15.9813	1.16037	0.0011
AT5G56050	-	0.356001	0.967391	1.44222	0.0451
AT5G57640	-	0.966958	1.97351	1.02924	0.0448
AT5G57735	TASIR-ARF	7.71059	16.7651	1.12055	0.00125
ATCG00550	PSBJ	61.9986	250.613	2.01515	0.02025
AT1G15760	-	2.05064	0.56154	-1.86861	0.03385
AT1G21550	CML44	2.93795	1.17097	-1.3271	0.0179
AT1G33790	JAL4	1.21016	0.262632	-2.20408	0.0059
AT1G44830	ERF014	1.37034	0.279426	-2.294	0.0442
AT1G72920	-	6.69646	2.72639	-1.29641	0.0008
AT1G76650	CML38	5.73565	2.49127	-1.20308	0.0039
AT1G77525	-	4.7225	1.80902	-1.38434	0.0418
AT2G04135	-	1.35869	0.254141	-2.41851	0.0362
AT2G05380	GRP3S	77.15	31.7454	-1.28112	5e-05
AT2G23590	MES8	1.86664	0.661186	-1.49732	0.0242
AT2G24600	-	1.39323	0.582088	-1.25912	0.00345
AT2G32140	-	1.04566	0.242462	-2.10859	0.01395
AT2G34430	LHB1B1	3.36419	1.49038	-1.17458	0.00745
AT2G35585	-	1.81996	0.392561	-2.21291	0.0277
AT3G03190	GSTF11	3.32299	0.636116	-2.38512	0.0029
AT3G10600	CAT7	0.969062	0.422477	-1.19772	0.02835
AT3G11340	-	2.61344	1.09457	-1.25558	0.00295
AT3G12040	MAG	2.5195	1.2441	-1.01803	0.0262
AT3G18777	-	1.24651	0.378604	-1.71914	0.01415
AT3G19710	BCAT4	2.41853	0.929622	-1.37941	0.0071
AT3G21020	-	1.57788	0.775588	-1.02463	0.04185
AT3G24225	CLE19	7.24702	2.84741	-1.34774	0.04975
AT3G28570	-	1.00183	0.354685	-1.49803	0.0213
AT3G50770	CML41	4.63861	2.07878	-1.15796	0.0087
AT3G56400	WRKY70	50.3923	20.4777	-1.29915	5e-05
AT3G57620	-	1.94926	0.952549	-1.03306	0.0253
AT4G00305	-	5.59169	2.23331	-1.3241	0.04415
AT4G01360	-	2.26284	1.09892	-1.04205	0.01235
AT4G02733	-	2.04544	1.01907	-1.00516	0.04395
AT4G03440	-	1.03199	0.473953	-1.12261	0.01525
AT4G12382	-	2.13795	0.9526	-1.16629	0.0465
AT4G17470	-	2.36298	1.16724	-1.01751	0.0234
AT4G17490	ERF6	2.80291	0.744306	-1.91295	0.00205
AT4G18190	PUP6	1.65541	0.604289	-1.45388	0.01305
AT4G25810	XTH23	2.024	0.960109	-1.07594	0.03555
AT4G27280	-	56.5806	24.3784	-1.2147	5e-05
AT4G39410	WRKY13	2.0236	0.763792	-1.40567	0.013
AT5G26730	-	3.59348	1.39757	-1.36246	0.0175
AT5G38870	-	2.12017	0.711501	-1.57524	0.04505
AT5G43640	RPS15E	3.40324	1.1837	-1.52361	0.0396
AT5G44130	FLA13	194.599	96.284	-1.01513	5e-05
AT5G44210	ERF9	1.80398	0.829111	-1.12155	0.03785
AT5G51190	ERF105	3.29331	0.817808	-2.00971	0.0033
AT5G55410	-	1.14174	0.269923	-2.08061	0.0412
AT5G61600	ERF104	2.3569	1.16892	-1.01171	0.034
AT5G66690	UGT72E2	3.75696	1.25082	-1.58669	5e-05

## Sheet: 07=D6_E_MD-WW
INC=181, DEC=45, TOTAL=226
Gene_ID	gene	611	621	log2(fold_change)	p_value
AT1G01180	-	0.918819	1.93827	1.07691	0.03615
AT1G02040	-	0.509607	2.77286	2.44392	0.0043
AT1G02050	PKSA	8.53936	105.966	3.63333	5e-05
AT1G02400	GA2OX6	0.0531355	2.26828	5.41578	0.0227
AT1G02470	-	1.60337	4.60186	1.52111	0.00345
AT1G02900	RALF1	16.9894	59.7728	1.81486	5e-05
AT1G03390	-	8.2848	17.6927	1.09462	5e-05
AT1G03720	-	1.3685	2.84579	1.05623	0.04155
AT1G05550	-	0.683575	1.4363	1.07118	0.02285
AT1G07450	-	1.27504	3.88593	1.60772	0.0025
AT1G09880	-	0.519811	5.14598	3.30739	5e-05
AT1G13950	ELF5A-1	1.55325	3.43428	1.14472	0.0335
AT1G14520	MIOX1	5.3936	12.198	1.17732	5e-05
AT1G16110	WAKL6	0.344853	1.01802	1.56172	0.00725
AT1G16910	LSH8	0.616872	1.82351	1.56368	0.0335
AT1G17950	ATMYB52	0.330822	3.0504	3.20487	0.004
AT1G18265	-	0.684387	2.58639	1.91805	0.0066
AT1G18960	-	9.29933	20.1225	1.11361	5e-05
AT1G19190	CXE1	0.160747	10.2605	5.99617	0.0487
AT1G22090	EMB2204	0.356263	2.0326	2.51231	0.0078
AT1G23760	JP630	0.285984	7.58822	4.72975	5e-05
AT1G27270	-	0.762877	2.85118	1.90204	0.0165
AT1G28600	-	0.956137	1.92106	1.00661	0.02705
AT1G30660	T5I8.11	0.578051	2.25454	1.96357	0.012
AT1G33102	-	0.536829	2.99753	2.48124	0.0432
AT1G33800	GXM3	1.76925	3.88403	1.13441	0.00375
AT1G35210	-	1.56862	3.73519	1.25168	0.01835
AT1G44608	-	0.517873	4.1545	3.004	0.0127
AT1G49000	-	1.99188	4.06732	1.02995	0.03375
AT1G52690	-	3.6435	11.8263	1.6986	5e-05
AT1G52880	NAC018	0.725398	1.70636	1.23408	0.0191
AT1G53560	-	2.63495	5.69662	1.11233	0.0177
AT1G54400	-	3.71194	8.31798	1.16406	0.0096
AT1G55928	-	0.882813	1.83755	1.05761	0.03655
AT1G60030	NAT7	0.484456	1.11353	1.20071	0.02355
AT1G60340	-	1.2319	2.75189	1.15954	0.01745
AT1G62770	-	0.23808	1.2511	2.39368	0.0498
AT1G62940	4CLL1	17.1764	36.756	1.09755	5e-05
AT1G66725	MIR163	4.44606	9.08711	1.03129	0.0076
AT1G66850	-	143.595	319.928	1.15574	5e-05
AT1G67760	-	0.87222	2.48448	1.51018	0.03835
AT1G68725	AGP19	0.396329	1.81073	2.1918	0.02955
AT1G70581	-	0.644628	2.81014	2.1241	0.01785
AT1G73050	-	1.15235	2.3198	1.00942	0.01345
AT1G74010	-	0.638103	1.76829	1.4705	0.01115
AT1G74150	-	0.341721	0.987251	1.5306	0.02945
AT1G75030	ATLP-3	60.2808	135.921	1.173	5e-05
AT1G75050	-	0.340798	5.68426	4.05998	0.01505
AT1G77450	anac032	1.40967	3.66582	1.37878	0.00275
AT1G77655	-	0.782432	3.76205	2.26548	0.04
AT1G78720	-	0.53197	1.68071	1.65966	0.0063
AT1G80440	-	0.753814	4.29586	2.51067	5e-05
AT2G02380	GSTZ2	0.387704	1.36054	1.81115	0.0465
AT2G03160	ASK19	0.151212	0.939172	2.63481	0.03065
AT2G04100	DTXL5	0.271024	0.941228	1.79612	0.02215
AT2G07042	-	0.73215	2.32975	1.66996	0.01225
AT2G16790	-	1.7711	3.58598	1.01772	0.03515
AT2G18115	-	0.553317	8.24093	3.89663	0.00115
AT2G18190	-	0.261775	1.48114	2.50031	0.008
AT2G19700	-	0.60993	2.54846	2.06291	0.02375
AT2G20825	ULT2	0.6183	9.16125	3.88917	5e-05
AT2G21140	PRP2	2.69489	6.84484	1.34479	0.0001
AT2G21650	RL2	0.871151	3.20512	1.87939	0.0244
AT2G23510	SDT	3.08292	8.59309	1.47888	5e-05
AT2G24791	-	0.4385	2.65835	2.59988	0.0431
AT2G28200	ZAT5	1.51004	3.50761	1.2159	0.0041
AT2G28315	-	0.485148	1.67415	1.78693	0.01935
AT2G29430	-	0.989587	3.30325	1.73899	0.04745
AT2G29740	UGT71C2	0.568743	1.50634	1.4052	0.00995
AT2G29770	-	2.26653	4.64706	1.03583	0.01505
AT2G29800	-	1.07755	2.90827	1.43241	0.0015
AT2G31620	CRRSP10	0.393729	2.08222	2.40285	0.0374
AT2G32487	-	0.685606	2.5238	1.88015	0.04605
AT2G33010	-	0.401945	1.15665	1.52488	0.0103
AT2G33680	PCMP-E19	0.390679	0.901766	1.20677	0.0329
AT2G35070	-	0.317995	1.51665	2.25381	0.0497
AT2G35080	-	1.63071	4.26055	1.38554	0.0114
AT2G35950	EDA12	1.01735	2.35822	1.21288	0.03115
AT2G38640	-	0.525998	2.54895	2.27678	0.0154
AT2G40250	-	0.417218	1.91587	2.19913	0.0098
AT2G41480	PER25	0.491185	2.34107	2.25283	0.00545
AT2G42940	AHL16	2.35205	64.4624	4.77647	5e-05
AT2G43470	-	1.72651	4.07281	1.23817	0.0192
AT2G44195	-	0.907262	2.41992	1.41537	0.0448
AT2G46130	WRKY43	0.951905	4.1372	2.11977	0.01425
AT2G46480	GAUT2	0.919358	2.10975	1.19837	0.0085
AT2G46680	ATHB-7	4.32021	9.41701	1.12417	0.0001
AT2G46760	GULLO6	0.401647	1.22384	1.60742	0.00835
AT2G47360	-	0.984647	5.27905	2.4226	0.00015
AT2G48130	-	0.0602607	3.2832	5.76774	0.02665
AT3G05850	-	0.493768	1.14825	1.21754	0.0093
AT3G06100	NIP7-1	7.86286	20.664	1.394	5e-05
AT3G10430	-	0.516652	1.58555	1.61772	0.02505
AT3G11980	FAR2	0.0177125	17.0139	9.90773	0.02665
AT3G12540	-	1.03529	4.14931	2.00283	5e-05
AT3G15400	ATA20	5.41666	68.8138	3.66722	5e-05
AT3G15720	-	0.853452	1.88855	1.1459	0.0182
AT3G15760	-	2.62487	6.62707	1.33613	0.0015
AT3G16300	-	1.5537	4.21525	1.43991	0.0168
AT3G17260	-	0.344568	1.57447	2.192	0.0063
AT3G17830	-	0.804714	1.69382	1.07374	0.0154
AT3G20370	-	0.56202	1.49359	1.41009	0.0163
AT3G23440	EDA6	0.458556	2.47391	2.43162	0.04925
AT3G25080	-	0.204763	1.30877	2.67619	0.0383
AT3G27710	ARI3	0.237327	0.9467	1.99603	0.02425
AT3G28155	-	0.313649	2.97271	3.24455	0.03045
AT3G29000	CML30	0.13221	1.29089	3.28747	0.0367
AT3G44760	-	1.33682	2.79316	1.0631	0.02675
AT3G50570	-	2.06611	5.575	1.43206	0.003
AT3G50580	-	1.15577	5.33945	2.20783	0.0007
AT3G54040	-	1.43324	3.79103	1.40331	0.007
AT3G54730	-	0.730795	1.75094	1.26059	0.04185
AT3G55090	ABCG16	1.05812	2.23099	1.07619	0.00425
AT3G56230	-	0.389242	4.82835	3.63279	0.0011
AT3G57370	-	0.441201	1.40345	1.66947	0.0456
AT3G57760	-	1.03143	2.08224	1.01349	0.01855
AT3G57950	-	0.536513	4.58856	3.09636	0.02655
AT3G59510	-	0.470631	7.09907	3.91496	0.00035
AT3G59880	-	0.673657	3.66684	2.44445	0.00945
AT3G60780	-	1.81663	4.21756	1.21514	0.0103
AT3G61340	-	0.595686	2.18219	1.87315	0.0026
AT3G61390	PUB36	0.378427	1.20221	1.66761	0.0257
AT3G62280	-	1.13266	2.41011	1.08939	0.02375
AT3G63095	-	3.23965	45.3503	3.8072	5e-05
AT4G05310	-	0.842531	2.13084	1.33862	0.01235
AT4G08220	-	1.02587	2.30492	1.16787	0.03725
AT4G11440	-	0.362488	0.901067	1.3137	0.0251
AT4G12100	-	0.414188	1.26241	1.60782	0.02755
AT4G12120	SEC1B	0.813829	1.65565	1.0246	0.00965
AT4G14815	-	0.430103	9.23469	4.42431	0.00525
AT4G16745	-	0.579154	1.28883	1.15404	0.0189
AT4G18090	-	2.43084	5.05384	1.05593	0.01305
AT4G20050	QRT3	0.366104	16.9786	5.53531	5e-05
AT4G20420	-	133.484	712.397	2.41602	5e-05
AT4G21010	-	0.298526	1.59517	2.41778	0.0376
AT4G21120	CAT1	0.508306	19.8555	5.28769	5e-05
AT4G25010	SWEET14	0.808152	2.80273	1.79413	0.00195
AT4G27570	UGT79B3	0.932035	1.99293	1.09643	0.01575
AT4G28130	DGK6	0.966227	2.19426	1.1833	0.01355
AT4G32490	ENODL4	0.297441	1.35195	2.18437	0.045
AT4G33145	-	1.74896	5.7105	1.70712	0.0436
AT4G33420	PER47	0.183072	1.10775	2.59715	0.0316
AT4G34650	SQS2	0.380422	1.03653	1.44609	0.04365
AT4G34850	PKSB	112.564	285.043	1.34044	5e-05
AT4G36230	-	4.2815	30.2387	2.82021	5e-05
AT4G39753	-	0.163337	1.13917	2.80206	0.0263
AT5G02540	-	1.19795	20.2568	4.07977	5e-05
AT5G03795	-	3.1345	8.23408	1.39337	5e-05
AT5G06570	CXE15	0.419222	1.47786	1.81772	0.01485
AT5G07220	BAG3	2.37058	5.19873	1.13292	0.00045
AT5G09610	APUM21	0.481992	1.13543	1.23616	0.0333
AT5G11130	-	0.151905	4.91901	5.01712	0.0111
AT5G12940	-	2.91325	11.6714	2.00227	5e-05
AT5G13830	-	1.43056	3.23736	1.17824	0.04145
AT5G16570	GLN1-4	1.00584	2.22654	1.14641	0.02175
AT5G16920	-	0.399909	52.2568	7.02981	0.0001
AT5G17165	-	7.25268	14.981	1.04654	0.00805
AT5G18090	-	0.718715	1.56303	1.12085	0.0491
AT5G18950	-	2.41666	5.42488	1.16658	5e-05
AT5G19490	-	0.502897	1.72163	1.77544	0.04315
AT5G21130	-	0.0712848	1.54299	4.43599	0.03665
AT5G22390	-	1.24416	2.6998	1.11768	0.01725
AT5G25250	FLOT1	1.12515	2.59212	1.20401	0.0031
AT5G38565	-	0.464241	1.24285	1.42071	0.0294
AT5G38800	BZIP43	0.142083	1.01218	2.83266	0.03855
AT5G39010	-	0.197208	1.18605	2.58838	0.02565
AT5G47330	-	1.00477	2.65216	1.40031	0.0098
AT5G49340	TBL4	0.672718	1.99265	1.56662	0.0075
AT5G49525	-	2.01301	5.20229	1.3698	0.0492
AT5G50335	-	0.360238	2.35555	2.70904	0.04455
AT5G50480	NFYC6	1.00776	2.47144	1.2942	0.0348
AT5G55590	QRT1	2.13589	7.12275	1.7376	0.024
AT5G56510	APUM12	0.366397	0.903335	1.30186	0.0409
AT5G57560	XTH22	4.2435	8.55291	1.01116	0.0004
AT5G60290	-	0.131102	0.901211	2.78118	0.0398
AT5G60440	AGL62	0.84911	1.86567	1.13567	0.04235
AT5G60660	PIP2-4	0.811155	2.47935	1.61191	0.00845
AT5G61320	CYP89A3	0.621954	1.33643	1.10351	0.03705
AT5G62320	MYB99	0.54685	3.98631	2.86584	0.001
AT5G64510	TIN1	0.684334	1.50722	1.13912	0.0218
AT5G64905	PEP3	1.07155	3.83307	1.83879	0.0369
AT1G03935	-	4158.66	1853.62	-1.16578	0.00395
AT1G11420	ATDUF2	1.49367	0.488575	-1.61221	0.00665
AT1G22980	-	1.0307	0.363189	-1.50483	0.03605
AT1G66620	-	6.25684	3.00044	-1.06026	0.00155
AT1G70890	MLP43	4.13319	1.78389	-1.21223	0.0108
AT2G12461	-	41.9099	5.54266	-2.91864	0.0381
AT2G21220	-	4.67219	1.86414	-1.32559	0.0384
AT2G26695	-	9.09733	4.38698	-1.05222	0.0056
AT2G30930	-	8.44309	3.93193	-1.10253	0.0013
AT2G36430	-	3.31818	1.54194	-1.10565	0.0047
AT2G37460	-	1.17453	0.534813	-1.13498	0.04895
AT2G42170	-	1.50342	0.685254	-1.13353	0.0329
AT3G01350	NPF5.9	1.62157	0.526537	-1.62279	0.03835
AT3G15800	-	1.30576	0.501542	-1.38045	0.04905
AT3G22231	PCC1	3.38775	0.869051	-1.96282	0.03025
AT3G25760	AOC1	3.3931	0.683063	-2.31251	0.00245
AT3G25770	AOC2	5.56691	2.66037	-1.06525	0.0042
AT4G00050	UNE10	1.7459	0.687264	-1.34504	0.0127
AT4G00940	DOF4.1	1.8902	0.736391	-1.36	0.0483
AT4G01680	MYB55	0.907091	0.31956	-1.50516	0.0312
AT4G03440	-	0.919014	0.303016	-1.60069	0.01375
AT4G07820	-	2.64601	0.841264	-1.65319	0.04585
AT4G10600	-	3.11789	1.37863	-1.17733	0.0132
AT4G11310	-	2.36123	1.06936	-1.14279	0.01555
AT4G14365	XBAT34	2.29212	1.13557	-1.01327	0.02035
AT4G24630	PAT08	1.01323	0.289705	-1.8063	0.02375
AT4G25100	FSD1	0.953351	0.236038	-2.01399	0.0151
AT4G25480	DREB1A	2.93731	1.37361	-1.09652	0.0255
AT4G30680	-	2.91669	1.1906	-1.29265	0.02115
AT5G06650	GIS2	3.52334	1.31341	-1.42363	0.04205
AT5G19650	OFP8	0.953372	0.0755346	-3.65783	0.0305
AT5G25310	-	1.1135	0.344223	-1.69369	0.0184
AT5G25840	-	5.65692	2.70332	-1.06529	0.00985
AT5G36910	THI2.2	6.60049	2.80679	-1.23365	0.00465
AT5G38160	-	1.60686	0.146702	-3.45328	0.03185
AT5G39710	EMB2745	1.44929	0.650399	-1.15595	0.0097
AT5G45095	-	1.54371	0.766224	-1.01057	0.02765
AT5G51670	-	1.33963	0.527751	-1.3439	0.0203
AT5G58595	-	2699.83	1003.23	-1.42821	0.01605
AT5G60220	TET4	2.99253	0.925995	-1.69229	0.0057
AT5G63710	-	1.1535	0.547232	-1.0758	0.03
AT5G64770	RGF9	4.30429	1.44756	-1.57216	0.0197
ATMG00040	ORF315	3.5835	1.57361	-1.18729	0.0435
ATMG00680	ORF122C	7.30729	2.38795	-1.61356	0.03235
ATMG01400	ORF105B	11.2992	2.40846	-2.23004	0.01885

## Sheet: 08=D6_E_SD-WW
INC=231, DEC=109, TOTAL=340
Gene_ID	gene	611	631	log2(fold_change)	p_value
AT1G01570	-	1.02031	2.57849	1.33751	0.0032
AT1G02040	-	0.505444	3.47589	2.78176	0.0024
AT1G02050	PKSA	8.46968	136.534	4.01081	5e-05
AT1G02390	GPAT2	1.05054	2.26815	1.11039	0.00445
AT1G02900	RALF1	16.849	51.0798	1.60009	5e-05
AT1G02980	CUL2	1.49198	3.26928	1.13174	0.0001
AT1G03390	-	8.21685	19.5083	1.24743	5e-05
AT1G03660	-	6.53992	17.6926	1.4358	0.01035
AT1G05100	MAPKKK18	2.80943	6.40802	1.1896	0.00015
AT1G05920	-	4.50314	10.4724	1.21759	5e-05
AT1G05930	-	3.33868	6.73248	1.01186	0.0029
AT1G07430	AIP1	9.70426	23.1561	1.2547	5e-05
AT1G09880	-	0.515415	5.40385	3.39018	5e-05
AT1G11210	-	2.06427	5.44807	1.40011	0.0002
AT1G12220	RPS5	0.382069	1.02072	1.41768	0.0045
AT1G13910	-	7.33937	15.0146	1.03264	5e-05
AT1G13950	ELF5A-1	1.5407	3.65445	1.24607	0.02335
AT1G13990	-	2.97758	6.65499	1.1603	0.0006
AT1G14520	MIOX1	5.34936	21.3561	1.99721	5e-05
AT1G14860	NUDT18	0.484773	1.39218	1.52196	0.0383
AT1G16850	-	0.955124	6.68617	2.80742	0.0005
AT1G17950	ATMYB52	0.328112	2.59101	2.98125	0.007
AT1G18265	-	0.678976	2.38548	1.81285	0.00875
AT1G18710	AtMYB47	4.84609	13.7	1.49929	5e-05
AT1G19190	CXE1	0.159533	11.4915	6.17056	0.0254
AT1G22090	EMB2204	0.353214	1.10704	1.64809	0.0498
AT1G22370	UGT85A5	0.865622	2.10766	1.28383	0.00965
AT1G23760	JP630	0.28365	9.20581	5.02036	5e-05
AT1G25530	-	4.41138	10.0365	1.18596	0.00045
AT1G27270	-	0.756563	2.50153	1.72528	0.0281
AT1G32170	XTH30	0.547459	1.36944	1.32276	0.02605
AT1G33800	GXM3	1.75462	4.56304	1.37884	0.00035
AT1G44608	-	0.513356	3.49208	2.76605	0.02085
AT1G47480	CXE2	2.09755	4.5772	1.12576	0.00335
AT1G47610	-	5.94753	12.3133	1.04985	5e-05
AT1G49200	ATL75	0.596396	1.869	1.64792	0.0294
AT1G51090	-	0.755417	2.23547	1.56524	0.03925
AT1G52690	-	3.61324	78.6991	4.44498	5e-05
AT1G52820	-	0.625025	1.68581	1.43145	0.0305
AT1G52890	NAC019	3.88292	10.4071	1.42236	5e-05
AT1G53540	HSP17.6C	0.421514	1.9095	2.17954	0.038
AT1G53560	-	2.61363	6.24415	1.25645	0.00635
AT1G58340	ZF14	6.81342	17.444	1.35628	5e-05
AT1G60350	anac024	0.39936	2.05596	2.36405	0.0159
AT1G62710	bVPE	1.63752	3.66156	1.16095	0.00055
AT1G63720	-	0.937863	1.90603	1.02312	0.01765
AT1G64660	MGL	9.39401	24.4435	1.37964	5e-05
AT1G68725	AGP19	0.393065	1.92614	2.29287	0.0303
AT1G69252	-	381.224	805.947	1.08005	5e-05
AT1G69260	AFP1	1.17177	7.92019	2.75685	0.0001
AT1G70140	FH8	0.508941	1.03456	1.02344	0.0242
AT1G71030	ATMYBL2	0.482525	1.71562	1.83005	0.0242
AT1G72100	-	0.254866	1.32172	2.3746	0.00625
AT1G73810	-	0.774342	1.57801	1.02706	0.03515
AT1G77450	anac032	1.39829	3.626	1.37471	0.0027
AT1G77655	-	0.775742	3.54361	2.19157	0.01995
AT1G79760	DTA4	1.18842	2.58287	1.11993	0.0088
AT1G80440	-	0.747878	3.23838	2.1144	0.0002
AT1G80700	-	9.05499	25.4802	1.49259	5e-05
AT2G04852	-	9.07945	18.975	1.06342	0.04645
AT2G07042	-	0.726232	2.04511	1.49368	0.0266
AT2G14210	ANR1	1.76873	4.32476	1.28991	0.0017
AT2G15580	-	6.42489	14.7272	1.19674	5e-05
AT2G16790	-	1.75693	3.61938	1.04269	0.02815
AT2G18050	HIS1-3	10.2685	79.5834	2.95424	5e-05
AT2G18115	-	0.548573	10.6563	4.27988	0.0002
AT2G20825	ULT2	0.613182	9.10385	3.89209	0.0002
AT2G21140	PRP2	2.67247	5.63253	1.07561	0.00075
AT2G21830	-	0.525896	1.48301	1.49568	0.00385
AT2G22890	FAD4L2	0.612129	1.79559	1.55256	0.03435
AT2G23510	SDT	3.05763	11.0965	1.85963	5e-05
AT2G24140	-	1.19859	2.76937	1.20822	0.00975
AT2G24540	AFR	2.16068	4.78331	1.14653	0.0012
AT2G24550	-	2.53819	5.23817	1.04526	0.0028
AT2G25680	MOT1	1.28278	2.61241	1.02611	0.01105
AT2G28120	-	0.822683	1.70272	1.04944	0.0107
AT2G28160	FIT	0.493677	1.87	1.9214	0.00885
AT2G28200	ZAT5	1.49766	3.75276	1.32524	0.00255
AT2G28305	LOG1	4.74364	10.1221	1.09344	0.0001
AT2G29800	-	1.06868	2.67231	1.32226	0.0021
AT2G31230	ERF15	0.693181	1.9269	1.47498	0.0282
AT2G31620	CRRSP10	0.390353	2.17068	2.4753	0.0353
AT2G31902	-	0.637681	1.71855	1.43028	0.0285
AT2G33380	PXG3	139.835	290.774	1.05618	5e-05
AT2G34850	MEE25	1.41992	5.23481	1.88233	0.00015
AT2G35950	EDA12	1.00875	2.12767	1.0767	0.04595
AT2G38170	CAX1	18.4046	51.9508	1.49708	5e-05
AT2G38640	-	0.5216	2.69913	2.37148	0.00895
AT2G39800	P5CSA	38.3207	101.643	1.40732	5e-05
AT2G39850	-	2.23391	6.12145	1.4543	5e-05
AT2G39855	-	4.18153	10.0986	1.27205	0.0002
AT2G41870	-	1.18366	3.12871	1.40232	0.00115
AT2G42940	AHL16	2.33283	74.2302	4.99185	5e-05
AT2G43470	-	1.71192	3.6025	1.07339	0.03525
AT2G44290	YLS3	4.37158	12.528	1.51893	5e-05
AT2G46130	WRKY43	0.944282	5.02238	2.41108	0.00595
AT2G46640	-	1.08523	3.52916	1.70132	0.0006
AT2G46680	ATHB-7	4.28514	26.9002	2.65021	5e-05
AT3G01970	WRKY45	0.860296	2.15725	1.32629	0.025
AT3G02480	-	14.7962	67.4203	2.18795	5e-05
AT3G03170	-	8.352	22.8046	1.44913	5e-05
AT3G03341	-	5.97746	15.1726	1.34386	0.00035
AT3G05858	-	0.892278	4.41768	2.30772	0.01755
AT3G09600	RVE8	2.31569	4.88633	1.07731	0.00115
AT3G09910	RABC2B	2.82895	6.83878	1.27347	0.00105
AT3G10430	-	0.512571	1.53355	1.58105	0.0361
AT3G10600	CAT7	0.609723	1.24909	1.03466	0.0396
AT3G11160	-	0.539803	2.33812	2.11484	0.03145
AT3G12540	-	1.02669	3.29031	1.68022	0.00035
AT3G12730	-	0.75757	1.73537	1.19579	0.038
AT3G13130	-	1.9555	5.3837	1.46106	0.002
AT3G14440	NCED3	0.38259	2.18999	2.51705	0.00025
AT3G14560	-	1.64361	4.99487	1.60358	0.0003
AT3G15400	ATA20	5.37207	35.0595	2.70625	5e-05
AT3G15760	-	2.60275	5.87766	1.1752	0.0038
AT3G17130	-	2.57508	5.31484	1.04541	0.03945
AT3G17260	-	0.341635	1.39705	2.03186	0.0045
AT3G17530	-	0.238871	0.918095	1.94241	0.0324
AT3G20990	-	3.23383	7.23228	1.16121	0.0001
AT3G21510	AHP1	2.99975	6.86035	1.19344	0.00325
AT3G21720	ICL	0.894513	3.22491	1.85008	5e-05
AT3G22930	CML11	0.523811	1.63554	1.64265	0.03755
AT3G23130	SUP	1.40117	3.49153	1.31723	0.00525
AT3G25180	CYP82G1	1.03854	2.33054	1.1661	0.0041
AT3G25620	ABCG21	3.27759	12.3785	1.91713	5e-05
AT3G27250	-	1.21221	4.1088	1.76108	0.0005
AT3G28270	-	1.54354	7.06957	2.19538	5e-05
AT3G29575	AFP3	30.5869	74.3174	1.28079	5e-05
AT3G30214	-	1.49899	3.0247	1.0128	0.03055
AT3G50970	XERO2	1.19812	4.62339	1.94818	0.0027
AT3G51220	-	2.55678	5.29391	1.05001	0.01295
AT3G51750	-	0.7833	3.4565	2.14167	0.02685
AT3G51860	CAX3	2.11074	7.51091	1.83124	5e-05
AT3G53640	-	0.214527	1.16422	2.44013	0.00685
AT3G53980	-	73.5076	171.3	1.22056	5e-05
AT3G55646	-	0.381268	1.26392	1.72903	0.04875
AT3G56230	-	0.386	6.26081	4.01968	0.00045
AT3G56275	-	2.6624	16.8651	2.66324	5e-05
AT3G56530	anac064	0.527078	1.95027	1.88759	0.02055
AT3G57010	SSL8	2.83455	5.6862	1.00434	0.00075
AT3G57950	-	0.532211	3.84267	2.85204	0.0187
AT3G59060	PIF5	0.519345	1.73465	1.73988	0.00135
AT3G59510	-	0.467015	7.48962	4.00335	5e-05
AT3G59880	-	0.667904	3.53276	2.40308	0.00585
AT3G60420	-	2.53865	5.08299	1.00162	0.00685
AT3G61340	-	0.590679	2.38945	2.01623	0.00075
AT3G61390	PUB36	0.375266	1.0567	1.49358	0.0366
AT3G63060	EDL3	1.03506	3.13658	1.59948	0.0014
AT3G63095	-	3.21191	38.4151	3.58017	5e-05
AT4G00610	-	1.24831	2.54981	1.03042	0.0367
AT4G01060	ETC3	18.7818	62.4721	1.73388	5e-05
AT4G01600	-	1.77358	3.95379	1.15657	0.021
AT4G01985	-	0.288969	0.938006	1.69868	0.01675
AT4G02280	SUS3	2.76405	6.20414	1.16645	5e-05
AT4G02410	LECRK43	0.441594	1.04262	1.23942	0.0177
AT4G02690	-	0.439273	1.10012	1.32447	0.04595
AT4G05310	-	0.835406	2.49268	1.57715	0.00385
AT4G06746	RAP2-9	2.5051	5.61228	1.16371	0.02165
AT4G09480	-	0.505926	1.27977	1.33888	0.0274
AT4G14815	-	0.426426	5.04735	3.56516	0.01145
AT4G16600	PGSIP7	0.644627	1.43907	1.15861	0.0299
AT4G18090	-	2.41059	5.17292	1.10159	0.0075
AT4G20050	QRT3	0.363099	4.23034	3.54234	5e-05
AT4G20420	-	132.358	839.776	2.66556	5e-05
AT4G21010	-	0.295947	2.74741	3.21466	0.0193
AT4G21120	CAT1	0.504085	29.8193	5.88643	5e-05
AT4G21930	-	2.41285	5.81744	1.26965	0.0038
AT4G24080	ALL1	2.30393	4.64678	1.01213	0.0242
AT4G27570	UGT79B3	0.924494	2.22788	1.26894	0.00405
AT4G28397	-	4.60274	9.76153	1.08461	0.0045
AT4G28700	AMT1-4	0.870408	2.1111	1.27823	0.00615
AT4G30460	-	37.866	92.9578	1.29567	5e-05
AT4G32000	-	0.68227	1.38663	1.02317	0.04945
AT4G33905	-	0.903193	2.11144	1.22512	0.02555
AT4G34000	ABF3	10.3243	23.8731	1.20934	5e-05
AT4G34320	-	0.380961	0.927554	1.28379	0.0492
AT4G34850	PKSB	111.628	271.525	1.28239	5e-05
AT4G35430	-	8.8863	18.2937	1.04169	0.0408
AT4G35720	-	0.332009	1.07364	1.69321	0.0323
AT4G35970	APX5	0.491293	1.4027	1.51355	0.04275
AT4G36230	-	4.24706	11.3536	1.41861	0.00025
AT4G36740	ATHB-40	1.0067	2.51449	1.32063	0.02935
AT4G39720	-	1.29781	2.97549	1.19704	0.0127
AT4G40020	-	3.73253	7.78205	1.06	5e-05
AT5G01520	-	0.541518	1.25515	1.21277	0.0442
AT5G02540	-	1.18822	27.6699	4.54145	5e-05
AT5G03210	-	3.34375	11.0906	1.72979	0.0007
AT5G03795	-	3.1088	10.7797	1.79389	5e-05
AT5G03840	TFL1	2.12984	4.65663	1.12854	0.01985
AT5G04340	ZAT6	1.33346	3.09729	1.21584	0.0113
AT5G07080	-	0.733805	1.64322	1.16305	0.0157
AT5G07610	-	0.518328	1.22968	1.24635	0.0467
AT5G09610	APUM21	0.477991	1.21898	1.35061	0.02545
AT5G11130	-	0.150607	5.05717	5.06947	0.01275
AT5G11990	-	1.37674	3.58696	1.38151	0.037
AT5G13920	-	0.802741	1.90153	1.24415	0.01715
AT5G15180	PER56	0.617452	1.60435	1.37759	0.0243
AT5G15960	KIN1	13.4684	40.2	1.57762	5e-05
AT5G16920	-	0.396518	55.6492	7.13283	0.0001
AT5G18600	GRXS2	1.74424	5.44549	1.64247	0.00255
AT5G19890	PER59	0.433216	1.17988	1.44548	0.04905
AT5G25250	FLOT1	1.11581	3.81605	1.77399	0.00015
AT5G38000	-	1.07753	2.26176	1.06972	0.0192
AT5G43150	-	18.9248	41.1677	1.12124	5e-05
AT5G47560	TDT	0.392444	1.31046	1.73951	0.0034
AT5G49340	TBL4	0.667009	2.17202	1.70326	0.00375
AT5G50360	-	0.566722	7.96303	3.81261	5e-05
AT5G50480	NFYC6	0.999166	2.68777	1.42761	0.0149
AT5G50800	SWEET13	2.14255	5.41749	1.33829	0.0003
AT5G50950	FUM2	0.570444	2.12272	1.89576	0.0006
AT5G51210	OL3	1.35203	3.76941	1.47921	0.0098
AT5G52310	LTI78	2.43997	15.0586	2.62565	5e-05
AT5G52390	-	113.233	270.279	1.25516	5e-05
AT5G52900	MAKR6	0.960088	1.96229	1.0313	0.0298
AT5G53710	-	4.27934	16.8676	1.9788	5e-05
AT5G56100	-	2.28733	6.05652	1.40482	0.00485
AT5G56110	AtMYB103	0.886225	2.53266	1.51491	0.013
AT5G57050	ABI2	10.5743	22.0506	1.06026	5e-05
AT5G59220	HAI1	41.1442	83.3127	1.01785	5e-05
AT5G59310	LTP4	289.999	781.557	1.4303	5e-05
AT5G59320	LTP3	465.369	1504.89	1.69321	5e-05
AT5G60660	PIP2-4	0.804492	2.56301	1.67169	0.00475
AT5G61260	-	1.48254	3.19755	1.1089	0.0042
AT5G61540	-	1.08494	2.22561	1.03659	0.01495
AT5G61660	-	7.44891	24.6536	1.7267	5e-05
AT5G64905	PEP3	1.0627	3.80615	1.84061	0.04045
AT5G66400	RAB18	7.0736	14.1487	1.00015	0.0002
AT5G66562	-	1007.44	2112.88	1.06852	0.0474
AT5G66780	-	1.33699	4.26392	1.67319	0.01615
AT5G67090	-	0.782771	1.66552	1.08931	0.00545
ATCG00730	PETD	3.02435	6.6599	1.13888	0.0273
AT1G01200	RABA3	1.81804	0.646882	-1.49081	0.02605
AT1G03935	-	4125.94	1352.55	-1.60905	0.00075
AT1G05135	-	156.058	58.4218	-1.4175	5e-05
AT1G05420	OFP12	2.78835	1.18789	-1.23101	0.041
AT1G08930	ERD6	8.4943	3.90851	-1.11987	5e-05
AT1G10990	-	3.22208	1.47568	-1.12662	0.02415
AT1G11020	-	5.41488	2.60845	-1.05374	0.00085
AT1G12015	-	3523.13	1751.78	-1.00804	0.00725
AT1G12805	-	10.1698	4.73169	-1.10386	0.00695
AT1G15550	GA3OX1	1.30231	0.563097	-1.20962	0.04145
AT1G16550	-	1.18443	0.548974	-1.10938	0.01555
AT1G19376	-	1941.18	957.167	-1.0201	0.04505
AT1G19960	-	36.5859	12.2783	-1.57518	5e-05
AT1G27045	ATHB-54	1.87073	0.539303	-1.79444	0.0186
AT1G29071	SNOR105	1390.38	598.707	-1.21555	0.0042
AT1G32920	-	106.531	48.2668	-1.14216	5e-05
AT1G43800	S-ACP-DES6	10.6885	3.0942	-1.78842	5e-05
AT1G55915	-	1.80652	0.897465	-1.00929	0.0242
AT1G56150	SAUR71	12.8961	4.07337	-1.66264	0.0003
AT1G57990	PUP18	3.10676	1.45604	-1.09336	0.0047
AT1G64200	VHA-E3	5.63328	2.04163	-1.46425	0.004
AT1G65500	-	3.55659	1.00413	-1.82455	0.02485
AT1G66390	MYB90	4.11567	1.246	-1.72382	0.00205
AT1G69730	WAKL9	1.54078	0.757997	-1.02339	0.00725
AT1G71880	SUC1	6.52763	3.23919	-1.01092	0.0001
AT1G73630	CML26	4.84912	2.10173	-1.20615	0.00915
AT1G74900	OTP43	3.69929	1.19652	-1.62841	0.007
AT1G76870	-	3.97689	1.95348	-1.0256	0.006
AT1G77760	NIA1	2.94678	1.2564	-1.22984	5e-05
AT1G78310	VQ9	2.09011	0.841393	-1.31273	0.0086
AT1G78850	-	1.94686	0.441586	-2.14038	0.00145
AT2G18328	RL4	10.5694	5.16985	-1.0317	0.0103
AT2G20500	-	5.69559	2.69838	-1.07775	0.0196
AT2G21220	-	4.63425	2.05215	-1.1752	0.0482
AT2G23030	SRK2J	1.33467	0.645532	-1.04792	0.04995
AT2G26400	ARD1	48.321	15.7515	-1.61716	5e-05
AT2G26710	CYP734A1	2.07116	1.01094	-1.03474	0.00625
AT2G29680	CDC6	1.19438	0.382027	-1.64451	0.00855
AT2G34140	CDF4	4.43114	1.38857	-1.67408	0.0006
AT2G38310	PYL4	75.7299	34.4233	-1.13748	5e-05
AT2G40330	PYL6	10.2804	4.628	-1.15144	5e-05
AT2G40750	WRKY54	6.02625	2.96169	-1.02484	0.0007
AT2G41100	CML12	22.0408	8.01892	-1.4587	5e-05
AT2G45180	-	278.901	107.368	-1.37719	5e-05
AT2G45930	-	1.91728	0.886693	-1.11256	0.0218
AT2G46440	CNGC11	1.94699	0.781451	-1.31702	0.00095
AT2G47560	ATL64	4.4333	1.3318	-1.735	0.00115
AT2G47860	SETH6	1.42384	0.689973	-1.04518	0.0117
AT3G02250	-	10.3709	5.15319	-1.009	5e-05
AT3G02910	-	3.6111	0.889721	-2.02101	0.0199
AT3G04210	-	1.08265	0.2882	-1.90942	0.00715
AT3G10440	-	1.64965	0.660404	-1.32074	0.00875
AT3G15170	NAC054	2.10596	0.805408	-1.38669	0.02325
AT3G20395	-	6.18369	2.52462	-1.2924	0.00145
AT3G22090	-	8.10864	3.38187	-1.26164	0.00605
AT3G22231	PCC1	3.35908	1.15325	-1.54236	0.0407
AT3G25760	AOC1	3.36602	1.28562	-1.38858	0.0049
AT3G25905	CLE27	4.48593	1.73466	-1.37075	0.01985
AT3G26200	CYP71B22	10.5742	4.53267	-1.22212	5e-05
AT3G28350	-	1.73253	0.642942	-1.43012	0.0313
AT3G30775	POX1	67.0905	29.4511	-1.18779	5e-05
AT3G44260	CAF1-9	2.77755	0.954375	-1.54118	0.00595
AT3G50480	HR4	1.691	0.388121	-2.1233	0.01365
AT3G51430	SSL5	5.9264	2.88199	-1.04009	0.0002
AT3G56620	-	2.34387	1.06955	-1.13189	0.01095
AT3G61190	BAP1	4.54807	1.86995	-1.28225	0.0033
AT4G00880	-	2.33207	0.904926	-1.36574	0.02115
AT4G01440	-	1.27885	0.593903	-1.10654	0.04415
AT4G03292	-	3.75958	1.28017	-1.55424	0.0327
AT4G04880	-	2.48916	1.02981	-1.27327	0.0061
AT4G07820	-	2.62465	0.742066	-1.8225	0.0331
AT4G13410	CSLA15	1.96617	0.712742	-1.46393	0.005
AT4G14400	ACD6	0.994249	0.234452	-2.08431	0.0024
AT4G14540	NFYB3	6.63146	2.57541	-1.36453	0.00605
AT4G18010	IP5P2	1.14567	0.5503	-1.0579	0.01435
AT4G19030	NIP1-1	2.04578	0.72914	-1.48838	0.01445
AT4G21380	SD18	3.05863	1.39967	-1.1278	5e-05
AT4G21850	MSRB9	14.5679	1.96247	-2.89205	5e-05
AT4G22212	-	3.0501	0.895308	-1.7684	0.0248
AT4G24110	-	31.6214	10.9211	-1.53379	5e-05
AT4G25070	-	0.998468	0.471072	-1.08377	0.01585
AT4G25420	GA20OX1	2.53832	0.706825	-1.84445	0.00215
AT4G25480	DREB1A	2.9135	0.509468	-2.51569	0.0105
AT4G26260	MIOX4	10.1975	3.4949	-1.54489	5e-05
AT4G27300	SD11	1.20569	0.541867	-1.15385	0.00825
AT4G27810	-	2.13649	0.900314	-1.24674	0.04905
AT4G33560	-	32.491	7.16471	-2.18106	5e-05
AT4G34900	XDH2	1.13217	0.523589	-1.11258	0.002
AT4G35180	LHT7	1.00521	0.34249	-1.55337	0.02955
AT5G01840	OFP1	3.23602	1.51994	-1.0902	0.01755
AT5G03350	-	50.256	24.4222	-1.0411	5e-05
AT5G06870	PGIP2	14.5294	6.6187	-1.13436	5e-05
AT5G19240	-	9.65016	3.43954	-1.48834	0.0003
AT5G25440	-	3.33662	1.04069	-1.68084	0.00125
AT5G26170	WRKY50	4.31367	1.20757	-1.83681	0.0241
AT5G35732	-	5.5848	1.80755	-1.62747	0.0296
AT5G41080	GDPD2	6.22883	2.83042	-1.13794	0.0001
AT5G44020	-	9.0055	2.05579	-2.13112	5e-05
AT5G45095	-	1.53139	0.759888	-1.01099	0.02555
AT5G46380	-	1.32915	0.553176	-1.2647	0.0159
AT5G55650	-	4.76445	1.89542	-1.3298	0.0443
AT5G58595	-	2677.73	1164.72	-1.20102	0.0199
AT5G60220	TET4	2.96887	1.1605	-1.35517	0.0107
AT5G60950	COBL5	1.78425	0.778396	-1.19674	0.04115
AT5G61590	ERF107	17.0278	6.86077	-1.31145	5e-05
AT5G62730	NPF4.7	1.49937	0.599148	-1.32337	0.01035
AT5G64770	RGF9	4.27035	0.779656	-2.45345	0.0141
ATCG00320	TRNFM	3649.26	1231.12	-1.56764	0.03965
ATMG00680	ORF122C	7.24897	1.99255	-1.86316	0.02275

## Sheet: 09=D6_M_MD-WW
INC=50, DEC=53, TOTAL=103
Gene_ID	gene	612	622	log2(fold_change)	p_value
AT1G01700	ROPGEF2	0.596059	1.33515	1.16347	0.035
AT1G05820	SPPL5	1.38432	2.87518	1.05447	0.00075
AT1G09860	PUP16	1.8682	4.3288	1.21232	0.0216
AT1G21910	ERF012	1.21732	3.09868	1.34795	0.0046
AT1G63210	-	0.497829	1.00671	1.01592	0.01
AT1G66090	-	2.27452	4.96041	1.1249	0.00045
AT1G70250	-	0.474693	0.968052	1.02809	0.028
AT1G71030	ATMYBL2	1.22642	2.65178	1.11251	0.02485
AT1G72900	-	1.09328	3.36898	1.62365	0.00085
AT1G79480	-	0.500673	1.3791	1.46179	0.009
AT2G13570	NFYB7	0.971317	2.71511	1.483	0.0333
AT2G18150	PER15	0.74102	1.7017	1.19939	0.02385
AT2G22510	-	6.46486	13.4415	1.056	0.0008
AT2G27035	ENODL20	1.83165	4.60416	1.32979	0.00935
AT2G28056	MIR172A	0.427038	1.26762	1.56969	0.031
AT2G31770	ARI9	0.912804	2.24386	1.2976	0.00295
AT2G35090	-	2.22999	5.55689	1.31724	0.02215
AT2G41480	PER25	1.28962	2.69591	1.06383	0.0151
AT2G41660	MIZ1	0.892844	2.16846	1.28019	0.0067
AT3G05720	IMPA7	0.591605	1.22486	1.0499	0.04135
AT3G17980	-	1.56101	3.28892	1.07514	0.011
AT3G20370	-	0.907007	1.81532	1.00104	0.0282
AT3G24615	-	466.011	1252.04	1.42585	0.00625
AT3G25013	-	1.04992	3.06529	1.54574	0.00955
AT3G25050	XTH3	0.819553	3.12204	1.92958	0.00175
AT3G28630	-	0.324512	1.20897	1.89743	0.01195
AT3G51220	-	1.62316	3.30683	1.02664	0.03475
AT4G05130	ENT4	0.337787	1.10349	1.70788	0.0214
AT4G09450	-	2.1568	4.37147	1.01923	0.03425
AT4G19940	-	0.363713	0.949286	1.38404	0.0495
AT4G22212	-	1.55409	4.10814	1.40242	0.0246
AT4G26020	-	0.661764	1.94461	1.55509	0.02135
AT4G27790	-	0.831001	1.82667	1.13629	0.0387
AT4G27890	BOB2	0.333016	1.19989	1.84924	0.0289
AT4G29770	-	0.804327	1.70513	1.08403	0.04495
AT4G33145	-	1.69781	5.21302	1.61844	0.04055
AT5G02980	-	1.81824	4.1899	1.20438	0.0039
AT5G06990	-	0.356712	1.17066	1.71449	0.044
AT5G07150	-	0.898112	2.22132	1.30645	0.00435
AT5G07490	-	1.78982	3.62159	1.01681	0.0203
AT5G12880	-	1.19837	4.09385	1.77239	0.03595
AT5G42630	KAN4	2.40034	4.80673	1.00182	0.00375
AT5G45340	CYP707A3	0.41045	1.10235	1.4253	0.01235
AT5G50200	NRT3.1	1.06124	2.90983	1.45518	0.0061
AT5G55440	-	0.382501	1.00142	1.38851	0.04425
AT5G56810	-	0.690953	1.5462	1.16207	0.0329
AT5G57560	XTH22	2.07096	5.95242	1.52318	0.00015
AT5G61600	ERF104	3.6344	8.16313	1.16741	0.0004
AT5G66562	-	1090.19	2437.92	1.16107	0.028
ATMG00810	ORF240B	1.05652	2.81001	1.41126	0.0362
AT1G01200	RABA3	1.91258	0.753025	-1.34475	0.0289
AT1G04760	VAMP726	4.2109	1.38133	-1.60807	0.0065
AT1G13970	-	1.58395	0.58028	-1.44871	0.00275
AT1G17830	-	1.97052	0.723611	-1.44529	0.00405
AT1G18860	WRKY61	0.984624	0.370791	-1.40897	0.0437
AT1G22380	UGT85A3	1.34111	0.605462	-1.14732	0.0313
AT1G23140	-	3.3981	1.5544	-1.12837	0.0417
AT1G24405	-	4.73543	1.56139	-1.60066	0.04485
AT1G24625	ZFP7	1.14059	0.338344	-1.75321	0.0458
AT1G29090	-	1.87719	0.862071	-1.1227	0.02375
AT1G30660	T5I8.11	2.83134	1.22732	-1.20598	0.01505
AT1G37150	HCS2	1.79871	0.647713	-1.47353	0.01035
AT1G48150	-	1.23475	0.278345	-2.14928	0.03565
AT1G50290	-	3.63256	1.45122	-1.32372	0.00755
AT1G65490	-	7.71752	3.35051	-1.20376	0.02175
AT1G68870	ATSOFL2	6.60618	2.99355	-1.14196	0.0082
AT1G69990	-	1.12177	0.377641	-1.57069	0.02
AT1G70430	-	1.56077	0.753728	-1.05014	0.0415
AT1G76130	AMY2	1.34934	0.517882	-1.38156	0.01575
AT1G76705	-	2.83914	0.714186	-1.99108	0.02205
AT2G15340	-	6.24361	2.55651	-1.28821	0.0139
AT2G20080	-	2.03437	0.966447	-1.07382	0.0465
AT2G21320	BBX18	4.3552	2.15878	-1.01252	0.0131
AT2G34400	PCMP-E23	0.95836	0.351678	-1.44631	0.01925
AT2G35637	-	1.91554	0.843361	-1.18353	0.04955
AT2G39590	RPS15AC	9.31413	3.12568	-1.57525	0.012
AT2G42560	-	1.11139	0.531555	-1.06407	0.02275
AT2G45630	-	3.86983	1.93114	-1.00282	0.0112
AT3G03900	APK3	2.76184	0.982627	-1.49091	0.03465
AT3G04310	-	2.1192	0.829693	-1.35287	0.0341
AT3G16420	PBP1	3.79696	1.58172	-1.26335	0.0016
AT3G17290	-	2.03655	0.851393	-1.25823	0.00515
AT3G19660	-	3.39262	0.838655	-2.01625	0.03385
AT3G22231	PCC1	4.38464	1.88657	-1.21669	0.0336
AT3G57370	-	2.53459	0.824294	-1.62052	0.0062
AT3G60690	-	7.88827	3.55005	-1.15187	0.00095
AT3G61390	PUB36	2.6695	1.25675	-1.08688	0.01025
AT4G14480	BLUS1	3.76451	1.37667	-1.45128	0.0004
AT4G14540	NFYB3	9.88157	4.70745	-1.0698	0.006
AT4G17990	-	2.938	0.825753	-1.83105	0.0064
AT4G22690	CYP706A1	3.11847	1.54645	-1.01188	0.0011
AT4G25420	GA20OX1	1.89946	0.739308	-1.36134	0.0129
AT4G32000	-	1.67411	0.809026	-1.04914	0.0301
AT4G33330	GUX2	2.00665	0.963284	-1.05876	0.0067
AT4G40065	-	3.11455	1.26089	-1.30459	0.00565
AT5G01480	-	1.30016	0.56574	-1.20047	0.047
AT5G27980	-	3.16143	1.46569	-1.109	0.03255
AT5G35732	-	5.14261	1.80533	-1.51024	0.0334
AT5G39010	-	6.19207	2.85937	-1.11472	0.02935
AT5G40020	-	1.21689	0.215632	-2.49655	0.04495
AT5G66670	-	1.09511	0.51173	-1.09762	0.043
ATCG00600	PETG	297.742	90.6126	-1.71628	0.04845
ATMG01350	ORF145C	10.6037	5.18011	-1.03351	0.02045

[truncated: 9 more sheets: 10=D6_M_SD-WW, 11=D6_L_MD-WW, 12=D6_L_SD-WW, 13=D7_E_MD-WW, 14=D7_E_SD-WW, 15=D7_M_MD-WW, 16=D7_M_SD-WW, 17=D7_L_MD-WW, 18=D7_L_SD-WW]
