# Supplementary material for: Developmentally dependent reprogramming of the Arabidopsis floral transcriptome under sufficient and limited water availability
Source: BMC Plant Biol. 2024 Apr 11;24:273. doi: 10.1186/s12870-024-04916-w (PMC11007919; doi:10.1186/s12870-024-04916-w)
Supplement: Supplementary file 3 — Supplementary Material 3: File S2. 10 Clusters of 3582 DTGs [file 12870_2024_4916_MOESM3_ESM.xlsx]

## Sheet: README
File S2. 10 Clusters of 3582 DTGs. A total of 3582 drought-responsive genes were identified. The fold-change of each gene in all 18 comparisons are shown in columns D-U. The statistically significant DTGs are highlighted in bold.
Column	Heading
A	Gene_ID	Arabidopsis gene ID
B	gene	annotated gene name
C	Cluster	the cluster this gene belongs to
D	Fold-change in the corresponding comparison	Log2(521/511)=D5_E_WW/MD	Bold: statistically significant differential expression for the specific comparison
E		Log2(522/512)=D5_M_WW/MD
F		Log2(523/513)=D5_L_WW/MD
G		Log2(621/611)=D6_E_WW/MD
H		Log2(622/612)=D6_M_WW/MD
I		Log2(623/613)=D6_L_WW/MD
J		Log2(721/711)=D7_E_WW/MD
K		Log2(722/712)=D7_M_WW/MD
L		Log2(723/713)=D7_L_WW/MD
M		Log2(531/511)=D5_E_WW/SD
N		Log2(532/512)=D5_M_WW/SD
O		Log2(533/513)=D5_L_WW/SD
P		Log2(631/611)=D6_E_WW/SD
Q		Log2(632/612)=D6_M_WW/SD
R		Log2(633/613)=D6_L_WW/SD
S		Log2(731/711)=D7_E_WW/SD
T		Log2(732/712)=D7_M_WW/SD
U		Log2(733/713)=D7_L_WW/SD

## Sheet: Cluster of DTGs
Gene_ID	gene	Cluster	Log2(521/511)=D5_E_WW/MD	Log2(522/512)=D5_M_WW/MD	Log2(523/513)=D5_L_WW/MD	Log2(621/611)=D6_E_WW/MD	Log2(622/612)=D6_M_WW/MD	Log2(623/613)=D6_L_WW/MD	Log2(721/711)=D7_E_WW/MD	Log2(722/712)=D7_M_WW/MD	Log2(723/713)=D7_L_WW/MD	Log2(531/511)=D5_E_WW/SD	Log2(532/512)=D5_M_WW/SD	Log2(533/513)=D5_L_WW/SD	Log2(631/611)=D6_E_WW/SD	Log2(632/612)=D6_M_WW/SD	Log2(633/613)=D6_L_WW/SD	Log2(731/711)=D7_E_WW/SD	Log2(732/712)=D7_M_WW/SD	Log2(733/713)=D7_L_WW/SD
AT1G01060	LHY	7	0.102717	-0.0868998	0.0890003	-0.126754	0.562375	0.031041	0.122227	0.457065	0.306441	0.275959	0.223078	0.358332	0.0783962	0.492212	0.19685	0.411251	1.10542	0.469648
AT1G01120	KCS1	8	0.174716	0.0242858	0.106623	0.0904312	-0.0969841	0.432953	0.217405	-0.821039	-0.950848	0.180356	-0.127239	-0.122028	-0.0364599	0.10039	0.380763	-0.85394	-0.731751	-1.29375
AT1G01150	-	8	-0.015598	0.122796	-0.0657866	0	-0.102662	0.169869	-0.0173692	-0.0255967	-0.0234318	-0.0844358	0.0920139	0.0279892	0.123602	-0.102662	0	-0.0225909	-0.0548795	-1.98385
AT1G01180	-	1	0.468185	-0.542321	0.215291	1.07691	0.29142	0.0791942	0.0230524	-1.02133	0.01314	0.0703623	-1.20378	-0.350349	0.343542	-0.220363	-0.422093	0.132222	-1.05804	0.0753352
AT1G01200	RABA3	10	-0.192741	-0.40871	0.0399093	-0.40107	-1.34475	0.171599	-2.18473	-0.46124	0.0104461	-0.348558	-0.392841	-0.11134	-1.49081	-0.420026	-0.134575	-0.349978	-0.38834	-0.18535
AT1G01280	CYP703A2	6	2.56482	0.144442	1.05442	4.44514	-0.18306	0.405078	-1.05369	0.147839	-0.22006	1.36999	-0.00487119	0.206274	4.1946	-0.492229	-0.0871714	1.45777	-0.133054	-0.416204
AT1G01380	ETC1	7	-0.496751	0.214682	-1.18462	-0.557307	-0.141831	0.353164	0.261757	0.185899	0.289565	-0.0511255	0.406519	-0.36993	-0.398758	0.29171	1.45119	0.281397	0.466546	0.581953
AT1G01400	-	5	3.01293	-0.112006	0	0.715832	-0.154521	0	-0.0620966	-0.908889	0	2.59773	-0.353022	0	0.574806	-0.547541	0	0.688898	-1.52278	0
AT1G01460	PIP5K10	4	0.267063	0.0842953	1.11254	-0.0304183	0.0656107	0.0126571	-0.092197	0.00339162	0.449376	0	0.300042	0.7167	0.211404	0.423374	1.15976	0.227638	0.204473	1.56273
AT1G01470	LEA14	9	0.0674335	0.275224	0.0233121	0.236616	-0.0594136	0.0411933	-0.043272	0.17881	0.00692228	0.617049	1.02007	0.143713	0.770287	0.519774	0.614656	0.819645	0.773808	0.793319
AT1G01570	-	2	-0.0144738	0.130852	0.107978	0.370638	0.0425187	0.200497	0.117765	0.167148	-0.177565	-0.235552	0.1718	0.110844	1.33751	0.396367	0.0680757	0.12442	0.585099	-0.141606
AT1G01640	-	8	0.152927	0.441824	0.257309	-0.354037	0.084269	0.244266	-0.249008	0.206103	-1.05814	0.826421	0.40555	0.00381292	-0.227997	0.514999	0.255727	-0.298884	0.462415	-0.822296
AT1G01695	-	10	-0.0748352	0.327113	-1.22079	-0.413061	0.233111	-0.247836	0.16367	-0.0678101	-0.27046	0.346084	0.0782663	-0.102792	-0.675461	-0.304315	0.051567	0.280814	-0.0917107	-0.185022
AT1G01700	ROPGEF2	7	-0.262187	-0.107773	0.0443901	-0.123549	1.16347	-0.0609124	0.0213815	-0.24186	0.3147	0.0605092	-0.270933	-0.0968403	0.0146517	0.618849	0.141201	-0.211128	-0.157984	0.114484
AT1G01780	PLIM2B	2	-0.215093	-0.28445	0.263739	0.0844204	-0.16095	-0.0337281	0.0584519	-0.0716571	-1.04898	-0.0824105	-0.0136941	0.153942	0.456981	0.355842	0.210084	0.158263	1.03455	0.076423
AT1G01980	-	4	0	-0.0448521	1.5559	-0.0459863	-0.10998	0.353017	0.0688228	-0.0404147	1.19463	0	0.23531	1.19579	-0.0459863	-0.0624136	2.63421	0.0679696	-0.0404147	1.9766
AT1G02030	ZAT1	5	1.3219	-0.300762	0.175271	0.0560394	0.438613	-0.289916	-0.458617	-0.067807	0.265311	1.16654	-0.434399	0.242725	0.326572	0.478592	-0.354949	0.313536	-0.427602	0.266332
AT1G02040	-	6	1.58013	-0.200565	0.145236	2.44392	0.145277	0.179801	-0.702733	0.109462	-0.205105	0.911785	-0.296543	0.0601915	2.78176	-0.210331	-0.0393235	2.2432	-0.813087	-0.0885738
AT1G02050	PKSA	6	2.35229	-0.00151582	0.280298	3.63333	-0.0772451	-0.214798	-1.15341	0.276289	-0.192607	1.32485	-0.171402	-0.000660921	4.01081	-0.314787	-0.263459	1.70383	-0.310358	-0.0836977
AT1G02070	-	7	-0.481298	0.00390029	-0.18801	-0.292186	-0.136554	0.0859856	0.309986	-0.127393	-0.0184047	-1.08912	0.127093	0.0909189	-0.523065	0.0995606	0.00902844	0.300339	-0.172393	0.418415
AT1G02340	HFR1	5	1.09308	0.518923	0.279243	0.427254	-0.0466689	0.639644	0.0266119	-0.100123	0.117861	1.38975	0.678718	0.490316	0.299946	0.435711	0.580213	-0.00460323	0.306481	0.194854
AT1G02380	-	7	-0.224478	0.414005	-0.135651	0.00763878	0.107159	0.176943	0.191375	0.407306	1.00431	-0.0104601	0.0572006	-0.0398019	-0.0608174	0.294275	0.161526	-0.106083	1.30129	0.150428
AT1G02390	GPAT2	9	0.398739	0.340693	0.144777	0.394139	0.0607619	-0.0786781	0.41858	0.384839	-0.051465	1.89172	1.20127	0.38878	1.11039	1.03891	0.21546	1.45001	1.50182	0.0347342
AT1G02400	GA2OX6	6	0.142738	0.31069	0.145346	5.41578	0.128335	-0.0599957	-0.374635	-0.513511	0.040383	0.647152	-0.0427774	-0.318877	1.27726	-0.19426	-0.108057	1.51749	-1.2117	0.275391
AT1G02405	-	8	-0.061891	0.00930412	0.247476	0.0916838	-0.523573	0.151736	-1.25217	-0.21053	-0.875217	0.0435734	0.350456	-0.33227	0	0.0696627	1.13802	-1.09265	0.154916	-0.743188
AT1G02450	NIMIN-1	10	-0.24663	0.199323	-0.177262	-0.316633	0.00551322	-0.384507	-0.0130801	-0.331912	-0.189943	-0.0907565	-0.0342996	-0.339021	-0.580376	-0.196348	-1.06373	-0.551718	-0.712638	-0.516338
AT1G02460	-	10	-0.204451	0.0815081	-0.233792	0.0638159	-0.167946	-0.112251	0.110444	0.0525957	-0.205929	-0.462641	0.0229334	0.305591	-0.448647	-1.27041	0.0310899	0.46561	0.172765	-0.153245
AT1G02470	-	1	0.528415	0.0752924	0.249911	1.52111	-0.466489	0.266093	-0.109036	-0.336396	-0.3645	0.360393	0.181209	0.345146	0.346811	-0.247147	0.636767	2.02739	-0.955206	0.281474
AT1G02510	TPK4	5	3.44193	0.153188	0.0345269	0.621557	0.0254463	-0.0777586	-0.480038	-0.445215	0.0393762	2.76506	0.0191074	-0.130237	0.486821	-0.195126	-0.250742	0.0707778	-0.736032	0.000965561
AT1G02520	ABCB11	2	-0.0211202	0.293125	0.087108	0.013965	0.284936	0.0583178	-0.604958	0.392386	-0.193666	0.0463094	0.237671	-0.0375118	0.1003	0.638385	-0.0218243	-0.653444	1.03868	-0.225419
AT1G02610	-	1	0.109524	-0.336	0.389718	0.285405	-0.113574	0.427843	0.0280279	-1.42733	-0.0312981	0.694361	-0.154233	0.228567	0.28605	-0.42928	0.726003	-0.168025	-0.473227	-0.201525
AT1G02640	BXL2	1	-0.0248517	-0.294364	0.233937	-0.0703128	-0.179242	-0.163774	0.650557	-1.97634	-0.709683	0.198255	-0.809367	-0.274536	-0.478983	-0.765717	-0.522309	-0.560272	-2.74952	-1.5508
AT1G02670	-	1	0.0729695	-0.100042	-0.0147576	-0.12875	-0.170124	0.0336779	0.1326	-0.368237	0.0566887	0.144821	-0.467385	-0.0553113	0.164705	-0.482693	0.144462	0.445224	-1.30228	0.0742339
AT1G02790	PGA3	5	2.33726	-0.147425	0.256249	-0.317892	-0.143161	0.486205	2.53596	-0.097378	-0.129712	3.06502	0.062529	0.493508	-0.137435	0.117578	0.5909	0.0373239	-0.159171	-0.151949
AT1G02810	PME7	8	0.458939	0.141445	-0.130742	0.308646	-0.0649543	0.35208	-0.127141	-0.466535	-0.836635	0.166054	0.1821	-0.286051	-0.348606	0.00568907	0.340144	-0.594306	-0.622604	-1.139
AT1G02813	-	3	-0.0573123	0.38437	0.360776	0.402127	0.0512312	-3.09765	-4.83758	-0.434955	-2.44872	0.54309	0.553177	-0.932788	-0.117442	-0.179591	-5.57628	-1.55282	-0.581095	-2.56849
AT1G02820	-	10	0.182312	-0.261798	-0.400151	0.643609	-0.237633	-0.266487	-1.82521	-8.43374e-05	-0.165151	0.829649	-0.197328	-0.382452	0.353762	-0.519033	-0.418471	-0.207525	0.0778306	0.00541039
AT1G02900	RALF1	1	0.679512	-0.315302	0.150138	1.81486	0.0505725	0.327892	-0.509196	-0.50623	-0.431169	0.675984	-0.322793	-0.223974	1.60009	-0.302781	-0.0241662	0.770614	-1.50866	-0.300597
AT1G02930	GSTF6	1	-0.257681	0.240775	-0.537467	-0.111032	0.36003	-0.493489	0.105971	-2.96579	0.151334	-0.182278	-0.00948019	-0.257726	-0.672085	-0.0507328	-0.180491	-0.736477	-3.50558	0.242391
AT1G02980	CUL2	5	1.18704	-0.35694	-0.114677	0.472494	0.101303	-0.141017	-0.44292	0.0611721	0.0407281	1.46319	-0.557663	-0.013035	1.13174	-0.0316312	-0.387395	0.665774	-0.238997	0.0388242
AT1G03120	ATRAB28	8	0.32302	-0.239897	0.369549	0.0246622	0.127741	1.22055	0.0129777	0.470525	-0.146415	0.183363	-0.433781	0.258236	-0.351951	-0.0989836	1.04671	0.634484	0.918008	-0.322813
AT1G03170	FAF2	8	0.379035	0.0682158	0.191986	0.00908941	-0.152431	0.532747	0.110295	-0.361342	-1.03008	0.224913	0.00651656	0.23523	-0.609302	-0.676859	0.403085	-0.767334	-1.07035	-0.582104
AT1G03220	-	10	-0.13627	0.335304	0.116442	-0.0435316	-0.436342	-0.32464	0.0680982	-0.647654	-0.634899	-0.297441	-0.129686	-0.533156	-0.866074	-0.788024	-1.3819	-1.14141	-1.07134	-0.743737
AT1G03340	-	2	-0.0096881	0.322707	0.0353536	0.166288	0.184882	-0.331249	-1.7937	0.36545	-0.386289	0.210052	0.468408	0.135654	0.00699616	0.583514	-0.626313	-0.640243	0.845122	-0.405986
AT1G03390	-	1	0.960979	-0.635623	-0.125327	1.09462	0.171173	0	-0.599323	-0.379912	0	0.950968	-1.05991	-0.0452412	1.24743	-0.450087	0.0313154	1.01066	-1.53676	0
AT1G03457	BRN2	8	-0.0378949	0.227574	0.301483	0.318504	-0.443137	0.509835	0.0517392	-0.483977	-0.343081	0.273336	0.0681519	-0.00643265	0.052426	-0.226444	0.265497	-0.662267	-1.0046	-0.44589
AT1G03490	NAC006	1	0.8911	0.271664	-0.0461171	0.170364	-0.260406	0	-0.00312977	-1.36388	0	0.118154	-0.0117151	0.129979	0.685384	-0.721837	0	2.00523	-1.63354	0
AT1G03540	PCMP-E4	7	-0.144332	0.0625673	0.213347	0.181397	0.0728066	-1.01639	0.00594944	0.0620486	0.201848	-0.198288	0.0496921	-0.218518	0.434941	0.153034	-0.141367	0.0685735	0.0637185	-0.0842187
AT1G03620	-	1	0.083305	-0.113117	0.23158	1.66037	0.257031	-0.103283	0.0518238	-0.8058	-0.193017	0.412078	-0.35907	-0.103995	1.85611	-0.2443	0.112918	1.03707	-1.87995	-0.186563
AT1G03660	-	7	-0.279981	-0.45157	0.229004	0.91392	0.411573	-0.270447	-0.922118	0.361092	1.35224	-0.311248	-0.065277	0.454068	1.4358	-1.1233	-0.328411	-0.389068	0.215041	0.0934861
AT1G03700	-	1	0.0582297	0.320158	-0.107201	0.0905672	-0.290331	-0.0905128	0.335277	-3.98866	0.0155454	0.0221892	-0.0403713	-0.287928	-0.352309	-0.41586	-0.272822	-0.263757	-3.7751	-0.0485705
AT1G03720	-	10	-0.219573	-0.205739	0.279869	1.05623	0.377989	-0.413436	0.0549687	-0.282425	-0.393219	-0.284935	-0.00351639	-0.0047738	0.0933109	0.0434219	-0.132909	-0.327429	-0.497633	-0.43464
AT1G03743	-	1	-0.0425181	0.00991769	0.256587	0.102427	-0.228485	0.15741	0.33193	-0.548821	0.315136	-0.0850802	-0.0424631	0.344611	-0.36558	-1.36552	0.037196	0.706391	-1.9334	0.472418
AT1G03770	RING1B	4	-0.0419001	-0.113492	0.658143	-0.00828632	0.023434	-0.0711609	0.094144	-0.146668	-0.355795	0.00376308	0.144984	1.15397	-0.405275	-0.349196	-0.0585326	0.0326895	-0.0898537	0.122436
AT1G03870	FLA9	8	0.298447	0.408574	0.175567	0.0510384	-0.0313099	0.169566	-0.247623	0.179197	-0.43986	0.241228	0.15194	-0.307058	-0.0515153	0.206719	-0.23411	-2.70297	-0.933339	-1.12691
AT1G03935	-	10	-0.0213144	-0.0417291	-0.128353	-1.16578	0.353711	-0.181457	0.144049	-0.0750071	0.151979	-0.203927	-0.109168	-0.150106	-1.60905	0.637984	-0.473839	-0.211798	-0.234338	0.394637
AT1G03940	3AT1	7	-1.0073	-0.0647871	0.152747	-0.337906	0.173355	0.0176863	-0.183663	-0.0655376	-0.0436956	-1.36239	-0.302321	0.0990407	-0.195912	0.0882176	0.0232558	-0.0865731	-0.119724	0.125271
AT1G04000	-	7	0.0687944	0.00634275	-0.100459	-0.0927274	-0.0366258	-0.14575	-0.0302041	-0.0534091	1.09729	0.0081821	-0.131888	0.0130779	0.00674311	-0.190878	-0.278879	0.209713	-0.275065	0.260742
AT1G04430	-	8	0.513187	-0.170693	0.137412	-0.102135	-0.0464562	0.730139	0.141571	-0.209587	-0.531646	0.437961	-0.0657581	0.180069	-0.618301	0.025334	0.522675	-0.220383	-1.01956	-1.12647
AT1G04440	CKL13	8	0.470566	0.336381	0.0814011	0.0341489	-0.278382	0.478074	0.125968	-0.634718	-1.62318	0.626656	0.340797	-0.023029	-0.317099	0.0433854	0.202544	-0.48128	-0.385617	-2.09768
AT1G04470	-	4	0.0165055	-0.0521489	0.452177	0.047667	-0.0530223	-0.0638062	0.0848815	-0.0701781	0.448269	0.0513828	-0.0636034	0.378786	0.0238772	-0.0163298	0.831094	0.088715	-0.0455709	1.04643
AT1G04520	CRRSP3	8	0.186629	-0.141947	0.0308413	-0.037857	-0.130919	0.536763	0.215364	-0.647534	-0.426458	0.558636	-0.08706	0.28819	-0.483426	-0.135376	0.166516	-0.177941	-1.06946	-0.385548
AT1G04540	-	4	-0.226177	-0.154334	0.60535	-0.0226388	-0.0423377	1.85018	-0.0214187	0.0216297	-0.35167	-0.249089	-0.175085	0.470888	0.0215802	-0.0430902	2.14816	-0.0214187	0.0402476	-0.145156
AT1G04570	-	7	0.073931	0.073201	0.0405477	0.0752921	0.0479307	-0.278883	0.102527	0.222902	1.57345	0.33578	0.0339613	0.109136	0.209601	0.155492	-0.224285	0.458824	-1.09628	1.04541
AT1G04610	YUC3	9	-0.098596	-0.007444	0.00119806	-0.206627	0.513506	-0.0300218	-0.0346707	0.163416	0.337234	-0.228458	-0.217932	0.399247	0.187293	0.660022	0.29667	1.18039	2.25781	1.08117
AT1G04760	VAMP726	8	-0.0907355	0.176168	0.123579	0.439924	-1.60807	0.533691	0.101822	-0.302775	-0.0581636	0.201041	0.276399	0.0895696	0.116955	-0.170898	0.193077	-0.445759	-0.229972	-1.04303
AT1G04770	-	8	-0.0568437	-0.288906	-0.208034	-0.0451026	-0.103507	-0.00338487	-0.317643	-0.317816	-0.0969387	0.237664	-0.0237217	0.0715489	-0.244762	0.4841	0.425666	-0.227842	-1.13811	-1.03901
AT1G04778	-	4	-0.914506	-0.174065	1.22692	-0.255181	-0.00266967	0.0312332	0.151037	0.313262	0.394017	-1.09603	-0.393418	-0.0171563	-0.0159644	-0.24503	0.585615	0.132327	0.131112	2.68811
AT1G04880	HMGB15	5	1.28193	-0.183665	0.184207	0.498016	-0.123681	0.0733317	0.118098	-0.318963	0.300434	0.689291	-0.407165	0.221011	0.224015	-0.351719	-0.0906556	0.486743	-0.615988	0.0942869
AT1G04930	-	1	0.058168	-0.111276	-0.105978	0.383184	-0.4456	0.17755	0.402701	-0.722447	-0.221194	0.470925	-0.297772	0.0814412	0.0602187	-0.503424	-0.226419	-0.0662617	-1.04393	-0.549163
AT1G05000	-	1	0.200337	-0.164	0.230467	0.225644	0.00944865	-0.1713	0.0963043	-0.712236	-0.115565	0.40081	-0.517681	0.0486527	0.0316536	-0.396236	-0.00740165	-0.240494	-2.08023	0.013591
AT1G05010	ACO4	7	-0.0266852	-0.0907414	-0.00978004	0.183501	-0.177873	0.136978	-0.0913258	0.155543	0.684852	-0.238606	-0.142395	0.111913	-0.131703	-1.01243	0.305214	0.303714	-0.433943	0.355585
AT1G05020	AP180	5	1.21627	-0.135063	0.00758355	0.394575	-0.0899993	-0.196879	0.468037	-0.682779	0.196686	1.23956	-0.480202	0.17152	0.374151	-0.335098	0.115278	0.537711	-1.35749	1.16844
AT1G05061	-	10	0.057746	-0.0983859	0.296188	-0.466763	-0.234768	-0.457481	-0.124687	0.343632	0.276889	0.00127194	-0.401845	0.128157	-0.130267	-1.33977	0.0355347	0.0267897	-0.0111309	-0.0920881
AT1G05065	CLE20	1	0.121599	-1.02865	-0.431247	0.721136	0.530503	0.204248	-0.205346	-0.7379	-1.03447	-0.0693732	-0.253923	-0.451687	0.189286	0.210146	0.515171	-0.807599	-1.9347	-0.476947
AT1G05070	-	7	0.167998	-0.10777	-0.172498	-0.0799204	0.108142	0.0318201	0.0783247	-0.0582475	1.10219	-0.0843114	-0.168359	-0.0619492	-0.0245789	-0.0190737	0.122118	0.0745984	0.00630587	0.142959
AT1G05100	MAPKKK18	9	0.272444	0.337055	0.212191	0.0864471	0.206079	0.412466	-0.145221	0.53037	0.298082	0.145275	0.27143	0.0371238	1.1896	0.507232	1.22474	0.356338	0.77808	0.604052
AT1G05135	-	10	-0.074608	0.183848	0.111656	-0.291084	-0.438492	-0.137228	0.213814	-0.154302	-0.475322	-0.484377	-0.457558	-0.40038	-1.4175	-1.49258	-1.05742	-0.923996	-0.938521	-1.1176
AT1G05300	ZIP5	2	-0.222419	0.000873111	-0.249415	0.432669	0.396988	-0.272928	-1.43777	0.450599	-0.178243	-0.0225224	0.047735	0.161854	0.159168	0.272525	-0.24455	-1.50294	0.202222	-0.0608645
AT1G05330	-	2	-0.0212378	0.470038	0.409338	-0.168425	0.0410325	0.237103	0.218	0.300733	-0.360288	-0.120906	0.314152	0.329635	-0.262655	0.527182	0.183149	-0.366974	1.18978	-0.402205
AT1G05420	OFP12	10	-0.233317	0.505006	0.238665	-0.156397	-0.420855	0.30573	-0.205658	0.0114162	-0.316911	0.116496	-0.106008	-0.0923854	-1.23101	-0.212436	0.184834	-0.372317	0.00495968	-0.258753
AT1G05450	-	7	0.046111	0.0396308	0.248216	0.431724	0.0701439	0.141816	0.101999	-0.22876	0.0217683	-0.0299662	0.114675	0.00172	0.0936649	0.0575226	0.753236	0.0104911	-0.110901	1.17378
AT1G05510	-	10	-0.0881381	0.0405134	0.14644	-0.273005	0.0511904	-2.09938	-0.138128	-0.162868	-0.0866891	-0.129904	0.207637	-0.148901	-0.273005	0.211212	-1.24092	0.0652782	-0.112399	0.236113
AT1G05550	-	2	0.15826	0.350354	0.110016	1.07118	0.249204	-0.12333	-0.544757	0.419755	-0.282513	0.00603177	0.380237	-0.127342	0.19332	0.265682	-0.365468	-1.25868	0.446649	-0.429628
AT1G05580	CHX23	4	0	0	1.581	0	0.0313232	0.0371088	0.0708243	-0.0567484	1.31095	0.035735	0.0633803	1.11494	0	0	1.48899	0	-0.0567484	1.81238
AT1G05680	UGT74E2	2	0.420908	-0.00909106	-0.264691	-0.150521	-0.235851	-0.320387	-0.0996199	0.471573	-0.719315	0.899936	-0.161222	-0.2975	0.243255	0.30121	-0.289126	-0.0611257	1.44426	-0.72861
AT1G05690	BT3	5	1.61163	-0.18116	-0.0182025	0.786266	-0.210693	-0.228018	-0.0494692	-0.270279	0.174598	0.709873	-0.621742	0.244556	0.800275	-0.554773	-0.0859717	0.864237	-1.11981	0.333654
AT1G05710	-	7	0.113547	-0.0882399	0.0933202	-0.00858699	-0.00698341	-0.00741845	-0.0438158	0.118927	1.0852	0.00394283	-0.0747197	-0.0808116	-0.191238	0.0452386	-0.144781	-0.221869	-0.0600918	0.00950417
AT1G05770	JAL2	2	-0.248839	-0.229774	0.186964	0.500107	0.197208	0.180247	0.0803664	0.500178	0.0832752	-0.0909879	0.0874301	0.342056	0.420253	0.0474683	0.0522309	0.0177639	1.26826	-0.145914
AT1G05810	ARA	8	0.741693	0.259719	-0.0125694	-0.0462253	0.255077	0.487517	0.518791	0.0550371	-0.504803	0.451021	0.0276549	-0.0478837	0.274518	0.0870957	0.186961	-0.0576742	-0.214145	-2.64331
AT1G05820	SPPL5	7	0.00814633	0.154807	0.521943	-0.110138	1.05447	-0.183995	0.363977	0.0388702	0.296054	-0.156862	0.291528	0.377067	0.0307019	0.195741	0.306394	0.41077	-0.237561	0.502791
AT1G05920	-	5	1.64584	-0.37844	0	0.763307	-0.151708	-0.120981	0.00683044	-0.397012	0	1.19803	-0.911357	0.0506191	1.21759	-0.549609	-0.0915753	1.38042	-1.23469	0.111041
AT1G05930	-	5	1.76225	-0.539278	-0.046644	0.605445	-0.0908475	-0.130989	0.52146	-0.42013	-0.0259299	0.828058	-0.779674	-0.00742668	1.01186	-0.5002	-0.294626	1.56241	-1.45226	0.0993999
AT1G06090	-	4	-0.276104	0.454837	0.0186285	-0.10587	-0.315082	0.164641	-0.00601238	0.330901	0.213371	-0.17758	0.320468	0.261615	-0.139285	-0.306836	1.69631	0.120843	0.0507549	0.562588
AT1G06160	ERF094	5	2.05795	0.540087	0.365044	-0.329186	-0.00861247	0.00903571	0.430527	-0.143201	-0.121247	-0.141343	0.0307879	-0.137506	-0.267468	0.107111	-0.158915	-0.331411	-0.559804	-0.595867
AT1G06265	-	3	0.249106	1.60687	-0.0788367	-0.299679	-0.0364598	0.171272	-1.344	2.33471	-0.142862	0.216735	2.25746	0.115459	0.216619	1.11106	0.0962517	-1.03834	4.01119	-0.0723203
AT1G06320	-	10	-0.0237155	0.049481	-0.216751	-0.0695811	-0.204307	0.277378	0.0443273	-0.986411	0.135976	-0.0331619	-0.105233	-0.118542	-0.436557	-0.385041	-0.0612899	-0.353607	-2.17055	-0.111091
AT1G06440	-	7	-0.277958	-0.276199	0.183294	0.197097	0.388698	0.0908259	0.330222	0.0455992	0.0437243	-1.57612	0.0937229	0.219245	0.111077	0.117918	0.0646919	0.319717	0.183363	0.122243
AT1G06450	CAF1-1	8	0.611101	0.0314627	0.370353	-0.145013	-0.0799742	1.37518	0.153634	0.0388741	-0.840865	0.734873	0.162409	0.336771	-0.356708	0.50221	1.13827	0.09284	0.11115	-1.32476
AT1G06460	ACD32.1	8	0.114598	-0.070956	-0.264758	-0.195338	-0.30335	0.309146	0.0813871	-0.298463	-0.839393	0.0743825	0.0746872	-0.0870266	-0.54803	-0.155513	0.0222517	-0.0762369	0.0943617	-1.1739
AT1G06475	-	7	0.103848	0.173171	0.232036	0.445863	0.406709	-0.0742603	-0.10043	0.13548	0.36613	0.11015	0.107103	-0.142866	0.0807047	0.0139981	0.00927575	-1.0903	-0.595532	-0.596207
AT1G06520	GPAT1	7	0.294186	0.338076	0.0316486	0.499151	-0.0788834	0.245553	0.0480225	-0.283447	0.0851638	-0.204247	0.151271	-0.0672887	0.0667144	0.0268276	0.445674	1.05608	-1.04874	0.217202
AT1G06660	JASON	1	-0.0963728	-0.376553	0.148186	-0.106813	-0.151297	0.0245935	0.158808	-0.80756	-0.325718	0.122831	-0.550625	0.136356	-0.136952	-0.358792	-0.0476178	-0.0114463	-1.00133	0.0583962
AT1G06710	-	7	-1.22045	0.192226	0.00481461	0.0304847	0.230691	-0.0811369	0.00352975	-0.229684	-0.144015	-0.106475	0.189985	0.0333384	0.000537824	0.0990642	0.0520552	-0.168685	-0.0385667	-0.0387819
AT1G06810	-	10	0.218228	0.191137	0.46981	0.420751	-0.413235	-0.128242	-0.546975	-0.0684124	-0.444425	-0.435392	-0.200325	0.0516108	0.133174	-1.47171	0.270774	-0.321869	-0.0835438	-0.664878
AT1G06820	CRTISO	8	0.5872	-0.231181	-0.143997	0.0787273	-0.00658749	0.313069	0.200773	-0.736993	-1.18437	0.578077	-0.00788023	-0.0788793	-0.398326	0.292395	0.187031	0.0639853	-0.316947	-1.38393
AT1G06830	GRXS11	1	0.138984	-0.246918	0.615592	-0.124466	-0.80027	0.492316	-0.0820666	-0.196996	1.1296	-0.178792	-2.03143	-0.191902	-0.568737	-1.30936	-0.484173	-0.182692	-0.455075	-0.0668817
AT1G06850	AtbZIP52	7	0.11773	-0.0415549	-0.169291	-0.14793	0.0601335	0.0167052	0.0356128	0.286954	1.13267	-0.184926	-0.27998	-0.123755	0.152189	0.209237	0.20021	0.17609	0.101014	0.340757
AT1G06980	-	7	0.051788	-0.552843	0.163675	0.15053	0.00834684	1.10559	-0.0237649	0.197974	0.0255602	0.064386	-0.586835	-0.0447703	0.135274	-0.169967	0.429414	0.0435868	-0.174974	0.293099
AT1G06990	-	2	-0.0355996	0.240334	-0.02987	-0.11078	-0.451408	0.309599	-1.6458	1.99686	-0.289824	0.00606792	0.497941	0.141963	-0.11078	0.396534	-0.0898493	-1.70942	2.59154	-0.578904
AT1G07135	-	8	-0.470448	-0.283147	-0.23569	0.212454	0.253161	0.717648	1.38443	0.114026	0.0847863	-0.184496	-0.219076	-0.739218	-0.22905	-0.0313508	0.573252	-0.613321	-0.995058	-1.36901
AT1G07150	MAPKKK13	7	-0.224815	-0.0974613	0.16358	0.024956	-0.0636394	-0.0778592	-0.0271756	0.377434	1.03785	-0.290404	0.206139	-0.0372745	-0.134462	-0.0110805	0.161172	-0.315647	0.207607	0.374744
AT1G07180	NDA1	3	-0.0657022	-0.171693	-0.175662	-0.14297	0.535976	-0.231253	-4.59718	1.09066	-0.163604	-0.0623026	0.0386968	-0.0411322	0.0334953	0.640519	-0.295328	-2.68392	0.734306	0.0432264
AT1G07260	UGT71C3	7	-0.154661	-0.0288926	0.217903	-0.215373	0.0883613	0.335883	-0.0522503	-0.451622	1.21663	-0.0427921	-0.28696	0.0631868	-0.266471	-0.0828876	0.457338	-0.451293	-0.642207	0.169218
AT1G07340	STP2	2	0	0.40166	0.0197209	-0.0242366	0.298749	0.233219	-2.1789	0.953032	0.063056	0.0668286	0.611068	0.200785	0.0792935	1.28857	0.164055	-1.95757	1.42489	0.0817272
AT1G07400	HSP17.8	2	-0.172387	0.551785	-0.283472	0.0257256	0.531954	-0.203436	0.154041	1.20889	-0.0496601	-0.112867	0.105551	-0.220942	0.0391919	0.0688023	-0.240549	0.0352007	0.540326	-0.3913
AT1G07410	RABA2B	4	0.438693	0.194242	1.01351	-0.214514	-0.224827	0.2991	-0.213367	0.0809715	-0.0407543	0.162071	-0.0989402	0.414337	-0.309807	0.342444	0.237323	-0.459353	0.14293	-0.0545567
AT1G07420	SMO2-2	7	-0.0105021	-0.0418453	0.0565567	-0.158062	0.0633193	-0.11387	-0.196567	0.216787	1.22199	-0.265528	-0.156718	-0.0165087	-0.00808283	-0.0785397	-0.22705	0.12968	-0.00547257	0.122986
AT1G07430	AIP1	9	0.719737	0.541361	0.261775	-0.152466	0.448711	0.269934	0.133752	0.502152	0.572257	0.739649	0.697254	0.802827	1.2547	1.03394	0.954628	2.20755	2.06233	1.65745
AT1G07450	-	2	0.238414	0.15744	-0.159796	1.60772	0.451774	0.425788	0.29778	0.346895	-0.387212	0.538708	0.252776	-0.0822281	0.491751	0.400298	0.379603	-0.0533141	0.326936	-0.126999
AT1G07485	-	8	0.059973	-1.05602	0.0968264	0.050517	-0.0754242	0.554602	-0.207668	-0.0898709	-0.0772659	0.0502394	-0.294524	-0.113113	-0.0992152	0.870083	0.339232	-0.223073	0.0712206	0.0194351
AT1G07610	MT1C	2	0.470183	0.431046	0.108463	-0.313023	-0.252832	-0.271355	0.00141518	-0.396362	0.280873	-0.181384	2.90751	0.268714	-0.118019	-0.499007	1.01308	0.480736	-0.4504	0.950348
AT1G07620	TRM32	1	0.167743	-1.17311	0.094231	0.281981	0.0378935	0.11634	0.308493	-1.48195	-0.04282	0.429456	-1.45684	0.103793	0.326797	0.229517	0.0889701	0.344414	-1.50271	0.0423097
AT1G07690	-	2	-0.296299	0.241457	0.139396	0	0.114518	0	-0.291962	-0.238639	-0.0724848	-0.296299	1.41506	0.09157	0	-0.189595	0	-0.211918	-0.0622814	0.180901
AT1G07750	-	2	0.38284	0.192419	-0.0795638	0.0895736	0.17563	0.329142	-0.303584	0.572486	-0.312933	0.56795	0.496957	-0.0203385	0.0070095	0.808463	0.235788	-0.240016	1.23055	-0.221706
AT1G07985	-	9	0.0929637	0.300128	0.317269	0.173678	0.143648	0.453433	-0.0190484	0.0767739	0.147075	0.146287	-0.0303434	0.257005	0.881416	1.88606	2.43179	1.91833	3.43836	0.445521
AT1G08135	CHX6B	2	0	-0.0579748	0.0358348	0	0	-0.163647	0	2.15985	0.193649	0	-0.0579748	0.124881	0	0	0.074156	0	1.90153	0.0644748
AT1G08140	CHX6A	4	0.0648514	0.116517	0.450133	-0.0403101	-0.0643525	0.0171835	-0.0142881	-0.0778759	0.517253	0.0418783	-0.0126727	0.312071	-0.0766113	0.0080785	1.31241	0.0334445	-0.0551335	1.5368
AT1G08150	CHX5	4	0	-0.057861	0.334926	0	0	-0.0605704	0	0	0.193885	0	0.0305727	0.358946	0.0479794	0	1.17669	0.0180425	0	1.21993
AT1G08510	FATB	8	0.347032	0.24753	0.254762	0.0136505	0.0577836	0.454432	0.223491	-0.242837	-1.02789	0.499916	0.20525	0.171093	-0.0846422	0.175294	0.551472	0.108014	-0.157602	-0.509749
AT1G08695	SCRL3	8	0	0.00975633	0.446472	0	0.713317	0.428194	-0.139037	0.00862296	-1.05265	0.182959	-0.205552	0.333355	0	0.156715	0.189498	0.160518	-0.124946	-0.550429
AT1G08810	MYB60	8	0.371258	-0.457869	0.187739	-0.0696673	0.0808457	1.13233	-0.187706	-1.44861	-0.253149	0.492237	0.0452954	-0.0228994	-0.383767	-0.231579	0.430582	-0.380279	0.0145044	-0.103038
AT1G08930	ERD6	10	-0.440379	-0.484351	0.0280541	-0.401106	-0.26836	-0.463615	0.206496	0.222564	0.238291	-0.460127	-1.32898	-0.714495	-1.11987	-1.36357	-1.58959	-2.28226	-2.26203	-1.92498
AT1G09080	MED37B	2	-0.142958	0.0740266	-0.384428	-0.00280389	0.10263	-0.551211	-0.224523	1.51321	-0.159733	-0.24354	0.0365682	-0.512477	-0.100653	0.524493	-0.486939	-0.360311	2.14655	-0.399274
AT1G09155	PP2B15	4	0.284284	0.300548	0.79341	-0.24757	-0.1653	0.270644	0.0148431	-0.225651	0.267524	0.127138	0.33632	0.515172	-0.198265	0.342991	2.11249	0.138896	-0.0139092	1.26936
AT1G09157	-	7	0	-0.0485332	-0.182789	0	-0.0445653	-0.00132518	0	-0.069897	-0.353088	0.218847	0.168291	0.112033	0	-0.24988	0.300873	0.116594	0.108173	1.59187
AT1G09240	NAS3	4	0	0	1.51547	0	-0.0969429	0.320754	0.0384613	-0.0627358	1.47936	0	0.143706	0.388244	0	0.0629043	0.113827	0	-0.0627358	0.0542249
AT1G09260	-	2	0	1.54705	-0.239106	0	0.19233	-0.28954	0.135116	-0.499506	0.184065	0	1.62851	-0.338583	0	0.166161	-0.28954	-0.0814665	-0.601684	0
AT1G09460	-	7	0.24849	-0.154343	0.0935875	-0.163482	0.514079	0.0181793	0.209203	-0.0951059	1.38203	0.0609553	-0.14525	-0.102772	0.0727138	-0.207142	0.187585	0.16051	-0.209265	1.02232
AT1G09480	-	8	-0.28676	-0.563975	0.122649	0.228117	-0.0649616	-0.238193	0.0782825	-0.156612	-2.15979	-0.159323	-0.276993	0.0171422	-0.226482	-0.391857	-0.577245	0.242988	-0.27463	-2.73483
AT1G09500	-	10	0.0662372	0.208538	-0.0590874	0.32458	-0.151871	-0.249606	0.520679	-0.33785	-1.05651	-0.0897551	0.0617923	-0.28892	0.500469	-0.208443	-1.14945	0.114496	-0.235948	-1.29117
AT1G09510	-	7	-0.123501	-0.0789752	0.135448	0.260248	-0.1192	-0.119477	0.182863	-0.226682	0.180328	-0.0557501	-0.0789752	-0.0175756	0.246307	-0.0485395	0.183209	0.352916	-0.089976	2.23011
AT1G09560	GLP4	7	-0.142346	0.204109	0.0381689	0.0323792	-0.16515	0.170152	-0.0114732	-0.0224468	1.39028	0.12496	0.134328	0.021379	-0.121906	0.0292852	0.207013	-0.262419	-0.272313	0.0342271
AT1G09650	-	7	0.277439	0.0254601	0.0932922	0.0512795	-0.269864	-0.190569	0.0584074	-0.204974	1.01976	0.137152	-0.320976	0.299189	0.0476659	-0.214348	0.00253404	0.478697	-0.404436	0.255905
AT1G09690	RPL21A	7	-0.141878	-0.067109	-0.0255636	0.0626436	0.0357162	-0.148312	-0.0690137	-0.0544131	1.12897	-0.0721441	-0.0521129	-0.0438234	-0.120488	-0.0595493	-0.237217	-0.202005	-0.154683	0.0334145
AT1G09794	-	8	0.0273366	-0.0472007	0.00955615	0.342458	-0.917701	0.691143	0.522074	-0.790297	-0.651391	1.50242	-0.259556	-0.134011	0.0623049	-0.29001	0.339018	-0.299413	-0.761173	-1.20279
AT1G09860	PUP16	7	0.0507091	-0.0314967	-0.0346409	-0.0637467	1.21232	0	0.355096	-1.27228	0.0300231	-0.114425	-0.233532	-0.0346409	-0.140173	0.601669	0	0.155595	-1.15654	0.0286131
AT1G09880	-	6	2.23374	0.0463684	-0.0427354	3.30739	0.192439	0.0837767	-0.424143	-0.52773	-0.325623	3.34473	-0.0288258	0.263464	3.39018	-0.251014	0.0739126	1.91097	-1.7325	0.104932
AT1G10070	BCAT2	7	0.004564	0.269058	0.30528	-0.0200993	-0.125686	0.165862	-0.421655	0.210001	0.210346	-1.17931	0.0410785	0.1583	-0.0706007	-0.450976	0.0271763	0.315117	-0.121184	0.331529
AT1G10140	-	7	0.223658	-0.212084	0.310016	-0.429351	-0.021638	0.0265606	-0.596896	0.222417	0.23988	-0.139463	-0.191995	0.161159	-0.38808	0.321032	0.881896	-0.0643598	1.64871	0.820768
AT1G10300	-	10	0.190947	-0.0270562	-0.0547617	-0.206126	-0.265525	-0.0877948	-0.0313587	1.30696	-0.0194937	-0.0999399	-0.15763	0.0326026	0.112203	-1.03592	0.00199669	-0.206315	0.253688	-0.0645859
AT1G10330	PCMP-E71	2	0.000736939	0.328594	1.28721	0.433346	-0.179177	-0.297934	0.0241981	0.183423	-0.385048	-0.434965	0.546707	0.300606	0.464642	1.67942	0.218879	-0.18946	0.457971	-0.344068
AT1G10460	GLP7	2	-0.192786	0.0686451	0.300574	0.207886	0.167175	0.332585	0.330663	-0.025621	-0.138671	0.242093	0.533837	-0.147959	0.266449	0.216193	0.276869	-1.44384	1.1157	-0.0207952
AT1G10500	ISCA	8	0.259496	-0.0495792	0.228744	0.0477745	-0.391079	0.802519	0.400212	-0.651575	-0.889426	0.640292	0.11443	0.104104	-0.400801	0.0932284	0.58449	-0.443744	-0.300397	-1.37743
AT1G10550	XTH33	2	0.392676	2.04916	0.487786	0.19703	0.46371	0.550477	-0.0835454	-0.100977	-0.0170432	-0.0971623	0.0230256	0.207651	0.19913	0.276669	0.439319	-0.403765	-0.505354	-0.162239
AT1G10770	-	9	0.224849	-0.106482	0.267621	0.412086	-0.106773	0.279309	0.398241	0.13404	0.534203	0.61585	-0.100782	0.333413	0.203334	1.54826	0.620913	0.164497	2.65893	0.736389
AT1G10840	TIF3H1	8	0.132376	0.0357644	0.0711761	0.179259	0.0529504	0.380861	0.329236	-0.641009	-1.24622	0.426748	-0.00594396	0.0439393	-0.0187123	0.177459	0.305711	-0.51932	-0.204958	-1.07384
AT1G10980	-	10	0.0476841	-0.0553661	-0.0534961	-0.0920829	-0.0228197	0.159859	0.0292751	-0.535477	0.023113	0.06606	-0.0302839	-0.326655	-0.451362	-0.44002	-0.108147	-0.170129	-1.00918	-0.277961
AT1G10990	-	10	-0.504039	0.155701	0.21351	0.217998	-0.116862	0.169052	0.167422	-0.471649	-0.118844	-0.587958	0.257662	-0.106805	-1.12662	-0.558887	-0.150778	-0.444598	-2.53562	-0.493277
AT1G11020	-	8	1.14439	0.106671	-0.0614691	-0.306163	-0.283353	0.679026	0.294589	-0.0868449	-0.536479	0.484493	0.288497	0.0965179	-1.05374	0.00843376	0.430959	-0.165015	0.0646495	-1.01069
AT1G11080	SCPL31	2	-0.083779	0.0988062	0.373477	-0.0958982	-0.130142	0.223921	-1.3637	-0.239186	-0.0488386	-0.145393	0.380138	0.392917	0.155959	-0.172005	0.288183	-0.378658	-0.173016	-0.14083
AT1G11110	-	1	0.657854	0.0854057	-0.0549226	0.514144	-0.238325	0.0390862	-0.242756	-0.450037	-0.312802	0.306861	-0.227639	-0.312913	0.420423	-0.370262	0.0738521	-0.0248127	-1.21905	-0.0427764
AT1G11120	-	5	0.453637	0.625619	0.113955	0.344196	0.400708	0.282806	0.461727	-0.632185	-0.216573	1.40991	0.521811	0.118488	0.0787159	1.18122	0.124106	-0.0122654	-0.17216	-0.374657
AT1G11175	-	9	0.370082	0.150592	0.0497866	-0.264943	0.0896113	-0.0885708	-0.158957	0.126973	0.258945	0.187041	-0.135885	0.239162	0.934217	0.227705	0.174538	1.35861	1.2068	0.670062
AT1G11210	-	9	0.285208	0.0954809	-0.11245	0.479405	0.438808	0.238269	0.545562	0.438113	0.21742	-0.00328539	0.305855	0.0896304	1.40011	0.409378	0.634322	1.06618	0.737991	0.43994
AT1G11250	SYP125	7	0	0	0.242457	0.0404467	-0.0902729	0.363078	0	-0.112079	1.08447	0.0628918	0.0808739	-0.0174629	0	0.14971	0.422709	0.046967	-0.112079	-0.263565
AT1G11350	SD113	10	-0.0552571	-0.0276873	-0.2607	0.11199	0.150161	0.0138285	0.461747	-0.202731	-0.0686207	-0.00544308	-0.0923062	-0.162056	0.0199343	-0.184165	-1.22837	0.108347	-0.402589	-0.25754
AT1G11362	-	7	0	-0.197293	0.370495	-0.119265	0.119506	0.222738	0.0527365	-0.0708372	0.216997	0.0815818	-0.25646	0.0265471	-0.119265	0.102542	-0.165763	-0.14573	-0.186649	1.02686
AT1G11420	ATDUF2	10	-0.231999	0.0337925	-0.067158	-1.61221	-0.0191098	0.0312749	0.482279	-0.246611	-0.18344	0.0859634	-0.0691288	-0.291674	0.192641	0.380385	-0.272356	-0.0151158	-0.00396859	-0.354595
AT1G11545	XTH8	8	0.394877	0.33988	0.354215	-0.386053	-0.127558	0.383074	0.397955	-0.0628201	-0.290463	0.245911	0.0560801	-0.0951113	-0.232792	0.106959	0.235615	-0.413753	-1.11873	-1.19435
AT1G11570	NTL	8	0.017256	-0.242115	-0.0578694	-0.676144	-0.43363	0.497736	0.23739	-0.0511504	-0.141266	-0.0316659	2.12702	0.32648	-0.25464	0.259539	0.402077	0.295499	-0.194142	-0.335805
AT1G11610	CYP71A18	8	0	0.105109	-0.139088	0	-0.0225021	1.04497	0.0278764	-0.086999	-0.43238	0.0966244	0	-0.0629821	0	0.0424097	0.480455	0	-0.086999	-1.23525
AT1G11730	B3GALT1	8	-0.111816	0.318556	-0.177711	0.209717	0.261662	0.256767	0.454206	-0.275581	-0.748563	0.23385	0.178909	-0.316163	0.260148	0.210084	0.176861	0.171155	-0.28514	-1.19433
AT1G11755	LEW1	2	-0.231547	0.190503	-0.0271697	-0.114227	-0.219614	0.00330421	-0.161062	0.430596	-0.105666	0.263399	0.499173	-0.0554451	0.000711526	0.401425	-0.0775656	-0.456246	1.08892	-1.03497
AT1G11920	-	1	1.33083	-0.115908	0	1.68706	-0.396248	0	-0.267312	0.131371	0	0	-0.201142	0	1.30565	-0.488361	0	3.78629	-0.219529	0
AT1G12010	-	2	-0.230099	0.49001	-0.246461	-0.0546844	-0.174615	-0.304627	-1.15284	0.276407	0.0386879	-0.246644	0.338003	-0.0827462	-0.148243	0.184712	-1.16797	-0.198091	0.579604	-0.261862
AT1G12015	-	10	-0.0382165	-0.279637	-0.466183	-0.399231	0.283823	-1.59625	-0.128941	-0.0569522	0.307763	-0.132138	-0.0360997	-0.706286	-1.00804	-0.612835	-1.1804	-0.663532	-0.260465	-0.140985
AT1G12030	-	2	0.233732	-0.206072	-0.167639	-0.0509097	-0.138259	0.0845469	0.0137315	0.133472	-0.158401	0.233306	-0.0480595	-0.203391	0.105252	0.24107	0.0548675	0.209521	1.33689	-0.0830734
AT1G12090	ELP	10	-0.287053	0.107806	0.101694	0.0329878	-0.0734608	0.0868052	-0.256579	-0.224437	-0.525798	-0.0216416	0.0250176	-0.172228	-0.177322	-0.0998815	-0.018573	-1.24688	-0.511236	-0.773997
AT1G12180	-	7	-0.264044	0.234959	-0.439638	0.226023	0	0.33688	-0.040215	-0.492184	0.0543297	-0.103401	-0.0529663	0.262066	0.146294	0	1.49332	-0.409037	-0.492184	0.583527
AT1G12220	RPS5	7	-0.071188	-0.270941	-0.141321	0.220597	-0.0833388	-0.0803315	0.00417225	-0.134865	-0.217757	0.13667	-0.0498994	-0.0569009	1.41768	-0.0253321	0.00121332	-0.0493315	0.0525484	-0.161724
AT1G12260	NAC007	8	0.0171813	-0.140154	-0.513005	0.013291	0.0560566	1.11952	-0.00553584	-0.280646	-0.0251542	0.239465	-0.0569677	-0.0565241	0.00514683	0.376484	1.16124	0.0857693	-0.0940679	0.163868
AT1G12290	-	5	0.301375	0.0314505	0.265049	-0.0237651	-0.0433683	-0.252263	-0.07887	0.125881	0.215684	1.46015	0.094034	0.318234	0.310687	0.0214392	-0.0713762	0.220816	0.0717688	0.324177
AT1G12400	-	7	-0.108106	0.0345841	0.11777	-0.0136486	0.193913	-0.224376	-0.214082	0.402081	1.08119	-0.12533	0.1746	0.262427	0.178583	0.156871	-0.067015	0.199577	0.403797	0.36237
AT1G12450	-	5	1.80057	-0.080061	0.0117502	0.365328	-0.529212	1.33236	-0.0944946	-0.385308	-0.680321	1.8508	0.0734228	0.090216	-0.041892	0.094036	1.35532	-0.0978337	-0.355143	-1.83083
AT1G12480	SLAC1	7	-0.0140231	0.494971	0.0408128	0.346774	-0.19499	0.271713	0.0224273	-0.314035	1.80403	0.248722	0.366788	-0.0343627	0.294619	-0.0318595	0.0264982	0.282895	0.00751282	-0.12155
AT1G12550	HPR3	8	0.525221	-0.420325	-0.0110673	0.292315	-0.416812	0.768358	0.61506	-0.841053	-0.368887	0.594955	0.0545507	0.348666	-0.104638	0.00723164	0.569178	0.00112661	-1.05284	-0.404808
AT1G12600	UTR4	1	-0.0226492	0.301728	0.267069	0.109279	-0.339257	0.556392	0.404184	-2.02396	-0.448648	0.580269	-0.272328	0.348709	0.140653	-1.25779	0.43235	0.0173485	-2.3149	-0.395413
AT1G12805	-	10	-1.46052	-0.506802	0.0417862	-0.616813	0.54688	0.150947	-0.143188	-0.637067	-0.224361	-0.662889	-0.571872	-0.278118	-1.10386	-0.580004	0.218046	-1.20981	-1.17699	-0.069327
AT1G12845	-	7	0.187317	-0.190843	-0.0489643	0.203902	-0.102851	-0.154149	-0.118994	0.108642	1.04515	0.271144	-0.0919876	0.0848349	0.409474	-0.090472	0.199533	0.364816	0.171047	0.591503
AT1G12890	ERF088	8	0.192804	0.365175	-0.135625	-0.051003	0.425347	0.115491	0.252883	-0.0963681	-0.278699	0.53814	-0.419998	-0.487101	0.199495	0.665959	-0.0298499	-0.0162229	0.000876861	-1.22752
AT1G13080	CYP71B2	7	0.0883376	0.115011	0.226872	-0.347344	-0.195564	0.157925	1.09709	-0.177919	-0.116386	0.0263171	0.451545	0.0578819	-0.520524	-0.00664862	0.294853	1.36311	0.0997647	0.275109
AT1G13110	CYP71B7	8	0.233006	-0.266643	0.266846	0.0627709	-0.194217	1.00654	-0.169651	-0.387278	0.194004	0.258387	-0.101664	-0.0148318	-0.3083	-0.373755	0.181219	-1.44442	-1.21156	0.130574
AT1G13140	CYP86C3	3	0.14821	0.130526	-0.00545851	-0.0596379	-0.0469384	-0.155245	-2.96547	0.478828	-0.117391	0.309651	0.40804	0.0480257	-0.221257	0.274761	-0.525036	-2.66157	0.739573	-0.299073
AT1G13150	CYP86C4	3	0.143293	0.621389	-0.032455	0.0975949	-0.148925	-0.0371758	-2.28219	1.91795	0.227974	0.150146	1.04675	-0.00497759	0.0430499	0.765008	-0.0789511	-1.46001	2.62998	-0.0241015
AT1G13260	RAV1	10	-0.222732	0.0230952	-0.194013	0.220793	0.136671	0.30572	0.414467	-0.58023	-0.185835	-0.192389	-0.447575	0.0522323	-0.167049	0.00229007	0.189772	-1.01011	-1.44648	-0.527629
AT1G13370	-	1	0.395264	-0.503859	0.486373	0.702238	0.145388	0.560744	0.109183	-0.813106	-0.318733	0.830352	-0.233123	-0.200815	0.758766	-0.185752	0.389713	1.3629	-1.14855	-0.095772
AT1G13410	-	1	0.122699	-0.636783	0.00311669	0.415566	0.0655334	-0.290579	0.0146568	-1.13583	-0.0318466	0.17061	-0.510317	-0.108633	0.318304	0.0233563	-0.266706	0.127067	-1.17904	0.00863485
AT1G13448	-	7	0.449625	0.227652	-0.219527	-0.354854	-0.528997	-0.0788956	0.686648	0.0151006	1.18712	0.789925	0.36041	-0.13648	-0.00257541	-0.224888	-0.434025	0.530506	-0.121919	1.00307
AT1G13670	-	8	0.160742	-0.016209	-0.248794	-0.170952	0.344374	0.0390259	-0.0540608	0.640183	-0.453537	0.521281	-0.336086	-0.186129	0.101136	0.340422	0.212762	-0.257308	0.485582	-2.65476
AT1G13830	-	2	0.402048	0.10109	0.0835994	0.260667	0.333735	0.355157	-0.203157	0.326421	-0.229317	-0.0162561	0.169447	0.0168472	0.249043	0.564744	0.321292	0.223733	2.45606	0.0386506
AT1G13910	-	1	0.521895	0.0054731	0.135697	0.845567	-0.19584	0.126256	-0.521409	0.248798	-0.265196	0.247763	-0.0700368	0.258941	1.03264	-0.231045	0.240612	1.59443	-0.445631	0.237477
AT1G13950	ELF5A-1	2	0.0589643	0.482025	0.391034	1.14472	0.101727	0.14849	-0.490396	0.443237	0.29814	0.297941	0.551403	0.190316	1.24607	0.669725	-0.0854526	-0.389798	1.10037	0.3186
AT1G13970	-	10	0.161058	0.183506	0.274578	-0.0263303	-1.44871	0.00916578	-0.300575	0.207576	0.214506	0.169732	0.105544	0.183233	-0.159454	-0.175208	0.248463	-0.065292	0.15461	0.570467
AT1G13990	-	2	0.169256	0.141761	0.0623077	0.265398	-0.0829985	0.242548	-0.213989	0.292172	-0.208584	0.0727272	0.570641	-0.0530943	1.1603	0.273933	0.217406	-0.0157572	0.74431	0.0078249
AT1G14182	SCRL28	8	0	-0.548841	0.0867549	0	-0.365128	0.474116	0.160499	0.124651	-0.411999	0	-0.548841	0.0721723	0	-0.160558	0.174821	0	0	-1.02027
AT1G14250	APY5	1	-0.312287	-0.497684	-0.426308	0.236394	-0.188446	-0.430884	-0.0701971	-1.16229	-0.235195	-0.378245	-0.557933	-0.217651	0.098171	-0.494664	-0.225459	-0.0860892	-1.90523	-0.158067
AT1G14280	PKS2	7	0.479332	0.218559	0.327898	0.351863	-0.0723329	0.0802758	-0.211817	0.445046	1.13091	0.13797	0.156361	0.259486	0.219198	0.313865	0.454913	-0.203181	0.281257	1.04017
AT1G14400	UBC1	7	-0.00309532	-0.0182768	0.103828	0.0661176	-0.093638	-0.129602	-0.0439292	-0.0524369	1.14699	0.0623807	-0.050165	-0.0422075	0.068718	-0.10435	-0.121876	-0.14841	-0.125151	0.253194
AT1G14420	AT59	4	0.0902674	-0.0529577	1.01795	0.0846892	-0.0395099	0.0511321	-0.0184105	0.137155	1.17007	0.0917091	-0.0970944	0.740804	-0.0113759	-0.154852	1.19638	-0.081286	0.117287	1.43746
AT1G14430	-	8	0.586263	-0.10957	-0.029556	0.297496	-0.0982081	0.374431	0.542378	-0.882712	-0.967762	0.508159	-0.240865	-0.189089	-0.0936585	-0.124793	-0.0168572	-0.134876	-1.0477	-1.5976
AT1G14455	-	7	-0.0709338	0.0170687	-0.136844	-0.144748	0	0.308135	0.153453	-0.1173	0.0993862	0.0149167	0.0139691	0.150105	-0.33327	0.144415	0.727192	0.142654	-0.0558857	1.05845
AT1G14520	MIOX1	9	1.73238	0.792208	-0.0926275	1.17732	0.555728	0.0320609	0.872429	0.41988	0.152468	1.72045	0.600998	-0.20789	1.99721	0.827611	-0.0877784	1.79131	0.596868	0.0528217
AT1G14680	-	1	0.389422	-0.499134	-1.0261	0.261802	-0.348537	-0.350943	-0.238546	-0.236535	0.386966	0.282756	-0.780618	0.0097545	0.0420371	-0.402964	-0.262433	0.433819	-1.0239	0.239328
AT1G14730	CYB561C	10	-0.344936	-0.334639	0.112908	0.141406	-0.130561	-0.0367784	-0.0712655	0.0702738	-0.269417	-1.21461	-0.179792	0.17539	0.351138	0.0404603	-0.266019	0.143543	-0.0289283	-0.339701
AT1G14755	-	7	0	0.373478	-0.160271	-0.33357	0.470604	0.107843	-0.518622	0.12822	1.10812	0	-0.00229193	-0.359922	-0.33357	0.58253	-0.143788	-0.433027	0.174223	0.628869
AT1G14860	NUDT18	9	-0.0328124	0.108282	0.238358	0.274309	0.0269617	0.0438727	0.183902	0.213131	0.132934	0.273406	0.378797	0.299527	1.52196	0.0380772	-0.0871491	1.38536	1.42952	-0.00183354
AT1G15010	-	7	0.00394238	-0.437002	0.522604	0.176343	0.235556	-0.450558	-0.186812	0.550871	0.199367	0.693912	-0.272014	-0.311106	0.0572323	0.364122	0.0413919	-0.379201	1.4814	0.322843
AT1G15015	-	10	0	-0.0857487	0	0	-0.362657	0	0.0367876	-0.261305	0	0	0.339014	0	0	-1.346	0	0.150084	0.0695851	0
AT1G15080	LPP2	7	0.104186	-0.180272	-0.200589	-0.204078	0.313723	0.347885	-0.246315	-0.0406581	1.2585	0.215537	0.0180209	0.020943	-0.0776442	-0.0563778	0.32774	0.0804863	-0.0960604	0.443292
AT1G15100	RHA2A	8	0.131039	0.0882538	0.17276	0.188154	-0.102094	1.02491	0.371796	-0.219295	-0.244129	0.441208	0.302508	0.384366	-0.110212	0.211702	0.819152	-0.248226	0.131755	-0.10488
AT1G15190	FLA19	1	0.493664	-0.387965	0.0416399	0.196362	-0.196011	0.00242856	0.526377	-1.01954	-0.151898	0.657663	-0.887918	0.263437	-0.240194	-0.308517	0.208069	-0.0254326	-1.7387	0.0338773
AT1G15300	-	5	0.338437	0.00839847	-0.0999937	0.338355	-0.130866	0.0833472	0.216973	-0.486299	-0.343242	1.50788	-0.0678921	-0.0814185	0.35074	0.25567	-0.0459499	0.0450703	-0.240202	-0.305249
AT1G15320	-	5	1.42146	-0.296863	-0.0987286	0.714112	-0.372995	0.161434	-0.0878998	-0.456751	0.157865	0.743422	-0.392264	-0.125562	0.488248	-0.657377	-0.0413593	0.72427	-1.28264	0.0922509
AT1G15330	PV42A	2	0.040621	-0.068761	-0.0246201	0.14791	-0.258084	-0.252908	-0.0114824	-0.0106271	0.0781167	0.0575234	0.0539814	-0.058866	0.542079	-0.196738	-0.0755735	0.674405	2.46403	-0.0477643
AT1G15380	-	4	-0.34298	-0.571569	0.532023	0.0618479	-0.151041	-0.117653	-0.224374	-0.341933	0.52651	-0.400019	-0.58339	0.489046	-0.0845793	-0.573951	0.761433	0.0846258	-0.515579	1.03919
AT1G15385	-	4	0.0595002	-0.776472	0.7153	0.25701	-0.232954	-0.153311	-0.244779	-0.341439	1.39105	0.0516268	0.581238	2.62248	-0.394248	0.394872	1.47926	-0.627477	-1.31161	2.26035
AT1G15460	BOR4	3	0.0379204	-0.0436096	0.00311384	0.012908	0.0341559	0.174663	-4.64423	1.31112	-0.277809	0.212325	0.197016	0.0523384	0.0154155	0.474509	-0.204277	-4.9208	1.92639	-0.310744
AT1G15520	ABCG40	7	0.0432113	-0.0341794	0.0982487	-0.0711185	0.065615	0.0332312	0.104211	-0.00866805	0.125305	-0.036283	0.0362728	0.0785666	0.0766799	-0.053327	0.361156	0.0934898	-0.0307227	1.11138
AT1G15550	GA3OX1	10	-0.0319274	-0.14796	0.0441481	-0.248548	-0.0537345	-0.0752094	0.186655	-1.15885	-0.145066	-0.123134	0.160505	-0.267227	-1.20962	-0.51119	-0.285855	0.282385	-0.520196	0.0882843
AT1G15760	-	10	0.144005	0.232451	-0.384041	-0.2487	0.0606372	0.372234	0.450239	-0.18447	-0.507386	0.282609	0.175923	-1.86861	-0.234492	-0.860191	0.502437	0.0188799	-0.255194	-0.301655
AT1G15850	-	1	1.1885	-0.457011	0	0.300916	-0.658197	0.0895182	-0.0824657	-0.508556	0	0.552222	-0.87668	0	0.436217	-1.33344	0	0.312498	-1.53466	0
AT1G16090	WAKL7	5	1.73126	0.130195	-0.0480257	0.147388	-0.0232321	-0.358456	0.0591823	-0.126305	-0.0238634	0.448021	-0.0359413	-0.169444	0.286943	-0.325281	-0.21988	0.426539	-0.0258857	-0.0941035
AT1G16110	WAKL6	1	0.340095	0.0286581	0.26745	1.56172	-0.143568	0.0898583	0.219205	-0.191412	-0.0885008	0.0941843	-0.134545	0.202332	0.108626	-0.190038	0.27563	0.191944	0.05481	-0.219172
AT1G16260	WAKL8	2	0.131374	1.33555	0.233281	0.0538209	-0.381632	-0.0172761	-0.0513309	-0.0135833	-0.0778292	0.2604	0.306487	0.141138	-0.27343	-0.371531	-0.0950362	-0.243822	-0.191567	-0.163228
AT1G16290	-	1	0.239911	-0.139628	-0.112462	0.123508	-0.238357	0.106493	0.377876	-0.331236	0.123363	0.277722	-1.16058	-0.129155	0.0396233	-0.618509	-0.217982	-0.0899973	-0.708862	0.0435069
AT1G16310	MTP10	2	-0.10022	0.352319	-0.19326	0.283364	-0.046111	0.0628331	-0.645014	0.448039	-0.194865	0.163529	0.484276	-0.0587095	0.102919	0.160853	-0.0124611	-1.02872	0.713009	-0.202259
AT1G16360	ALIS4	2	0.0739851	0.314124	-0.144346	-0.0701667	-0.0864056	-0.109295	0.0184278	0.479356	0.0266253	0.155446	0.492143	0.152553	0.337384	0.205247	-0.0789016	-0.102149	1.63679	0.0366798
AT1G16445	-	7	-0.0212021	0.716608	0.311328	-0.230281	-0.439842	-0.190267	0.451743	-0.107632	1.37212	-0.222872	0.474575	-0.0536296	0.325381	-0.187432	-0.619249	0.522882	0.0119911	1.16714
AT1G16510	SAUR41	8	0.349053	-0.153331	-0.00580039	-0.0778422	-0.740963	1.55933	0.13935	-0.0776651	-0.248699	0.23201	0.375101	0.476117	-0.0875045	0.278687	0.303643	0.381179	-0.44492	-1.06815
AT1G16550	-	7	0.337927	0.0805412	0.0893279	0.0559819	0.108555	-0.131724	0.207985	0.193158	-0.214755	0.0507646	0.0136816	-0.104625	-1.10938	-0.212245	1.00189	-0.0189695	-0.220778	-0.0435915
AT1G16850	-	9	0.199754	0.342223	0.119606	0.200873	-0.0275784	0.16994	0.182631	0.165973	-0.0562447	0.08515	0.328434	0.411336	2.80742	1.24483	0.803446	3.0546	1.82198	0.508604
AT1G16910	LSH8	7	-0.563095	0.502071	-0.410351	1.56368	0.0975386	0.210049	-0.119021	0.123732	0.202951	-0.431345	0.01387	-0.192237	0.164992	-0.181553	0.204103	-0.505672	-0.228196	-0.0652
AT1G17020	SRG1	4	0.0412099	-0.0319372	0.276355	-0.161161	-0.15456	0.471707	-0.0829327	-0.0362139	0.291588	-0.07026	-0.087074	0.360288	-0.0300353	-0.0936683	1.13643	-0.17244	-0.151209	1.37647
AT1G17180	GSTU25	4	-0.271049	0.238661	0.583702	-0.0923879	0.357245	0.0163445	0.332374	-0.476117	0.118307	-0.168244	0.196886	0.652289	-0.00694305	0.302961	0.182476	0.234774	-1.36582	0.251034
AT1G17240	RLP2	2	0.337891	0.282504	0.0442921	0.107016	0.313337	-0.190178	0.16038	0.105054	0.0341267	0.0294682	1.09251	0.290129	0.175068	0.0723474	-0.346107	0.14507	0.414786	0.0163054
AT1G17300	-	4	-0.09285	0.196108	1.90036	0.250871	0.00128206	0.434394	-0.0830779	0.166853	1.59957	-0.0121815	0.0242152	1.30527	-0.0601784	0.0788594	1.86054	0.0330231	0	1.65364
AT1G17530	TIM23-1	8	0.727846	-0.0529143	0.335959	0.139625	-0.149836	0.94342	0.567273	-1.15827	-1.31914	0.574507	0.349311	0.383061	-0.113825	0.555613	1.01655	0.226491	-0.0852542	-1.52139
AT1G17540	-	4	-0.0834949	-0.00305488	1.17758	0.0142242	-0.12062	0.250754	0.0643163	0.0210819	0.313116	0.118674	0.0544519	0.533942	0.0804151	-0.0788026	2.03956	0.0390507	0.112517	1.47686
AT1G17590	NFYA8	7	0.145521	-0.201484	-0.10129	-0.196071	0.0795656	-0.0808956	0.042145	0.169006	1.1205	0.134874	0.0267157	-0.0191831	-0.0223049	-0.173116	0.276505	0.317393	0.197635	0.233169
AT1G17640	-	8	-0.0132593	-0.158339	-0.0309658	-0.200095	0.034464	1.69655	0.353348	-0.348337	-1.1276	0.338181	0.205021	0.0689663	0.0985938	0.0293951	1.87252	-0.327692	1.02785	-1.45778
AT1G17700	PRA1F1	7	0.162793	0.655157	0.0361258	0.221732	0.0469515	-0.0440392	0.151911	0.185276	1.12643	0.400722	1.4471	0.266924	0.197298	-0.167075	0.0563686	0.444755	-0.0147779	0.557084
AT1G17830	-	4	-0.0629695	0.0964651	-0.0318215	-0.020332	-1.44529	-0.0786146	0.133019	-0.2403	0.320554	0.500927	0.218486	0.202114	0.047779	-0.110144	1.19945	0.407925	0.0155489	0.559667
AT1G17950	ATMYB52	6	0.360398	-0.10056	-0.458157	3.20487	0.411284	-0.0074281	-0.551273	-0.620177	-0.528583	0.278151	0.287258	-0.259336	2.98125	-0.292281	-0.133808	1.80608	-1.88879	-0.292501
AT1G18120	-	2	0	-0.0672568	-0.365132	0	0.233346	-0.38133	-1.13875	0.758728	-0.440361	0	0.521643	-0.317196	0	0.770301	-2.06785	-1.17258	0.722427	-0.72892
AT1G18140	LAC1	10	-1.44095	-0.738599	-0.513865	-0.234616	-0.259667	-0.280233	-0.56935	-0.74718	-0.702224	-1.21337	-0.802965	-0.433981	-0.599112	-0.471418	-0.453288	-1.65673	-1.34145	-1.20684
AT1G18250	ATLP-1	7	-0.0428712	-0.0812002	-0.053361	0.0613418	0.0184078	-0.0235827	0.0376626	-0.265614	2.15154	0.0556619	0.0558971	0.0643409	-0.303419	-0.179281	-0.144734	-0.198706	-0.620418	0.298804
AT1G18265	-	6	0.873423	0.205194	0.102704	1.91805	-0.320507	-2.13245	-1.25616	0.00795023	-0.40663	0.688368	0.218476	-0.194048	1.81285	-0.440422	-0.0834346	0.56488	0.136343	-0.128878
AT1G18280	-	3	0.22321	0.534554	0.0376896	-0.202637	0.163529	0.0972159	-0.650046	1.99878	-0.13946	0.51943	1.30368	0.112818	-0.129819	0.947223	-0.00841902	-2.50924	3.13069	-0.15062
AT1G18320	TIM22-4	2	-0.211799	1.9917	-0.155725	0.460327	0.0414893	0.0985917	-0.106514	-0.0678793	-0.0951815	0.422671	0.595638	-0.0890401	0.023776	0.588867	-0.016892	-0.467684	0.270439	0.0619738
AT1G18520	TET11	3	0	0.66805	0.137093	0	-0.11243	0.143867	-2.01586	2.20643	-0.104485	0.0527621	1.24354	0.212384	0.159504	0.537929	-0.149799	-4.55369	2.74345	-0.221525
AT1G18530	CML15	9	0.241456	-0.0560282	0.110102	0.101582	0.285383	1.67168	0	0.357218	1.1429	0.392657	0.831371	0.0804262	0.302008	0.483896	1.62349	0.0876273	1.08552	0.366775
AT1G18710	AtMYB47	9	0.838044	0.292871	-0.308951	0.618156	-0.0116313	-0.171728	0.451472	0.464223	0.508163	0.698312	0.469228	0.307784	1.49929	0.594587	0.282613	1.55363	1.37663	0.76227
AT1G18810	PKS3	2	0.163816	0.140908	0.259913	-0.207291	0.0966525	0.137303	0.083969	-0.0620106	-0.0913987	-0.0101034	0.0800584	0.271449	-0.251244	0.258974	0.296117	0.0667816	1.79293	0.194163
AT1G18860	WRKY61	10	0.0282308	0.394459	-0.0711541	0.0539464	-1.40897	0	-0.0925231	-0.167785	0	0	0.508485	-0.0711541	0.0676626	-1.67785	0	-0.0624589	-0.190497	0.0882176
AT1G18880	NPF2.9	7	-0.0703479	0.135992	-0.0968361	-0.000809193	0.0374375	0.0220396	0.0265877	-0.0627207	1.89572	-0.225933	0.257625	0.213953	0.306983	-0.109015	0.38408	-0.146285	-0.18248	0.468634
AT1G18960	-	1	1.15665	-0.189677	-0.0964465	1.11361	-0.485931	-0.141073	0.149114	-1.10811	-0.0323879	1.23276	-0.422425	0.0488066	0.569435	-0.379158	-0.179281	0.915767	-1.54429	0.00360662
AT1G18990	MYOB5	4	0.0232036	0.137157	0.533311	0.0564844	-0.0888815	-0.0445918	0.134744	-0.152576	0.369843	-0.0661559	0.189714	0.344654	0.178622	-0.0311644	0.573933	0.129924	-0.291001	1.001
AT1G19150	LHCA6	5	2.08778	-0.219915	-0.303494	-0.0479162	-0.367704	0.87818	0.463648	-0.165187	-1.19566	1.49892	0.299482	0.0139047	-0.597724	0.489574	0.481253	-0.221398	-0.443319	-1.89204
AT1G19190	CXE1	6	1.10762	-0.255265	0.22852	5.99617	0.529627	0.0772191	-0.627806	-0.476766	-0.0864773	1.63327	-0.206483	-0.0195017	6.17056	0.0772639	0.258991	1.76494	-1.87845	0.175005
AT1G19230	RBOHE	1	0.310167	-0.372787	-0.263432	0.206959	-0.384585	-0.213788	0.319145	-1.08297	-0.106005	0.312104	-0.649662	-0.22677	-0.0634864	-0.292104	-0.126625	0.225244	-1.19602	-0.261181
AT1G19373	-	10	-0.311571	-0.112766	0.246116	-0.385051	-0.188109	-0.543412	0.0212984	0.0635466	0.165555	-0.587909	-0.142223	0.285384	-0.44835	0.0298926	-1.32639	0.119547	-0.338953	0.612024
AT1G19376	-	7	-0.302983	-0.0141126	-0.0123792	0.154822	0.228338	0.0849064	-0.23374	-0.148974	0.381271	-0.427226	-0.368145	0.338445	-1.0201	-0.178509	-0.158891	0.0908828	-0.161704	0.312312
AT1G19380	-	10	-0.366742	0.00449659	-0.213514	0.0598063	-0.503548	-0.14218	0.43308	-0.439389	-0.284031	0.15487	0.0404267	-0.453398	-0.460237	-0.458151	-0.101896	-1.10945	-1.34128	-0.587046
AT1G19396	-	7	-0.234674	-0.209708	-0.528771	0.479842	-0.0837002	0.0589274	-0.206197	-0.0962533	1.24467	0.160111	-0.143601	-0.332523	0.253106	0.306172	-0.132862	-0.167484	-0.0969278	1.01207
AT1G19460	-	1	0.905075	-0.158726	-0.0313479	0.149915	-0.257149	-0.0584005	-0.194537	-0.342863	0.0384011	0.551116	-0.277599	-0.0313479	0.173329	-0.430184	-0.0584005	0.364981	-1.35714	-0.0273434
AT1G19500	-	7	0	-0.182547	0.448879	0	0	-0.0357299	0.144766	0	0.58804	0	-0.182547	0.223582	0	0	0.542819	-0.0171527	0	1.01833
AT1G19510	RL5	2	0	0.0223424	-0.0100185	0	0.0110582	0.143755	-1.10709	0.364309	-0.326505	0.267323	0.256364	0.283175	0.129213	0.377286	-0.143674	-1.2371	1.36212	-0.35141
AT1G19630	CYP722A1	7	0.382678	-0.00500645	0.129753	0.252722	-0.325271	0.270819	0.336739	0.0233358	0.285172	0.0675956	0.00196572	0.218653	0.207462	0.524003	0.552244	1.42772	-0.0266313	0.278214
AT1G19960	-	10	0.752845	0.368343	0.360315	-0.508948	-0.327418	-0.349199	-0.0743506	-1.09914	-0.616863	0.27844	0.0930026	0.215635	-1.57518	-0.848538	-0.903634	-0.761223	-1.083	-1.04416
AT1G20110	-	7	0.116575	0.0391922	0.0541255	0.00168687	0.195309	-0.0317705	-0.167272	0.326735	1.06437	-0.0985459	-0.026193	0.0303276	0.0894348	0.124095	-0.00375196	0.056001	0.281928	0.292819
AT1G20120	-	3	0.254874	0.44596	0.11209	0.0176694	-0.186302	0.0492278	-4.56949	1.46154	0.000843117	0.418423	0.698813	0.111863	-0.107492	0.500429	-0.200466	-5.27707	2.10549	-0.133402
AT1G20130	APG	3	1.16408	0.752511	0.0132213	0.0758937	-0.0450581	-0.0379085	-6.40227	2.25363	1.12486	1.17552	1.01957	0.0310187	0.347724	0.758328	-0.260856	-8.19889	3.00374	-0.151969
AT1G20132	-	2	0	0.352968	0.224322	0	-0.386282	0.452806	-0.933892	0.708032	-1.10012	0	0.78966	0.102259	0	0.144603	0.0750779	-1.97105	1.20277	-0.772556
AT1G20150	-	3	0.0387545	0.251351	-0.10404	0	0.282072	-1.80474	-6.6377	-0.0616292	-0.22945	0.0191139	0.442304	-0.609893	0	-0.00430948	-4.68822	-2.90301	-0.0863767	-0.553118
AT1G20160	CRSP	7	0.0907522	0.144244	0.181547	-0.0402154	0.019367	0.0593904	0.0341587	0.0141117	0.232594	0.249494	0.507851	0.206185	0.016668	0.184749	0.481674	0.288536	0.10552	1.07351
AT1G20180	-	4	-0.0594229	-0.0130009	1.39341	0.0981566	0.133465	0.287897	0.202057	-0.0210777	0.0904677	-0.0488957	-0.00931328	0.303447	0.171902	0.0835778	1.62963	0.187984	-0.0673861	1.50396
AT1G20190	EXPA11	4	0.401379	0.48782	0.55467	-0.0924376	0.0305161	-0.174402	0.263593	0.452773	0.722251	0.291947	1.29956	0.719599	-0.124459	0.360936	0.813424	0.102539	2.04374	1.77318
AT1G20350	TIM17-1	2	0.00607611	-0.174255	0.458724	0.200209	0.153696	0.13991	-0.131714	2.26417	-0.286184	-0.0857317	0.367125	0.460356	0.0540232	0.41098	0.338507	0.0435234	0.23632	-1.37923
AT1G20380	-	8	0.0023521	0.252003	0.013102	0.0212289	-0.336888	0.466645	0.13122	-0.357634	-0.345851	0.0763909	0.177263	0.00509936	-0.19011	0.197437	0.250964	-0.156237	-0.221848	-1.4575
AT1G20490	-	2	0.163955	-0.160839	0.0913873	-0.148135	0.0181779	0.118519	-0.110198	-0.145959	-0.364321	0.387702	0.348303	0.0476436	0.0415096	0.385478	0.334345	-0.071071	1.3517	-0.359563
AT1G20680	-	7	-0.149802	0.34796	0.0207427	0.00974325	0.137458	-0.0219418	0.201635	0.136854	1.26296	-0.25708	-0.0466809	-0.0981782	0.0218761	0.183144	-0.301003	0.261215	-0.335153	0.0861368
AT1G20790	-	7	-0.0536993	0.167352	0.270379	0.0743298	0.336747	-0.292466	-0.809264	-0.151449	1.06946	0.101217	0.218107	0.0648024	0.179799	0.586645	-0.143548	-0.728931	0.091146	-0.120984
AT1G20925	-	8	0.304977	-0.0530416	0.278701	0.336231	0.0698792	2.18436	0.0784974	-0.294031	-0.0488149	0.274633	-0.139848	0.3205	0.175012	-0.178896	0.00498358	0.189092	-1.30553	-0.215275
AT1G21000	-	9	0.465444	-0.148808	0.167552	0.287426	0.00387335	0.189433	0.213229	-0.051929	0.198338	0.257785	0.375571	0.299916	0.434011	0.419311	0.519964	1.1559	1.6311	0.714083
AT1G21050	-	8	-0.126825	-0.0338874	0.290054	-0.05478	-0.0512336	0.320156	0.423061	-0.82589	-1.38437	0.0267169	-0.135338	0.0530276	-0.403589	0.0570257	0.273467	-0.400066	-0.480177	-1.25881
AT1G21060	-	5	0.385201	0.00419036	0.208933	0.178062	0.144898	-0.0887369	0.264925	0.116528	-0.251317	1.20741	0.125889	0.0030164	-0.101865	0.111422	0.164522	0.0512424	0.0351305	-0.13011
AT1G21140	-	2	0.117234	0.011195	0.450236	0.0544497	-0.33352	-0.363369	-0.177119	0.619937	0.147742	0	1.2698	0.308529	0	0.189615	0.556424	-0.281634	1.98673	0.297608
AT1G21250	WAK1	10	0.00632712	-0.00444209	0.104239	-0.308898	-0.34362	-0.436422	0.080879	-0.412025	-0.120964	-0.229685	-0.281933	0.00452703	-0.523074	-1.31562	-1.23478	-0.551914	-1.45621	-1.0114
AT1G21290	-	2	-0.0945927	0.356332	-0.179987	-0.00367058	0.32437	0.241566	-0.394484	0.720446	-0.175151	-0.0251401	0.581611	-0.351456	-0.0275029	0.741661	0.176992	-0.412441	2.11584	-0.0802853
AT1G21310	EXT3	10	-0.459151	-0.147817	-0.29895	-0.134672	-0.191232	-0.265895	0.0855137	-0.513608	1.15636	-0.243445	-0.172563	-0.170482	-0.253177	-0.247098	-0.205525	-0.0615171	-0.591678	-0.406198
AT1G21327	-	2	0.518441	0.436042	0.700164	0	0.32963	0.0367491	-0.126657	0.165377	-0.481779	0	0.589208	0.557109	0	1.11039	-0.626803	-0.126657	0.502279	-2.4145
AT1G21350	-	7	0.376129	-0.153055	-0.140034	0.0705544	-0.170448	-0.000783115	0.124406	-0.195519	1.1184	0.215627	0.273112	-0.011422	0.0114744	0.0310392	0.00199627	0.296161	-0.313101	0.202931
AT1G21550	CML44	10	0	-0.340363	0.0658765	0.0674906	-0.324752	0.0478307	-0.0145079	-0.537083	-0.361233	0.319109	-0.252548	-1.3271	0.176522	-0.366289	-0.238118	-0.121348	-0.678804	-0.292068
AT1G21620	APUM20	1	0.685545	0.0693435	0	-0.0737851	-0.0773212	0	0.277925	-2.00953	0	0.478854	-0.673181	0	0.101795	-0.613251	0	0.352728	-1.32023	0
AT1G21660	-	8	0.409569	0.33752	0.165859	0.0891068	-0.15116	0.416918	0.034531	-0.215162	-0.365622	0.684819	0.117563	0.0849541	-0.095853	-0.0663067	0.512413	-0.232069	-0.272509	-1.02383
AT1G21910	ERF012	7	-0.12774	0.255465	-0.151135	0.110617	1.34795	0.198804	0.106088	0.117673	1.62023	-0.585472	-0.434815	-0.593267	0.103859	1.58436	0.169811	-0.590671	-1.64768	-1.11588
AT1G21930	-	7	-0.387487	-0.180443	-0.146169	-0.0888776	-0.118257	-0.0936436	-0.0130614	-0.0965114	1.3936	-0.127879	-0.15748	-0.208995	0.0597065	-0.235871	-0.0814259	-0.25088	0.0360674	-0.0609478
AT1G22010	-	2	0.301029	0.301006	-0.675656	0	-0.222179	0.0766394	-0.198761	1.59339	-0.283509	0	1.40817	0.0455393	0	0.360241	-0.128865	0.111754	0.0908028	-0.418273
AT1G22090	EMB2204	6	0.253533	0.0551758	0.0441127	2.51231	0.193972	-0.223273	-2.62148	0.565762	-0.0436515	0.463486	-0.0916533	0.272726	1.64809	0.199911	-0.24743	-0.177723	0.523917	-0.083943
AT1G22110	-	2	-0.0996999	0.39416	0.0956777	0.0146121	0.189738	0.153037	-3.35439	0.581104	-0.207718	-0.0745876	0.420691	0.282858	-0.0962734	0.419182	0.179311	-0.873544	1.90426	-0.215779
AT1G22130	AGL104	8	0	-0.448706	0.131519	0	-0.014182	0.684896	0.0878106	0.0502728	-0.705227	0.0558275	-0.195056	0.206959	0	-0.0286035	0.620519	-0.0340944	0.474472	-1.48354
AT1G22330	-	7	0.179875	0.206503	0.106709	-0.174823	0.017487	0.162881	-0.26544	0.126345	1.3425	-0.228894	-0.0305367	-0.208738	-0.0330052	0.219205	0.128664	-0.428216	-0.230961	-0.175752
AT1G22360	UGT85A2	10	-0.015096	0.0336119	-0.200787	-0.0182805	0.0264322	0.180889	-0.19642	-0.0331614	-0.389323	-0.65775	-0.0761926	-0.247852	-0.317431	-0.135385	-0.348377	-1.03528	-0.287666	-0.354344
AT1G22370	UGT85A5	2	0.172401	0.0204932	0.0948527	0.275779	0.0630945	0.0161661	-0.0277201	0.0821591	-0.388167	0.126313	-0.0231691	-0.00638056	1.28383	0.0567759	0.182582	0.399489	0.443667	-0.322577
AT1G22380	UGT85A3	1	0.286284	-0.289707	0.532829	-0.0566659	-1.14732	0.228751	0.259464	-1.47746	0.424716	0.381949	-1.23682	0.510222	0.150363	-1.77392	1.48635	0.192064	-1.6064	1.26342
AT1G22440	-	2	0.0327547	-0.0317166	-0.0901191	0	0.307877	-0.0340701	0.00611624	0.284433	-0.120331	0.0536159	0.238868	0.119121	0	1.73808	-0.188369	-0.0397029	0.608985	-0.102226
AT1G22470	-	10	-0.302124	0.0929957	-0.446052	0.261661	-0.0181168	-0.0754404	0.0410722	0.104501	0.585449	-0.846522	-0.17498	-0.814041	0.388962	-0.0125961	-0.121115	-1.38041	-1.00947	-0.561759
AT1G22480	-	7	-0.120002	0.03835	-1.60353	0.157007	0.213956	0.296207	-0.065864	-0.396198	-0.176654	0.210432	0.112131	0.0928871	0.651002	0.420414	0.629825	0.633263	0.542189	0.263657
AT1G22530	PATL2	10	-0.10247	0.126351	0.0186591	0.0588981	0.220046	-0.0908338	-0.192075	0.422923	0.141932	-0.380495	-0.21634	-0.263969	-0.177359	0.130746	-0.287997	-0.629996	-1.00282	-0.722874
AT1G22640	MYB3	4	-0.161985	0.168849	0.502845	0.192679	-0.192869	0.435691	0.14633	-0.567669	-0.388275	0.203122	0.353893	0.215469	0.209479	0.0353566	1.00563	-0.0299133	0.167007	0.0960336
AT1G22730	-	5	1.00214	-0.361088	0.215097	0.0771148	-0.109903	0.320413	-0.201325	0.0947731	-0.149151	0.63533	-0.168623	0.249551	-0.061124	0.188831	0.229541	-0.0112208	-0.260272	-0.149783
AT1G22760	PAB3	2	0.389348	0.330673	-0.0621512	0.209543	0.178596	-0.0189585	-1.27669	0.823074	0.224622	0.323266	0.291508	0.0611293	0.187131	0.374347	-0.0750603	-1.9879	1.4926	0.120861
AT1G22880	CEL5	8	0	-0.0684104	0.020638	0	0.183165	0	0	0.135352	-0.0889441	0	0.0308499	0	0.0592665	-0.0236239	0	0.0213245	-0.146244	-1.42145
AT1G22980	-	2	0.150001	0.498405	0.270925	-1.50483	0.176526	0.283912	-0.362827	0.535167	-0.0833915	-0.0506123	0.303713	-0.0772147	-0.238293	0.209606	-0.0947678	-0.333446	1.02962	0.128848
AT1G22990	HIPP22	4	0.00428226	0.447474	1.92943	0.343852	0.274503	2.08645	0.184766	0.104432	1.79338	-0.0888509	0.871999	2.08307	0.351286	0.659403	4.38993	0.37711	2.47111	3.34236
AT1G23010	LPR1	2	0.108371	1.17162	0.0925604	0.20463	0.0126372	0.167313	0.0748566	0.00868485	0.047745	-0.00423278	0.358913	-0.129523	0.140663	0.12721	1.26121	0.0135344	0.219498	0.711461
AT1G23020	FRO3	2	-0.0213903	0.250052	0.29533	-0.0884096	0.142707	-0.518477	-1.26879	-0.0322814	-0.183161	-0.0326356	0.395884	-0.289652	-0.214665	0.222907	-0.0378631	-0.357761	0.369425	0.243801
AT1G23050	-	2	0.612168	0.900311	0.213838	-0.556312	0.437997	0.586491	0.0614772	0.61768	-0.280252	0.782106	0.499695	0.0323607	-0.127541	0.338941	0.573835	0.235216	1.17482	-0.208398
AT1G23060	-	2	0.0346585	0.0499512	0.212366	0.187849	-0.176257	0.216399	-0.888428	1.7196	0.445327	0.126709	0.208703	0.342616	0.0664486	0.254633	0.54531	-0.952042	1.86546	0.892209
AT1G23120	-	7	0	-0.0979467	-0.0885342	0	0	-0.173484	0	0	0.072377	0	-0.0979467	-0.311254	0	0	0.170604	0	0.084717	2.18839
AT1G23130	-	4	0.183793	0.0730086	0.277203	-0.1751	-0.402791	0.315567	-0.343153	1.42364	1.23369	0.645687	0.219861	0.461228	0.271529	-0.333269	0.64794	-0.615011	1.10192	0.802498
AT1G23140	-	8	-0.231575	-0.153373	0.0768247	-0.334706	-1.12837	0.280378	0.098802	0.319035	-0.141588	0.20246	-0.0446559	0.239991	0.155261	0.347273	0.341355	0.425936	0.292107	-0.130633
AT1G23150	-	2	0	0	0	0	0	0	-1.50586	0	0	0	0	0	0	0	0	0	1.37302	0
AT1G23200	PME6	4	0	0.0262906	0.163616	0.0209541	-0.1317	1.42098	-0.0969404	-0.118868	-0.0461786	0	0.129238	0.453256	0	0.055671	1.42303	-0.116842	0.0389025	0.285831
AT1G23250	-	1	0.462511	-2.58209	0.194531	0.540808	0.112603	-0.106117	-0.524607	-0.748797	-0.324486	0.358288	-0.324672	0.0459217	0.24818	-0.0581917	-0.0282326	-0.516766	0.253123	-0.372028
AT1G23350	-	4	-0.0260117	0.190379	1.06267	0.529083	-0.0764743	0.547427	0.265339	-0.217545	0.128888	-0.121609	0.206207	0.578521	0.668157	0.374975	1.87902	-0.312912	-0.334148	0.503891
AT1G23420	YAB4	2	-0.0239246	0.654408	-0.0334639	-0.00172508	0.620223	-0.191171	-1.50357	0.730179	0.148444	-0.0192389	1.13519	0.0851681	0.146637	0.77452	0.0226058	-1.50118	1.23165	0.290319
AT1G23480	CSLA3	10	0.243447	-0.342849	0.0127549	0.0323817	-0.414927	0.0607353	-0.0153074	-0.111513	-0.071432	0.0967557	-0.463854	0.0846313	-0.377054	-0.377472	-0.114999	-0.236835	-1.07085	-0.414447
AT1G23560	-	3	-0.0158084	0.125054	-0.152226	0.262914	0.170784	-0.0333689	-3.3549	0.548389	-0.0192762	-0.0693766	0.355682	-0.022107	0.0575788	0.293973	-0.476189	-4.59508	0.586874	-0.340206
AT1G23570	-	3	0.253633	1.48458	0.112692	-0.283827	-0.0832151	0.0595178	-3.54512	2.42945	0.0243024	0.508975	2.24101	0.0225746	-0.183059	1.12293	0.0537518	-4.93442	3.74236	-0.00532618
AT1G23580	-	3	-0.158442	2.04505	0.0762995	0.119119	-0.486005	0.0281894	-1.89818	3.52964	0.255498	-0.00453707	2.94288	0.0808381	-0.177398	0.732416	-0.163553	-4.03256	4.81462	-0.0350169
AT1G23590	-	2	-0.00395654	-0.255965	-0.00579323	-0.251769	0.248465	0.138393	0.0621654	0.0987099	-0.261374	-0.0471913	0.205055	-0.0828983	-0.514894	0.361617	0.0663516	-0.29666	1.45098	-0.355096
AT1G23600	-	7	-0.355236	-0.048131	-0.09974	-0.117609	0.109234	0.0319809	0.0208103	-0.360495	0.302197	0.0100485	0.138506	-0.0173423	-0.53121	-0.11504	0.0368128	-0.171587	-1.41636	0.242754
AT1G23660	-	2	0	0.555785	0.268599	0	0.0509264	-0.0408853	-0.446589	0.585237	-0.161117	0.0649465	1.0492	0.0868056	0	1.70275	0.101835	-0.446589	1.78585	-0.414866
AT1G23670	-	3	-0.12705	2.1446	0.0387255	0.735049	-0.477772	0.168384	-0.519839	2.57949	-0.193367	0.145022	3.08193	-0.172224	-0.406688	1.02752	0.0411441	-2.46146	4.43725	-0.313928
AT1G23700	-	1	0.451703	0.0286326	-0.027614	-0.00257759	-0.268826	-0.0226382	0.109479	-0.634042	-0.0509165	0.278728	-1.70271	0.0270512	0.109715	-0.355435	0.0308935	0.349815	-2.29773	-0.0186711
AT1G23760	JP630	6	3.69649	-0.0811714	0.151308	4.72975	0.293093	0.287614	-1.96251	0.191761	-0.0460255	2.13969	-0.272599	-0.205948	5.02036	-0.17176	0.124538	2.43672	-0.834159	0.250006
AT1G23800	ALDH2B7	5	0.751308	-0.160955	0.0921531	0.359285	-0.462365	0.242259	0.297804	-0.6888	-0.0985759	1.12622	-0.361921	0.117885	-0.088419	-0.36841	0.0904511	-0.0955872	-0.782136	0.0436182
AT1G23810	-	1	1.13901	-0.157807	0	0.657567	-0.675207	0	0.557989	-0.788521	0	0.963783	-0.517691	0	0.151452	-0.999849	0	-0.170338	-1.42381	0
AT1G24090	-	2	-0.0583821	1.07633	0.337216	-0.152898	-0.18315	-0.140802	-0.0755923	-0.12282	-0.220577	0.0608538	0.281396	-0.000401497	-0.255661	-0.387706	-0.307994	-0.19562	-0.117094	-0.000181078
AT1G24130	-	7	-0.310836	0.368809	-0.139549	0.0218397	-0.259341	-0.128396	0.214953	-0.00489692	0.12007	0.130394	0.164683	0.0104917	0.430554	0.0650149	1.05808	0.188842	0.273336	0.189589
AT1G24148	-	8	0.722155	0.171766	-0.0142114	0.0710206	-0.0877449	0.514766	0.0631256	-0.0854885	-0.473738	0.069152	0.410175	0.179298	-0.353404	-0.0864836	0.149197	-0.175847	0.0692361	-1.05488
AT1G24170	GATL8	8	0.292962	0.0631743	-0.113998	0.2717	-0.137451	0.318342	0.188052	-0.1787	-0.303552	0.159123	-0.319595	-0.340721	0.0359959	-0.0492124	0.219314	-0.703847	-0.937094	-1.13599
AT1G24230	-	1	1.14248	-1.04211	0	0.0568005	-0.521958	0	-0.13405	-0.863931	0	0.91152	-0.388637	0.0675673	0.297808	-1.51329	0	0.258155	-1.83528	0
AT1G24250	-	5	2.11897	-0.077842	0	0.656404	0.300623	-0.0950319	0.0731436	-0.605781	0	0.987891	-0.47291	0	0.414288	-0.211169	-0.0950319	0.432191	-1.58108	0
AT1G24400	LHT2	3	0.000244633	0.591852	0.255339	0.258215	-0.147826	0.0436323	-3.12122	1.33007	-0.199552	-0.039912	1.10484	0.289966	0.224018	0.503695	-0.25199	-2.97574	1.86902	-0.272345
AT1G24405	-	4	0.671065	0.154916	0.701888	0.223179	-1.60066	0.440161	-0.0437623	-1.23594	0.89431	0.282406	0.406213	0.874178	-0.415542	-0.733605	2.19314	0.158467	-0.321671	1.25667
AT1G24470	KCR2	2	-0.172817	0.191447	-0.0774309	-0.272732	0.134338	0.0743292	-0.377485	0.597745	-0.273241	0.352547	0.397383	-0.022849	-0.02436	0.558521	0.00846414	0.0377936	1.17443	-0.239807
AT1G24520	BCP1	4	0.326805	-0.184472	0.659515	-0.410957	0.0528223	0.444925	0.696336	-0.0310391	0.130359	0.30062	-0.299121	0.275926	-0.164762	0.285292	1.27122	-0.107217	-0.0531415	0.559912
AT1G24577	-	8	0.12237	0.0129904	0.0451291	0.0436763	-0.541687	0.270039	0.168382	-0.0413311	-0.211224	0.837564	-0.257997	-0.150607	0.474451	-0.228657	0.166475	0.110797	-0.307173	-1.19804
AT1G24620	CML25	8	0	0.0577026	0.336899	0	-0.0432434	0.706406	-0.133772	-0.0902904	-0.702393	0	0.125724	0.457552	0	-0.256559	1.03285	-0.133772	0.135213	-1.14008
AT1G24625	ZFP7	10	-0.0512594	-0.173002	-0.152883	-0.24584	-1.75321	0.459127	-0.0391986	-0.339636	-0.420096	-0.343636	-0.366011	0.0929601	-0.0176207	-0.314343	0.403668	-0.251965	0.118479	-0.385245
AT1G24686	-	4	0	0	1.02272	0	0.00855743	0.160118	0.0739436	0	0.502039	0	0.104013	1.19586	0	0.450463	-0.360175	0	0	1.28223
AT1G25211	-	7	0.42112	-0.232836	0.124995	0.445437	0.0983268	-0.372127	0.0571967	-0.103936	1.12638	0.149965	-0.111824	0.169928	-0.14619	0.118577	-0.55966	0.192003	-0.36581	1.22075
AT1G25240	-	4	0.0428237	-0.028327	0.883072	-0.00547202	0	0.124827	0.0493008	0.0352655	1.41831	0	0.0302867	0.38025	-0.0369619	0	0.688059	0.0402613	-0.0419045	1.70557
AT1G25340	MYB116	8	-0.0941953	-0.224082	0.397464	0.259662	0.0165024	0.498396	0.212824	-0.121602	-0.529475	-0.317629	0.0174077	0.232609	0.20427	0.195108	1.16409	-0.212206	0.0201184	-0.210909
AT1G25375	-	8	0.0814862	0.0665532	-0.094354	0.116757	-0.0852512	0.0499868	0.238718	-0.322598	-1.0156	0.624986	0.149039	-0.231696	-0.0611904	0.152065	-0.10732	0.0270069	-0.124181	-0.511996
AT1G25425	CLE43	4	-0.0163207	0.0420615	0.39907	0.834957	0.0701432	0.56691	0.542125	0.0958604	0.264163	-0.276549	-0.316826	0.391599	0.301765	0.137232	1.23358	-0.0198787	0.406454	0.171128
AT1G25480	ALMT4	8	-0.178781	-0.127158	0.169525	-0.0559866	0.0311826	0.245249	-0.0182067	-0.237418	-0.540812	0.200781	-0.094313	0.110269	-0.180981	0.4247	0.184992	-0.189205	0.0195591	-1.09799
AT1G25530	-	9	0.045954	-0.116764	-0.208907	0.353085	-0.390408	0.0167089	0.521599	-0.144079	-0.160416	0.71069	-0.0506401	0.0350107	1.18596	0.149449	0.172535	1.63656	0.155795	0.33893
AT1G25550	-	8	0.172491	0.502274	-0.0794223	0.33015	-0.249267	0.587926	0.486341	-0.201679	-0.874474	0.589136	0.54689	-0.31542	0.0288445	0.50051	0.181438	-0.231228	0.359367	-1.36154
AT1G25560	TEM1	10	0.451071	-0.0683914	-0.214173	0.189781	0.195664	0.062267	0.0397552	-0.488542	0.161887	-0.103606	-0.480053	-0.400471	-0.300341	-0.157383	0.13017	-1.24462	-1.27636	-0.15908
AT1G26208	-	7	0.202373	0.303978	0.0901501	-0.0988038	-0.300463	0.0475822	-0.222538	0.307286	0.0485565	0.529474	0.116174	0.305928	0.153593	0.183116	0.178065	0.113775	-1.18645	0.207361
AT1G26210	ATSOFL1	10	-0.346215	0.0360997	-0.0199671	0.196512	0.141399	-0.103979	-0.110094	0.0957241	-1.01398	-0.0249646	-0.441595	-0.0579271	-0.257338	-0.2121	-0.136842	-1.36387	-0.89152	-0.288458
AT1G26480	GRF12	10	0	1.95799	0.423528	0.0679404	-0.263391	0.274816	0.203127	0.128156	0.0559915	0.142378	0.309269	0.312168	0.0340327	-2.07107	0.0302922	0.138075	-0.314778	0.101005
AT1G26510	-	10	0	0.150583	-0.0649246	-0.103505	-0.594591	-2.2038	-0.0723333	-0.0428631	0.040011	0	-0.023272	-0.0321239	-0.0371354	-0.149489	0	0.0564511	0.0682947	0.00575984
AT1G26610	-	2	-0.118483	0.169488	0.0696563	0.388236	0.117624	-0.224444	-0.150675	0.378464	0.041625	-0.0700799	0.44721	-0.0520654	0.0444096	0.100208	-0.159609	-0.00400744	1.60661	0.184982
AT1G26710	-	3	0	1.04703	-0.00613046	-0.0567468	-0.267088	0.334254	-4.42938	2.19236	-0.347006	0.197565	1.18313	0.0689718	0.0392481	0.550836	-0.390082	-1.96561	3.12915	-0.513947
AT1G26720	-	2	0	1.08846	-0.0638074	0	-0.238684	0.269169	-1.71473	1.16258	-0.0318834	0	1.07726	0.214922	0	0.348876	0.0846365	-1.77504	1.96786	-0.359582
AT1G26762	-	2	0.179999	0.100455	0.0538748	0.153369	0.339908	-0.138683	-0.0479893	0.296623	-0.285964	0.0460758	0.105383	0.295944	-0.757643	0.556535	0.0962497	-2.33459	-0.0299956	-0.0729295
AT1G26780	MYB117	2	0.371618	-0.152539	-0.0768704	0.0109712	0.142738	-0.145426	-0.0120836	0.527279	-0.408772	0.290235	0.317757	-0.0426631	0.406709	0.506684	-0.152597	-0.142827	1.19612	-0.491313
AT1G26795	-	8	0	0	0.0479539	0	0	0.597917	0	0	-1.10033	0	0.313822	0.491713	0	0	1.22807	0	0	-1.24747
AT1G26920	-	8	-0.0898516	0.0905851	0.152767	0.209155	-0.0159854	0.222617	-0.0124072	-0.155562	-0.128916	0.178774	0.00674683	0.0276068	-0.020489	0.455693	0.35097	-1.1912	-0.370165	-0.152322
AT1G26945	PRE6	9	0.155949	0.16706	0.398164	-0.0156019	0.0230751	0.324179	0.351895	0.201494	-0.155903	0.36251	0.689379	0.512055	0.102018	0.360159	0.637333	0.447027	1.01604	0.124823
AT1G27020	-	10	-0.035827	0.0372152	0.0944045	-0.110884	-0.247288	-0.303169	0.247499	-0.133543	-0.15964	-0.454764	-1.2623	-0.183364	-0.635642	-2.112	-2.42422	-0.571174	-0.375193	-0.306616
AT1G27045	ATHB-54	10	-0.418427	-0.0474184	0.0755612	-0.122592	-0.153088	0.0535469	-0.586533	0.153291	-0.112609	-0.111669	0.0517716	-0.251374	-1.79444	-0.214062	-0.252561	-1.97248	-0.267171	-0.354427
AT1G27110	-	10	-0.0322344	-0.12136	0.128523	0.166766	-0.138472	0.114078	0.1176	-0.339037	-0.128276	0.207319	-0.0333299	0.0871273	-0.214165	-1.24973	0.149668	0.188715	-0.296334	0.0270837
AT1G27270	-	1	0.375876	-0.10212	0	1.90204	-0.490571	0	0.565407	-1.13768	0	0.11177	-1.05579	0	1.72528	-0.291797	0	0.191858	-1.44578	0
AT1G27380	RIC2	10	-0.380833	0.366889	-0.328328	0.327176	-0.765704	0.0887401	-0.495096	0.131081	-0.0793894	-0.0503827	0.631941	-0.259459	0.0820947	-1.78749	-0.285203	-0.147543	0.0266713	0.257301
AT1G27400	RPL17A	7	0.00833157	-0.000780447	0.0262126	0.0385937	0.0242111	-0.0269965	-0.0392288	0.0181226	1.1228	-0.0501543	0.0220953	0.072596	-0.145582	-0.14997	-0.167641	-0.146012	-0.13282	0.105386
AT1G27670	-	1	0.0476396	0.20465	0	-0.100972	0.19505	0	0.223268	-2.19735	0	0.205664	-0.0727742	0	0.0080262	-0.0857492	0	0.157804	-1.61618	0
AT1G27710	-	1	0.158655	-0.592742	-0.142309	0.11402	-0.190969	-1.9277	0.481043	-1.51491	-0.132548	0.207226	-0.960583	-0.352743	0.132377	-0.9643	-1.56956	0.320482	-2.52893	-0.282242
AT1G27730	ZAT10	7	-0.503914	-0.450058	-0.3722	-0.314619	0.593571	0.334835	0.792555	0.51071	1.14227	-1.6647	-0.566395	-0.157197	-0.17199	-0.125442	0.413688	-1.47866	-0.142323	-0.547601
AT1G27860	-	2	0	-0.165527	-0.168006	-0.00539027	-0.0479558	-0.244084	-0.322874	0.717135	0.0102541	0	0.345115	0.00753128	-0.094984	0.413332	0.398892	0.116951	1.40697	0.289567
AT1G28240	-	8	0.0753435	0.193698	0.325065	-0.133941	-0.00561246	0.0938993	0.188543	-0.285481	-0.626637	0.382393	0.104432	0.0197379	-0.237652	0.139513	0.156438	-0.185242	-0.320185	-1.06236
AT1G28306	-	4	0	0	0.509948	0	0	1.67151	0	0	-0.662914	0	0	2.27839	0	0	1.20432	0	0	-1.16925
AT1G28330	DYL1	7	-0.146015	-0.0222814	-0.177098	-0.155284	-0.0862521	-0.162741	-0.533029	-0.100073	-0.118313	-0.540751	-0.0754813	0.0901664	0.684212	0.142464	0.124606	1.18534	1.00134	0.136528
AT1G28395	-	8	0.077431	0.0207001	0.115871	0.10568	-0.218569	0.237524	0.0362319	-0.454149	-0.248129	0.142754	0.132784	0.154498	-0.106215	-0.073069	-0.0114211	-0.266218	-0.367836	-1.31559
AT1G28600	-	8	0.0713873	-0.214932	-0.281288	1.00661	-0.0555012	0.294921	-0.0459333	0.000688022	-0.585679	0.132584	-0.0719367	-0.179952	-0.059109	0.196036	-0.081281	0.207282	0.235882	-0.826287
AT1G28700	-	3	0	0.246943	-0.039801	0	0.0168402	0.131962	-1.87497	0.724077	-0.120208	0.0417267	0.569483	-0.24129	0	0.422571	-0.335712	-3.05665	1.1907	-0.730062
AT1G29010	-	2	0.191309	0.305854	0.00054371	0	-0.535688	-0.43524	-0.107143	1.3915	0.266482	0	0.339275	0.257133	0	-0.311803	-0.176573	-0.107143	-0.134731	0.346112
AT1G29071	SNOR105	10	-0.315448	-0.533806	-0.17597	-0.146365	-0.143032	-0.283796	-0.269069	-0.109445	-0.0182944	-0.535721	-0.416066	-0.172954	-1.21555	-0.441617	-0.26825	-0.503256	-1.34996	-0.0572186
AT1G29090	-	10	0	-0.106367	-0.180801	0	-1.1227	-0.419716	-0.841094	0.0944183	-0.0414387	0	-0.209343	0.150256	0	-0.242302	-0.210067	-0.841094	1.08357	-0.269847
AT1G29140	-	5	-0.000301781	-0.194128	0.34646	0.0421184	0.482802	0.193999	0.640139	-0.134268	-0.0786785	2.46607	-0.116897	0.361965	0.295225	0.642085	0.166626	-0.321274	-0.307581	0.0665843
AT1G29300	UNE1	8	0.0121261	0.0196631	0.11183	-0.267667	0.0286168	0.133855	0.239506	-0.410881	-0.402515	0.102696	-0.0482407	0.0453829	-0.149628	0.220207	0.458066	0.0739531	-0.308351	-1.07728
AT1G29430	SAUR62	5	1.70917	-0.238346	0.119696	0.128169	0.0381998	0.024344	-0.343425	0.0527866	0.402429	0.651837	-0.0823044	0.0527527	0.0139843	0.584447	0.432	-0.164574	-0.28194	0.508811
AT1G29450	SAUR64	9	0.391773	-0.0226736	0.508563	0.133595	0.371523	0.370993	0.164504	0.795285	0.0681956	0.395215	0.0816595	0.373616	0.777612	2.40661	1.01589	0.36567	0.698522	0.489198
AT1G29460	SAUR65	8	0.493437	-0.630403	0.0949321	-0.264905	-0.0438022	0.730575	-0.238494	0.0478212	-0.134101	0.31711	-0.160922	0.00469456	0.324552	0.106596	1.17531	-0.377827	0.620948	-0.329909
AT1G29490	SAUR68	7	-0.0323909	0	-0.449389	0	-0.116395	-0.088385	0.0468938	0.292791	2.05676	-0.0364339	0	0.252098	0	-0.116395	0.548966	0	0.0464461	1.76264
AT1G29540	-	7	0.0556586	-0.020508	0.0271266	0.147068	-0.100464	0.211911	0.332328	0	1.12688	0.148943	0.0531464	-0.127676	0.444838	0.0369884	0.151349	0.162017	0.109984	0.411415
AT1G29590	eIF4E3	1	0.124584	-0.404626	-0.0646492	0.256735	0.0392488	0.0620428	0.455409	-1.50601	-0.383638	1.54102	-0.450055	-0.0896046	-0.178973	0.340014	-0.253244	0.232617	-1.33239	-0.411575
AT1G29640	-	5	1.40832	0.158642	0.199395	-0.0287362	-0.336147	0.359833	0.0383377	-0.312845	-1.09034	1.28707	0.175805	-0.0463549	0.133268	0.400564	0.117496	-0.538744	-0.470344	-0.421707
AT1G29920	LHCB1.2	7	-0.123491	-0.14194	-0.139277	-0.157642	0.116887	-0.159095	0.323698	0.51934	0.575144	-0.181392	0.101506	0.0729379	0.526752	0.490768	0.464703	1.07512	1.10812	0.830398
AT1G30020	-	3	-0.256934	0.412046	-0.180791	-0.0329353	0.115834	0.0304691	-4.09687	1.10446	-0.19679	0.810821	0.691413	-0.174441	0.0453484	0.584053	-0.4411	-5.15705	1.76659	-0.795734
AT1G30135	TIFY5A	8	0.30783	-0.267345	-0.829271	0.0380408	-0.148118	0.323323	-0.203757	-0.488569	-1.67056	0.119503	-0.00894873	-0.237605	-0.33732	-0.0301698	0.320404	-0.160306	-0.159201	-1.58639
AT1G30170	-	8	0.0197179	0.0890069	0.0944324	-0.407657	0.329908	0.0722914	0.17209	0.169797	-0.269898	0.44365	0.346669	-0.0491256	-0.207528	0.368038	0.0028312	0.0122123	0.116494	-1.306
AT1G30180	-	2	0.0644987	-0.220239	0.112668	0.167682	-0.0248228	0.251793	-0.353192	0.306883	-0.158557	0.0956562	0.0351187	0.0376316	0.0662797	0.171796	-0.0119511	-0.2772	1.13716	-0.297503
AT1G30220	INT2	7	-0.143225	-0.0947863	0.212219	0.0145488	-0.33422	0.0196802	-0.187576	-0.377726	-0.154284	-0.114418	-0.0663306	0.0345671	0.207204	-0.154145	1.00895	-0.0677813	-0.0868759	0.260678
AT1G30250	-	8	0	0	-0.0600175	0	0.0134605	0.323823	0	-0.0554541	-1.43766	0	0.0693679	-0.397521	0	0.271085	0.649767	0	0.116672	-1.5393
AT1G30570	HERK2	1	-0.00168236	-0.0555628	-0.133642	0.296198	-0.291514	0.265146	0.232349	-1.30138	-0.393271	0.124869	-0.0186737	-0.341713	0.220029	-0.120317	0.121143	-0.104669	-0.399514	-0.315697
AT1G30640	-	5	1.00876	-0.131093	-0.272714	0.176911	-0.00877109	0.15866	0.217854	0.0420075	0.0558212	0.13962	-0.0306455	-0.0625856	0.155165	-0.0752817	-0.329832	0.13493	-0.0945942	0.247044
AT1G30660	T5I8.11	1	0.375543	0.240332	-0.0824223	1.96357	-1.20598	-0.0259732	-0.057248	-0.394025	0.0934792	0.94262	0.0198857	0.0193126	0.107938	-0.157503	0.0806793	0.177953	-0.482544	0.333511
AT1G30670	BHLH52	7	0	0.180447	0.0860398	0	0.195037	0.282745	0	0.00378628	1.84844	0	-0.00258624	0.41399	0	0.115442	0.204576	0	0.214528	1.96607
AT1G30710	-	4	0.104881	-0.00527875	3.23074	0.0432882	-0.226522	0.279569	-0.114731	-0.285479	1.46766	0.102735	-0.0630666	1.90692	0.151215	-0.237656	2.3287	0.137843	-0.499447	1.76243
AT1G30740	-	2	-0.0206544	0.317699	0.0563733	-0.0550537	0.265946	0.573603	-0.147426	0.180956	-0.27604	-0.0206544	0.37454	0.0129741	-0.0778404	2.12853	0.464302	-0.066507	0.277376	-0.212577
AT1G30760	-	1	0.140067	-0.731792	-0.0685929	-0.00901799	0.19215	0.214103	0.312744	-2.1799	-0.295773	0.0918207	-0.76479	0.249271	0.0582227	-0.488365	-0.143867	-0.000766691	-1.29018	-0.105673
AT1G30780	-	6	1.63267	-0.402633	0	4.09833	0.5816	-0.0294363	-1.05109	-0.286545	0	3.49545	-0.308846	0.0260205	4.43011	0.226134	-0.0294363	1.04624	-1.89319	0.0507129
AT1G30795	-	4	0.0892883	0	0.352545	0	0	0.352731	0.226503	-0.0511718	1.12195	0.264454	0	0.21588	0	0	0.762348	0	-0.0511718	1.19311
AT1G30800	-	1	0.940924	-0.684882	0.431822	0.620559	-0.737519	0.313048	0.695689	-1.38585	-0.61187	1.10813	-0.851377	0.0739126	0.292245	-0.646013	0.437766	0.0321039	-1.88199	-0.123635
AT1G31720	-	8	0.441213	0.161902	-0.109418	0.223605	0.354788	0.467651	-0.0530496	-0.0770573	-0.378437	-0.102762	0.048415	0.0957399	-0.131677	0.0473102	0.268452	2.28856	-1.4861	-0.412774
AT1G31820	-	7	0.00707627	-0.0235503	0.0228072	0.179269	0.0916689	0.11594	0.150173	0.0336133	-0.0431742	0.0194884	-0.196876	0.053492	0.196696	0.0867037	0.341735	0.0883899	1.38603	0.345035
AT1G31935	-	5	0.727114	0.418966	0.394204	0.0847805	-0.0542818	0.0297699	0.524054	-0.246412	0.0982839	1.00719	0.526429	0.0989785	0.132349	-0.09892	0.315317	0.720863	-0.152158	0.550814
AT1G32080	PLGG1	8	0.54736	0.0989064	-0.0332244	0.051984	-0.289073	0.341748	0.157811	-0.34896	-1.32442	0.495701	0.411375	-0.0171792	-0.260201	0.156836	0.140197	-0.255159	-0.0688407	-1.76259
AT1G32100	PRR1	5	0.257457	0.326114	0.0823238	0.674839	-0.460845	0.109405	-0.193421	-0.00887591	-0.389509	1.01665	0.342744	0.0748148	0.717132	-0.0554528	0.380169	0.0320544	0.0596957	-0.0182741
AT1G32170	XTH30	1	0.0615578	-0.125851	0.3981	0.387006	-0.321725	0.0139751	0.0636278	-0.36672	-0.081985	0.258115	-0.0789828	-0.125094	1.32276	-0.451224	0.529264	0.203541	-0.159715	0.037498
AT1G32180	CSLD6	2	0	0.0742332	-0.115298	0	-0.085744	0.0619894	-0.341997	2.93813	1.04383	0	0.153249	0.0265353	0	0.201709	0.0203439	-0.331856	3.85125	0.125394
AT1G32220	-	2	-0.12529	0.124591	-0.202351	0.00425416	0.116029	-0.0872621	-0.521726	0.860382	0.0575624	-0.170933	0.192389	-0.0774103	0.0984528	0.421205	-0.232873	-0.3014	1.35077	-0.223621
AT1G32430	-	2	0	-0.35679	0.0398815	-0.119059	0.119965	0.201644	-0.130688	0.0633175	-0.155659	0.18887	0.0440961	-0.0871726	-0.0163769	0.147125	-0.133702	-0.0982997	1.40838	-0.185607
AT1G32450	NPF7.3	7	-0.0748132	-0.0987986	0.0946971	0.0175755	-0.225197	-0.0465063	-1.85577	0.243197	0.219683	-0.0219502	0.122631	0.0613627	0.230636	-0.425886	0.0385902	-0.27029	0.08345	0.389085
AT1G32540	LOL1	7	-0.183926	-0.271787	0.264654	-0.208883	-0.185932	-0.0272061	0.0715546	-0.353172	0.147965	-0.26265	-0.397445	0.0515889	-0.251889	-0.529303	0.563148	-0.180248	-0.248308	1.09167
AT1G32690	-	8	-0.19838	0.150963	0.0384922	0.0833818	-0.0212247	0.593403	0.0958659	-0.566809	-1.48252	-0.01826	0.139101	0.188252	-0.153129	-0.376997	0.212861	-0.0215154	-0.688411	-0.46566
AT1G32780	-	2	0.0255526	0.337548	-0.265835	0.175153	0.016899	0.108586	-1.10193	1.05117	-0.164512	-0.161924	0.664895	-0.225567	-0.245986	0.682126	-0.45589	-1.79388	1.58774	-0.503163
AT1G32920	-	5	1.93725	0.295884	-0.0696331	-0.0812802	-0.213153	1.1274	0.595011	-0.303778	-0.607375	1.06598	0.350782	0.112928	-1.14216	0.1551	0.846194	-0.243029	-1.23813	-0.693132
AT1G33102	-	9	0.555247	-0.238604	0.542044	2.48124	0.320986	0.528616	-0.347456	-0.0743331	-0.181485	0.311685	0.230599	0.193012	0.842665	0.271951	0.49468	0.349722	1.61641	0.295652
AT1G33180	-	7	0.536893	0.389277	-0.155661	-0.150388	-0.429726	0.373407	0.0403587	-0.165023	0.533043	0.00678433	-1.05681	0.0677874	-0.20354	-0.697271	1.58017	-0.106501	0.199342	0.791577
AT1G33440	NPF4.4	2	0.0296065	0.0952391	-0.128369	-0.00196204	-0.135442	-0.0151679	-0.247323	1.42462	-0.261015	0.0694924	0.187605	0.114436	0.185027	0.302554	-0.12187	-0.0760187	1.32403	-0.371669
AT1G33600	-	10	0.320729	0.209853	0.114383	0.00329509	-0.0531583	-0.0774173	0.109868	-0.107886	1.01639	0.215608	0.205224	-0.26951	-0.623794	-0.461083	-0.463733	-0.54564	-0.502113	-0.21497
AT1G33610	-	10	-0.1678	-0.305105	-0.17456	0.264594	0.0609263	-0.0683647	-0.066765	-0.149761	-0.238385	0.016638	0.0540603	-0.204379	-0.0921845	0.0815431	-0.220478	-2.00706	-0.303721	-1.49556
AT1G33700	-	2	-0.0864928	0.0331636	0.0752285	0.0499666	-0.0131813	0.0477524	-0.297854	1.25485	-0.120468	-0.132535	0.27584	0.145181	0.0895504	0.432239	-0.0661416	-0.288304	1.13668	-0.288872
AT1G33740	-	3	-0.486215	1.48265	-0.247494	0.0151446	0.00153807	-0.108349	-3.14147	0.358594	-0.698808	-0.689855	1.14241	-0.469091	0.0529949	1.0757	-0.61661	-2.57112	0.887481	-1.5836
AT1G33790	JAL4	10	-0.177596	-0.12631	-0.234659	0.0911015	0.0876635	0.00390734	-0.116838	-0.469326	-0.373101	-0.184932	-0.179906	-2.20408	-0.0188001	-1.15666	-0.0512195	-0.30546	-1.59397	-0.4897
AT1G33800	GXM3	9	-0.361505	0.155072	0.150946	1.13441	-0.0158779	0.430547	0.334331	-0.345643	-0.137641	-0.0274242	0.304348	-0.0241015	1.37884	0.704053	0.429778	0.293517	0.0900494	-0.173139
AT1G34180	NAC016	2	-0.0402292	0.179066	0.115169	0.552263	-0.0201625	-0.316941	-2.02073	-0.153285	-0.0491066	0.140875	0.282022	-0.347957	0.259932	0.155892	-0.229057	-0.0720323	0.23966	0.189979
AT1G34315	-	2	0.330151	0.274671	0.100061	-0.163796	0.243218	0.326221	-1.48157	0.729823	-0.118365	-0.215229	0.301375	-0.0518997	-0.22489	0.339366	0.0656897	-1.84255	1.29886	-0.0060208
AT1G34460	CYCB1-5	2	-0.212382	1.34504	0.0169077	-0.00232352	0.149012	-0.133131	0.380576	-0.0646328	-0.0243795	0.149543	0.182648	-0.0904149	0.243845	0.405571	-0.105509	0.562436	-0.0708899	0.190446
AT1G34760	GRF11	1	0.40867	-1.3099	-0.265385	0.20747	-0.218391	-0.394753	0.0169497	0.0575403	-0.229257	0.62156	-0.354622	0.193688	0.225235	-0.345285	-0.212913	-0.0132321	-0.106867	-0.0273492
AT1G35140	EXL1	8	0.743798	1.04724	0.878054	0.491617	0.399006	0.0727543	2.09786	0.532237	-0.0248504	0.0573181	-0.0706426	0.604642	-0.107645	1.92658	0.649082	-1.91683	-1.82196	-1.36147
AT1G35190	-	4	-0.041759	0.147482	0.28199	-0.0688834	0.13051	-0.0233678	-0.349196	0.211181	0.697651	0.108843	-0.0504036	0.273579	0.161262	0.199441	0.86	0.429374	0.367317	2.43807
AT1G35210	-	1	-0.416682	-1.70742	-0.0737409	1.25168	0.036467	0.284843	0.749877	0.297776	-0.401511	-0.816958	-1.83843	-0.303929	0.211479	-0.193953	0.84246	-2.12849	-1.17447	-0.518042
AT1G35250	-	7	0.171756	0	0.27113	0	0	-0.108874	0	0.105021	0.435895	0	0.104864	-0.24452	0	0	0.350304	0	0	2.43536
AT1G35260	MLP165	4	0.00033386	-0.234587	0.398104	-0.0555006	0.153682	0.303489	-0.0881228	-0.178156	-0.0193974	0.0708784	-0.0897894	0.137271	-0.149252	-0.396489	1.71169	-0.0716916	-0.0809925	0.704174
AT1G35310	MLP168	4	0.388754	-0.14878	1.18195	-0.072579	-0.42812	0.389693	0.337018	0.332301	0.598553	-0.00313557	0.207481	0.966262	0.0891385	-0.382287	1.99078	-0.500413	0.181843	1.43133
AT1G36150	-	8	0	0.406364	-0.289206	0.0632937	0.201193	1.13344	-1.91263	0.630714	-2.33535	0.14232	0.826457	-0.235028	0.239936	1.05342	-0.0365098	-1.80172	1.54867	-4.3641
AT1G36370	SHM7	8	0.198797	-0.074618	-0.0293348	-0.190613	-0.0853277	-0.0742396	-0.159704	-0.218217	-0.139227	0.290104	0.042626	0.231778	-0.278776	0.418434	0.219925	-0.248917	-1.13905	-0.323234
AT1G36622	-	8	-0.227878	0	-0.224133	0.141727	-0.146995	0.271821	0.169869	-0.072367	-1.43026	0.0614188	0	0.189923	0	-0.0673801	-0.067453	0.0771984	-0.072367	-1.43965
AT1G37150	HCS2	8	-0.119534	0.81721	0.26776	0.280174	-1.47353	0.239079	0.218536	-0.00664128	-0.0355236	0.0916427	0.681635	0.121886	0.205441	-0.246058	0.388561	0.321654	-0.0687566	-0.0376798
AT1G42490	-	2	0.141348	0.122048	0.141006	0	0.28496	-0.164307	-0.149544	0.286698	0.00688572	0	0.0453237	0.12444	0.0713323	1.12061	-0.164938	-0.071538	-0.178543	-0.0299889
AT1G43675	-	10	0.0753666	-0.538762	0.481034	-0.572231	0.143827	-0.512778	0.273511	0.225573	-1.19716	-0.52105	-0.225401	0.0360264	0.179356	-0.645499	-0.572118	-0.314148	0.143764	-0.688766
AT1G43790	TED6	8	0.442956	0.0354957	0.320881	0.146179	-0.160373	0.660811	0.216525	-0.39495	-0.225	1.03172	0.0948819	0.429583	0.223277	0.15132	0.815593	0.185645	0.000234187	-0.370686
AT1G43800	S-ACP-DES6	10	-0.548932	-0.184541	0.198221	-0.816214	-0.25153	0.0203366	-0.215011	-1.63033	0.00640702	-0.142775	-1.51253	0.06109	-1.78842	-1.97377	0.228412	-2.7661	-4.01503	0.021453
AT1G43910	-	10	-0.0500193	-0.0117944	-0.141479	-0.245079	-0.157281	-0.145338	0.1105	0.116996	-0.26161	-0.132316	-0.402118	-0.435391	-0.789524	-0.626046	-0.594226	-1.20448	-1.36946	-1.01294
AT1G44150	-	4	-0.69468	0.140675	0.251682	-0.460289	0.180492	0.00491184	0.0950905	-0.392166	-0.0690695	-0.338549	0.412514	-0.025745	0.334319	0.14755	1.62708	-0.113236	0.385672	0.397315
AT1G44191	-	4	0	0.721462	0.418266	0.0367582	0.231182	0.22127	-0.0320026	0.301284	-0.313668	0	0.651473	1.87206	0	0.762406	0.0529633	-0.0320026	0.278942	-0.226246
AT1G44224	-	3	0.142573	0.326445	0.0158265	0	-0.00540525	0.410431	-3.59786	1.69904	-0.430176	0.0896904	0.778509	0.0205845	0	0.892239	-0.230617	-3.61188	2.33683	-0.68674
AT1G44542	-	4	0	0	0.755775	0.143196	0	0.255273	0.178941	0	0.422402	0.159898	0	0.719874	0.0958164	0	1.28403	0.0428047	0	1.06243
AT1G44608	-	6	-0.0433964	-0.18858	0.265833	3.004	0.414474	0.0216338	-0.525368	-0.808091	0.025117	0.711712	-0.0701938	-0.113003	2.76605	0.297735	0.465134	0.541735	-1.58341	0.625699
AT1G44740	-	2	0.377869	0.109636	-1.33079	-0.12504	0.0452295	0.145878	0.387483	-0.0717364	-0.34824	0.270017	0.316275	0.231699	-0.0427514	0.051327	-0.0171474	0.0323893	0.181428	-0.234065
AT1G44800	-	1	0.267449	-1.11879	0.219644	-0.142377	-0.268202	0.0660036	-0.0214719	-1.90079	0.238967	0.292884	-1.33974	0.135387	-0.068885	-0.743146	0.207119	-0.353708	-1.95641	0.633294
AT1G44830	ERF014	1	0.774988	-0.498697	-0.361425	0.00279683	-0.419753	-0.187197	0.256374	-1.46377	-0.4163	0.766321	-0.796488	-2.294	0.526503	-0.102957	0.0680342	-0.088698	-0.36619	-0.313583
AT1G44970	PER9	7	0.184234	0.48739	0.00650006	-0.205724	0.390199	-0.306588	0.180068	-0.723006	0.288704	0.105698	-0.205029	-0.0156894	0.0249806	0.0449388	0.166732	0.137008	-1.08972	0.498504
AT1G45163	-	1	0.0485997	-0.268338	0.216224	-0.088278	-0.00717134	0.0794771	0.366258	-0.360581	-0.13786	-0.042974	-1.23038	0.170582	-0.149037	0.472983	0.0665584	0.141788	0.101558	0.137684
AT1G45191	BGLU1	8	0.117443	-0.0518742	-0.0586063	0.0542788	-0.341737	0.0948715	-0.0854208	-0.339826	-0.337139	0.350451	-0.0577973	-0.013981	0.248498	-0.0198785	0.0637958	-0.268498	-0.386972	-1.34238
AT1G45201	ATTLL1	7	0.0680386	-0.155752	-0.0412999	0.0803001	-0.10071	-0.193422	0.0109731	-0.0252316	-0.00590542	-0.180815	0.150429	0.17239	0.203891	0.00100026	0.239912	-0.0302202	0.0674952	1.03679
AT1G45249	ABF2	7	0.170805	-0.126581	0.105258	0.141364	0.0450079	-0.261944	0.137971	0.178248	0.292517	0.129128	0.17953	0.322109	0.734534	0.216837	0.225619	1.08796	0.581903	0.659556
AT1G46264	HSFB4	7	0.0523628	-0.0364771	0.0431619	0.12103	-0.275048	0.0284303	0.222751	-0.444435	1.17226	0.0203059	0.0759114	0.222933	-0.0926604	-0.211389	-0.459642	0.036748	-0.690851	0.220244
AT1G46554	-	7	0.0623789	-0.236729	-0.0189668	-0.208248	-0.0126408	-0.0408563	-0.431592	-0.0197738	0.184083	0.115319	0.0272083	0.157437	0.61374	0.161839	0.498222	0.595705	1.05979	0.753704
AT1G46768	RAP2-1	4	-0.255926	-0.156121	0.674329	-0.246131	-0.108668	0.406789	0.206286	0.331533	0.146022	-0.265823	0.274689	0.321032	-0.453473	0.651287	1.40063	0.536433	0.535027	0.446745
AT1G47370	-	7	0.102497	-0.32934	0.00643639	0.0380432	-0.263063	-1.00164	0.0724735	0.0865159	-0.248394	-0.31855	0.108077	0.177289	0.562686	0.0891365	-0.00888275	0.403494	0.173518	-0.00492964
AT1G47390	-	2	0	0.560577	0.0283327	0	-0.242214	-0.183989	-0.149658	-0.194089	0.106668	0	2.34415	-0.0406443	0	0.029963	-0.183989	-0.195267	0.376672	0.00943631
AT1G47395	-	4	-0.147427	-1.2861	0.839403	-0.325902	0.257278	1.47546	-0.329096	0.151392	0.73123	0.266382	-1.0571	1.24146	-0.401919	0.121761	1.49091	-0.0479258	-0.313768	1.45047
AT1G47400	-	4	0.0618978	-0.362224	0.508005	0.173543	-0.492569	1.35793	-0.340858	0.16859	-0.049092	1.72515	-0.489864	1.14234	-0.516489	-0.504656	1.2879	-0.915129	-0.626479	-0.290372
AT1G47450	-	4	0	0	0.411987	0	0	0.470746	0	0	0.311273	0	0	0.0286691	0	0	0.600149	0	0	1.61493
AT1G47480	CXE2	1	0.0716418	-0.372186	0.0367316	0.485696	0.331248	0.194855	0.0024006	-0.757734	-0.145684	0.475541	-0.330115	0	1.12576	-0.359537	0.0531539	0.490785	-1.18156	-0.109539
AT1G47610	-	9	0.348169	0.120846	0.18148	0.238783	-0.0473996	0.655056	0.624699	0.0437966	-0.312119	1.55773	0.754024	0.576275	1.04985	0.832501	1.07495	1.28236	1.85129	0.185795
AT1G47840	HXK3	10	0.0290129	-0.155982	0.3753	-0.0233044	0.112994	-0.259609	0.181822	0.206697	0.04537	0.0562337	0.118387	-0.10756	-0.12699	-0.0690429	-1.03156	-0.15251	-0.101764	-0.428816
AT1G47980	-	2	0.385061	0.226866	-0.0413705	1.7199	-0.165878	0.322269	-2.35383	-0.0686494	-0.203997	0.702608	0.359281	-0.100301	0.521506	-0.276447	0.215599	-0.755311	-0.0199004	-0.363859
AT1G48020	PMEI1	4	0.202387	0	0.760932	-0.230155	0.190939	0.254396	0.206812	0.0117381	0.211316	0.257745	0.140579	0.713619	-0.17857	0.0194756	1.21599	-0.0453854	-0.118711	0.619637
AT1G48100	-	9	-0.128106	0.232505	0.0843626	0.0783551	0.156574	0.241306	0.298029	0.320849	0.290515	0.350175	0.566634	0.628213	0.755736	0.778029	0.697007	0.902812	1.18847	1.09898
AT1G48140	-	7	-0.116891	-0.189088	-0.0360764	0.429036	0.185876	-0.136268	-0.023641	-0.0738236	1.00304	0.0966499	-0.0684463	0.0788023	0.256794	-0.0640942	-0.139237	-0.13863	-0.166796	0.192323
AT1G48150	-	1	0.455184	-0.96328	0.156245	0.369315	-2.14928	-0.0378519	-0.262963	-2.15038	-0.176699	0.146547	-1.29695	0.186361	0.319388	-0.375651	-0.0378519	0.503153	-0.681142	-0.176699
AT1G48180	-	8	-0.0876552	0.138556	0.0452798	-0.293072	-0.301196	0.0673753	0.242761	0.0429911	-1.00452	0.155856	0.411667	-0.177167	-0.106962	0.248408	0.416864	-0.0527973	0.300848	-1.01157
AT1G48390	-	1	-0.0352123	0.305275	0.131443	0.281012	0.267998	-0.0294064	-0.122979	-1.70546	-0.0944211	0.0981673	0.150283	0.0642135	0.189477	-0.0123671	-0.441845	0.150378	-1.19949	-0.00951506
AT1G48470	GLN1-5	2	0.00834408	0.23447	0.0471607	0.471725	0.305046	-0.0157495	-0.0322782	1.3151	1.11738	0.013055	0.570331	0.169312	0.334517	1.13073	-0.101964	0.11771	2.26099	0.278502
AT1G48530	-	2	0.0113648	-0.286181	-0.36233	0.270624	0.407504	0.380291	-0.586873	0.281132	-0.0045664	0.0681957	0.0924876	-0.190721	0.167159	0.658499	0.127755	-0.445555	1.24678	-0.399983
AT1G48580	-	1	0.73954	-0.121398	0.32634	0.111956	-0.257325	-0.225945	0.20639	-0.501308	-0.0270057	0.223546	-0.24614	0.229789	0.0647157	0.0148967	-0.313133	0.132418	-1.28262	-0.0803828
AT1G48590	-	2	0.320585	-0.0298472	0.00248294	-0.249716	0.453675	0.0167167	0.181773	0.377398	-0.0941205	0.15871	-0.084772	0.0833765	0.317439	0.65194	-0.0622391	-0.0649523	1.26148	-0.131665
AT1G48605	HAL3B	2	-0.213039	0.12216	0.369495	-0.037798	0.185228	0.359493	-0.383176	0.112277	-0.408748	0.219008	0.470691	-0.454227	-0.0179694	0.830438	0.125938	-0.259424	1.33795	0.0647352
AT1G48740	-	1	0.579846	-0.236319	-0.279036	0.147904	-0.131901	0.193817	0.111	-0.536951	0.325663	0.350892	-0.418706	0.0332506	-0.0927558	-0.521865	0.303454	0.34399	-1.22106	0.450993
AT1G48742	MIR157D	10	0.350777	-0.124905	-0.536719	-0.469706	-0.31789	-0.107947	0.24403	0.118386	-1.28666	-0.680868	-2.44957	-0.364358	0.140469	-0.379589	0.0601407	0.368626	-1.09431	-1.50505
AT1G48940	ENODL6	2	0	0.734996	-1.76135	0.143243	0.031726	2.26582	-1.32022	1.37409	-1.48329	0.201249	1.4904	0.021029	0	1.13995	0.4969	-1.24291	3.06611	-2.03534
AT1G49000	-	4	0.541451	0.258656	0.234824	1.02995	-0.658621	0.336951	-0.254361	0.202058	0.0354655	-0.231206	0.0290584	0.608907	0.806717	-0.430157	0.535456	1.19007	0.116899	-0.236274
AT1G49150	-	4	-0.0779054	-0.0334947	0.135927	0.830255	0.265665	0.463624	-0.611509	-0.0479777	-0.114747	0.437876	0.304013	1.49352	-0.0344931	0.157428	0.286278	-0.859459	0.240101	-0.104294
AT1G49160	WNK7	2	0.187294	-0.0708203	-0.0951961	0.374314	-0.130101	-0.0313045	-1.61941	-0.107201	-0.0760346	0.0386482	0.242165	0.132491	0.276066	-0.139976	-0.205867	0.465652	0.039003	-0.0463826
AT1G49200	ATL75	9	-0.121489	-0.153789	0.126049	0.0298036	-0.315019	0.621501	-0.129453	0.376893	-0.000437445	0.193853	-0.282975	-0.0820001	1.64792	0.457104	0.117389	0.531971	0.464115	-0.0748659
AT1G49230	ATL78	10	-0.388932	-0.168387	0.119927	-0.0577388	-0.296317	-0.180931	-0.147517	-0.543464	0.10002	-0.0687752	0.115185	-0.314535	-0.216931	-0.317489	-0.3673	-0.263208	-1.38943	-0.293774
AT1G49270	PERK7	4	0	0	0.510168	0	-0.0375469	0.206941	0.0679777	0	-0.0500519	0	0	0.24405	0	-0.0375469	2.97948	0	0	0.239815
AT1G49330	-	2	-0.254859	0.527159	0.026543	-0.0658856	0.237995	-0.192053	-0.201472	-0.15671	0.0458017	0.192579	0.483777	0.0797677	-0.552477	1.29486	0.0520184	-0.142974	-0.0862776	0.211195
AT1G49405	-	2	0.416652	0.645129	0.361998	0.37841	-0.0940467	1.01628	-0.161199	0.569187	-0.387784	0.530811	1.15062	0.00264322	-0.439215	0.471168	-0.243468	-0.312951	2.03283	-0.545374
AT1G49475	-	2	0.120253	0.602617	-0.0748955	-0.15605	0.0497172	-0.0525787	-0.0271945	-0.256616	0.0705745	0.0379158	0.387013	-0.143554	-0.157902	0.134686	-0.495599	0.537677	0.0602813	-1.151
AT1G49740	-	2	-0.00931977	0.355282	0.0211211	0.183533	-0.0226897	0.125108	-0.161606	0.687782	-0.0666239	0.120805	0.5505	-0.0556264	0.0904645	0.514068	0.0185669	-0.337202	1.35019	-0.178292
AT1G49750	-	10	0.0368475	-0.124184	-0.184806	-0.402207	-0.191264	-0.373796	-0.297893	0.106029	1.0373	-0.258209	-0.350925	-0.174163	-0.521759	-0.695984	-0.9258	-0.346127	-0.411981	-0.198771
AT1G49780	PUB26	8	0.335813	0.209768	0.0169971	-0.138097	-0.106754	0.460864	0.456471	-0.188928	-1.07547	0.277723	0.316132	-0.191209	-0.429267	0.23458	0.457051	-0.0695054	-0.596237	-1.4189
AT1G49800	-	2	0	0.741945	0	0.472764	0.0175316	0	-0.193441	0.0913871	0	0	2.01801	0	0	-0.308183	0	-0.0638032	-0.461135	0
AT1G49830	-	8	0.382082	-0.0573156	0.21017	-0.128233	0.477617	-0.269808	0.0938123	-1.62552	-0.643853	0.901854	0.20123	-0.0865688	0.0485798	0.470516	-0.0565356	-0.267089	-0.704024	-2.30315
AT1G50040	-	8	-0.0465196	-0.0297709	0.295781	0.126624	0.132886	0.264446	0.199089	0.422787	-0.248181	-0.0862579	-0.210838	-0.0633033	-0.0943572	0.226494	0.037338	-0.458475	-0.226669	-2.17608
AT1G50260	NTMC2T5.1	8	0.143141	0.220984	-0.25219	-0.0254209	-0.380487	0.142543	0.431357	-0.28582	-1.14297	0.376726	0.207483	-0.231076	0.0652164	-0.18009	0.104751	1.02967	-0.270956	-0.422155
AT1G50280	-	7	0.529754	-0.529104	0.0277271	-0.24109	0.115904	-1.29807	-0.0455274	0.319168	-0.0275295	0.0868473	-0.00901334	0.304277	-0.107098	0.048675	-0.246201	0.0533706	0.135996	0.240382
AT1G50290	-	4	0.129093	0.510434	0.434814	0.433962	-1.32372	0.233722	-0.17303	-0.0806912	0.490482	0.131923	-0.10209	0.487033	0.0701834	0.138573	0.366442	0.259121	0.267597	0.715043
AT1G50400	TOM40-2	2	0.622607	0.736731	0.146877	0.106268	-0.190502	0.0908296	-0.46494	-0.237427	-0.230892	0.637099	1.13051	0.358142	-0.395147	0.178206	0.246662	-0.398967	-0.686801	-0.312923
AT1G50460	HKL1	10	0.344382	-0.21488	-0.106818	0.0872081	-0.234602	-0.0385516	-0.0775917	-0.115652	-0.336825	0.0126142	-0.29126	-0.262422	-0.289896	-0.139988	-0.206426	-0.674125	-1.25479	-1.69656
AT1G50580	UGT79B5	10	-0.0705863	1.07324	-0.117095	0.806752	-0.585339	-0.151691	0.103344	0.570412	-0.0490537	-0.285326	0.515048	-0.0594456	0.174896	-1.3304	-0.151691	0.360207	-0.257057	0.00542774
AT1G50590	-	8	-0.0394377	-0.187389	0.130844	0.175159	0.0145896	-0.0343027	0.336643	-0.185182	-0.343593	0.297511	1.0242	-0.0570106	0.390411	-0.19981	0.033169	-0.0690122	-0.0390199	-2.45113
AT1G50630	-	7	-0.246261	0.158267	0.360254	-0.140295	0.026322	0.0932569	0.17143	0.144339	0.159462	0.222283	0.423276	0.189188	0.115772	0.0343573	0.309095	0.527425	-0.0720526	1.25509
AT1G50690	-	4	0.432271	0.0776715	1.3536	0.962779	0.019031	0.0860678	-0.207626	0.0895869	-0.490483	0.443797	-0.0582451	0.519613	0.411723	0.115649	-0.0997712	0.246147	-0.0200465	0.0158753
AT1G50970	-	5	0.68722	-0.139625	0.381752	-0.0546039	-0.105166	-0.0443341	0.0735157	0.166187	0.148012	0.576031	-0.354079	0.437833	0.0616057	1.38753	-0.215813	0.178736	0.0130232	0.00736227
AT1G50990	-	8	0	-0.235907	0.0777113	0.230451	-0.0761926	0.0853212	0.114077	-0.114274	-1.60094	0.0337766	-0.125782	0.306002	0.253999	-0.0541506	0.22742	0.0318316	0.340902	-0.221995
AT1G51090	-	9	0.0781939	-0.52676	0.289726	0.418245	-0.397838	0.0292372	0.0713315	0.367112	0.328342	0.76376	0.30083	0.522931	1.56524	1.07917	0.135982	1.25825	1.08973	0.292059
AT1G51140	BHLH122	9	-0.0446498	0.0852472	0.02796	0.00555226	-0.0507281	0.0189587	-0.112067	0.117352	-0.0253039	0.00511773	0.368524	0.195367	0.559489	0.330987	0.325505	1.12246	0.811068	0.755458
AT1G51210	-	9	-0.0988489	0.715554	-0.20485	0.118525	-0.0180676	0.196394	-0.0157656	0.301626	0.340457	-0.0988489	0.38884	0.205227	0.0967534	0.474021	1.86235	0.0427316	4.13483	1.73773
AT1G51250	-	4	-0.0487594	0.0676643	0.858517	0.114965	-0.127123	0.650795	0.0394883	0	0.384936	0.301018	0.158246	0.664511	0.23322	-0.127123	1.64336	-0.051092	0	0.683163
AT1G51270	PVA14	2	0.128549	0.0692855	0.149989	-0.00176621	0.216775	-0.0467513	-0.0291045	0.24241	-0.149601	0.0683606	0.0476218	-0.0673544	0.00266907	0.264069	-0.190736	-0.0987992	1.56744	-0.175533
AT1G51340	MATE	7	-2.09883	0.101474	0.343796	0.102252	0.0673478	-0.109612	0.399004	0.0562561	0.0546505	-0.0726549	-0.279199	-0.0442832	0.0882734	0.326406	0.663265	0.133217	-0.105431	0.315303
AT1G52120	JAL12	2	-0.0621991	0.311312	-1.26407	0.122462	0.00333922	0.146203	-0.136972	3.82888	-0.296909	0.0338622	0.551865	-0.0441591	0	0.583292	-0.166561	-0.167619	3.96301	-0.20573
AT1G52140	-	10	0.0562559	-0.172837	-0.0306953	0.148631	0.0890961	0.0726867	-0.183716	-0.471356	-0.67589	-0.149918	-1.17426	-0.246694	0.150121	0.320529	-0.327589	-1.17231	-0.69537	-0.603371
AT1G52342	-	9	0.200404	0.00337668	0.21536	0.654066	-0.0594048	0.199262	-0.568846	0.180692	0.1682	0.474011	0.556187	0.394168	0.412016	1.18273	0.675177	-0.463842	0.770239	0.61344
AT1G52430	-	5	2.0131	-0.575455	0.0469031	-0.118182	-0.128937	-0.0136439	0.0464101	-0.322132	0.0209721	1.2512	-0.594817	0.0442003	-0.0923652	-0.316943	-0.0847694	0.253566	-1.91126	0.00777107
AT1G52565	-	4	-0.00335527	-0.350573	1.11369	-0.183031	-0.101776	0.413288	0.442027	-0.343117	-0.456418	0.387366	0.309131	0.539044	-0.257136	0.143682	0.578727	0.166115	0.0479819	0.0555547
AT1G52618	-	8	-0.153316	-0.374634	-0.156007	-0.22414	-0.378406	-0.19897	0.399025	-0.0660013	-2.16585	-0.18762	-0.457987	0.0714772	-0.147625	-0.378406	0.451503	0	0.419191	-1.47979
AT1G52640	-	8	0.117677	-0.303046	-0.288178	-0.286182	0.00789104	0.0159295	-0.287962	0.181956	-1.16861	0.169134	0.196777	-0.0393011	0.0536117	-0.0825851	0.0209347	-0.13315	0.149144	-0.415083
AT1G52690	-	9	0.0996416	0.0781052	0.24622	1.6986	0.805309	-0.154723	0.257444	1.56745	1.19461	0.442923	0.817322	0.587438	4.44498	2.591	1.18994	3.09707	3.85338	1.35284
AT1G52700	-	10	0.455868	-0.269803	-1.8189	-0.176785	-0.23718	-0.0116636	-0.041529	-0.604587	-0.180934	0.380834	0.1325	-0.399826	-0.525061	-0.386182	-0.180881	0.113229	-1.60279	-0.144524
AT1G52710	-	8	0.544239	-0.652613	-0.0238503	-0.368064	-0.468337	0.558253	0.245314	-0.459119	-1.02666	0.274146	-0.101097	0.0647497	-0.0694426	0.1077	0.672657	0.134976	0.12158	-1.09429
AT1G52820	-	7	0	0	0	0	0	0.0697688	0	0	0	0	0	0	1.43145	0	0	0	0	0.0789755
AT1G52825	-	7	0.401508	-0.15495	0.105898	0.0563664	-0.106706	0.067689	-0.013521	0.271714	1.07029	0.00956378	-0.0784263	0.0422654	0.00249671	-0.3727	-0.082934	0.105416	0.218503	0.0588743
AT1G52830	IAA6	7	0	0	0.0142302	0	0	0.283331	0	0.0443836	0.529507	0	0.153161	0.029254	0	0	1.24364	0	0.172116	1.924
AT1G52880	NAC018	8	0.385439	-0.597591	0.132437	1.23408	0.167366	0.526906	-0.0698611	-0.345785	-0.131479	0.356881	-0.351189	0.188872	0.240849	1.00906	0.655908	-0.0613385	-0.0514019	-0.208271
AT1G52890	NAC019	9	-0.350157	-0.158175	0.211726	-0.0510092	0.254613	0.376716	0.0174755	0.174482	-0.176784	0.0051922	-0.0986539	0.184326	1.42236	1.06825	0.685116	0.616967	1.15668	0.290177
AT1G52910	-	5	1.31061	-0.0383413	0.326393	0.228436	-0.279463	0.146072	-0.084493	-0.18784	-0.374544	0.809525	-0.125907	0.397144	0.580431	-0.553917	0.235609	-0.517767	-0.701039	-0.495254
AT1G52940	PAP5	2	0	0.376638	0.0896468	0	-0.129706	0.179088	-0.0571032	0.588352	0.0799528	0	1.81576	0.150806	0	0.12093	-0.0986244	0.013517	0.796167	-0.152532
AT1G53020	UBC26	2	0	0.211714	0.118296	-0.0380384	0.21196	0.346177	-0.100101	0.0284974	0.0293806	0	1.02963	0.212661	-0.104518	-0.115963	0	0.032336	0.32986	-0.122336
AT1G53050	-	8	0.0734063	-0.0258337	0.188188	-0.0484793	-0.16575	0.177651	0.36752	-0.452398	-1.18207	0.451149	0.190234	0.139678	-0.392872	0.0708829	0.032434	0.0390765	-0.507663	-0.653343
AT1G53060	-	8	-0.0200554	0.0905158	0.0987878	0.438598	-0.378745	0.53453	0.406353	-0.53499	-1.98368	0.0509393	0.0724346	0.0781347	0.35601	-0.434748	0.223563	-0.0401136	-0.00332717	-1.91062
AT1G53210	-	8	0.482853	0.0283004	0.226042	-0.0154411	-0.226446	0.684858	0.311274	-0.532314	-1.11667	0.576769	0.25817	0.142436	-0.315114	0.177304	0.491486	-0.351696	-0.031965	-1.72679
AT1G53300	TTL1	10	0.184104	0.0520629	0.152763	0.00141825	-0.196335	-0.294843	-0.119165	-0.0830087	-0.183248	-0.105892	0.132699	0.0345514	-0.0614728	-1.5641	-0.245314	0.0243336	-0.514332	-0.0919854
AT1G53530	-	7	-0.05747	-0.223557	-0.00448598	0.159586	-0.00434536	-0.139154	-0.203135	-0.117795	1.06405	-0.100705	0.0285925	-0.0749465	0.0986167	-0.17027	-0.171317	-0.0822555	-0.106444	0.0875346
AT1G53540	HSP17.6C	9	0.171553	-0.245201	0.194712	0.667982	0.259239	0.146073	0.453159	-0.444783	0.194629	0.135809	-0.695611	0.373962	2.17954	0.803534	0.323548	1.88091	-0.283865	0.277726
AT1G53560	-	2	-0.100913	0.00322332	0.0081752	1.11233	-0.295042	-0.21705	0.0172387	0.548066	-0.0756127	0.45559	0.264331	-0.245048	1.25645	0.146187	-0.101836	0.685806	0.656588	0.276155
AT1G53830	PME2	4	-0.0170073	0.000819069	0.371642	0.0372901	-0.0699956	0.344089	-0.0700361	-0.0563245	0.506316	0.0637625	0.106256	0.115457	0	0.177441	1.31321	-0.0473987	-0.168987	0.989078
AT1G53887	-	5	1.25192	-0.16997	0.457503	0.350647	-0.542415	0.342613	0.521522	-0.462598	-0.501512	1.32914	-0.26591	0.211741	-0.81832	0.0774681	0.0327575	-0.387504	-0.640576	-0.522928
AT1G53920	GLIP5	10	0.202722	0.0371879	-0.238301	-0.179822	0.311013	-0.189774	0.508492	-0.450913	-0.364025	0.0927473	-0.258923	-0.122233	-0.191188	-0.041847	-0.554802	0.102026	-1.10122	-1.106
AT1G54010	GLL23	10	-0.823308	-0.257129	-0.295814	-0.176745	-0.132341	0.0241641	0.191092	-0.664341	-0.158588	-0.649107	-0.372063	-0.201983	-0.066045	-0.232245	0.115107	-0.487029	-1.05257	-0.315131
AT1G54070	-	4	-0.294201	0	1.05151	0	-0.190237	0.675012	0.691626	-0.072763	0.0347795	-0.294201	0	0.53136	0	0.03928	1.60673	0	0.199042	0.579338
AT1G54100	ALDH7B4	8	0.956209	-0.135844	-0.0586799	-0.141803	-0.180742	1.02329	0.493739	-0.483998	-1.37901	0.880976	0.268616	0.403042	-0.765395	0.356728	1.01985	-0.359641	-0.408089	-1.60472
AT1G54215	-	4	0.116753	0.179908	1.05874	0.448122	-0.33161	0.273696	0.275841	0.300473	1.96002	0.195726	0.759124	0.347818	-0.236596	-0.0108909	0.483379	0.415821	-0.0115189	0.532158
AT1G54230	-	1	1.42714	-0.456205	0.0731282	0.316009	-0.68663	-0.0665909	0.376355	-1.31587	0	1.07703	-0.921499	0	0.141864	-1.1703	-0.0665909	0.405359	-2.5087	0.0667933
AT1G54240	-	1	0.48808	-0.383638	-0.311272	0.254103	-0.222886	0.225984	0.191517	-0.474124	-0.218587	0.310631	-0.915476	0.208549	0.254396	-0.280786	1.09985	0.396985	-1.22518	-0.24128
AT1G54400	-	8	-0.0814012	-0.233909	0.260965	1.16406	0.00496994	0.215363	-0.312755	-0.213869	0.0824831	-0.0629692	0.268409	0.134022	-0.435769	0.193962	0.221433	-0.0999406	-0.234895	-0.68192
AT1G54530	-	8	-0.041226	0.29155	-0.27746	-0.551294	-0.0932188	2.4365	0.366582	0.242173	-0.940939	-0.112736	-0.126065	0.231304	-0.0288464	0.319736	0.804417	0.111334	-0.239617	-1.38113
AT1G54540	-	6	0.693582	0.0623767	0	2.76297	0.317715	0	-1.8684	-0.375133	0.000341047	0.851016	-0.252008	0	3.06826	0.0291858	0	1.69083	-1.38676	-0.0457801
AT1G54550	-	2	0.0799258	0.0962116	0.109163	0.115626	-0.227143	0.19983	-0.172393	0.0620912	-0.0568142	0.0759345	1.51853	0.0483036	0	0.139396	-0.0144244	-0.140691	0.3955	-0.198637
AT1G54860	-	2	0.135579	-0.178376	-0.0156912	-0.0918178	0.207953	-0.0666231	-0.307204	2.62793	0.330221	0.620364	1.85884	-0.141093	-0.0918178	1.36522	0.0976287	-0.694994	5.63685	0.126792
AT1G54930	-	1	0.202499	-0.0175151	0.103778	0.76655	0.437537	-0.0962588	-0.256476	-0.381234	0.0503017	0.232891	0.0512148	0.221618	0.540857	-0.269419	-0.12313	0.811217	-1.72775	0.01227
AT1G55050	-	5	1.00543	-0.229489	-0.103169	0.32991	-0.0811767	0.0251461	-0.199968	-0.228777	0.134012	1.01844	-0.164907	-0.00188976	0.277203	-0.28136	-0.193798	0.0147432	-0.373787	0.0910723
AT1G55080	MED9	7	-0.0141254	-0.0307789	-0.0267115	-0.00127633	-0.00668551	-0.0714309	0.14246	-0.0999154	1.15033	0.018847	0.127448	-0.120748	-0.117489	-0.130898	-0.0688102	0.0502222	-0.0277152	0.217133
AT1G55140	-	8	1.30792	-0.0744917	0.0373027	-0.266775	-0.462201	0.518368	0.440316	-0.259937	-1.42093	1.2641	0.180318	0.0416568	-0.352212	0.554655	0.313245	-0.6141	-0.218855	-2.00933
AT1G55205	-	7	0.224492	0.04438	0.277545	0.167013	-0.165683	-0.198809	-0.0945763	-0.197734	1.06873	0.0197886	-0.00490974	0.346767	0.059733	-0.0402502	-0.808509	-0.240301	-0.310949	-0.305921
AT1G55265	-	7	-0.0233947	-0.071885	0.323319	0.0060387	-0.185952	0.0614458	-0.0054966	-0.358707	1.01628	0.215388	0.1142	0.29887	0.327531	0.0241838	0.354527	0.165744	-0.169871	0.433853
AT1G55330	AGP21	10	0.0576012	-0.0282295	0.11105	0.187812	-0.0247609	0.0669299	-0.280292	0.0846216	0.0762088	-0.269402	-0.325171	-0.274024	-0.0171235	-0.0812946	0.119408	-1.09633	-0.969369	-0.482125
AT1G55450	-	10	0.077141	-0.0289828	-0.607703	-0.0957958	-0.615299	0.332163	0.218558	-0.304131	-0.0978811	-0.109361	-0.244333	-0.528732	-0.37551	-1.09247	-0.322509	-0.399776	-1.18305	-1.1566
AT1G55560	sks14	4	0.0443501	0.228426	0.550058	0.10361	-0.346719	0.0857388	-2.75138	-0.00257952	0.256383	0.00344905	0.358042	0.239408	-0.0175545	-0.20024	0.518836	-0.199537	0.00978463	0.590729
AT1G55570	sks12	5	0.357782	-0.0383405	0.198968	0	-0.173233	0.121141	2.74133	0.0517593	0.103567	0.740942	0.0933031	0.221921	0.112051	0.0975788	-0.0140182	-0.00748768	-0.131982	0.263779
AT1G55580	SCL18	1	0.0853027	0.276444	-0.0238541	0.174611	0.131109	0.25932	0.221971	-1.7158	-0.0605935	-0.019524	-0.396982	0.0175902	0.03692	-0.328974	-0.0157502	-0.236371	-0.413075	0.0861751
AT1G55620	CLC-F	8	1.00741	-0.0471943	0.135522	0.407119	-0.107234	0.496289	0.261871	-0.204514	-1.76634	0.182113	0.0953494	0.0850308	-0.079455	0.182378	0.19541	0.149725	-0.265476	-1.72725
AT1G55630	-	8	0.197864	-0.142944	-0.238709	-0.116223	-0.216098	0.303487	-0.0595991	0.0382059	-0.454796	1.18694	-0.140475	-0.211137	0.208332	0.225167	1.02051	-0.177844	0.160831	-0.272367
AT1G55670	PSAG	7	0.106734	-0.0813135	-0.262461	-0.123259	-0.0495596	-0.254184	-0.259829	0.353241	1.32733	0.0859974	-0.0085505	-0.184434	0.116936	0.043009	-0.18986	0.23173	0.287293	0.0811507
AT1G55915	-	2	-0.0322253	0.211889	0.370658	0.227068	0.118077	0.012124	0.0100684	0.256404	0.107186	0.249865	0.499008	0.221753	-1.00929	0.246586	-0.121157	-0.374067	0.344525	-0.249308
AT1G55928	-	1	0.589528	-1.66159	-0.15425	1.05761	-0.28226	0	0.257238	-0.451855	-0.100741	-0.0280521	-1.33257	-0.0859055	0.177623	-1.12297	0.0340626	1.10266	-1.67856	-0.121298
AT1G56010	NAC021	7	-0.0449102	0.0531781	0.122502	-0.0530279	-0.0308898	-0.182592	0.0638259	-0.0209674	-0.0684021	0.0439888	-0.0181217	0.0882548	-0.120451	-0.110413	0.248967	-0.0168907	0.0796395	1.6276
AT1G56050	-	10	-1.07468	-0.124633	-0.000456164	0.0934338	-0.106621	-0.273589	0.283873	-0.38073	-0.628901	-0.0357516	-0.0101927	-0.28769	-0.573396	-0.00451365	-0.0890809	-0.412033	-0.245672	-0.704168
AT1G56080	-	5	0.635961	-0.440599	0.289061	0.403863	-0.25831	0.229243	-0.400536	-0.0808051	0.232024	1.31286	-0.373267	-0.061225	-0.0446893	-0.408216	-0.126811	-0.0642738	0.169804	0.130314
AT1G56150	SAUR71	10	-0.383643	-0.71581	-0.369747	-0.219536	-0.522908	0.424347	0.165227	-1.21951	-0.773044	-0.134786	-0.637328	-0.622056	-1.66264	-0.670019	-1.34268	-0.553651	-2.29246	-1.29568
AT1G56160	ATMYB72	7	0	0	0.368189	0	0	0.0863454	0	0	2.52489	0	0	0.130603	0	0	0.291611	0	0	-0.146571
AT1G56170	NFYC2	7	0.132083	0.11527	0.150381	0.1854	0.20142	0.0445408	0.118635	0.2975	1.04145	0.153131	0.0920067	0.254034	0.742122	0.459742	0.337547	0.38289	0.492494	0.480585
AT1G56250	VBF	4	-0.10663	-0.0724729	0.315781	0.0477406	-0.0179089	0.520774	0.205153	0.151542	1.47377	0.115507	0.192149	0.143078	0.0322892	-0.0420783	1.86529	0.021543	0.266286	1.13629
AT1G56345	-	7	0.391091	0.0718817	0.456533	-0.0417011	0.355822	0.104126	0.306799	-0.00761496	0.274788	0.186077	0.0618861	0.17557	-0.0857192	1.02585	0.00186913	0.208145	0.0656164	0.03168
AT1G56360	PAP6	3	0.0295066	0.84998	0.169067	0.136804	0.03937	0.512432	-3.08724	0.833857	-1.03503	0.21254	1.11871	0.150152	0	1.00551	0.150658	-2.58045	1.91946	-1.53701
AT1G56553	-	4	0	0	0.322179	0	0	0.212652	0	0	0.204934	0	0	0	0	0	1.14528	0	0	1.73574
AT1G56612	-	2	-0.11384	-0.072524	-0.267094	-0.177277	-0.0194178	-0.0731619	-0.00997957	0.0237919	0.0182479	-0.181435	0.0174691	0.0523935	0.230122	1.22046	-0.0504795	0.223009	0.179537	0.208386
AT1G56650	MYB75	10	-1.38469	-1.37914	-0.0751839	-0.0710164	-0.385233	-0.0441356	0.216022	-0.506673	-0.214923	-1.26381	-1.37025	-0.195756	-0.0609726	-0.241025	0.0461131	0.414063	-0.388494	-0.000979304
AT1G56670	LIP4	7	0.254064	0.419978	0.172109	0.49634	0.112121	-0.0737655	0.415486	-0.204802	0.110455	0.0461121	-0.288614	0.393632	0.601829	-0.0618137	-0.317441	0.318448	-0.368805	-1.2459
AT1G57540	-	7	0.00137275	0.15172	-0.177707	0.111907	0.00440449	-0.000157988	0.110982	-0.139919	1.03855	-0.0645485	0.261112	0.218406	0.294584	0.0765919	0.119787	0.268112	-0.108961	0.205112
AT1G57550	-	8	0	0	1.58567	0	0	2.12968	0	0	-1.23579	0	0.219939	0.771458	0	0	0.733774	0	0	-1.58051
AT1G57560	AtMYB50	8	0.17836	-0.000708046	0.0390755	-0.644667	-0.350249	-0.0161678	1.87858	-0.00702893	-0.426872	0.299137	0.0517566	0.124204	-0.41915	0.000308738	-0.255101	0.259591	-0.182262	-1.28335
AT1G57770	-	8	0.300496	-0.101874	-0.141805	-0.0134343	-0.300087	0.208479	0.103042	-0.120843	-0.5101	-0.16701	0.389838	0.0211561	-0.154843	-0.0972643	0.181662	0.0867953	-0.114014	-1.45396
AT1G57840	-	2	0.215717	-0.0564559	-0.0371951	0.304488	-0.238318	-0.160666	0.0681819	0.0705363	-0.059964	-0.209821	1.21685	0.0605638	0.00823815	-0.207612	-0.125057	0.198706	0.212251	0.145394
AT1G57980	PUP22	10	-0.396733	-0.427841	-0.239056	0.245172	0.14271	0.274025	-0.239776	0.0151526	-0.166653	-1.5563	-0.396897	-0.291989	0.0206646	-0.00945312	0.767186	-1.57034	-0.280345	-0.13821
AT1G57990	PUP18	8	0.0684884	0.270201	0.567698	0.000303934	0.0624821	0.657455	0.188966	0.216367	-0.308152	0.0120257	-0.183427	-0.129557	-1.09336	-0.551184	0.703627	-1.9535	-1.05253	-1.05983
AT1G58055	-	7	0	-0.314909	-0.382518	0	0.140887	0.285994	0.0985397	-0.108924	0.265664	0	-0.314909	-0.229182	0	0	1.22484	0	-0.108924	2.8262
AT1G58122	CPuORF45	7	0	0	0	0	0	0	0	0	0	0	0	0	0	0	1.12005	0	0	0
AT1G58340	ZF14	9	0.0659094	0.451098	0.0303345	0.334143	0.282487	-0.0336755	0.248786	0.407497	0.00480216	0.125288	0.163449	-0.133531	1.35628	0.538094	0.306646	0.52816	0.516377	0.221364
AT1G58420	-	1	0.415947	-0.212898	-0.0247846	0.511116	-0.0667905	-0.063135	0.306432	-0.274277	-0.64057	0.609827	-0.191787	0.140118	0.346494	-0.156669	0.402487	0.828234	-1.43941	-0.502728
AT1G58460	-	10	0.476775	-0.164037	-0.0836918	0.426722	-0.168969	-0.0503845	0.147267	-0.206758	-0.0103497	-0.0695456	-0.438609	0.00287763	-0.00357976	-0.163635	-1.95896	-0.616337	-1.57812	-1.2651
AT1G58590	-	8	0.130027	-0.13425	0.101731	0.215876	0.00284886	-0.0057954	0.221069	-0.405947	-1.70818	0.304045	-0.145605	-0.0702132	0.272002	-0.108145	-0.363881	-0.460963	-0.406743	-1.20982
AT1G58983	RPS2B	4	-0.0768365	-0.106833	-0.525092	-0.282077	0.158839	-0.129655	-0.118898	-0.00420768	-0.465635	-0.450476	-0.298116	3.94444	-0.197623	0.218691	-0.123536	0.118882	-0.250426	-0.27279
AT1G59590	ZCF37	1	0.162813	-0.362197	-0.031669	0.129722	-0.505241	0.285981	0.423852	-2.2095	0.0641337	0.413487	-0.309832	0.101564	0.314677	-0.476597	0.268447	0.323949	-0.740755	-0.0696817
AT1G59730	TRX7	10	0.332602	-0.536349	0.0308771	-0.0356884	-0.0285133	-0.213679	-0.0696423	-0.368405	-0.555815	0.124346	-0.666579	-0.494554	-0.0270739	0.124194	-0.273339	-0.43855	-0.588613	-1.0376
AT1G59740	NPF4.3	2	-0.40522	0.671158	0.166328	0.496741	-0.111834	0.154466	-0.453547	1.40454	-0.238418	0.131068	1.30477	0.107078	0.183949	0.625315	-0.00418845	-1.8309	2.37276	-0.398304
AT1G59870	ABCG36	10	0.383705	0.364641	0.158042	-0.0502965	-0.321345	-0.231047	0.015866	-0.548282	-0.369597	0.0622105	-0.179553	-0.165744	-0.750012	-1.07574	-0.626707	-1.00135	-1.30746	-1.30696
AT1G60030	NAT7	7	0.00354868	-0.125324	-0.153001	1.20071	-0.0349869	0.123247	-0.498295	-0.093902	0.408442	-0.156681	-0.31715	0.0611496	0.387949	0.00348411	0.0861744	-0.411751	-0.327231	0.249422
AT1G60060	-	8	0.219798	-0.107176	-0.0245645	-0.0906248	-0.11252	0.507783	0.138054	-0.386811	-1.09357	0.354031	0.0965486	0.13647	-0.452327	0.342123	0.283764	-0.306341	-0.443571	-1.18233
AT1G60160	POT12	8	0.288958	0.229711	-0.106787	0.205209	-0.107268	0.0741998	0.238841	-0.817155	-0.450766	0.55213	0.152275	-0.0919389	-0.140151	0.0568176	-0.156266	-0.207536	-0.597018	-1.17488
AT1G60190	PUB19	8	0.157922	0.0503336	-0.282006	0.208941	-0.0618859	1.04362	0.145348	0.101834	0.0307981	0.132453	0.0913877	0.180522	0.288939	0.126028	0.203157	0.44834	0.281303	-0.0417338
AT1G60240	-	5	1.9358	-0.59241	0.447339	0.405341	-0.32893	0.0111036	0.0274208	-0.686031	0.329011	1.34753	-1.06444	0.382254	0.457756	-0.505668	0.464512	0.88103	-1.72148	0.728864
AT1G60270	BGLU6	10	-0.0869873	-0.332938	-1.41406	0.027951	-0.29576	0.194829	-0.347166	-0.52174	-0.464055	-0.0132477	-0.260939	-0.365332	-0.0991106	0.227139	0.261717	-0.221869	-0.0687245	-1.3662
AT1G60300	-	1	0.825487	-1.06712	0	0.343891	-0.113067	0	-0.0209162	-1.19023	0	0.860583	-1.26003	0	0.397342	-1.37344	0	0.492261	-1.7623	0
AT1G60340	-	1	0.957642	-0.32154	-0.0315253	1.15954	0.152509	0	0.393686	-0.453244	-0.0702025	0.315126	-0.716685	-0.0315253	-0.0927384	0.033088	0	1.57525	-1.28138	-0.0702025
AT1G60350	anac024	1	0.0261338	-0.413777	0	0.360679	-0.38984	0	-0.413614	-0.52586	0	0.608434	-0.619793	0	2.36405	-0.581715	0	0.108586	-2.5687	0.0374841
AT1G60370	-	7	0.0481413	0.116758	0.16442	0.21903	-0.212465	-0.0173092	-0.733667	0.280544	1.54289	0.184209	-0.150342	0.253436	0.130301	0.443342	0.0488465	-0.530074	0.603319	-0.277254
AT1G60390	PG1	1	0.187317	-0.365252	-0.0423191	0.116928	-0.23038	0.408143	0.302807	-0.847929	-0.604007	0.156752	-0.35352	-0.0511809	-0.0821923	-0.265577	0.325758	-0.0863906	-1.11059	-0.76731
AT1G60550	MENB	5	1.40565	-0.223724	0.00697911	0.0494946	-0.255434	0.416634	0.366116	-1.08506	-0.696402	1.39046	-0.030256	0.183365	-0.372278	-0.0689303	0.249892	-0.0368913	-0.496351	-2.49235
AT1G60570	-	2	0.170961	0.257977	-0.286685	0.291244	0.0194461	-0.0221653	-0.300369	-0.0111113	-0.225411	0.139147	0.103726	-0.224768	0.195412	0.338873	-0.167795	-0.119673	1.18311	-0.604458
AT1G60590	-	4	0.167983	0.0475293	0.287495	-0.0150309	0.059666	0.13198	-0.0886769	0.135375	0.0280256	0.0699551	0.16318	0.461379	0.233084	0.314702	0.703308	0.261381	1.22407	0.581363
AT1G60740	PRXIID	4	0	-0.0680123	0.912995	-0.0627521	-0.064492	0.0409946	0.766432	-0.17529	1.0038	0.0749508	0.0885048	0.614825	0.0969407	0.0988713	1.12888	-0.131672	-0.285585	1.45491
AT1G60970	-	2	-0.282384	0.170837	-0.0832215	0.127031	0.188495	0.289792	-0.0488342	0.329483	-0.152363	-0.162462	0.488445	-0.0711867	0.316109	0.441719	0.302334	0.00663612	1.09716	0.0618927
AT1G60987	SCRL5	2	-0.121356	0.164942	0.173853	-0.0401558	0.345459	-0.219518	-0.119133	1.59	-0.225249	-0.317482	0.173937	0.254056	0.0493038	-0.357834	0.265222	-0.0969484	0.421895	-0.155055
AT1G61070	PDF2.4	10	0.814567	-0.0854214	-0.465958	0.343104	-0.431717	-0.415303	0.13697	-0.480905	-0.550694	0.667703	0.15952	-0.63698	-0.199656	-0.197115	-2.1019	-0.058119	-1.01885	-1.15686
AT1G61110	NAC025	3	-0.0477177	0.373537	0.0906803	-0.00873697	-0.00755283	0.427807	-2.4473	1.20817	-0.589858	0.482638	0.771864	0.110664	-0.247833	0.943481	0.0486776	-2.67521	2.01643	-0.986017
AT1G61160	-	7	-0.321407	0.0324814	-0.296313	-0.271913	0.296333	0.107691	-0.162593	0.119236	0.285174	0.0259753	-0.123834	-0.521877	-0.1296	-0.277891	0.0470569	0.256328	0.151435	1.04247
AT1G61255	-	5	2.9582	0.0672706	-0.0335829	0.441247	0.231974	1.6372	0.43786	0.22752	-1.54895	1.23355	0.331501	0.398866	0.137898	0.394412	1.68083	0.293624	0.136535	-1.40091
AT1G61260	-	8	-0.311013	0.466993	0.160281	0.0451567	-0.0824574	0.516532	0.532056	-0.492454	-0.343142	-0.0913754	-0.0203116	-0.218213	0.0164351	-0.265051	0.549171	-0.418335	-0.829698	-1.35577
AT1G61275	U12	10	-0.479781	-0.235992	-0.0952764	-0.312348	-0.399385	-0.113224	0.570893	-0.0907071	0.0787157	-1.27132	-0.511584	0.210053	-0.146482	0.0457701	-0.474559	0.548029	-0.00598218	-0.223483
AT1G61415	-	7	0.136815	0.300992	-0.374084	0.245269	0.0845363	-0.146397	-0.198668	-0.115949	0.445918	-1.02985	0.640919	-0.127154	-0.200108	-0.221816	-0.177188	0.191131	0.197455	0.0837951
AT1G61540	-	2	0	0.644936	0.112173	0.134561	0.0343531	0.526577	-0.286169	0.541032	-0.307371	0	1.15394	0.221586	0.327539	0.420345	0.0145011	-0.216062	1.46494	-0.0761492
AT1G61560	MLO6	7	-0.0730038	-0.091742	-0.0141872	0.0803302	-0.177228	0.0316878	-0.125236	0.00730637	0.532379	0.0245545	-0.102054	-0.0324601	0.0703757	-0.102412	0.182832	-0.086827	-0.0504698	1.08332
AT1G61563	RALFL8	5	0.685742	-0.819048	0.136753	-0.509386	-0.521394	0.110664	2.64656	-0.112958	0.175344	4.0732	-0.278839	0.225118	-0.0588574	-0.035438	0.203616	0.345123	-1.60044	0.290864
AT1G61566	RALFL9	5	0.80843	-0.712317	0.261663	-0.169172	0.420844	0.289101	3.25889	0.242561	-0.436134	3.64675	-0.12394	0.187429	-0.173132	0.769691	0.361839	-0.0472143	0.248178	-0.430179
AT1G61667	-	8	0.307264	0.0700473	-0.16055	0.431149	0.491559	0.451776	0.0414785	0.399535	0.0569175	0.0601221	-0.116538	-0.383506	0.0297553	0.423618	0.453107	-0.160065	-1.39953	-0.949418
AT1G61680	TPS14	4	0.0571606	0.0700556	0.678332	0.0574607	-0.106994	0.324001	-0.0310589	0.0758845	0.6285	0.142838	-0.0564446	0.766387	0	-0.0114018	1.05149	-0.0509712	-0.0151498	1.25906
AT1G61700	NRPB10L	2	0.22527	0.217862	0.404886	0.890945	-0.023665	-0.171542	-2.02426	0.0781532	-0.126819	0.271974	0.164301	0.189323	0.405752	0.138852	-0.124063	0.00736487	0.227151	0.0311088
AT1G61760	-	7	0.177183	0.132589	0.293551	0.00669952	0.402877	-0.0463186	0.0234807	-0.255714	1.01965	0.0276549	-0.138102	0.0197695	0.207305	0.372955	0.299359	0.157271	-0.347497	-0.291315
AT1G61770	C50	7	0.322127	-0.0131762	0.0610893	0.191976	0.0559874	-0.0800078	-0.056473	-0.0496017	1.14347	-0.0400996	0.0743706	0.129862	0.113554	-0.0944669	0.0766444	0.0576166	-0.150457	0.524428
AT1G61795	RIC9	2	0.335214	0.107502	0.169468	-0.0545241	0.407966	-0.179061	0.244699	-0.248608	-0.119124	0.711997	1.1425	0.275092	0.134061	0.322644	0.240724	0.736566	-0.334253	-0.207568
AT1G61800	GPT2	7	0.0682829	0.383518	0.346955	0.558941	0.230432	0.194804	1.37991	0.542721	0.268729	0.264821	-0.106414	0.040683	0.697043	0.251041	0.0432391	1.0507	-0.0213597	0.27516
AT1G61820	BGLU46	2	-0.200577	-0.249074	-0.037777	-0.105548	-0.0349077	0.182538	-0.178633	0.205302	0.095452	-0.450011	1.20649	0.285331	-0.211789	-0.142485	0.0364065	-0.146172	-0.0360044	0.11375
AT1G61860	-	4	0.260806	0.0887988	0.576424	0.0470379	0.34377	-0.0913789	-0.094506	0.182837	0.823262	0.294232	0.0611102	0.749626	0.125601	1.52513	1.21069	0.158357	-0.0562148	1.64913
AT1G61900	-	8	0.130127	0.136093	0.0533874	0.129126	-0.0263836	0.423467	0.196508	-0.445353	-1.09305	0.529991	0.273584	-0.0552723	-0.143893	0.20292	0.117116	-0.567476	-0.452291	-1.50985
AT1G61940	AtTLP4	7	0	0.290486	0.164374	0	0.440387	-0.554588	-0.0939146	0.220194	1.66435	0	0.666709	0.0311975	0	0.676229	-0.153654	-0.13603	0.328423	0.217575
AT1G62085	-	1	-0.0218871	-0.363914	0.219083	0.198606	0.380308	-0.125671	0.458275	-1.9526	-0.430927	0.248338	-0.11115	-0.0804809	-0.0851474	1.22893	0.0979908	-0.109222	-1.66474	-1.11934
AT1G62130	-	1	1.05516	-0.185649	0.140657	0.142866	-0.022636	-0.0652763	0.262087	-0.19319	-0.0986329	0.230454	-0.508156	0.0587908	0.119693	-0.267303	0.0685303	0.195131	-0.570285	-0.0330217
AT1G62170	-	10	-0.0395981	-0.216325	-0.101615	0.0759578	0.0824463	-1.20332	-0.0654852	-0.082078	-0.0230451	-0.0203429	-0.196753	-0.101615	-0.0157582	0.0133794	0.0319658	0.254604	-0.256979	-0.0230451
AT1G62190	FAD4L1	4	0	0	-0.0756911	0	-0.0399277	0.273725	0	0	0.361129	0	0	0.514086	0	-0.0399277	2.49884	0	0	1.3139
AT1G62280	SLAH1	4	0	0	0.577903	0	0.0652881	0.283449	0	0	0.047416	0	0	0.351546	0	0	0.699832	0	0	1.21746
AT1G62290	APA2	9	-0.493292	0.134358	-0.426264	0.299299	-0.126538	0.17511	0.0559017	0.210323	0.0260595	-0.186892	0.338659	-0.214889	0.843594	0.403899	0.0901962	2.50194	2.00102	0.0323579
AT1G62305	-	2	-0.0582871	-0.0145747	-0.0023964	0.390415	0.14912	-0.338668	-1.20849	0.397393	-0.202948	0.0799606	0.227626	-0.180466	-0.0790626	0.299796	-0.658618	-1.37806	0.377315	-0.179101
AT1G62333	-	5	2.0279	0.923568	-0.375104	-0.101099	0.620198	0.0280323	-0.2125	-0.37342	-0.26424	0.609365	0.632458	0.135846	-0.0877774	0.803718	0.222728	0.586402	0.186848	-0.0171376
AT1G62360	STM	7	-0.0648933	0.0869319	0.059316	-0.0794645	0.0137744	-0.126007	-0.084665	0.27819	1.16577	-0.162875	-0.122033	0.129355	0.258789	-0.0063513	0.177989	0.362132	0.179905	0.364259
AT1G62480	-	10	0.135937	-0.130901	0.117777	-0.254647	-0.218741	0.145951	-0.288328	-0.346052	-0.147237	-0.185226	-0.308876	-0.0696819	-0.794017	-0.770093	-0.0536724	-0.846261	-1.05141	-0.377404
AT1G62510	-	10	-0.717242	0.0545956	0.071308	0.19221	-0.290038	-0.00853672	0.00914246	0.105637	-0.29715	-0.749024	-0.112628	0.104889	-0.00380644	-1.24602	0.166065	-0.0680054	-0.551742	-0.19318
AT1G62540	FMOGS-OX2	9	0.0248396	0.193308	-0.045977	0.397879	0.260828	0.269351	0.345932	0.198419	0.126383	0.0184964	0.290051	0.310022	0.943942	0.730906	0.697013	1.03903	0.796839	0.684547
AT1G62570	FMOGS-OX4	1	0.506094	-0.69837	-0.218419	0.289134	-0.239328	0.21393	0.270351	-1.32766	0.04794	0.535669	-1.03458	0.0410291	0.217366	-0.624666	0.225997	0.195123	-1.37398	0.195728
AT1G62580	-	7	0	0	-0.0262953	0	-0.0264901	-0.0295277	0	-0.0265776	0	0	0	0.135175	0	-0.0264901	-0.0295277	0	-0.0265776	1.05569
AT1G62670	RPF2	2	0.277943	0.450036	0.281745	-0.176646	-0.0468635	0.197818	0.234512	1.07138	0.0647908	0.250344	0.314043	0.15082	-0.128545	0.0682469	0.0746861	1.07047	0.191715	0.273334
AT1G62690	-	2	0.0174806	0.413388	0.0284545	0.551818	-0.397701	-0.00698777	-1.00358	0.509357	-0.0539012	0.15061	0.401554	0.0862018	0.205719	0.253082	-0.0854901	-0.5326	0.782229	-0.506002
AT1G62700	NAC026	7	-0.298536	0.151077	-0.136652	-0.0331733	-0.118147	0.340145	-0.00455069	-1.73117	0.103868	-0.303006	0.156404	0.131577	0.140203	-0.0840645	0.118663	0.0517226	-0.312772	0.0640953
AT1G62710	bVPE	9	0.212607	0.324476	-0.0347474	-0.0385773	0.0465274	0.457987	0.4897	0.253759	0.215264	0.555672	0.484842	0.108824	1.16095	1.08445	1.06041	1.69806	1.51893	1.23482
AT1G62770	-	4	0.242085	0.310752	0.463155	2.39368	-0.0609301	0.348538	-0.210258	-0.121117	-0.0354157	0.261944	0.21534	0.244346	0.0761216	-0.0515556	0.567782	0.0966606	0.211504	0.200406
AT1G62790	-	10	-0.0853536	-0.14856	-0.121622	-0.023904	-0.27439	0.0371991	0.169934	-0.636143	-0.599459	0.317817	-0.331308	-0.245884	-0.73903	-0.506724	0.0551731	-0.636077	-1.25954	-0.581794
AT1G62800	ASP4	4	0.162454	0.346494	0.620629	-0.0904021	-0.610359	0.354422	0.336996	-0.0627404	0.270175	-0.0119209	0.283858	0.378613	-0.0499232	-0.160963	1.97761	0.0448779	-0.245599	1.89393
AT1G62810	-	7	-0.237165	0.270407	-0.000962129	-0.0874453	-0.0460157	0.537066	0.24491	-0.0484719	0.255191	0.0766093	0.40671	0.0482877	0.439692	0.0761709	0.466561	1.06572	0.436971	0.314423
AT1G62935	-	4	0.719667	0.266025	-0.417557	0.244088	-0.221206	0.284884	-0.185861	0.271373	0.371851	0.379707	0.631506	2.23904	0.319009	-0.836566	0.528103	0.84103	0.293271	0.340644
AT1G62940	4CLL1	1	0.786354	-0.0539041	-0.0967974	1.09755	-0.445658	-0.123848	0.338096	-0.928161	-0.0880335	1.20613	-0.183206	-0.0996406	0.592427	-0.363265	-0.0266794	0.739357	-1.30132	-0.108932
AT1G62970	-	7	-0.102471	0.160574	-0.148732	-0.0967184	0.220229	-0.297474	-0.111566	0.251733	1.22601	-0.334607	-0.0119761	-0.0398059	0.219817	0.172296	-0.119181	0.296904	0.376966	0.275797
AT1G62990	KNAT7	7	0.285998	-0.106444	0.361788	0.321117	0.136027	0.0762008	-0.376346	0.485024	1.07297	0.288765	0.159051	0.385331	0.0603726	0.300445	0.0103965	-0.0113993	0.16009	0.417765
AT1G63150	-	4	0.696624	0.107385	1.0699	-0.00267983	-0.198047	0.355382	0.059313	-0.00212036	-0.379406	0.41138	0.068286	0.242946	0.326263	0.100293	0.301034	-0.0371241	-0.0526855	-0.296039
AT1G63210	-	7	0.269378	-0.0509839	0.0684298	-0.000239633	1.01592	0.0230283	-0.222104	1.03004	0.0488952	0.224162	-0.209066	-0.113833	0.128208	-0.0571433	-0.047301	-0.0457503	0.0949278	-0.160437
AT1G63270	ABCI1	8	0.13265	-0.0438418	0.0763304	0.0567092	0.211645	0.341379	0.230973	-0.10714	-0.577338	0.268066	0.0553561	-0.193152	-0.19376	0.402586	0.547786	-0.352629	-0.148503	-1.43046
AT1G63460	GPX8	7	0.285913	0.13528	0.0551532	0.310903	0.120514	-0.0998833	0.00123412	-0.0306039	1.02592	0.319581	0.0620337	-0.0101173	0.129545	0.0432142	-0.0633472	0.141417	-0.0814247	0.404754
AT1G63530	-	3	-0.096572	0.391934	0.226004	0.31873	-0.250023	0.205545	-3.52594	0.583839	-0.00276497	-0.112205	0.332335	0.0194259	0.153549	0.0800172	-0.0297838	-1.6009	0.667787	-0.365427
AT1G63630	-	1	0.0341779	-0.455069	0.234415	-0.0252308	-0.0913597	0.127829	-0.00154235	-1.27736	-0.105667	0.127413	-1.12331	-0.153865	-0.269055	-0.202181	-0.180318	-0.313215	-1.21874	-0.225143
AT1G63720	-	9	-0.168969	-0.191805	-0.0570853	0.117497	0.417917	-0.202503	0.169275	-0.159959	0.0885431	0.227874	0.323744	0.188123	1.02312	1.0135	0.132132	0.37324	-0.103649	0.420397
AT1G63930	ROH1	7	0.0179236	-0.27763	0.127018	-0.0086909	-0.207941	0.0904012	-0.0198171	0.0767075	-0.00554439	-0.00014067	-0.263608	0.184311	-0.293652	0.126388	0.0968154	0.250859	1.46056	0.113798
AT1G64030	ATSRP3	2	0.277489	0.449765	-0.13475	0.920685	0.132166	0.184134	-0.877866	0.388761	-0.142862	0.166687	0.322503	0.0687695	0.835996	0.297292	-0.329731	0.0506177	1.24004	-0.275715
AT1G64065	-	1	-0.0774019	-0.225847	-0.397	0.284808	0.139411	-0.393003	-0.00559567	-0.110464	0.0536382	0.139267	-0.0995082	0.10249	0.448577	-0.40561	-0.158615	1.19675	-1.18988	-0.0912622
AT1G64110	-	9	0.072934	0.0231197	-0.247904	0.357539	0.165004	-0.0997421	0.210684	0.1201	0.358979	-0.0948321	-0.000399297	-0.128818	1.15399	0.147301	-0.00737452	3.49172	2.22933	0.533372
AT1G64150	-	8	0.20658	0.0609425	0.134681	-0.155434	-0.276821	0.467934	0.446475	-0.716501	-1.10369	0.32027	0.21571	0.0124856	-0.0953579	0.298802	0.344275	-0.212777	-0.142082	-1.57925
AT1G64200	VHA-E3	10	-0.187796	-0.00638067	-0.257465	0.245455	-0.197272	0.368497	-0.233343	-0.832904	-0.784864	-0.45506	-0.126359	-0.520202	-1.46425	-0.341431	0.422416	-1.18604	-0.939299	-0.849689
AT1G64210	-	1	0.367875	-0.358923	0	0.399135	-0.266245	-0.0480473	0.134761	-0.514592	0.0881688	0.0843285	-0.55259	0.0222832	0.328277	0.0783165	-0.0480473	0.0538645	-2.06593	0.0408782
AT1G64220	TOM7-2	10	-2.04449	0.112861	-0.0607573	0.238259	-0.0109564	0.014841	0.108762	-0.344116	-1.1862	0.284917	0.480464	-0.231336	0.405445	-0.564164	-0.00240548	-0.783529	-0.0917732	-1.21706
AT1G64360	-	4	0.266352	0	1.16602	0	-0.33021	0.57424	0	0.158791	0.468205	0	0.0647894	1.06288	0	-0.33021	0.920463	0	-0.0170952	1.08762
AT1G64370	-	9	0.119434	-0.483365	0.285532	0.416708	0.0643145	0.234426	-0.279219	1.32249	0.561711	0.160321	0.00447851	0.308112	0.622741	0.636897	0.516934	0.385488	2.03633	0.841509
AT1G64390	AtGH9C2	7	0.112664	0.0459646	0.147778	-0.10758	0.0289493	-0.0548016	0.103345	0.487807	0.558996	0.0440394	0.129188	0.432097	0.116876	0.0478528	0.266304	0.749847	0.667705	1.33625
AT1G64400	LACS3	7	0.206046	0.187851	0.0724155	0.210175	-0.195429	0.149876	-0.134292	-1.11361	0.158951	0.0609856	-0.0171083	0.214332	-0.0637413	-0.139849	0.142677	-0.171981	-0.414581	0.398297
AT1G64450	-	8	0.424529	-0.0399239	0.159217	-0.0329226	-0.415902	0.535701	0.306924	-0.763349	-0.968933	0.465358	-0.0918078	0.0494101	-0.55655	-0.0220675	0.135472	-0.846311	-1.07224	-1.22808
AT1G64660	MGL	9	0.378597	0.515869	0.232543	0.555898	0.233052	0.110641	0.378308	0.543331	0.427359	0.812478	0.638198	0.309283	1.37964	1.00555	0.812468	1.59253	1.39611	1.08258
AT1G64800	-	2	-0.326011	-0.117477	0.200768	-0.154471	-0.169678	0.351044	0.321348	0.970187	0.201018	-0.0807182	1.66751	0.205388	-0.0255221	1.26829	0.233995	-0.101915	1.43652	-0.00628266
AT1G65120	-	5	1.92817	-0.187345	0.0828993	0.198575	0.0870931	0.184527	-0.0706387	-0.378944	-0.156837	0.287829	-0.145354	-0.0538478	0.268112	-0.236307	0.0730728	0.0197373	-1.14331	-0.144479
AT1G65140	-	1	0.486307	-0.281262	0	0.189435	-0.162657	0.115022	0.443734	-1.37232	0.0416557	0.588749	-0.714053	0	-0.0240736	-0.265816	-0.0758771	0.250095	-1.49621	0
AT1G65200	-	1	1.39956	-0.234781	-0.0435643	0.272912	-0.305655	0.0725917	-0.167438	-0.676168	-0.120927	0.395393	-0.460267	-0.108487	0.340101	-0.473921	0.0296401	0.361326	-1.74524	-0.0160585
AT1G65352	-	4	0	0	0.192274	0	0	0.139077	0	0	0.095794	0	0	0.413155	0	0	0.977633	0	0	1.64614
AT1G65480	FT	4	-0.173606	0.312912	0.398562	0.20056	0.268304	0.731705	-0.185719	0.300844	-0.0650329	-0.155669	0.637711	0.523394	0.769631	0.319023	1.35635	0.324725	0.106562	0.656487
AT1G65490	-	10	0.556916	0.262071	0.436853	0.0630946	-1.20376	-0.32956	-0.672692	0.0655709	0.463995	0.0512166	0.239781	0.444914	-0.00578416	-0.0263338	-0.398602	-0.426786	-0.250373	0.230083
AT1G65500	-	10	-0.245626	0.655234	-0.229391	0.341784	-0.623891	-0.139143	0.260956	0.494983	0.0187233	0.0291032	0.124664	-0.0647125	-1.82455	-0.248196	-0.109975	-0.304524	-0.772672	0.26854
AT1G65620	LBD6	8	0.0927987	0.292571	0.152232	0.0355406	-0.0197609	0.449038	-0.562857	-0.382341	-0.420214	0.200649	0.422193	0.0308721	-0.264352	-0.0324728	0.0392197	-1.01923	-0.259795	-0.618091
AT1G65875	-	4	0	0.050398	1.72923	0	0	0.1593	0	0	0.538105	0	0	0.232099	0	0	3.82404	0	0	1.88316
AT1G65910	anac028	10	0.256212	-0.227803	0.0785177	-0.0218377	-0.29297	0.00859971	0.330569	-0.106882	0.0348803	-0.0912664	-0.0618198	0.00472836	0.373083	-1.1398	0.0882064	-0.0377271	0.26277	0.195759
AT1G65920	-	8	0.13267	-0.2549	0.083283	-0.0117804	-0.0868443	0.124453	0.267786	-0.109725	-1.11804	0.192227	-0.275506	-0.110067	-0.234542	-0.126489	0.0152998	0.00447384	-0.38274	-0.431936
AT1G66060	-	5	1.62132	-0.325068	-0.107503	0.655502	-0.283107	-0.024128	-0.12121	-0.650064	0.0742891	1.54082	-0.413281	-0.0538521	0.464064	-0.319875	-0.0475017	0.555022	-1.05625	0.0227612
AT1G66090	-	1	0	0.0227021	0.0922058	0	1.1249	-0.0661914	0.109846	-1.24131	0.0201553	0	0.00111038	0.0167194	0.0575024	-0.19211	-0.0132612	3.18782	-2.41713	0.0401996
AT1G66110	-	5	1.86144	-0.465621	-0.0368887	0.800701	-0.0485408	-0.0598085	0.0845145	-0.534111	0	1.67899	-0.556467	-0.0405337	0.497691	-0.417788	-0.14166	1.12518	-1.61791	0
AT1G66120	AAE11	4	0	0	3.73224	0.077276	0	1.08595	0.0260436	0	2.38082	0	0	3.79043	0	0	4.35219	0	0	2.71569
AT1G66160	PUB20	10	-0.111434	-0.497378	-0.00502589	0.00222702	-0.233207	0.0998255	0.209871	1.00335	1.04156	-1.47275	-1.52654	-0.458001	0.137614	-0.189343	0.0437206	-0.29926	-0.651761	-0.365392
AT1G66170	MMD1	1	0.215063	-0.14732	-0.0141863	0.102856	-0.0957464	0.101836	0.421146	-1.46406	0	0.693771	-0.549784	-0.0141863	-0.0632823	-0.205285	-0.0148646	-0.136769	-2.69719	0.0290209
AT1G66210	-	4	0	0	0.43743	0	0	0.144048	0.0124159	0	1.10115	0	0	0.237356	0	0.0537656	1.93739	0	0	1.81267
AT1G66270	BGLU21	7	0	0	-0.00941213	0.062048	0	-0.218925	0	0	1.64202	0	0	-0.0307037	0	0	0.00240928	0	0	0.198544
AT1G66360	-	7	-0.0989884	-0.245704	0.359521	-0.0469436	-0.101379	0.122283	-0.00417867	0.0857774	1.03767	-0.0166297	-0.0557319	0.275087	-0.107546	-0.14481	-0.071173	-0.0279135	0.152093	0.506473
AT1G66390	MYB90	10	-0.660024	-0.0814724	-1.02663	-0.144325	-0.405361	-0.170907	-0.271757	-0.560216	-0.213806	-2.49987	-0.522252	-0.409428	-1.72382	-1.95018	-1.59259	-1.49346	-2.4725	-1.02419
AT1G66460	-	2	0.6188	0.312578	0.100225	1.38009	-0.103464	-0.279601	-1.04928	-0.25957	-0.11145	0.18724	0.282065	0.138118	0.104921	-0.481971	-0.255385	0.0248554	-0.381614	-0.11145
AT1G66500	PCFS1	7	0.0413937	-0.0590436	0.0573889	-0.0110003	-0.285461	-0.279353	0.362511	0.0782951	1.06437	-0.0610154	-0.125211	0.00608516	-0.359109	-0.534424	-0.30785	0.4071	-0.160055	0.287612
AT1G66540	-	4	-0.121058	0.100495	0.196145	-0.147281	0.0460434	0.0216351	-0.109291	0.124674	0.397135	-0.0741994	0.332075	0.243743	0.0418776	0.043001	1.07888	-0.0833094	0.0443585	1.20597
AT1G66620	-	10	0.0274231	0.261521	-0.0772455	-1.06026	-0.0519056	0.137766	0.145978	-0.0130414	-0.145813	0.13333	-0.00959819	-0.236092	-0.453387	-0.34169	-0.343387	-0.196286	-0.137766	0.100759
AT1G66725	MIR163	1	0.314546	-0.22033	-0.0255743	1.03129	-0.354195	0.245948	0.490388	0.0283375	-0.343744	0.14831	0.0252348	0.177333	0.445488	-0.361974	0.291926	0.0174578	-0.0422595	0.0241384
AT1G66850	-	5	0.979248	-0.25345	0.235369	1.15574	-0.488413	0.348713	-0.259308	0.0448946	-0.527734	1.36587	0.133856	0.0858384	0.715929	0.568952	0.145368	-0.580542	1.18293	-0.703306
AT1G66930	-	10	0	0	0.0210496	0	0.124399	-0.0363567	0	0	0	0	0.0646789	0.019636	0	0	-1.48227	0	0.0849742	0
AT1G67105	-	7	0.303091	-0.0482328	-0.023786	0.625395	-0.262108	-0.220561	-0.0229393	0.297675	0.0994021	-0.0536408	-0.119709	0.137863	0.638142	0.349973	0.0780191	0.719895	1.37118	0.557649
AT1G67110	CYP735A2	2	0	0.144836	0.0599213	0.0641418	-0.160286	0.0405542	-0.323455	0.346985	-0.266742	0	0.33478	-0.00882414	0.110391	1.55245	0.106589	-0.323455	2.79886	-1.39139
AT1G67130	-	1	0.881698	-1.76126	-0.118667	0.238356	0.203565	-0.703398	-0.444177	0.0593991	-0.111471	0.404274	-0.0669919	-0.224676	0.429498	0.28053	-0.372769	-0.204959	-0.195138	-0.0502084
AT1G67180	-	8	-0.00259929	0.31114	0.0463994	-0.0762163	-0.177239	0.215425	0.145241	-0.245339	-1.00382	0.348943	0.214991	0.0432284	-0.235576	-0.110315	1.05333	-0.0810225	-0.288238	-0.486318
AT1G67265	DVL3	7	-0.180097	0.400321	-0.00867566	0.215258	-0.289939	0.356714	0.298273	-0.382725	0.205399	0.744953	-0.533978	0.213062	0.478789	0.176568	1.17877	0.835014	-0.182398	0.360687
AT1G67481	MIR839A	1	-0.0356577	-0.256301	0.27641	0.785408	0.229769	0.131078	0.298659	-1.53065	-0.142179	0.419093	-0.318979	0.0157217	0.669	0.0865294	0.45648	-0.408534	-2.31747	0.108505
AT1G67620	-	8	0.441942	-0.188049	0.0699043	-0.0118928	-0.495983	0.555473	0.444594	-0.253528	-0.545343	1.04471	-0.0800261	0.194366	-0.471385	0.217154	0.289735	-0.425556	-0.286528	-1.2267
AT1G67710	ARR11	7	0.324779	0.174978	0.33607	-0.129833	0.0349463	-0.0186367	0.0274949	-0.0746462	1.31675	0.0847393	-0.0818476	0.0640145	0.0937919	-0.0297459	0.303037	0.294264	-0.0145904	1.07905
AT1G67760	-	2	0.0620738	0.658401	0.438583	1.51018	0.357143	0.040493	-0.223433	0.376496	0.359868	-0.0705525	0.358028	0.278546	0.533773	1.4359	-0.182073	-0.56988	1.00881	0.124129
AT1G67870	-	7	0.268953	0.0664572	0.117868	-0.136404	-0.0113482	0.118315	-0.23855	0.311419	1.38662	-0.0724561	0.00821568	0.152929	0.304755	-0.0207087	0.141239	0.276857	0.123298	0.196783
AT1G67980	CCOAMT	2	0	0.0666216	-0.271285	0	-0.0816369	-0.123277	-0.392915	0.647852	-1.85307	0	0.27109	-0.266956	0	0.694448	-1.45114	-0.392915	1.84938	-0.673573
AT1G67990	TSM1	3	0.278074	0.176815	-0.153495	0.0999522	0.176497	-0.0826253	-7.15203	1.10179	-0.299368	1.75016	0.401931	-0.180796	-0.0149084	0.697362	-0.785992	-9.63029	1.42865	-0.751106
AT1G68090	ANN5	7	0	-0.141551	0.420432	0	-0.262375	-0.12169	0.176563	0.0120203	1.49827	0	-0.141551	0.19328	0	-0.184525	-0.3274	0.324968	0.124126	1.35905
AT1G68110	-	4	0.313346	0.185689	0.705578	-0.0321402	0.262062	0.111072	0.240432	-0.0190687	0.593492	-0.197354	-0.152187	0.539273	-0.103077	0.07056	1.01242	-0.0497012	-0.247493	1.35186
AT1G68170	-	1	0.469432	0.00703391	-0.117615	-0.13248	-0.0353505	0.540174	0.0445003	-1.09231	-0.19984	0.382011	-1.51417	0.0757197	-0.0313063	-0.169718	1.12511	0.0692554	-0.8083	-0.00724174
AT1G68200	-	1	0.776026	-0.00431356	-0.185574	-0.103259	0.199491	-0.254923	0.184867	-0.543061	0.08309	0.392945	-0.470043	0.101478	-0.402368	-0.600591	-0.367776	0.571384	-2.32826	-0.17523
AT1G68330	-	5	0.382803	0.308212	0.145125	-0.239751	-0.107664	0.50099	-0.191837	-0.0152365	0.0462039	1.57257	-0.147698	0.124446	-0.0625758	0.0609937	0.455008	0.219465	-0.201883	0.0866643
AT1G68360	-	8	1.5712	0.0397789	0.313755	-0.17704	0.0918046	0.654195	1.13669	-1.2455	-2.56634	1.05738	1.0994	0.675161	-0.151211	0.91944	1.29817	-1.43657	-0.067506	-3.38149
AT1G68470	-	7	-0.205106	0.0387924	-0.058359	-0.0584136	-0.0243733	-0.0249795	0.117529	-1.07738	0.174775	-0.284624	-0.254109	-0.0478089	0.618096	-0.0440999	1.03213	0.140851	-0.26874	0.0960331
AT1G68550	ERF118	10	-0.241101	-0.0381836	0.00342773	-0.021633	0.236789	-0.249229	0.116976	0.134536	0.0758664	-0.267393	-0.328855	0.0164129	-0.21859	0.0926079	-1.36784	-0.0377428	0.11601	-0.057504
AT1G68570	NPF3.1	7	0.0559545	0.0299517	0.035946	-0.033546	0.0269407	0.0902892	-0.167899	0.207898	1.11278	-0.0939081	0.0511943	0.27594	0.251781	0.225449	0.489552	0.214006	0.884742	1.22081
AT1G68600	ALMT5	10	-0.320591	-0.263897	-0.296939	-0.0822425	-0.246808	-0.249997	-0.22541	-0.157489	-0.149568	-1.31361	-0.181298	-0.245573	-0.0893579	-0.300096	0.0903847	-0.270352	-0.170709	0.264098
AT1G68725	AGP19	6	0.769473	0.540979	-0.0113817	2.1918	-0.292235	0.192328	-0.16394	0.11331	1.36103	0.419988	0.319486	-0.40164	2.29287	-0.454975	0.0769963	-0.696354	-0.0511077	-0.213918
AT1G68825	DVL5	4	-0.401527	-0.504472	0.522017	0.30805	0.150385	1.1975	-0.043038	0.533662	0.327514	-0.587497	-0.0412587	0.430072	0.398532	0.611949	1.31143	-0.169003	1.63316	1.17193
AT1G68840	RAV2	5	2.10837	-0.591911	-0.0024434	0.33104	-0.313424	-0.190015	-0.0521762	-0.296046	0.34673	0.399501	-1.21713	-0.158731	0.392592	-0.379446	-0.0381442	0.445759	-0.590836	0.0436157
AT1G68870	ATSOFL2	10	0.399605	0.213175	0.109031	-0.169154	-1.14196	0.0320241	-0.0321517	-0.467011	-0.166272	0.351972	0.273161	-0.153468	-0.525642	-0.64975	-0.124004	-0.466307	-1.43429	-0.442493
AT1G68875	-	3	0.563697	0.282437	0.0991958	0.190888	-0.11598	0.0386152	-5.7923	1.59778	-0.161755	3.01721	0.567765	0.0247522	-0.186384	0.666212	-0.150139	-9.41436	2.51126	-0.394566
AT1G69252	-	9	0.215796	0.0294497	-0.00607482	0.0240332	0.0654725	-0.213555	-0.170016	0.24841	0.263064	0.0398235	0.243155	0.238207	1.08005	0.607067	0.31001	1.6124	1.33729	0.708347
AT1G69260	AFP1	9	0.251435	0.172991	0.0740253	0.543981	-0.0454972	1.15339	0.0829923	0.401916	0.497191	0.638022	0.678929	0.621507	2.75685	1.99956	1.99351	2.08182	2.15293	1.7114
AT1G69325	-	2	0.821756	0.195401	0.00589064	0.168667	0.813968	0.256072	-0.190378	1.03232	0.364261	0.350162	0.384119	-0.195973	-0.257064	0.823254	0.221068	0.32384	-0.247015	0.553124
AT1G69430	-	2	0.167295	-0.275132	0.119088	0.115187	0.0751998	0.205685	0.0581902	0.389127	-0.10636	0.0378795	-0.232934	0.443511	-0.0917335	0.276938	-0.0659897	-0.1902	1.18085	-0.359036
AT1G69490	NAC029	9	0.0890782	0.335355	0.0358867	0.1467	0.0477744	0.382638	0.131102	-0.105662	-0.0174006	0.380499	0.843427	0.493	0.626288	0.480209	0.794334	1.60088	1.2677	0.409588
AT1G69500	CYP704B1	5	0.745881	-0.0264246	1.20143	0.692368	-0.457438	0.107031	-0.0186757	-0.0462064	0.00902392	0.818228	-0.126189	-0.17438	0.461178	-0.499795	0.281711	0.880443	-0.388457	0.218933
AT1G69530	EXPA1	9	0.307515	0.106214	0.275574	-0.054942	0.100233	0.119033	0.094301	0.148611	0.379704	0.415197	0.466611	0.569557	0.364009	0.163741	0.522572	0.709937	1.18699	1.46864
AT1G69540	AGL94	7	0.0531349	-0.0971095	-0.145083	-0.159926	0.300665	-0.075727	-0.149809	0.17555	0.434229	0.229707	0.0619023	-0.0240491	-0.245944	-0.223872	-0.117451	0.00456758	1.16589	0.320232
AT1G69560	MYB105	2	0.379967	0.262194	-0.221916	-0.237734	0.39621	-0.419388	-0.181991	0.804371	-0.289693	0.221968	0.190007	-0.225746	0.100512	0.338733	-1.45967	0.0291237	1.24431	-1.05595
AT1G69570	CDF5	10	-0.114968	0.153	0.0734709	-0.330663	0.0899022	-0.194147	-0.850479	-0.0782077	-0.0336288	-1.14829	0.255102	-0.182115	-0.191642	0.124813	-0.196413	-0.890008	-0.0653907	-0.214702
AT1G69600	ZHD11	5	0.302864	0.129172	0.331608	0.212483	0.0476565	-0.178674	0.456338	-0.734114	-0.349715	1.43794	-0.075176	-0.0429082	0.431267	0.264644	-0.023814	-0.0121555	-0.0658048	0.0505796
AT1G69730	WAKL9	10	0.235834	-0.0509203	-0.160055	-0.158022	0.11149	-0.112957	0.100495	-0.163161	0.00133485	0.0412309	-0.345528	-0.190991	-1.02339	-0.184562	-0.161584	-0.290396	-0.34055	-0.288398
AT1G69780	ATHB-13	8	0.63616	0.090881	-0.0930344	-0.199986	-0.29035	0.362315	0.324731	-0.189757	-1.02951	0.444227	0.177552	0.169303	-0.581911	0.168056	0.184574	0.0127059	-0.471803	-0.60807
AT1G69790	-	2	-0.0750457	0.218465	-0.196642	-0.0421956	-0.15473	0.096423	-0.0517052	-0.236015	-0.471969	0.126906	1.2193	-0.164539	0.451	0.172626	-0.180857	0.0282718	-0.0500896	-0.0885073
AT1G69850	NPF4.6	2	0.117056	0.465859	0.027949	-0.341485	-0.0943273	-0.130831	-0.690289	1.46425	0.427125	-0.339959	0.570958	0.0805118	-0.0216832	0.483755	0.0725685	-0.014971	2.21468	0.295627
AT1G69870	NPF2.13	8	0.27333	0.38145	0.292327	0.16945	-0.20217	0.605493	0.387898	-0.582328	-0.961158	0.567607	0.384146	0.000369078	-0.0318039	0.158604	0.731214	-0.0443046	0.0697003	-1.07631
AT1G69900	-	4	-0.273299	0.0836938	1.33854	0.0471127	-0.0163611	-0.0316576	-0.0295468	1.22523	0.233102	-0.438277	-0.0026002	0.280887	-0.253246	-0.0732213	0.013485	-0.0989529	0.0540664	0.192998
AT1G69910	-	7	-0.262111	0.0326376	-0.249128	-0.00884112	-0.0528162	-0.0373018	0.0796381	0.0345776	1.03322	-0.298035	0.0746888	-0.204726	0.159019	-0.371546	-0.166589	0.0942902	0.0915771	0.141703
AT1G69940	PPME1	5	0.162218	0.113473	0.152347	0.0364072	0.0668271	0.315024	3.28838	0.19536	-0.259827	1.50286	0.341846	0.164834	0.252157	0.070176	0.222293	0.111897	-0.00288375	-0.353307
AT1G69990	-	1	0.52518	-0.261308	-0.0823081	0.14964	-1.57069	0.0670972	-0.277739	-0.350833	0.0655054	0.558961	-1.61181	0.00425974	0.129289	-1.14155	0	0.0401962	-1.73906	0.000595747
AT1G70140	FH8	2	0.267364	0.244357	0.228775	0.081692	-8.14247e-05	0.044253	0.0705548	0.358064	-0.129779	0.362798	0.487478	0.0732329	1.02344	0.0298988	0.0813957	0.120017	0.447951	-0.392163
AT1G70170	MMP	1	0.106986	0.120924	0.156788	0.318964	0.335834	-0.0388797	-0.147955	-0.182437	0.0979409	0.0346993	-0.10763	0.208064	0.524255	0.19196	1.13947	0.269758	-3.65626	0.440675
AT1G70185	-	5	1.50503	1.92278	-0.114529	-0.195849	-0.0141616	0.142449	0.270243	-0.515175	-0.255531	0.564689	0.245593	-0.501677	0.141945	-0.367594	-0.0237455	0.445446	-0.732357	-0.132923
AT1G70220	-	1	0.592101	-0.272534	-0.260296	0.228267	-0.229852	0.516304	0.0586669	-0.443708	1.24476	0.414215	-0.450527	-0.371963	0.310366	-0.598347	1.83768	0.546712	-0.962967	0.537397
AT1G70250	-	2	0.32126	0.138822	-0.130722	0.140153	1.02809	-0.292367	-0.0405794	1.02029	-0.136294	0.52122	0.0602211	0.0953005	-0.00183441	0.0986221	-0.369774	0.107229	0.155775	0.0504767
AT1G70270	-	10	0.476231	0.0386586	0.207008	-0.0193338	-0.130028	0.0961845	-0.242426	0.0677389	0.193815	0.30023	-0.406012	-0.225648	-0.0597639	-1.04554	-0.226171	-1.15886	-1.89252	-1.06485
AT1G70430	-	10	-0.324321	0.293066	-0.0651577	0.169135	-1.05014	0.0240127	-0.15716	-0.00792322	0.0747367	-0.291989	0.189927	0.103477	0.402782	-0.259487	-0.0305385	-0.088272	0.351065	0.20254
AT1G70440	SRO3	1	0.988527	-0.102219	0.0751785	0.320338	-0.389549	0.1111	0.510115	-1.55626	-0.00820787	1.25146	-0.519217	-0.367001	0.267533	-0.321362	0.258584	0.110644	-1.50622	-0.014551
AT1G70505	-	8	0.58158	-0.133887	0.277195	0.227408	-0.394869	0.554281	0.0478623	-1.26388	-1.68478	0.935022	0.334834	-0.0925161	0.167611	0.163047	0.454294	-0.128612	-0.0860578	-1.63439
AT1G70530	CRK3	10	0.155865	0.0296609	-0.0672769	-0.0181452	-0.0903572	-0.179218	-0.318728	-0.0691802	0.108513	0.049411	0.076654	0.105847	-0.0573705	-0.0908787	-0.251811	-1.39975	0.0488212	0.0852013
AT1G70581	-	1	0.455619	-0.287429	0.0584025	2.1241	-0.332023	0.0617885	-0.137357	-1.33821	0.0508698	0.669558	-0.475581	0.213821	0.409993	-1.32669	0.106909	0.165432	-1.75525	0.200022
AT1G70630	-	8	-0.131309	0.311373	0.23578	0.522886	0.132785	0.138202	0.215923	-1.02806	-0.565422	0.29914	0.125066	0.242264	0.106988	0.36591	0.205776	0.017151	-0.371944	-0.647978
AT1G70640	-	9	0.406738	0.480838	-0.0664766	-0.113338	0.210378	0.127722	0.204651	1.46348	0.188409	1.08179	0.263816	0.180906	0.129305	0.671651	-0.0656806	0.894923	2.04464	0.140752
AT1G70680	PXG5	4	0.0842858	0.34304	0.577353	0	0.134962	0.795538	-0.112877	-0.055438	-0.128969	-0.0488871	0.131454	0.509161	0.0865124	0	1.07445	0.0275564	-0.148212	0.0509814
AT1G70720	-	4	0.386916	0.425949	0.307317	-0.271612	-0.307033	0.514303	0.00940727	-0.312982	-0.010274	0.338229	1.28568	0.379435	-0.0222351	0.65836	1.17598	0.387732	0.490793	0.336967
AT1G70800	-	10	-1.23307	-0.0277971	-0.20841	0.235166	0.112603	0.0846511	-0.0584437	-0.250065	-0.61074	-0.250991	-0.0613276	-0.335467	0.235305	0.0460379	-0.382195	-0.100163	-0.0448127	-0.585817
AT1G70890	MLP43	10	-0.295619	-1.0353	-0.779532	-1.21223	-0.104402	-0.321886	-0.554094	-0.293242	-0.0116086	-1.42903	-0.212804	-0.620015	-0.606948	-0.623541	-0.268019	-0.532009	0.014484	-0.512605
AT1G70940	PIN3	4	0.371514	0.0177382	0.519813	-0.275785	-0.148384	0.185858	0.193451	0.118514	0.297822	0.324797	0.3479	0.610169	0.267427	0.198443	0.85263	0.27855	0.194643	1.03248
AT1G71015	-	1	0.614033	-0.23537	0.214727	0.418559	0.252552	-0.455293	0.103659	-0.304349	0.214346	0.0768129	-0.304277	0.258638	0.25819	-0.0433004	-0.212442	0.660243	-1.6315	0.559132
AT1G71030	ATMYBL2	7	-0.394247	-0.0919392	0.0308155	0.437096	1.11251	-0.0620627	-0.626445	-1.37426	-0.807006	-2.93554	0.154872	0.27888	1.83005	0.0791604	-0.04163	0.228507	-0.159069	-1.01572
AT1G71140	-	1	0.318275	-0.725282	-0.16746	0.309937	-0.405164	0.182802	0.148004	-0.427924	0.0474153	0.30154	-0.29114	-0.0373989	0.956024	-1.27381	1.068	0.699158	-0.277123	0.298539
AT1G71160	KCS7	2	0.219423	0.250135	0.0734292	0.209408	0.168746	-0.145996	-0.694416	0.285727	-0.284153	0.253371	0.544123	-0.192447	-0.113113	0.489245	-0.412898	-1.17713	0.412416	-0.435356
AT1G71190	SAG18	7	0.0820562	0.21712	0.137313	0.294196	0.24384	-0.0257438	-0.038581	0.0218296	1.10392	0.172738	0.237938	0.156915	0.281753	0.224429	-0.0687608	0.16273	0.251507	0.332423
AT1G71420	PCMP-H70	2	0.163375	1.05768	0.00480589	-0.110512	-0.0814367	-1.27153	0.268763	-0.28387	-0.0109537	0.151623	0.206165	0.142242	0.271857	0.143693	-0.179734	0.0369437	-0.0438599	-0.035648
AT1G71690	-	7	0.284038	-0.309867	-0.0424784	0.248697	0.188414	-0.0523945	0.531939	-0.0573399	-0.0149718	-0.0912391	-1.01983	0.0787912	0.356779	-0.0122235	0.207069	0.481613	0.0237725	0.363525
AT1G71691	-	2	-0.30899	0.320503	0.421967	0.248772	-0.0612191	0.109766	0.310393	-0.0520645	-0.0510975	-0.160127	0.357274	0.129983	0.269728	1.28455	0.324035	-0.0763212	0.178536	1.03254
AT1G71866	EPFL7	10	0.0841238	-0.148038	-0.195838	0.169547	-0.574691	-1.40743	-0.111253	-0.213976	0.115127	0.29877	0.01853	-0.168809	-0.556755	-0.058445	-1.35298	0.522103	-0.532667	0.651818
AT1G71880	SUC1	10	0.466005	0.125418	0.138815	-0.148295	-0.537945	0.410834	0.312762	-0.43237	-0.651827	0.199196	-0.260685	0.0885815	-1.01092	-1.1246	0.257659	-1.0393	-1.35194	-0.460177
AT1G71930	NAC030	5	2.63281	-0.103819	-0.106718	0.0302569	0.264716	0.338314	0.306051	-0.0393318	-0.0730712	-0.00377968	0.0962175	-0.252145	-0.172155	0.268847	0.279218	0.0252377	0.0807178	-0.0769392
AT1G72100	-	9	0.245872	0.254151	0.359195	0.162236	0.473514	0.00824587	0.0774487	0.104341	0.0281521	0.322497	0.0653633	0.614614	2.3746	0.391585	0.147334	2.17403	1.32859	0.129351
AT1G72200	ATL11	2	0.317042	0.0495093	0.2017	0.13897	-0.127591	-0.212145	-0.160305	-0.445778	-0.176329	0.0681751	1.28845	0.165883	0.123423	0.0157687	-0.377345	0.274155	-0.0876907	-0.0925661
AT1G72220	ATL54	2	0.158786	0.163249	0.123308	-0.00424718	0.0371184	-0.169666	0.168943	1.03668	0.102511	0.00426985	1.20281	0.144677	0.0896976	0.000951446	-0.369317	-0.0160806	1.01396	0.110615
AT1G72240	-	10	-0.283343	-0.110458	-0.380765	-0.04347	0.348522	0.0216191	0.599048	0.255588	0.205869	-0.529967	-0.608972	-1.11629	-0.104586	-0.000292469	0.214659	-1.16067	-1.5353	-1.13647
AT1G72260	THI2.1	1	-0.279667	-0.782293	-0.0582897	-0.340643	-0.373503	-0.0927958	-0.196706	-1.01953	0.346839	-0.612762	-0.599398	0.161622	-0.180808	-0.397148	0.215566	0.05481	-0.703035	0.544015
AT1G72280	AERO1	2	-0.0693011	0.0843549	-0.141301	-0.149127	-0.118425	0.123048	-1.01291	0.714712	-0.368373	0.305354	0.316219	-0.421481	-0.35182	0.462608	-0.393317	-1.82396	0.861311	-0.739457
AT1G72360	ERF073	10	0.330811	-0.0517986	0.333732	-0.337066	-0.471023	-0.173793	0.240268	-0.183697	0.39093	-0.190638	-0.0534829	-0.066088	-0.958345	-0.180758	0.147667	0.106145	-0.00607355	-1.5038
AT1G72416	-	10	0.320704	0.198425	0.613351	-0.252831	-0.470494	-0.0989907	0.0147829	0.115923	0.189644	-0.487129	-0.418381	-0.283317	-0.379865	-0.149705	-0.639165	-2.27785	-2.03232	-1.61261
AT1G72430	-	10	-0.621252	-0.290829	-0.181646	0.195427	0.33247	0.211582	-0.128217	0.440194	1.32004	-0.825069	-0.887514	-0.630531	-0.126589	-0.132422	0.00868849	-1.31527	-1.16335	-0.732584
AT1G72490	-	1	0.0457755	0.0720025	0.12197	0.297863	-0.414717	-0.364047	0.1348	-1.10317	0.0683144	-0.0358866	-0.000696658	0.0696239	0.162425	-0.268778	-0.0271878	0.333173	-0.173243	0.263292
AT1G72530	MORF7	5	1.31913	-0.132883	-0.0273989	0.832489	0.237487	0.11377	-0.240023	-0.000566183	-0.425508	0.181321	-0.54453	0.243375	0.569295	-0.207359	-0.418271	-0.202305	0.166499	0.147812
AT1G72560	PSD	8	-0.130487	0.0363153	0.404426	0.0923755	-0.0449767	0.466193	0.0646603	-0.231003	-1.00163	0.191847	0.0770892	0.163742	-0.037262	0.168705	0.425433	-0.175718	-0.165323	-0.297401
AT1G72660	DRG2	10	0.409767	0.0164694	-0.0860034	-0.29771	-0.208323	-1.20766	0.147472	0.0526649	-0.0300291	0.226705	-0.301931	-0.0113488	-0.420119	0.147037	-0.348036	0.337228	-0.152589	-0.0504905
AT1G72800	-	1	0.251168	-0.773279	0.193759	0.360895	0.131185	0.477508	0.430137	-1.24538	-0.507195	0.335065	-0.665702	0.115475	0.331411	-0.217347	0.132914	1.12761	-1.10523	-0.633296
AT1G72900	-	8	0.169418	0.17915	-0.18015	0.054402	1.62365	1.63934	0.222886	-0.0334194	-0.0532328	0.0624584	0.220152	-0.339888	0.577462	1.56705	1.63617	-0.124498	-0.112966	-1.80188
AT1G72910	-	2	0.307621	0.0170027	-0.544042	0.36854	0.826522	0.468831	0.570873	0.569245	-0.12803	-0.335013	0.147622	-0.737708	0.260813	0.297878	-0.412286	-0.511714	-0.0950103	-1.0946
AT1G72920	-	7	-1.20675	-1.01178	-1.08291	0.803097	0.754301	0.461969	1.03955	0.748405	0.64698	-2.25529	-0.0580372	-1.29641	0.726872	0.689758	0.088429	-0.0463502	0.241418	-0.127376
AT1G72950	-	4	-0.402257	0.459467	-0.0841898	-0.145223	0.235335	0.225426	-0.104752	-0.000320319	-0.0643192	-0.0789884	0.339485	1.39461	0.132067	-0.170831	0.188462	-0.012825	0.241396	-0.178985
AT1G72980	LBD7	2	-0.152007	-0.145086	0.0328044	0.0821301	0.00663863	-0.408826	-1.61102	0.347305	-0.120082	-0.152007	0.329618	-0.118337	-0.16134	0.504766	-0.0978181	-1.77005	0.486453	-0.1051
AT1G73000	PYL3	4	-0.221059	-0.118726	1.31493	0.375369	0.155473	0.225047	-0.00761742	-0.0109003	-0.187193	-0.00254008	-0.254454	0.032818	0.417287	0.00289104	1.66077	0.229638	0.0725577	-0.312542
AT1G73050	-	1	0.656676	-0.265981	-0.0237014	1.00942	-0.146717	0.0502194	0.583437	-1.91968	-0.0592996	1.41947	-0.48789	-0.0237014	0.0681	-0.415414	0	-0.030174	-2.7856	-0.0834755
AT1G73360	HDG11	7	0.207449	0.0513715	0.140767	-0.217581	0.0668648	-1.07978	-0.220001	0.103069	0.0387057	0.101712	0.0879201	0.0340343	0.0783902	-0.158337	-0.306793	-0.153878	0.0817744	0.121124
AT1G73410	ATMYB54	4	0.0445088	-0.333997	1.22034	0.260969	-0.285226	0.295365	-0.139496	-0.0247296	-1.08384	0.176264	-0.334253	0.39051	0.136486	-0.0122933	-0.0177111	0.0689465	-0.133238	0.102738
AT1G73500	MKK9	1	-0.197122	-0.495863	-0.136739	0.475431	0.321476	0.578429	0.28278	-0.801545	-0.112181	-0.0642979	-0.477565	-0.319773	-0.0891451	-0.0245837	0.451243	-0.528405	-1.485	-0.265612
AT1G73630	CML26	8	0.397821	-0.279664	0.545116	-0.276539	0.0269792	0.728106	0.284282	-0.215736	-0.932714	0.442456	-0.0380001	0.474524	-1.20615	0.454621	0.55829	-0.250513	-0.46095	-1.41306
AT1G73680	DOX2	2	-0.0690226	0.48764	0.0383569	-0.0689099	0.227376	0.0963365	-0.156331	0.63225	-0.0575642	-0.0453077	0.407603	0.0315062	0.0390292	0.669479	0.064414	0.25673	1.47556	-0.0265489
AT1G73770	-	10	-0.318085	-0.143645	0.0527311	-0.326511	-0.331346	0.0097888	0.186312	-0.35219	-0.620353	-0.0359489	0.144397	0.133133	-0.180859	-0.112221	-0.128904	-0.242117	-0.604433	-1.1012
AT1G73790	GIP2	7	0.0701641	0.189807	0.131177	0.398611	0.172963	-0.0762648	-0.0799893	0.09442	1.18052	0.0294814	0.225233	0.0623008	0.394668	0.194692	-0.0905962	0.0298849	0.047728	0.173082
AT1G73805	SARD1	1	-0.189584	-0.574922	0.163001	-0.17678	-0.102509	-0.0804036	1.54609	-0.35872	0.0690455	-0.228878	-0.699822	0.23226	-0.317342	0.183976	-0.231832	-0.313558	-0.610486	0.046217
AT1G73810	-	1	-0.00791348	-0.173057	0.0314875	0.181841	-0.574624	0.0266569	0.0376766	-0.33068	-0.0366444	0.443024	-0.341244	0.0616082	1.02706	-0.58083	0.260852	0.55732	-0.795331	0.101319
AT1G73860	-	4	0.182716	0.0830977	0.440056	0.328805	0.161117	0.0924586	-0.185231	0.230934	1.00046	0.261515	0.259446	0.494166	0.26513	0.142739	0.406259	0.000488287	1.23229	0.778349
AT1G73885	-	10	-0.0198424	-0.163574	-0.162238	-0.0630511	-0.0415426	-0.0584743	-0.115914	-1.12517	-0.181268	-0.0945738	0.00451103	-0.121172	0.0239441	0.0233772	-0.00224075	0.137973	0.210096	-1.59281
AT1G73890	-	10	0.0173611	0.834756	0.0688337	0.114615	-0.565655	-0.624203	0.382707	-2.9017	0.011256	-0.0325066	0.579903	0	-0.271142	-0.57391	-0.761057	-0.573923	-2.53229	-0.0566163
AT1G74010	-	5	2.32055	-0.308015	1.02759	1.4705	-0.46773	0.183154	-0.105965	-0.334276	0.560082	0.591759	-0.480316	0.770237	0.130218	-0.478255	1.21476	0.18285	-0.556753	1.50979
AT1G74130	-	8	-0.0556087	0.298632	-0.115953	0.0322056	0.15182	0.189823	-0.404234	-0.192206	-1.04297	0.281798	0.491122	-0.281054	-0.252843	0.00951568	-0.17918	-0.830847	-0.440457	-0.698543
AT1G74140	-	1	-0.0425559	-0.295205	0.0330492	-0.197233	0.121182	-0.0904065	0.578616	-0.489086	-0.0335673	-0.0134796	-0.318546	0.0425563	0.0149397	0.0351484	-0.0542062	-0.152214	-1.75912	0.0583521
AT1G74150	-	1	0.945452	-1.11836	0.0202679	1.5306	-0.0100207	-0.323298	0.317718	-1.12794	-0.0888997	0.955218	-0.315612	0.0520698	0.152328	-0.257619	-0.0738781	0.223164	-1.47723	0.0314863
AT1G74220	-	1	0.0619925	-0.169369	0.513174	0.525521	-0.289406	0.197964	0.11339	-0.710306	-0.580111	0.0389267	-2.0753	0.348132	0.472043	-0.294936	1.02535	0.198922	-1.14385	0.0205561
AT1G74300	-	4	0.395762	0.133802	0.41938	0.349943	0.120474	0.34033	0.301333	-0.0855762	0.421648	0.451727	0.27346	0.223024	0.298754	0.609001	1.0475	-0.131929	0.0624343	1.67851
AT1G74400	PCMP-E68	10	-0.0764136	-0.213195	-0.135923	0.168825	-0.449616	-1.44991	0.324583	-0.0749627	-0.0910591	-0.298387	-1.54704	0.0422414	0.0315311	-1.46936	-0.336471	0.259893	-0.182586	0.0365313
AT1G74460	-	1	-0.339409	-0.122882	0.1861	0.1183	-0.182831	0.0770767	0.0300829	-1.28768	-0.0869393	-0.245531	-0.407905	-0.143444	-0.112091	-0.213994	0.307826	-0.260197	-1.13507	-0.223601
AT1G74540	CYP98A8	3	0.169461	0.421594	-0.176298	0.182085	0.0219609	0.0277952	-3.08219	1.62858	-0.201461	0.287374	0.716676	-0.0641296	0.0818995	0.691893	-0.383907	-3.75315	2.09945	-0.547424
AT1G74550	CYP98A9	3	0.235034	1.8249	-0.0840312	-0.00511106	-0.292839	0.155925	-2.33638	1.88257	0.0151726	0.326159	2.0165	-0.0593036	0.0890843	0.873906	-0.183119	-2.45788	2.72961	-0.300025
AT1G74590	GSTU10	1	0.00703185	0.0574494	0	-0.091221	0.256327	0	-0.140128	-1.12094	-0.0319364	0.125631	-0.636948	0.0492487	-0.0633984	0.00302376	0.0424294	0.0125668	0.105002	-0.0746701
AT1G74650	ATY13	1	-0.189308	-0.102696	0.105326	-0.0691816	0.127507	0.344118	0.24171	-0.0331746	0.0273131	0.224274	-1.26396	-0.0225045	-0.0645348	-0.116931	0.294882	0.0139989	-0.324613	-0.0952923
AT1G74670	GASA6	5	1.45239	0.213413	0.22462	0.564522	-0.160663	0.617479	-0.227539	0.186524	-0.0947264	1.07324	0.679035	0.432881	0.380648	0.627833	0.588253	-0.027991	0.602062	-0.0800784
AT1G74870	-	1	1.14558	-0.504097	0.0191376	0.327482	-0.100495	-0.131094	-0.12636	-0.600088	0.187573	1.00714	-0.674298	0.0272883	0.157681	-0.453275	-0.157651	0.441519	-1.41814	-0.100281
AT1G74875	-	7	-0.128037	-0.0514088	0.31222	0.613139	0.105313	-0.220768	0.213031	-0.278386	0.0715643	-0.151786	0.306744	0.177661	0.556079	-0.187044	-0.00425995	0.0907551	-1.79432	-0.202729
AT1G74890	ARR15	8	-0.324843	-0.183677	0.0706493	-0.0479196	0.396135	2.34258	-0.469096	-0.0766705	0.0699055	-0.213554	-0.447408	-0.236073	-0.255279	0.0972012	0.188174	-0.301069	-0.0485854	0.156416
AT1G74900	OTP43	7	-0.156458	0.0768074	-0.270855	-0.274149	0.299975	-0.0829453	-0.0244149	-0.0615029	0.383281	-0.0056189	-0.193238	-0.199042	-1.62841	0.103625	-0.175712	0.117703	-0.224845	0.272682
AT1G74930	ERF018	10	-0.192715	0.377851	0.21684	-0.260295	-0.700351	0.0904022	0.784028	0.719526	-0.374311	-0.217248	0.0741313	0.328777	-0.436675	-1.33093	-0.0253959	0.471702	0.10258	-0.155983
AT1G75000	-	1	1.10506	-0.0752984	0.0570545	0.791063	-0.38359	0.215399	-0.199892	-0.567141	-0.118006	-0.104048	-0.0744801	0.279972	0.721229	-0.801578	0.0714544	0.096147	-1.09302	-0.612427
AT1G75030	ATLP-3	5	0.619952	0.435719	-0.160164	1.173	-0.655068	0.0410668	-0.0952965	0.090301	-0.0916493	0.163157	0.13932	-0.147852	0.536623	-0.532984	0.0216769	0.959597	-0.0839671	-0.237864
AT1G75050	-	6	0.0103054	0.1906	0.203842	4.05998	-0.542916	0.23197	0.183435	-0.287672	-1.71283	0.649883	0.361361	0.39761	2.19439	-0.0753635	0.202447	3.64625	-0.879752	-1.26324
AT1G75160	-	2	0.0582073	1.19706	-0.0229988	0.120212	-0.0724998	-0.0450574	-0.295706	-0.339983	-0.114823	0.0100251	1.15213	-0.0134923	0.0964758	0.101152	0.0573689	-0.246785	0.103636	0.174037
AT1G75163	-	10	-0.231656	-0.0767795	-0.0504201	-0.333657	-0.129843	-1.18111	0.375345	-0.225645	0.0331515	-0.359096	-0.495632	-0.221754	-0.453062	-0.571147	-0.482186	0.421212	-1.17253	0.270906
AT1G75250	RL6	4	-0.107018	0.347462	1.37991	0	0.220761	0.182215	0	0.117397	0.0941121	0.0734182	-0.170206	0.472862	0.0660448	-0.193921	1.36167	0	0.0660163	0.34711
AT1G75360	-	10	0.570535	-0.0457325	-0.172948	-0.0178431	-0.158967	0.366282	0.336815	-0.250891	0.0357367	0.0761573	-0.159776	0.0996447	-0.0911559	-1.1578	0.25815	-0.1775	0.103306	-0.173217
AT1G75590	-	4	-0.0430716	0.0139619	0.681981	0.497171	0.122899	0.387426	0.141859	0.0662347	0.495939	0.305332	-0.514207	0.218491	0.724527	0.522489	1.01605	0.0433556	-0.0580141	1.01409
AT1G75620	-	7	0.0637087	-0.157245	-0.189753	0.0903938	-0.0805508	0.19103	0.0509235	0.0696455	1.15976	0.245346	-0.117079	0.0922906	-0.00227333	0.0156978	0.121745	0.0231398	-0.00297948	-0.130357
AT1G75640	-	8	0.0850844	-0.00838029	0.127548	0.121441	0.123959	0.190764	0.313212	-0.405012	-0.650311	0.255426	-0.0934019	0.0942754	-0.236043	0.230806	0.0452905	-0.221284	-0.230143	-1.05344
AT1G75750	GASA1	10	0.292061	-0.402148	-0.241805	0.321249	-0.661188	-0.146231	-0.148108	-0.312937	-0.172544	0.188061	-0.836224	-0.578146	0.0553292	-1.25434	-0.631768	-0.487994	-1.47631	-0.935995
AT1G75760	-	8	0.624161	-0.178367	0.245321	0.161584	-0.343212	0.698329	0.313997	-0.715925	-1.38495	0.66891	0.016985	0.161793	-0.107925	0.0525461	0.574843	-0.0953687	-0.671065	-0.750771
AT1G75780	TUBB1	7	-0.00225864	0.0485565	0.18448	0.073293	0.122508	-0.168054	0.0869124	-0.0914142	1.21994	0.0233027	-0.0921323	0.157135	0.0384333	0.0709611	0.0581413	0.389445	-0.305085	0.224165
AT1G75910	EXL4	3	0.544947	1.83477	0.154341	0.0786475	-0.210866	0.319211	-4.01196	2.71211	-0.113425	2.79259	2.45208	0.157264	0.353543	1.20549	0.129509	-6.51528	4.19789	-0.454714
AT1G75920	-	3	0.104616	1.06102	-0.0883154	-0.00761014	-0.334602	0.0422072	-3.67658	2.4321	-0.0538907	0.217524	1.54021	-0.0301914	0.0490356	0.779156	-0.212988	-3.24195	3.38236	-0.333103
AT1G75930	EXL6	3	0.476039	1.4016	0.173299	0.143648	-0.316172	0.177422	-3.84757	1.90884	-0.215511	0.940208	1.73781	0.0984529	0.0650905	0.765883	-0.113612	-3.31281	2.84512	-0.409041
AT1G75940	BGLU20	3	4.01274	0.507876	-0.00862223	0.0191809	-0.127055	0.206899	-5.28688	1.9203	0.129107	3.69446	0.961332	0.192356	-0.0759096	0.889964	0.0124762	-8.78697	2.59311	-0.241686
AT1G76050	-	7	-0.0962798	0.110665	-0.237363	-0.00538148	0.310168	0.151585	-0.266012	-0.0961069	1.08237	0.0623357	0.125308	-0.0543289	0.0634887	-0.104752	-0.0961221	0.0761643	0.0242978	0.0989986
AT1G76130	AMY2	10	-0.170557	0.0718644	0.00521222	-0.115603	-1.38156	0.142514	0.0602915	-0.505712	-0.0156594	0.0514229	-0.26902	0.0859499	-0.231033	-0.0809728	-0.104343	0.0435509	-0.26498	-0.0176463
AT1G76220	-	10	0.200427	-0.263892	0.231199	-0.0644868	-0.664529	-0.481378	0.116814	0.121963	-0.114607	-0.34305	-0.00135847	0.00480341	0.114863	-0.253415	-0.498413	0.169681	-0.21787	-1.98117
AT1G76240	-	1	0.303838	-0.353121	0.464095	-0.0123323	-0.289833	0.182534	0.212391	-0.300974	0.0404366	0.365147	-0.187731	0.1586	0.440061	-0.222497	0.110158	0.0537592	-1.88011	0.24523
AT1G76310	CYCB2-4	8	0.236888	-0.477455	-0.0261754	-0.0944265	0.315775	-0.290958	-0.120821	-0.25698	-0.304036	-0.0165501	-0.152364	0.299179	-0.162343	-0.0828169	-0.369973	0.317531	-0.33269	-2.4863
AT1G76370	-	4	0	0	0.537385	0	0	0.346975	-0.0128871	0.023138	0.0822281	0	0.068226	0.357269	0	0	1.58563	-0.0155047	0	1.20856
AT1G76410	ATL8	5	1.22275	0.318669	0.131366	0.214626	-0.555636	1.08055	0.159582	-0.714053	-0.352338	1.25694	0.755124	0.617252	0.00788114	0.0655339	1.1691	0.348656	-0.610902	-0.580049
AT1G76420	NAC031	8	0.131143	-0.567255	0.328895	0.209247	-0.19233	0.46391	0.116455	-1.68282	-1.68472	0.391528	-0.174974	0.176601	-0.218715	-0.243236	0.238679	-1.25529	-1.02054	-2.62779
AT1G76470	-	10	-0.190321	0.0605485	0.0227223	0.109937	-0.574986	0.118877	-2.81563	0.195526	-0.221595	-0.190321	0.0788001	-0.416324	-0.0349571	-0.413	-0.106729	0.684578	0.0157242	-0.135987
AT1G76480	-	4	-0.161676	0.0531268	0.438729	0.652463	0.00580557	0.379328	0.154278	0.0355489	0.0662749	0.206421	-0.0198342	-0.000294141	0.171312	-0.565897	1.19804	-0.00504197	-0.0410929	-0.189901
AT1G76590	-	9	0.505032	0.305834	-0.0836364	-0.25172	0.0162381	0.199573	-0.0131007	-0.231113	-0.166331	0.470068	0.394533	-0.0101717	0.467317	1.05798	0.506201	1.36841	1.11701	0.121955
AT1G76600	-	7	-0.257357	-0.292914	-0.0946472	0.0747052	-0.0247603	0.257703	0.452618	0.278148	1.12216	-0.0280893	-0.410954	-0.219584	-0.18647	-0.292377	0.150935	-0.516678	-0.365406	-0.138394
AT1G76610	-	7	-0.0500751	0.328999	0.232216	0.11836	0.423701	-0.226703	-0.165797	-0.179061	0.282404	0.138671	0.182906	0.223062	3.4026e-05	-0.0120303	-0.0171064	-1.03577	-0.295842	0.164576
AT1G76640	CML39	10	-0.0678109	0	0.475975	0	0	-0.00791537	0.294893	-0.158002	-0.160611	-0.0678109	0	-0.26945	0.159767	0	-0.569502	0	-0.158002	-1.0079
AT1G76650	CML38	7	-1.13557	-0.41077	-0.302346	-0.129483	0.583684	0.303789	0.54744	0.102309	1.4491	-2.09359	-1.10845	-1.20308	-0.070611	1.22993	-0.0142047	-1.32983	-1.09283	-0.326701
AT1G76705	-	10	0.450539	-0.623089	-1.1942	-0.158387	-1.99108	-0.128705	-0.0484951	-0.22419	-0.125055	0.132194	-0.410962	-0.220624	0.332615	-0.146403	-0.320181	-0.152114	-0.0310568	0.0979594
AT1G76790	-	10	-0.573377	-0.738187	-0.544204	-0.326821	-0.151759	-0.166604	-0.460552	-0.388877	-0.182826	-1.35271	-0.775641	-0.384492	-0.404186	-0.544032	-0.12	-0.374527	-0.741859	-0.35239
AT1G76870	-	8	-0.221954	0.1993	0.0270067	-0.611402	-0.244375	0.105053	-0.0641518	-0.0711759	-0.599919	0.175974	0.225724	0.0470633	-1.0256	0.129342	0.177342	-0.183434	-0.0977326	-0.0951529
AT1G76890	GT-2	2	0.374775	0.0776808	0.117026	0.0476266	-0.318649	0.147215	-1.19572	0.338729	0.042992	-0.394605	0.456129	0.19234	0.105734	0.0867834	0.050657	-0.456096	1.10274	-0.0554353
AT1G76960	-	7	0.219196	-0.0398862	0.101909	-0.124902	-0.189063	0.318545	1.46175	-0.204011	0.08126	0.0774305	-0.43191	0.322964	-0.526022	-0.131926	-0.0628533	0.383318	-0.185381	-0.0817458
AT1G77020	-	8	0.488159	-0.27911	-0.0307619	-0.197171	-0.410545	0.361061	0.115859	-0.337154	-0.350683	0.310533	0.120894	0.0465187	-0.0851033	-0.0623932	0.376123	0.00876778	-0.552556	-1.02218
AT1G77145	-	2	-0.1039	0.0561911	0.186442	0.196952	0.285783	0.22346	-0.459639	0.252159	-1.18449	0.114734	0.186717	0.0909566	0.604122	0.463358	0.143045	-0.311642	0.360026	-0.246944
AT1G77200	ERF037	8	-1.23654	-0.182136	-0.222768	-0.0345085	-0.000615566	0.330442	0.325824	-0.361651	-0.639759	-0.238753	0.251319	-0.0767821	-0.0117393	0.397258	0.31522	-0.0308689	0.0339621	-0.862261
AT1G77210	STP14	3	0.0750258	0.451063	-0.125708	-0.018211	0.314954	-0.0672743	-4.81566	0.372677	-0.314679	0.102373	0.615245	-0.294336	0.15139	0.317525	-0.679441	-4.42733	0.619324	-0.644404
AT1G77330	-	7	-0.198751	0.163367	-1.47123	0.223015	0.0940053	0.200222	0.393107	-0.358652	0.274504	-0.108757	0.536336	-0.0627625	-0.0516393	0.145508	1.04238	0.157085	-0.422932	1.0091
AT1G77370	GRXC3	7	-0.0545762	-0.170272	0.0189805	-0.116663	0.00671294	-0.180775	-0.212536	0.108448	1.01467	-0.0191901	-0.109694	0.0716119	0.0775996	0.0815983	-0.0110727	0.330871	0.251206	0.389406
AT1G77450	anac032	9	0.334443	0.325034	-0.101256	1.37878	-0.217421	0.0682982	0.00151138	0.298903	-0.264287	-0.142006	0.46056	-0.032354	1.37471	0.392778	0.181754	1.24833	1.25263	0.161589
AT1G77480	-	1	0.231646	0.00813889	0.282022	0.371837	-0.304027	0.259118	0.247383	-0.863914	-0.562906	0.459651	-0.439388	0.0996461	0.30265	-0.190847	-0.0566968	0.047535	-1.03105	-1.05445
AT1G77510	PDIL1-2	8	-0.345488	-0.0519053	-0.0735602	-0.0439574	-0.0251336	0.27877	0.154339	-0.339388	-1.3501	0.212827	0.0119868	-0.305791	-0.135918	0.226451	0.164847	-0.62638	0.0823004	-1.02592
AT1G77525	-	8	-0.164765	0.346197	0.121762	0	0.0952664	0.593905	0	-0.27494	-3.10167	-0.164765	-0.0855368	-1.38434	0	0.260595	1.59496	0	-0.27494	-0.553218
AT1G77655	-	6	-0.671465	-0.0541647	-0.322031	2.26548	0.117728	0.180451	-0.634826	0.150724	-0.324253	0.177246	-0.193935	-0.612792	2.19157	-0.0978024	-0.21587	0.1746	0.285662	-0.350154
AT1G77730	-	4	0.179281	-0.420448	2.16383	0.343922	-0.62813	0.675297	0.246493	-0.291749	0.355634	0.139449	-0.209243	2.22129	0.109153	0.17218	0.251587	0.0268775	-0.278952	0.272897
AT1G77760	NIA1	10	-0.388063	-0.155373	0.166444	-0.311074	0.295314	0.0354641	0.202059	0.104233	0.30355	-0.320636	-0.162662	-0.0516014	-1.22984	-0.00625048	-0.0963739	-0.38297	-0.590486	-0.031742
AT1G77855	-	10	-0.27571	0.106922	-0.0164836	-0.0100154	0.0408777	0.0341727	0.334521	0.207487	-0.178029	-0.199766	0.0765494	-0.0921797	-0.252612	0.254554	-0.122161	-0.382142	-0.391587	-1.26914
AT1G78000	SULTR1	4	0.180021	0.146252	0.58221	-0.206186	0.242719	0.166636	-0.0815835	-0.341294	1.18147	0.650793	0.195541	0.332356	-0.089877	-0.0627762	0.515084	0.030456	-0.669946	0.617098
AT1G78070	-	2	-0.136829	0.119756	-0.0335791	-0.0646346	0.113508	0.0184196	-0.298258	0.497798	0.335877	-0.288338	0.152219	0.170809	0.402615	0.334672	0.00984166	0.583215	1.37494	0.491419
AT1G78120	TPR12	8	0.0519132	0.0129733	0.380376	0.202237	0.27659	0.391522	0.1151	-0.29655	-1.15081	0.231466	-0.0254239	0.322741	0.10767	0.194445	0.4159	-0.290138	-0.241538	-1.13785
AT1G78230	-	3	0.0392132	0.58023	0.293378	0.173399	0.197075	0.47616	-3.86377	0.183228	0.28718	0.208934	0.578946	0.0690985	-0.0588989	0.0254656	0.3198	-2.32707	0.0561283	0.362423
AT1G78310	VQ9	8	0.184097	0.48553	0.0255871	0.264236	0.231267	0.255263	-0.0442318	-0.091293	-0.120787	0.303109	0.168828	-0.0161912	-1.31273	0.245562	1.01049	-0.146456	-0.260797	-0.0388724
AT1G78320	GSTU23	2	-0.244651	0.330142	-0.391549	0.137441	0.131155	-0.0699695	-1.19239	0.641524	0.308316	-0.679277	-0.0164753	-0.333921	0.303559	-0.0817724	-0.431726	0.0600542	0.175164	0.185325
AT1G78410	VQ10	7	0.366916	0.189252	0.32647	-0.210728	0.304875	-0.128721	1.7249	-0.0183209	0.0712591	0.19738	0.120923	-0.181713	-0.329435	0.367208	0.0616381	-0.141747	-0.500415	0.343001
AT1G78460	-	4	0.334666	-0.454425	0.5828	-0.484484	0.199836	-0.00729442	-0.296081	-0.421084	0.187527	0.168941	0.173855	0.57595	-0.165313	0.34605	0.9369	0.228365	0.429557	1.23347
AT1G78480	-	9	0.0356025	0.255768	0.362649	0.339773	0.512306	0.0393693	-0.156763	0.257176	-0.0586015	0.0169673	0.493756	0.504349	0.28034	0.697626	0.0582471	0.340735	0.796135	1.39747
AT1G78520	-	8	0	0	0.155821	0	0	-0.170724	0	0	-2.21281	0	0	-0.493676	0	0	0.613643	0	0	-0.022151
AT1G78530	-	2	0.087787	1.57762	0.146599	-0.120963	0.324351	0.157599	-0.00306311	-0.213727	-0.218982	0.15931	-0.0103176	0.47588	-0.201311	-0.064828	-0.0680375	-0.0898736	-0.0540274	0.0413492
AT1G78640	-	5	2.40921	-0.298837	-0.00125509	0.505829	-0.0858101	-0.0305512	0.187688	-0.679348	-0.0470332	0.481606	-0.429542	0.00535768	0.580685	-0.521984	-0.0885554	0.313426	-1.32445	0.00412339
AT1G78690	-	8	0.434395	0.146782	-0.0791457	0.26026	-0.00431457	0.39149	0.366734	-0.208166	-1.32768	1.37324	0.621524	-0.0245273	-0.0677689	0.215678	0.287151	0.103887	-0.298594	-1.16234
AT1G78720	-	1	0.827061	0.114791	-0.000571653	1.65966	-0.17312	-0.19118	-0.00504809	-0.684407	-0.10574	0.455221	-0.0356202	-0.123361	0.144439	-0.435527	-0.152349	-0.234739	-0.597513	-0.0893401
AT1G78750	-	2	0	0.0872702	-0.366871	0	0.385304	-0.186043	-0.14477	0.471404	-0.191969	0	-0.0182515	-0.245774	0	2.38576	-0.256024	-0.114002	0.4893	-0.381249
AT1G78815	LSH7	7	-0.158567	-0.00536243	0.0486681	0.0190734	0.432496	-0.21873	0.00207281	-0.315591	0.310867	-0.28994	-0.523546	-0.0788798	-0.20231	2.01067	-0.100659	0.794984	0.0370754	0.292182
AT1G78830	-	10	0.175727	0.195789	0.121933	-0.0769962	-0.190444	-0.134662	0.339332	-0.520233	-1.04335	0.253656	0.100882	-0.0596349	-0.606988	-0.191151	-0.308344	-0.102626	-0.527112	-0.552627
AT1G78850	-	10	0.290001	0.0312092	-0.222593	0.289132	-0.0850173	-0.408162	0.0392654	0.0436837	0.0747524	-0.0786078	-0.246542	-0.371389	-2.14038	-0.357245	-0.344418	-0.139828	-0.146171	-0.0582341
AT1G78955	CAMS1	2	-0.0898669	0.282268	-0.134395	-0.205433	-0.217868	0.0687924	0.0197393	0.491105	-0.341699	-0.163887	0.29651	-0.389031	-0.196613	0.347417	-0.152145	-0.0669651	0.80103	-1.21936
AT1G78970	LUP1	5	1.48891	0.34197	0.489163	0.287032	-0.202063	0.371144	0.174475	0.0103355	-0.119221	1.2837	0.252492	0.390503	0.463103	0.156445	0.743088	0.391081	-0.0212283	0.53931
AT1G79070	-	8	-0.00469974	0.114805	0.369995	0.208904	-0.112709	0.583599	-0.00176917	-0.127114	-0.434346	0.275382	0.157277	0.071747	-0.12958	0.474672	0.343377	-0.356201	-0.016621	-1.09601
AT1G79180	ATMYB63	7	0.154396	0.276954	0.477005	0.125755	0.294041	0.393595	-0.0802619	-0.154873	0.347277	0.530036	0.31756	-0.0316454	0.153877	0.155391	0.422056	0.252334	-0.0147176	1.26023
AT1G79410	2020-10-05	5	1.09786	-0.0676984	-0.258247	-0.125091	-0.345088	0.170739	0.0492417	-0.0481465	-0.476435	0.211623	-0.206549	-0.0420182	-0.262297	0.0237298	-0.144074	-0.277082	-0.208986	-0.293758
AT1G79450	ALIS5	5	1.59089	-0.19043	-0.091209	0.248344	-0.320056	0.329899	0.180624	-0.199029	0.0677323	1.3106	-0.30433	-0.136755	-0.00228787	-0.176044	0.429619	0.492145	-0.286856	-0.023055
AT1G79470	IMPDH	8	0.0115604	0.311742	0.0043524	0.176748	0.0837647	0.122184	0.167744	-0.457276	-1.01176	0.0571111	0.144763	-0.107377	0.0304552	0.135389	-0.114501	-0.272262	-0.458021	-0.576409
AT1G79480	-	7	0.483507	0.135813	0.157227	0.014973	1.46179	0.0352662	0.0181912	-0.145305	-0.150314	0.298812	-0.110136	-0.000459445	0.0981564	0.258593	0.0741416	0.294741	-0.0773785	0.139138
AT1G79520	MTP9	9	0.209457	0.345417	-0.0999065	0.283427	0.202729	0.173872	-0.476444	0.495768	0.214728	0.290056	0.650042	0.215731	0.745368	0.715607	0.200314	0.785634	1.36048	0.268099
AT1G79640	-	5	1.06766	-0.105801	0.0377418	-0.287658	-0.135535	0.0525862	-0.125806	0.015907	0.114519	0.212759	-0.213939	0.0440248	-0.196767	0.0599739	-0.0338101	0.287029	0.51898	0.0392686
AT1G79660	-	7	0.159287	-0.291131	0.217539	0.249708	0.0201181	-0.0314059	-0.0549214	-0.401617	1.02217	0.0832314	-0.0899784	0.128147	-0.2427	-0.0494084	0.064346	-0.138686	-0.805698	0.496321
AT1G79690	NUDT3	1	0.0850135	-0.237511	0.0607538	0.105321	-0.11813	0.311886	0.389838	-0.845742	-0.244393	0.38826	-0.353291	-0.00119034	-0.162705	-0.214906	-0.0240012	0.0754038	-1.0695	-0.15809
AT1G79710	-	10	0.0620266	-0.209779	-0.107813	-0.301012	0.0653023	0.143244	0.0329308	-0.0937307	0.0158599	0.0515173	-0.590509	-0.104623	-0.272809	-0.0930754	0.141344	0.0404703	-1.02467	-0.0344651
AT1G79760	DTA4	7	0.603528	-0.298544	0.0618622	0.49712	0.230846	-0.0424939	0.290582	0.342797	0.0234098	0.366779	-0.185542	0.132933	1.11993	0.163856	-0.0158043	0.201917	-0.0733909	-0.1152
AT1G80050	APT2	7	-0.160157	-0.0537896	-0.0129184	0.0927742	0.0529184	0.10797	0.357462	0.0543119	1.18213	0.249886	-0.0722656	-0.0722198	0.383435	0.369828	-0.105679	0.418565	0.353264	-0.0764204
AT1G80130	-	9	0.39632	0.405695	0.71987	0.417782	0.304452	0.817735	0.547299	0.409138	1.09129	0.569979	0.665293	0.832139	0.814191	0.784792	1.43019	1.37033	1.28962	1.82556
AT1G80180	-	2	0.704875	-0.123608	-0.452737	-0.369658	0.0471343	-0.0384081	-0.3497	0.561042	-0.0765812	0.500964	0.366046	0.0916103	0.160962	0.216746	-0.123842	0.670093	1.48071	0.0239059
AT1G80240	-	4	-0.394923	-0.19047	0.288331	-0.00613148	0.160617	-0.0692611	-0.0820508	-0.0528857	0.310755	-0.27225	-0.132478	0.24734	0.0618464	0.2225	1.19538	-0.0254484	-0.12128	1.13605
AT1G80310	MOT2	9	0.335955	0.102457	-0.0628359	0.481875	0.39027	0.229257	0.041334	0.221578	0.221269	0.301187	0.22624	0.150982	0.813672	0.7385	0.254887	1.14389	1.01044	0.681868
AT1G80325	-	4	-0.379128	0.0502729	1.27395	0.16741	0.463395	-0.169417	-0.425125	-0.00497925	0.00680666	-0.0937645	-0.00602373	1.05416	-0.438689	0.313144	0.208236	-0.231958	-0.00298119	0.223285
AT1G80440	-	6	2.21889	0.469687	-0.0137344	2.51067	-0.570863	1.02567	-0.00380416	-0.15021	-0.326414	0.194	0.482095	0.153311	2.1144	-0.422221	1.56203	1.02248	-0.0752418	-0.34966
AT1G80470	-	4	0.0346583	0.0582994	0.409677	0	-0.161506	-0.194399	-0.00765009	0.0951077	0.439032	0.0363819	0.225094	0.22596	0	-0.128078	1.07278	-0.127098	-0.0283215	0.468202
AT1G80520	-	2	-0.561083	0.131002	0.68463	0.0516405	0.0758331	0.0195733	-0.046343	0.12848	-0.385837	-0.301554	0.0464488	0.38811	0.358291	1.81605	-0.1185	-0.181141	-0.225274	-0.15636
AT1G80570	FBL14	7	0.36876	-0.132949	0.0582943	-0.00296521	0.0146803	-0.355229	-0.347615	0.05176	0.251788	0.26873	-0.171232	0.116272	-0.00598886	0.0522154	-0.232859	0.140263	0.153842	1.03196
AT1G80700	-	7	0.245106	0.200328	-0.429952	0.135577	-0.111593	-0.0373654	0.247003	-0.328216	-0.0820232	0.134612	-0.0781152	0.594232	1.49259	-0.143026	0.123169	0.159128	0.10146	0.131841
AT1G80820	CCR2	2	0.620755	0.122922	0.243262	-0.0580523	-0.316149	-0.403804	0.300924	0.00500234	-0.120415	0.609605	0.262179	0.14515	0.194054	-0.0835174	-1.236	0.1334	0.423239	-0.295535
AT1G80980	-	5	1.01869	-0.157987	-0.236635	0.0201857	0.0517032	0.113565	0.207897	-0.209541	-0.22562	0.184995	-0.402012	-0.164131	-0.427829	0.0820894	0.207014	0.328081	-0.113907	0.0340063
AT1G80990	-	1	0.931497	-0.234279	0.0582741	0.993207	-0.350139	-0.0611372	-0.0986387	-0.508311	-0.111899	0.384925	-0.446716	0	0.634525	-0.333281	-0.0611372	1.05111	-1.79365	0.011279
AT2G01008	-	10	-0.195532	0.151652	-1.41847	-0.151168	-0.243008	-0.394618	-0.0623497	-0.460901	-0.306418	0.175151	0.212252	-0.128667	-0.144183	-0.200693	-0.134057	-0.327313	-1.1453	-0.372261
AT2G01010	-	2	0.0261712	0.300541	0.268002	0.0817645	-0.0819281	0.0128861	-0.183503	-0.0711378	-0.21119	0.309969	0.112241	-0.0594961	-0.0490794	1.6515	-0.0918203	-0.109993	0.183039	-0.270697
AT2G01200	IAA32	10	-0.420979	0.0605317	-0.00898322	-0.0243882	-0.221708	-0.0185286	-0.031976	-0.0241238	-0.288254	-1.54019	-0.444695	0.0631202	-0.453072	-0.410232	0.0808612	-1.09517	-0.452646	-0.190368
AT2G01275	-	7	0.457378	0.852877	0.463096	0.18809	0.120549	-0.127174	0.332879	0.0370529	1.4447	0.106135	0.610497	0.404659	0.300307	0.256345	0.307751	0.318929	0.0945924	0.736765
AT2G01340	At17.1	7	0.346719	-0.679201	-0.357755	0.344316	-0.27185	0.325802	0.268317	0.263218	1.17243	0.278942	0.114556	0.121133	0.539735	0.0943436	0.233376	0.553792	0.576553	1.00847
AT2G01420	PIN4	7	-0.071168	-0.100616	-0.0347039	-0.35175	0.0533403	0.189712	-0.181931	0.326046	0.198822	-0.262796	-0.0455004	0.129626	-0.101199	0.215656	0.4044	0.114739	0.508498	1.10298
AT2G01422	-	2	0.532148	0.445163	0.0455261	-0.0527454	0.0915123	0.0627469	-0.978044	1.71894	-0.253373	0.500354	1.2746	0.0498411	0.326301	1.20364	-0.0895027	-1.05885	2.98059	-0.0900495
AT2G01560	-	1	0.673476	-0.609721	0	0.728009	-0.547924	-0.10248	0.14448	-1.47921	0	0.463376	-1.11936	0	0.601519	-0.469308	-0.10248	0.289372	-1.66145	0
AT2G01580	-	6	0.733054	-0.145348	-0.0891712	1.83802	0.263442	0	-3.47375	-0.193466	-0.238622	0.05919	-0.482024	-0.0891712	2.51192	-0.468743	0.287242	2.00978	-1.95485	-0.185748
AT2G01990	-	8	0.0389272	0.0918887	0.102074	-0.24789	-0.0865403	-0.136838	0.176794	-0.00857035	-1.49647	0.192007	0.447899	0.00635571	-0.265494	-0.0152596	0.0925486	-0.0943578	-0.252757	-0.377317
AT2G02020	NPF8.4	2	0.0105376	0.362861	-0.0481327	-0.0413247	0.135172	-0.243053	-0.0489922	0.0658931	0.170031	-0.0398767	0.150892	-0.112827	-0.175961	0.328319	-0.220366	0.00185938	1.30386	-0.300105
AT2G02061	-	1	0.489931	-0.090206	0.0935164	0.540733	0.0491963	0	0.467116	-1.70982	0.0417218	1.04715	-0.445726	0.0306786	0.122697	-0.145651	0.152433	-0.0388592	-1.87568	-0.0537628
AT2G02100	PDF2.2	7	-0.0142166	-0.163747	-0.113014	-0.0846397	-0.133516	-0.183045	-0.144887	-0.124748	1.63217	-0.123293	-0.169929	-0.0554967	-0.225777	-0.282819	-0.30217	-0.181547	-0.317622	0.060377
AT2G02120	PDF2.1	10	-0.201541	-0.367443	-0.334048	-0.211388	-0.167444	0.406352	-0.809043	-0.448302	-0.0171762	-0.593948	-0.224643	-0.213197	-0.16757	-0.881246	0.302061	-1.17491	-0.788447	0.274839
AT2G02130	PDF2.3	7	-0.147966	-0.240755	-0.0563555	-0.080092	-0.111272	0.0271812	-0.133196	-0.295403	1.2125	0.00975968	-0.193409	0.0100517	-0.0781565	-0.194098	-0.000296582	-0.44944	-0.592565	-0.208706
AT2G02140	PDF2.6	4	0.364217	0	0.598997	0	0.086849	0.195461	0.537871	0.0984459	0.302937	0.461588	0.317783	0.373301	0	-0.232894	0.595765	-0.361502	0.175326	1.15077
AT2G02350	SKIP3	10	0.059549	-0.106047	0.0823269	-0.0463937	-0.249252	0.0874848	-0.119791	-0.153057	-0.201149	-0.0635584	0.097071	0.317689	-0.200682	-0.255102	-0.449538	-1.08688	-0.20389	-0.12115
AT2G02380	GSTZ2	1	-0.0853907	0.218451	0.0700453	1.81115	-0.455662	-0.0845306	-0.259769	-0.199062	-0.311998	0.687382	-0.117994	0.265732	0.631	-0.540655	0.0550459	-0.0507918	-0.300971	-0.0575398
AT2G02430	-	7	0.0774437	-1.73555	0.00315618	-0.34541	0.0873363	0.235833	-0.00558549	-0.298633	1.41881	-0.0562287	-0.544629	-0.291543	0.00131138	0.00194004	-0.130439	-0.278472	0.0902568	0.142208
AT2G02820	MYB88	10	0.00361891	0.175847	0.193933	-0.311568	-0.100672	-0.0522633	-0.187501	-0.120708	-0.27643	0.166849	-0.161192	0.155792	-0.382113	-0.192107	-0.0559352	0.0221542	-1.28489	0.000733809
AT2G03010	-	10	-0.139321	-0.0560556	0.0120784	-0.21972	0.0603108	-0.101684	0.0530667	-0.0157425	0.0477747	-0.426917	-0.355668	-0.0658171	0.145954	-0.5594	-0.128887	0.190209	0.0940039	-1.29393
AT2G03090	EXPA15	7	0.113094	0.0905417	0.0603975	-0.000232773	0.193724	0.0374933	0.144067	0.430397	0.493238	0.327109	0.200025	0.364851	0.302896	0.257486	0.425014	0.592076	0.643726	1.00091
AT2G03160	ASK19	1	0.250931	-1.54554	-0.268356	2.63481	-0.343287	0.124079	0.105565	-0.694262	0	0.254314	-0.24101	-0.142613	0.185771	-0.252389	0	-0.0446603	-0.208921	0
AT2G03200	-	8	0.0824648	0.349834	0.287158	0.0390621	-0.4671	1.00945	-0.395332	-0.063447	-1.84582	0.248473	0.460297	0.443448	0.051418	0.354453	0.322358	0.575137	0.307082	-2.07361
AT2G03290	-	2	-0.117875	0.241552	0.355888	0.0485698	0.2157	-0.675026	-0.28866	1.88584	-0.634631	0.222518	0.892272	0.289031	0	0.765974	-0.392484	-0.403665	2.67612	-0.584833
AT2G03310	-	2	-0.023432	0.188607	-0.156984	-0.18076	-0.0529734	-0.199181	-0.292293	0.0247235	-0.132638	-1.34106	0.425897	0.168565	0.28359	-0.000215285	-0.0359357	0.336098	0.532439	-0.240376
AT2G03320	-	10	-0.22213	-0.218701	-0.166425	0	-0.258872	-0.524377	0	0.225622	-1.00871	-0.191481	-0.218701	0.507414	0.444353	-2.21821	-0.469414	0.138391	0	-0.040903
AT2G03460	-	10	0.247618	0.405539	-0.0275244	0.101384	-0.348238	0	-0.413856	0.833791	-0.0244919	0	0.350601	-0.0275244	0.16304	-1.04392	0.0429886	-0.533257	-0.266449	-0.0564945
AT2G03740	-	3	0.576517	0.379801	-0.00415579	0.395349	-0.165575	0.0242383	-5.89456	1.57558	-0.0476057	0.489208	0.658301	-0.0355331	0.428042	0.603817	-0.217629	-3.88062	2.35207	-0.326405
AT2G03830	RGF8	3	0.742463	0.243036	-0.203801	-0.193677	0.348647	-0.134507	-3.02891	0.73826	0.247128	0.712878	0.380798	0.0383383	0.526413	0.406729	-0.108699	-1.71078	1.11181	-0.0277579
AT2G03850	-	3	0.173615	0.987153	0.00598655	0	-0.320464	0.131217	-4.49222	2.0716	0.169405	0.789076	1.52051	-0.0914953	0	0.690023	0.0311201	-5.797	3.37739	-0.163413
AT2G03880	PCMP-H44	2	-0.0678143	1.25866	0.0113036	0.195395	0.116841	-0.17056	-0.35346	-0.194446	-0.132272	-0.0478943	0.0549912	0.176726	-0.103248	0.00938206	-0.274068	-0.297513	-0.161413	-0.0186516
AT2G03980	-	4	0.0676648	0.177907	0.537965	0.00390923	0.279365	-0.0225138	-0.0262566	-0.529949	0.287763	-0.0470293	-0.301816	0.292753	-0.322511	0.413999	0.636821	0.279883	-0.580251	1.11742
AT2G04020	-	7	0	0	-0.214751	0	0	0.0660331	-0.0820694	0	2.33667	0	0	0.245762	0	0	-0.142303	-0.0820694	0	0.0911005
AT2G04100	DTXL5	1	0.246307	-0.0720634	0	1.79612	-0.0623497	0	0.0377144	-0.276865	0	0.0365847	0.0364507	0	0.10274	0.0868288	0	-0.0283745	-0.28721	0
AT2G04115	-	8	0.166274	-0.14393	0.228037	0	0	0.448854	0.538729	0.0587641	-0.662714	1.14986	0.0802599	0.236019	0.491618	0.120164	0.337842	-0.0612351	0.0490848	-1.1806
AT2G04135	-	10	0.209251	0.116386	-0.197723	0	-0.0797745	-0.603742	-0.0817413	0.235944	0.37711	0	-0.131385	-2.41851	0	-0.144273	-0.325661	-0.0817413	0.125201	-0.0336935
AT2G04160	AIR3	2	0.254117	0.117567	-0.105994	-0.0876445	0.270017	-0.0055207	-0.103293	0.476085	0.112324	0.28627	0.154949	-0.0504709	0.452269	0.296295	0.231947	0.230357	1.13566	0.248719
AT2G04220	-	1	0.18586	-0.239913	0.113224	0.518217	-0.14727	0.0969015	-0.121504	-0.188902	0.230107	0	-0.181808	0.271309	0.310102	-1.57625	0.560635	0.284799	-0.460305	0.106447
AT2G04430	NUDT5	10	0.0558047	0.0315289	0.475333	0.117286	-0.407054	-0.356892	1.77222	-0.284372	-1.10531	0.293874	0.244325	-0.074022	-0.0886057	-0.178423	-0.465847	-0.00843595	-0.180571	-0.417761
AT2G04790	-	5	1.23937	0.0743874	-0.219579	0.331761	-0.0835752	0.0213661	-0.0520771	-0.0580587	-0.23262	0.156563	0.337507	-0.325932	0.647801	0.231655	-0.131237	0.21302	0.11082	-0.659957
AT2G04852	-	7	0.366009	-0.439156	-0.188067	-0.440532	0.149474	-0.440391	-0.280675	0.174149	0.152729	0.842646	-0.0784542	0.317294	1.06342	-0.370633	-0.62925	-0.187234	0.214812	-0.117208
AT2G05160	-	2	0.334491	0.143759	-0.0800323	-0.285128	0.0852337	-0.0166977	-2.28247	0.494891	-0.0753363	0.167369	0.191304	0.0357224	-0.0794671	0.239419	-0.0821881	-1.93333	0.797944	-0.110351
AT2G05185	-	5	2.25326	0.0581496	-0.366545	0.0686803	0.000327763	-0.257417	-0.0536757	0.229901	0.346697	-0.0288259	0.0815981	-0.423172	-0.379634	-0.481586	0.232867	0.507786	0.473038	0.297229
AT2G05380	GRP3S	10	0.136768	-0.124849	-1.21325	-0.330117	-0.306821	-1.49073	-0.257001	-0.459945	-1.11386	-0.0132562	-0.129095	-1.28112	-0.106159	0.040971	-1.90671	0.51257	-0.142705	-1.81696
AT2G05400	-	5	1.73494	0.216003	0.29103	0.114392	0.312086	0.130883	0.223346	0.362695	-0.0609666	-0.0892319	0.00654935	0.0356346	0.113722	0.334588	0.0432466	0.326038	1.32165	-0.193475
AT2G05410	-	2	0.29861	0.0428357	0.0599473	0.531689	0.282074	0.528579	-1.12965	-0.0133059	-0.233363	0.142308	-0.238952	-0.0496811	0.138969	0.345341	-0.14721	-0.441183	0.665334	-1.25872
AT2G05540	-	10	0.285931	0.154496	-0.0217593	0.415374	0.0533959	-0.00589543	-1.31009	-0.709529	-0.408398	-0.444258	-0.136406	-0.181569	0.143895	-0.76187	-0.20414	-1.33798	-0.299791	-0.0105495
AT2G05850	SCPL38	4	0.0847789	-0.243165	1.33072	-0.166213	-0.216789	1.4401	-0.0946883	-0.234469	0.783339	0.101994	-0.0802678	1.74333	-0.217763	-0.326649	3.16954	-0.0742759	-0.189085	1.70691
AT2G05910	-	10	-0.359461	-0.446776	-0.00891571	-0.132185	-0.251615	0.117758	-0.0332187	-0.083773	-0.298423	-0.462928	-0.386818	0.302852	-0.288655	-2.13824	0.458464	-0.13771	-0.183482	0.410971
AT2G06002	-	7	-0.177802	-0.0246446	-0.307665	0.0744623	0.276135	-0.0185241	0.139661	0.313423	0.16466	-0.177802	0.184685	0.304141	-0.165711	0.303622	1.38325	0.175924	0.517752	0.420626
AT2G06850	XTH4	10	0.111554	0.2038	0.242436	-0.0138704	-0.220492	0.166507	0.288338	0.0509134	0.37544	0.0188597	-0.385792	-0.14705	-0.343155	-0.702522	0.251368	-1.08711	-1.42385	0.617355
AT2G06925	PLA2-ALPHA	8	1.24306	-0.250587	-0.282713	-0.0750699	-0.472043	0.646922	0.565707	-1.15642	-1.24654	1.03411	-0.166814	0.289985	-0.815159	0.149986	0.207684	-0.53815	-1.33221	-2.05324
AT2G07042	-	1	0.498415	-0.418599	-0.0216901	1.66996	-0.128034	-0.496734	-0.413628	-0.0517825	-0.479649	0.408908	0.105955	0.13216	1.49368	0.287256	0.283095	0.126716	0.304569	-0.292854
AT2G07080	-	2	-0.0339008	0.355054	0.1688	0.00787267	0.326226	-0.0621823	-0.0858218	0.301612	-0.021689	0.052544	1.54549	0.298234	-0.0359209	0.387788	-0.18042	-0.0463502	1.63552	-0.0637789
AT2G07090	-	2	0	0.375497	0.160276	0	-0.424794	-0.103657	-0.0710327	0.117664	-0.0683662	0	0.582678	0.156275	0	-0.429894	-0.65923	0.0187116	2.71011	-0.0683662
AT2G07560	AHA6	5	-0.0224868	-0.0142373	0.00628904	-0.0171068	0	0.20344	0.47214	0.0276101	-0.203146	2.71305	-0.013737	0.00159564	0.098686	0	0.0495672	-0.0506073	-0.061836	-0.136153
AT2G07727	MT-CYB	10	-0.0128705	-0.0389731	0.233793	-0.0114315	-0.0300226	0.141956	-0.324746	-0.149753	-0.026926	0.105183	-0.281407	0.0871007	-0.157558	-1.62367	-0.141539	-0.0733999	0.116749	0.0969129
AT2G07751	-	2	0.268106	0.176792	0.0928232	0.684652	-0.468347	-0.536739	0.350476	0.0709635	-0.271205	-0.196288	1.30755	0.419987	0.750978	-0.249018	0.0314208	0.534831	0.308668	-0.0431707
AT2G07779	-	7	0.268405	-0.200473	0.216834	-0.185881	0.155753	0.268051	-0.572469	0.178233	-0.114201	-0.247245	-0.144975	0.543416	-0.229845	0.154941	-0.660954	-0.49403	-1.23264	0.143744
AT2G07787	-	7	-0.0970594	0.0503884	0.126273	0.00467934	-0.00757442	-0.189671	0.0837735	-0.155289	1.1242	-0.1343	0.0214639	0.18119	-0.105431	0.14934	-1.90009	-0.17935	-0.129874	0.0823664
AT2G11810	MGD3	2	0.126951	0.205617	0.0428819	0.169409	0.284443	0.137103	0.0409187	1.29853	-0.330573	-0.147157	1.09725	0.321428	0.261355	1.16608	0.0638546	0.101081	1.41855	-0.66546
AT2G12461	-	7	-0.401871	-0.392397	1.02382	-2.91864	1.11424	-0.542055	0.70712	0.156484	-0.333892	-0.596773	0.411327	0.714859	-1.01439	0.409301	-1.34169	0.594838	-0.953186	-0.0643835
AT2G12465	LCR50	4	0	0	0.26378	0	0	-0.270301	0	0	-0.261272	0	0	0.238071	0	0	1.12723	0	0	1.02043
AT2G12480	SCPL43	2	-0.0688383	0.157222	0.12931	0.102131	0.164521	0.11064	-2.01211	0.578357	0.0600003	-0.0639321	0.381305	0.17706	0.16881	0.265451	0.0819501	-1.69576	0.688928	0.159323
AT2G13130	-	4	-0.0860662	-0.0415482	0.216441	-0.114618	0.285709	0.305046	0.183737	-0.107132	-0.0282994	0.1794	-0.180546	0.245995	-0.0751543	-0.4544	1.41182	-0.00862873	0.270759	-0.0620476
AT2G13547	-	5	2.04107	1.65687	0.999752	-0.825064	-1.83224	-0.544474	0.0310471	-1.7139	1.06246	-0.729786	-1.38446	-0.49316	0.217038	0.548885	0.129322	2.92629	1.6138	1.12225
AT2G13570	NFYB7	2	0.30683	0.708033	0.00954074	0.146192	1.483	0.127215	-0.195763	0.261068	-0.224489	0.318133	0.768812	-0.148911	0.0964358	0.0177509	0.0035296	-0.15101	0.736664	-0.177977
AT2G13960	-	10	-0.197477	-1.19717	-0.223287	-0.470031	-0.409265	0.258982	-0.339859	-0.0628329	-0.0468884	0.146868	-0.324833	-0.212871	0.0358027	-0.120229	-0.0958674	0.282204	0.186027	0.36911
AT2G14095	-	8	0.638882	-0.10068	0.130347	-0.374627	-0.166742	0.264015	0.139272	-0.0516111	-0.664068	0.0523361	0.147269	0.163569	-0.190673	0.100495	0.234376	-0.0661522	0.177583	-1.06051
AT2G14210	ANR1	1	-0.0492786	0.0886921	-0.0411195	0.034653	-0.532003	0.2761	0.25141	-0.0902555	-0.167473	0.0192681	-0.245445	0.251581	1.28991	-0.464374	-0.193988	0.22276	-0.163436	-0.0021386
AT2G14247	-	10	-0.427506	-0.198478	-0.0545101	0.00612951	0.365167	-0.186269	-0.199429	-0.208982	-0.121127	-0.180857	-0.371117	0.0638462	-0.511762	-0.207539	-0.0652411	-0.618004	-2.64078	-0.276795
AT2G14378	-	4	0	0	0.94901	0	0	1.05209	0	0	-0.17846	0	0	0.185161	0	0	1.46039	0	0	1.67855
AT2G14460	-	8	0.0309781	-0.112965	0.0358443	0.0277795	-0.105746	1.122	0.267267	-0.350595	-0.550503	0.295042	-0.174047	0.0108278	0.0914517	0.00445418	0.418381	-0.441425	-0.231209	-1.71249
AT2G14475	-	2	-0.0110022	0.346483	0.0710585	0.198403	-0.0565893	0.146767	-0.87911	0.792027	0.161967	-0.0463416	0.218732	0.227688	-0.147918	0.14084	0.108624	-1.26147	1.40215	0.0767183
AT2G14620	XTH10	1	-0.275544	-2.03011	-0.174023	-0.219919	0.10448	-0.036742	-0.337914	-0.0150948	-0.0483538	-0.236201	-0.441157	-0.045809	0.0311748	0.152621	-0.0737451	-0.349953	-0.471497	0.304886
AT2G15340	-	8	0.262177	0.38578	0.564852	0.0153705	-1.28821	0.423684	-0.195938	0.243797	-0.40237	0.122073	-0.0192189	0.563246	-0.075313	-0.0427636	0.154962	0.109581	0.204938	-1.08616
AT2G15440	-	8	0.017997	0.0683473	0.244894	0.017764	-0.309413	0.727984	0.560767	-0.410258	-1.00853	0.258132	-0.211641	-0.165291	0.103556	0.0676788	0.557926	-0.0275883	0.234768	-0.621885
AT2G15535	LCR10	8	0	0	0.18201	0	0.00674955	0.600109	0	0.0113527	-0.533567	0	0	0.281542	0	0.495571	0.550073	0.157819	-0.057102	-1.19865
AT2G15580	-	9	-0.00598537	0.269555	0.250699	0.719582	0.0701821	0.198169	-0.178911	0.116858	0.257843	0.181087	0.285117	0.220994	1.19674	0.580935	0.511239	-0.257474	0.491872	0.610231
AT2G15840	-	2	-0.272828	0.527198	0.193057	0.00665705	0.137884	0.0494286	-1.47681	-0.149159	-0.0537616	-0.158902	0.55565	0.111442	-0.0897593	-0.374901	0.0770631	-0.245629	-0.0295544	-0.0884833
AT2G15880	PEX3	4	0.197967	0.0766579	0.593338	0.280449	0.407315	0.0674899	-0.221373	-0.160251	2.17052	0.0604298	0.140276	0.410208	0.162735	0.438715	1.03047	0.772166	0.35781	1.82375
AT2G16050	-	8	0.375235	-0.00698371	0.0286946	-0.249685	0.0812973	1.0824	0.137604	-0.386183	-0.176257	0.47434	0.180307	0.552059	-0.53073	-0.391188	0.247018	0.1666	-0.14316	-0.259121
AT2G16245	-	1	0.267951	-0.736218	0	0.756866	-0.36088	0.0916183	-0.00124833	-0.261647	0.0545206	0.491301	-1.14995	0.383304	0.545277	-1.9013	0	0.340538	-0.648831	-0.0853695
AT2G16310	-	2	-0.169459	3.00746	0.374499	0	0.0973584	-0.281973	-0.103716	1.70986	0.305949	-0.211435	0.437201	0.503657	0.11966	0.351734	0.0595525	0.345525	2.16146	0.279384
AT2G16367	-	9	1.07796	-0.1282	-0.884871	0.296903	-1.26856	-0.0693366	0.737861	0.238937	-0.472605	1.41849	2.04913	-0.325466	1.72661	0.891507	1.03549	3.11052	2.45131	1.56448
AT2G16500	SPE1	2	-0.25546	0.223847	-0.0102012	-0.0174572	0.144546	0.132974	-0.258841	-0.308803	-0.498668	0.249545	0.423315	-0.162555	-0.136134	0.384805	-0.0548022	-1.16491	-0.183801	-0.652909
AT2G16535	ESFL8	8	0	0	0.136637	0	0	1.10203	0	0	-1.38371	0.89926	0	0.316641	0	0	1.07697	0	0	-1.43589
AT2G16586	-	4	0.37771	-0.251822	0.567922	-0.0542226	-0.0795891	0.0992828	-0.166062	0.0255347	1.04462	-0.179233	-0.115888	0.63947	0.203509	-0.286271	0.556971	-0.187303	0.0417422	1.58342
AT2G16740	UBC29	9	0.530692	-0.199772	0.234702	0.428919	0.444661	-0.298769	-0.289095	-0.517971	-0.0210943	0.310236	0.120849	0.387642	0.406076	2.39031	0.122641	-0.29187	-0.0139066	0.269126
AT2G16750	-	2	0.0755681	0.0103724	0.0348419	-0.0429406	0.221934	0.0106401	-1.82703	0.788186	-0.232768	0.371541	0.11599	0.0658123	0.0750058	0.404687	-0.109625	-1.47628	1.10098	-0.235613
AT2G16790	-	4	0.121651	-0.337238	1.13016	1.01772	-0.310143	0.349319	-0.182455	-0.748154	-0.104252	0.687398	-0.29319	0.290703	1.04269	-0.213416	1.40696	0.288526	-0.720557	0.289805
AT2G17040	anac036	7	-0.384603	-0.149557	-0.114127	-0.440729	0.436414	0.260974	0.271184	-0.205918	0.0125783	0.17305	-0.293671	0.101604	-0.290655	0.502318	0.086791	-2.28027	-0.38991	-0.0693827
AT2G17180	ZAT2	8	0	-0.0437703	0.36953	0	0	2.24543	0.0393709	0.00300483	-0.908334	0.186463	-0.0437703	0.5181	0	0	0.15615	0	-0.0422387	-0.948229
AT2G17230	EXL5	8	0.5592	0.192288	0.0947916	0.196686	0.00562822	0.444565	0.204559	0.0604598	-0.418883	0.347804	-0.238047	-0.186218	-0.369068	0.209973	0.271408	-0.903362	-1.2917	-1.55297
AT2G17295	-	2	-0.529852	-0.0929344	-0.60401	1.16248	-0.101722	-0.0777428	-1.45552	1.7689	-0.10727	-0.585686	0.193379	-0.0235529	0.921024	0.222093	0.489841	0.875634	1.86163	-0.587551
AT2G17300	-	8	1.11051	0.017386	0.22655	0.144737	-0.262738	1.74013	0.676098	-1.27943	-0.956069	1.06684	0.220984	0.0832129	-0.298982	0.368302	1.53975	-0.62019	-0.416093	-2.01282
AT2G17760	-	8	0.136056	0.0547744	0.303014	0.291685	-0.275125	0.424947	-0.0302025	-0.551028	-1.02114	0.72344	0.359843	0.102119	-0.175217	-0.101426	0.266076	-0.194852	-0.627999	-0.811852
AT2G17770	BZIP27	7	-0.196188	0.0848606	0.0457226	0.113228	0.00828246	0.564005	0.260869	-0.399046	1.42134	0.343895	0.0657598	0.137182	0.363712	0.0921251	0.23199	0.581296	-0.0114868	1.27133
AT2G17845	-	4	0	0	1.64547	0	0	0.267961	-0.072582	0	0.0983554	0	0	0.690178	0	0	2.60324	-0.072582	0	0.851214
AT2G17880	-	4	0.0397921	-0.00774885	0.457743	0.0202394	0.0676032	0.314377	-0.0652011	-0.209932	1.2218	0.422268	0.147101	0.484242	0.200271	-0.0135244	1.29453	-0.374262	-0.372833	1.19965
AT2G17940	-	2	0.0815109	0.22124	0.10602	-0.0678012	0.0223339	0.184183	-0.375804	0.0191834	-0.364445	0.147292	1.46271	0.353647	-0.238847	0.557014	0.0733979	-0.200326	1.05919	-0.195524
AT2G17980	SLY1	8	0.376624	0.0539703	0.270556	-0.0106904	-0.300083	0.58246	0.697333	-0.853318	-1.90985	0.472711	0.0293639	0.093658	-0.321459	0.146385	0.520463	-0.0541159	-0.307308	-1.90311
AT2G18050	HIS1-3	9	0.797809	0.550458	0.185368	0.520406	-0.0267564	0.117646	0.368747	0.763202	0.324903	0.690794	1.35082	0.590742	2.95424	1.89459	1.19357	5.47692	4.46923	1.88806
AT2G18115	-	6	1.6046	0.0392566	-0.0530699	3.89663	0.228482	-0.432894	-1.86585	0.235928	0.0115064	0.379161	-0.475893	0.0275535	4.27988	-0.254357	-0.238819	2.15149	-0.706403	-0.0620379
AT2G18120	SRS4	8	0.133774	0.653725	-0.00873524	-0.499758	0.193182	0.476005	0.207582	-0.337035	-0.440133	0.128551	0.289149	-0.187654	-0.374126	-0.0902054	1.82414	-0.228992	-0.409375	-2.03056
AT2G18130	PAP11	2	0	0.527099	0.0517286	0.0544555	-0.16786	1.545	-0.242073	1.70797	-0.659829	0	1.30693	0.507548	0	1.37601	-0.00869223	-0.242073	2.15887	-0.6303
AT2G18150	PER15	8	-0.379991	1.91515	0.213551	-0.298513	1.19939	-0.0523276	0.30699	-2.84383	-0.0933322	0.194618	0.0617413	0	-0.231586	-0.103056	0.0650175	-0.476706	-3.29083	-0.0933322
AT2G18190	-	1	0.24839	0.163136	-0.0424069	2.50031	-0.0863256	-0.0143834	-0.0697199	0.240294	-0.322002	0.385206	-0.119763	-0.0814711	0.386571	-0.234369	-0.383275	1.39005	-0.0122593	-1.2798
AT2G18260	SYP112	1	1.19982	-0.676645	0.459332	0.456588	-0.334196	0.109043	-0.0202977	-0.443625	0.391022	0.811474	-0.866492	0.193014	0.581503	-0.529333	0.170758	0.511067	-0.956422	0.161469
AT2G18328	RL4	8	0.79344	-0.37152	-0.413096	-0.198549	-0.432197	0.529628	-0.00464716	-0.504	-0.711776	0.306859	-0.0946529	-0.377906	-1.0317	-0.219878	0.0322303	-0.165725	-1.06065	-1.70634
AT2G18420	GASA11	3	-0.218521	0.747142	0.0218602	0.0954366	0.0315124	0.155181	-2.97494	2.45521	0.164066	-0.0276155	1.2486	0.0144823	-0.0711509	0.940284	0.00732954	-3.02949	3.80075	-0.106615
AT2G18510	emb2444	7	-0.123662	-0.0530572	-0.0934979	-0.226549	0.111765	-0.0744247	0.0306335	0.186257	1.38181	-0.0932768	0.0227679	0.0352386	0.0361214	0.0055225	-0.124859	0.316014	0.0634404	0.216955
AT2G19000	-	4	0.355446	0	0.566457	0	-0.0600836	0.142955	0.482062	-0.0592882	1.24895	0	0	0.43457	0.112419	-0.0600836	0.464794	0	-0.0527476	0.0696749
AT2G19010	-	4	0	0	1.88725	0	0	-0.547849	0	0	0.174326	0	0	0.234461	0	0	-0.126514	0	0	-0.232043
AT2G19070	SHT	3	-0.0216191	0.359343	-0.0387394	0.0108938	-0.0277418	0.162341	-4.58114	1.27679	-0.705049	0.597506	0.701506	-0.175933	0.283594	0.591178	-0.7183	-7.91669	1.57518	-1.24652
AT2G19110	HMA4	2	0.23553	0.355945	-0.0610147	0.130304	0.0693417	-0.0313528	-1.0285	0.656272	0.0103114	0.0678916	0.420812	-0.00213115	0.177227	0.0499503	-0.135901	-0.496623	0.838182	-0.13115
AT2G19500	CKX2	2	0	0.389134	0.383072	0	-0.143559	0.00524047	0.0675554	0.217521	-0.210422	0	0.553891	0.193326	0	2.0307	0.063928	-0.0615632	3.75507	-0.544113
AT2G19700	-	1	0.410085	-0.524706	0.225327	2.06291	-0.400159	-0.243197	-0.0277908	-0.392955	-0.085906	0.29837	-0.689115	0.128792	-0.0101095	-0.290462	-0.17943	0.367197	-0.457654	-0.0391195
AT2G19780	-	8	0.0606612	-0.197389	-0.146269	0.272456	-0.0553658	0.361692	0.050666	-0.46734	-1.04423	0.248331	-0.186163	-0.20081	-0.175153	-0.0873173	0.143903	-0.516118	-0.665934	-0.95089
AT2G19800	MIOX2	4	0.912909	0.872534	0.850759	0.333942	0.507201	0.678756	0.0619686	0.454627	0.451387	-0.0109008	0.426788	0.845674	-0.579462	0.111582	0.796217	-1.46629	-0.906768	0.427428
AT2G19850	-	4	0.121227	-0.127973	0.272928	0.0849982	-0.109994	0.0731412	0.453325	0.0450765	1.2201	0.0669128	0.175872	1.35904	-0.113771	-0.0232925	0.286677	0.253667	-0.14263	1.20137
AT2G19980	-	4	0.0917511	0.386912	2.48675	-0.177602	-0.303926	-0.10656	-0.145232	0.152493	1.56915	0.39523	-0.00925711	0.381482	-0.211646	-0.0800698	0.253134	0.136907	0.151345	1.45316
AT2G20080	-	1	0	-0.294948	0	0.220427	-1.07382	-0.0854147	-0.284479	-1.44429	0.00544305	0.0505195	-0.489812	0	0.321004	-0.339521	0.157868	-0.250019	-1.78833	-0.0327988
AT2G20142	-	10	0.0413347	-0.584151	0.216982	-0.510488	0.0422055	0.192807	2.35718	0.0765217	-0.124706	-0.418336	-0.623807	0.0364029	-0.488364	-0.126024	0	-0.173405	-0.0834603	-0.124706
AT2G20470	-	2	0.0988047	0.381227	-0.0248825	-0.00722155	0.0320763	-0.285495	-0.572361	0.550018	0.125827	0.237387	0.346442	0.0926729	0.24684	-0.0504624	-0.204937	-0.40194	1.06295	0.0253469
AT2G20500	-	7	0.374425	0.218543	-0.0316244	-0.594161	0.166845	0.225082	0.193532	-0.023185	0.374862	0.346955	-0.0638623	-0.166931	-1.07775	0.401435	0.381968	0.0835024	0.352219	0.153056
AT2G20560	-	1	-0.198453	-0.660686	0.121566	0.134203	0.114375	0.000770704	0.179386	-0.236491	-0.104004	-0.056677	-0.425934	0.118617	-0.090882	-0.234785	-0.304904	0.23669	-1.56609	0.336347
AT2G20562	-	8	0.572669	0.758626	0.0870612	0.260876	-0.323763	0.846625	-0.408371	0.29684	-1.1299	-0.22604	0.519781	-0.0165826	-0.195335	-0.560995	0.605011	-0.2781	-0.457234	-1.1981
AT2G20635	BUB1	7	-0.292126	-0.257973	-0.0171361	0.184172	-0.336251	-0.00925622	0.146703	-0.333346	-0.0468138	-0.0060988	0.164178	-0.152154	-0.147856	0.0735895	-0.0243872	-0.262002	-0.248324	1.26022
AT2G20670	-	8	-0.316823	0.177795	0.119685	0.178132	0.423655	0.459823	-0.661197	-0.408583	-0.730401	-0.572219	0.206253	0.26569	0.514718	0.363343	0.663407	-1.27978	-0.575205	-0.950087
AT2G20722	-	10	0.298739	-0.0925708	0.126951	0.415207	-0.145759	-0.239398	-0.0596349	-0.292286	0.187085	0.00123463	0.049222	0.0433865	-0.0664792	-0.248737	-0.710906	-0.222661	-1.11491	0.291628
AT2G20825	ULT2	6	0.905951	0.0610155	-0.1369	3.88917	0.171163	0.152592	-1.29863	0.154058	-0.0200292	1.70767	0.0482923	-0.0904463	3.89209	-0.230003	0.0634349	0.761976	-0.582956	-0.158599
AT2G20940	-	7	0.0030577	-0.0301376	0.151406	-0.0635726	0.159306	-0.181048	-0.0913243	0.173107	1.02911	-0.201215	-0.0645727	0.0177932	-0.111387	0.128316	-0.261623	-0.283859	-0.0381929	-0.0651085
AT2G20970	-	2	-0.15089	0.125194	-0.0122647	0.239791	0.205134	0.106306	-1.68883	0.663245	-0.0759584	-0.0968419	0.433345	0.0006339	0.0754478	1.1885	-0.0841707	-1.71318	1.06693	-0.49971
AT2G21100	DIR23	1	0.612487	0.636701	-0.320297	-0.0541652	0.531792	0.0522647	0.403432	-3.17303	0.185769	0.114298	-0.495146	0.373815	-0.0653955	0.180058	0.334328	0.460574	-3.80847	0.0462468
AT2G21140	PRP2	5	1.74499	0.401275	0.324476	1.34479	0.202663	0.0847034	-2.08925	0.196608	0.0205972	1.39857	0.454793	0.021745	1.07561	0.190194	-0.14749	-0.428351	0.188436	-0.274789
AT2G21180	-	2	-0.21066	0.327812	0.0314059	0.0572456	0.217165	0.168544	-0.158591	0.297853	0.326484	-0.112758	0.541427	-0.0229518	0.653303	0.465353	0.315026	0.668678	1.05267	0.596054
AT2G21210	-	2	-0.710698	-0.0601043	-0.356765	0.178666	-0.029288	-0.238382	-0.497616	0.429463	0.0141498	-0.62037	0.42967	-0.344237	0.31216	0.270486	-0.195925	-0.440858	1.06305	-0.0442123
AT2G21220	-	2	0.108891	0.347915	0.0802546	-1.32559	0.316074	0.138429	-0.752515	1.30079	0.0574959	0.417626	0.352391	0.0743277	-1.1752	0.629554	-0.0691877	-0.503337	1.25781	0.0928882
AT2G21237	-	2	-0.140497	0.57426	0.0788304	0.15699	0.184169	0.09612	-1.46815	1.8086	0.126938	-0.526505	1.03329	-0.0406873	0.238677	0.701014	-0.115873	-1.87462	2.47278	-0.262718
AT2G21320	BBX18	8	-0.244121	-0.138971	-0.0535126	0.657679	-1.01252	0.245761	0.316618	-0.162569	-0.0478957	0.275106	0.129373	0.0401843	0.239296	-0.187287	0.482465	0.142413	0.184685	0.00593323
AT2G21430	-	1	0.210565	-0.286191	0.229379	0.556018	0.275544	-0.0498594	0.063534	-0.60835	0.0298365	0.242953	-0.495983	-0.0170102	0.513381	-0.206774	0.320421	0.402805	-1.23711	0.380083
AT2G21490	LEA	5	3.06211	0.0341107	-0.184409	0.126339	0.108721	-0.00910544	1.05363	0.0364599	0.207938	0.63687	-0.353279	-0.17639	0.0593763	0.170946	-0.14168	0.429037	-0.166431	0.165566
AT2G21510	-	2	0.297886	0.252221	0.0982966	0.0139767	0.258928	0.358911	-0.464559	0.541806	0.0450982	0.357518	0.232312	0.0800676	0.163665	0.516032	0.203899	-0.15057	1.30192	-0.137495
AT2G21540	SFH3	7	0.189724	-0.375916	0.38677	0.0929499	0.0705363	-0.220646	-0.0899687	0.0485458	1.17105	-0.022235	-0.263632	0.233681	0.55201	-0.270275	0.343026	0.0102884	0.142913	1.47605
AT2G21640	-	10	0.300685	-0.311354	-0.356041	0.190843	-0.360767	-0.573489	-0.122706	-0.543867	-0.950833	0.127357	-0.524065	-0.370066	-0.134365	-0.455676	-0.455768	0.391696	-1.36359	-0.801056
AT2G21650	RL2	10	0.450063	-0.509337	-0.297455	1.87939	-0.403118	-0.0422264	-0.122202	0.285355	-0.169163	-0.550242	-0.15411	-0.350151	0.31414	-0.480637	-0.262987	-0.326411	-0.320536	-0.521807
AT2G21680	-	1	0.522318	-1.33147	0.0320852	0.463704	-0.122987	0.00898341	0.463951	-0.471614	0	-0.296498	-0.574071	0	0.544386	0.00964848	-0.0140088	2.50745	-1.48856	0
AT2G21730	CAD2	2	0.235156	0.384828	-0.003145	-0.14408	0.427908	-0.0501144	-0.937634	0.503276	-0.187833	0.344902	0.330958	0.30932	-0.175972	0.649514	-0.0328361	-0.861759	1.26744	-0.280199
AT2G21820	-	9	0.515812	0.581203	0.134465	1.13524	0.393459	1.46204	0.145737	0.194524	0.376598	-0.184136	0.995184	0.239734	2.57837	0.342627	1.47869	4.04884	5.13268	1.71434
AT2G21830	-	9	0.132098	0.112643	0.225856	0.0809488	0.120074	0.0530371	-0.0356142	-0.0265617	0.0616582	0.0064906	1.05573	0.257155	1.49568	0.149223	0.00335887	0.162501	0.349659	0.4004
AT2G21880	RABG2	5	1.90845	0.0946846	0.355262	0.120796	-0.234384	0.667208	0.429765	-0.296499	-0.0466282	0.46	0.201454	0.0856886	-0.00945891	-0.43292	0.326878	-0.0738035	0.00976958	-0.272909
AT2G21895	-	2	0	-0.0584043	-0.173782	0	-0.181137	0.180987	-0.283256	0.805345	-0.188355	0	1.01791	-0.211286	0	0.338405	-1.52776	-0.283256	0.734864	-1.84331
AT2G21930	-	2	-0.0592146	0.245862	0.0542926	-0.065659	-0.252347	0.361759	-0.493012	1.00509	-0.277251	-0.0522728	0.473305	-0.16183	0.0476076	0.142007	0.128456	-0.303052	1.13208	-0.406617
AT2G21990	-	4	0.0815287	0.163406	0.843064	0.246669	0	-0.0567711	0	0.0728666	1.94942	0	0.255022	0.697146	-0.0914792	0	1.30532	0.124093	-0.0522843	1.55981
AT2G22030	-	3	-0.146486	0.357896	0.0393507	0.3733	0.283202	-0.161358	-2.98465	0.591638	-0.0555712	-0.146486	0.648003	-0.122709	0.232092	0.362013	-0.270353	-2.3439	0.746545	-1.19057
AT2G22055	RALFL15	4	0	-0.184173	1.64843	0	0	1.55471	0	0	-0.741923	0.873945	-0.184173	1.30652	0	0	1.69736	0	0	-0.352142
AT2G22060	-	2	0.104111	0.051649	-0.304586	0.258899	-0.313983	0.0326487	-0.397415	0.450818	0.168728	0.396363	0.3963	0.0798148	-0.0670494	0.0554846	-0.0399148	-0.149402	1.34283	-0.151693
AT2G22122	-	8	0.157596	-0.0367473	0.581081	-0.191965	-0.240939	0.499165	0.328087	-0.20135	-0.415803	-0.392621	-0.158555	0.511593	-0.452703	-0.449671	0.113615	-1.06276	-0.33164	-0.210316
AT2G22170	-	7	-0.32329	-0.148039	-0.100464	-0.243336	0.146867	-0.165468	-0.148673	0.284777	1.1362	-0.754728	-0.361437	-0.0657126	-0.18467	-0.405154	-0.166061	0.0168839	-0.0145506	0.0918397
AT2G22180	-	8	0	0	0.284971	0	-0.0374241	0.446964	0.0830719	-0.0312807	-0.519994	0	0	0.274013	0	-0.0374241	1.17131	0	-0.0312807	-1.03302
AT2G22200	ERF056	7	0.110076	0.14306	0.0663011	-0.20535	-0.179836	0.252757	0.136556	-0.0639273	-0.307689	0.259551	0.0221183	-0.137878	0.34005	-0.37612	0.35321	0.723036	1.3171	1.19347
AT2G22340	-	4	-0.109295	0.16543	1.37391	0.190396	-0.191905	0.259507	0.0324305	-0.157952	0.363408	0.104346	-0.278929	0.168098	-0.159961	-0.112056	1.21566	-0.0774081	-0.0935605	0.248278
AT2G22390	ATRABA4E	10	-0.164924	-0.41663	0.258462	-0.00967668	-0.108314	-0.41317	0.171355	0.00747461	0.007501	0.0379331	-0.515864	-0.023465	-0.0997877	0.276726	-0.205864	-1.84368	0.0311657	-0.191035
AT2G22470	AGP2	8	0.370007	0.195931	0.348691	0.101104	-0.16226	0.501909	0.31669	-0.114218	-0.563451	0.664308	0.405211	0.554683	0.627187	0.637673	1.14984	0.375238	0.454878	-0.584103
AT2G22510	-	6	0.788078	0.0427427	0	1.54358	1.056	0	-0.869922	-0.392678	0	0.84685	-0.454419	0	1.77479	0.150176	0	1.53412	-1.70968	0
AT2G22590	UGT91A1	7	0.0971597	0.207037	-0.177928	-0.34789	-0.26504	-0.0572118	0.091913	-0.0615368	2.05333	0.361288	0.465649	0.172928	0.0298815	-0.419928	1.3604	0.428192	-0.0111908	2.79566
AT2G22890	FAD4L2	5	3.36162	0.00660048	0.0626431	-0.0813367	-0.302237	0.385429	0.0853459	-1.53571	-0.495662	0.44624	-0.223378	0.0804009	1.55256	0.259672	0.148352	-0.0823924	-0.26637	-0.30459
AT2G23030	SRK2J	10	0.0330069	0.188743	-0.0030793	-0.427607	-0.0555596	-0.0700468	0.110107	-0.0902837	-0.199367	-0.151298	-0.0297662	0.0216354	-1.04792	-0.191013	-0.0895761	-0.0413092	-0.240294	-0.125015
AT2G23060	-	8	0.129784	0.093228	-0.0389753	0.0452538	-0.30296	0.513081	0.312617	-0.794574	-0.596164	0.612791	-0.212221	-0.106666	0.185446	0.0336602	0.670926	-0.217691	-0.479162	-1.4101
AT2G23070	-	8	0.497905	0.0882785	0.161925	-0.11951	-0.251092	0.366956	0.0585722	-0.424186	-0.835389	0.598	0.17294	0.128501	-0.432547	0.0580012	0.282505	-0.314979	-0.287673	-1.31302
AT2G23130	AGP17	8	0.746676	0.37535	-0.0175638	0.338363	0.265044	0.325802	-0.172978	0.0636921	-0.222592	0.780766	-0.0757839	-0.368687	0.077294	0.768474	0.215711	-0.581541	-1.14135	-1.23237
AT2G23160	-	1	0.503053	-0.388287	0.0656436	0.858315	-0.205389	0.0823124	-0.432464	-1.58963	-0.0792203	-0.0535165	-1.11356	0.135714	0.643032	-1.012	0.17238	0.290624	-0.0296641	-0.146733
AT2G23180	CYP96A1	10	0.245344	-0.366655	0.248569	0.163073	-0.0944032	0.0498557	0.0632267	-0.30081	-0.231437	0.294107	-0.0810819	-0.112561	-0.351714	-0.211701	0.0574412	-1.36603	-0.420759	-0.284396
AT2G23320	WRKY15	8	0.193041	0.226648	-0.0291301	0.0165219	-0.102404	0.535835	0.248005	-0.685658	-0.423756	0.192855	0.0108597	0.03458	-0.0468002	0.146097	1.10266	-0.0444293	-0.540982	-0.282205
AT2G23330	-	2	-0.00254674	0.272744	0.106504	-0.11998	0.37021	-0.149282	-2.20347	0.190223	-0.145524	0.18432	0.524213	0.0010001	-0.00873312	0.384916	-0.231941	-1.59902	0.194079	-0.0528492
AT2G23510	SDT	5	1.0544	-0.151569	0.275996	1.47888	0.240262	0.101621	-0.226981	-0.150009	-0.561093	0.990009	-0.378826	0.162516	1.85963	0.157469	0.0517533	1.05825	-0.539127	-0.674255
AT2G23560	MES7	10	0.035882	0.122879	-0.181728	0.269854	-0.0345406	0.0719934	0.152161	-0.0132881	-0.117079	-0.0121483	-0.116544	-0.40791	-0.0928196	-0.0372886	0.0302055	0.0039615	-1.15958	-1.3869
AT2G23590	MES8	10	0.355181	-0.323926	-0.197241	0.119543	-0.255964	-0.304096	-0.322338	-0.278186	-0.236195	-0.0957388	0.0100243	-1.49732	0.488786	0.324661	-0.38361	0.180377	0.0425801	-0.0553787
AT2G23600	MES2	10	-0.575962	0.167025	0.254217	-0.148859	-0.330871	-0.48423	-0.53156	0.0482194	0.05512	-0.432032	0.158332	-0.17587	-0.506691	-0.0763149	-0.637628	-1.15423	-0.207045	-0.308558
AT2G23610	MES3	10	-0.227149	0.285745	-0.258228	-0.272322	-0.158909	-0.22359	0.155	-0.333847	1.00007	0.123716	0.0486776	-0.335186	-0.313503	-0.579676	-0.159012	-0.0597832	-0.350293	-0.0197052
AT2G23680	-	5	1.43781	0.351586	-0.0580208	0.243695	-0.102919	0.116945	-0.357119	-0.284708	0.113903	0.0823892	-0.138517	-0.16718	0.272966	-0.173483	0.204517	-0.420125	-0.249394	0.0699482
AT2G23690	-	10	-0.00241168	0.150325	-0.165893	-0.0124111	0.237875	0.218245	0.0810307	0.308788	0.216195	-0.33603	-0.338101	-0.37768	-0.00396131	-0.0720561	-0.131752	-0.572012	-1.10753	-1.21584
AT2G23800	GGPPS2	3	0.250352	1.49892	0.0803548	0.301556	-0.211196	0.0727252	-2.06039	2.51557	0.0242367	2.0158	1.9474	0.068209	0.44515	0.738977	-0.0146808	-3.58863	3.08845	-0.307855
AT2G23900	-	4	0	0	0.465233	0.0885278	0.160406	0.474234	0.0274612	0.00229174	0.3404	0	0	0.44991	0	0.0476341	1.15774	-0.0604792	-0.0403084	0.690278
AT2G23970	-	2	0.277279	0.530158	-0.113573	0.174205	0.295217	-0.00560167	-0.966766	1.17145	-0.28842	0.165817	1.01365	-0.0365401	0.320638	0.0621115	0.0233415	-1.10747	1.39662	-0.13797
AT2G24140	-	7	0.37261	-0.460999	0.327524	0.313669	0.354737	-0.0770653	-0.0750411	-0.0491486	0.273281	0.258099	-0.312056	0.29638	1.20822	0.019291	-0.251039	0.167492	0.176072	0.432034
AT2G24210	TPS10	4	0.144165	-0.232796	1.02767	-0.0770931	-0.211098	0.485448	-0.123884	-0.111369	0.566397	-0.143953	-0.182599	0.718361	0.0414671	-0.10487	2.33433	-0.136659	-0.245759	1.64473
AT2G24300	CBP60E	2	0.231555	1.11373	0.182299	0.0396948	0.0380854	-0.0697809	0.323986	0.27318	-0.156346	0.202879	0.203983	0.291751	0.169843	0.396021	0.314175	0.161507	0.0518083	-0.192113
AT2G24395	-	8	0.106659	0.407673	0.0689933	-0.0655518	-0.173038	-0.0936301	-0.00461041	-0.0541601	-1.39807	0.0944958	0.256649	0.0823053	-0.341414	0.119913	-0.100211	0.0393519	-0.146845	-0.227423
AT2G24400	-	4	0	0	1.6904	0	-0.24136	0.104944	0	0	0.23609	0	0	1.73848	0	0.0371472	0	0	0	0.336013
AT2G24450	FLA3	4	0.0346301	0.109479	0.821473	-0.0582072	0.160398	0.0811437	0.378983	-0.0219743	1.0498	0.249168	0.0520297	0.694838	-0.232729	0	0.901492	0.0731517	0.0175569	1.53383
AT2G24540	AFR	7	0.41297	0.203766	0.251299	0.295658	-0.525111	0.035794	-0.0161996	0.497706	0.309103	0.0554533	-0.0218613	0.243419	1.14653	-0.0156326	0.0139616	0.357469	1.0283	0.228635
AT2G24550	-	7	0.328504	-0.261732	0.258715	0.434667	0.0778577	-0.0317057	-0.42894	-0.0708485	-0.122012	-0.158206	-0.547692	0.21219	1.04526	0.154195	0.323415	-0.0707609	0.228533	0.399875
AT2G24570	WRKY17	8	0.433194	-0.0166001	-0.00314378	0.0424226	0.236997	0.72983	0.506899	-0.558822	-0.847379	0.62658	-0.124236	0.236865	-0.166477	0.727626	0.788197	-0.226797	-0.321903	-1.1833
AT2G24600	-	10	0.440478	0.0277774	-0.0538061	0.0724167	-0.188901	-0.26929	0.353543	0.00261742	0.238495	0.271666	-0.176625	-1.25912	-0.274819	-0.00584471	0.170939	-0.347264	-0.515629	-0.221198
AT2G24615	-	8	0.293684	0	-0.239459	0	0	0.498046	0.179435	0	-1.05891	0	0	-0.302117	0	0	0.401421	0	0	-0.637197
AT2G24660	-	2	-0.0173327	0.126264	-0.220984	0.0194631	-0.161994	0.0242967	-0.629296	0.47956	0.0241813	-0.00335052	0.195928	-0.101126	0.0477034	-0.146921	-0.118279	-0.510469	1.2516	-0.0554396
AT2G24693	-	4	0	0	0.355988	0	0	-0.616865	0	0	1.28363	0	0	0.348129	0	0	1.00396	0	0	2.206
AT2G24762	GDU4	8	0.283742	-0.0810818	-0.140943	-0.207854	-0.352878	-0.256322	-0.0219539	-0.148341	-1.1785	0.0840141	-0.414269	0.061672	0.0427511	0.40419	0.273272	-0.564341	-0.966067	-0.483234
AT2G24791	-	1	0	0	0.329099	2.59988	-0.430683	0	0	0	-0.222943	0	0	0.220218	-0.135439	-0.430683	0	0	0	-0.222943
AT2G24800	PER18	1	0.516588	-0.216499	-0.0943399	-0.18407	-0.773201	0.0849714	0.638511	-3.53451	-0.178075	0.231221	-1.76367	-0.159362	-0.363812	-0.978518	0.520244	-0.273786	-3.40319	-0.0985567
AT2G25130	-	2	-0.220463	0.121324	0.148912	-0.370527	-0.150012	0.302227	0.279969	0.061075	-0.0861808	-0.200643	0.438657	-0.034438	-0.0256183	1.01188	-0.0494562	0.0729298	0.0397332	-0.174165
AT2G25260	-	1	-1.02893	-0.460747	0.3667	0.212946	-0.26641	0.292644	0.531432	-1.37434	0.382185	-0.138466	-0.308339	0.202681	-0.0671547	0.460082	0.285681	-0.271726	-1.19312	0.0970879
AT2G25330	-	2	0	0.0142814	0.355813	-0.0881015	0.174659	0.243351	0.0353186	0.400083	-0.510716	0	0.169552	0.16466	-0.0881015	0.411663	0.206487	0.00813023	2.94494	-0.375737
AT2G25344	LCR14	8	0	-0.199607	0.373806	0	0	0.198832	0	0	-1.16673	0	-0.199607	0.199374	0	0	0.0314476	0	0	-0.515354
AT2G25510	-	10	0.0339791	0.331465	-0.0397812	-0.514832	-0.792364	-0.934742	-0.102802	-0.438549	-0.372116	0.0651782	-0.301937	-0.313927	-0.435737	-1.67944	-1.87081	-0.190674	-0.706432	-1.3082
AT2G25680	MOT1	9	0.239933	0.0057756	0.25016	0.54024	0.143687	-0.166447	-0.107718	0.261439	0.182344	-0.0974946	-0.13095	0.411406	1.02611	0.461805	-0.0156934	0.52208	1.07971	0.179042
AT2G25700	ASK3	1	0.604825	-0.256887	-0.0444687	1.57437	-0.260168	0.102025	-0.411617	-0.415082	0.204567	0.982826	-0.292211	-0.0555989	0.791288	-0.252967	0.072306	1.37439	-0.634488	-0.172412
AT2G25790	-	5	0.389508	-1.01639	0.314284	0.203363	-0.325335	0.225454	0.12766	-0.382659	-0.330627	1.39543	-0.208033	0.325396	-0.0455254	0.121681	0.0474697	-0.177554	-0.166472	-0.303637
AT2G26150	HSFA2	10	-0.407685	0.294526	-0.343131	0.271306	-0.178014	-0.0729894	0.26371	0.315033	0.113312	-0.412674	-0.416409	-0.243209	-0.260355	-0.284928	-0.205147	-1.56926	-0.481673	-0.381799
AT2G26160	-	10	0.415291	-0.200014	-0.194299	0.483244	0.24328	-2.60904	-0.375424	0.356586	0.0540692	0.0391776	-0.119018	0.0814332	0.295634	-0.0133877	-1.35083	0.00463098	0.302597	0.0767371
AT2G26355	-	9	0.183893	0.121062	-0.0144898	-0.011915	0.138731	-0.188224	-0.016989	0.160163	0.150772	0.288792	0.195245	0.27619	0.989177	0.626699	0.265547	1.09581	1.25991	0.604001
AT2G26400	ARD1	10	-0.283912	0.157353	-0.521086	-0.451631	-0.162826	-0.00633645	-0.198625	-0.488687	0.188554	-0.0360883	-0.267748	-0.190496	-1.61716	-0.735018	-0.466077	-1.18945	-1.39554	-0.401558
AT2G26440	PME12	5	2.19994	0.19005	-0.156437	-0.0606214	-0.0212746	1.11751	0.323848	-0.1517	-0.86116	1.18193	1.03041	0.369897	-0.410093	0.763068	0.524184	-0.263742	-0.021945	-1.52402
AT2G26480	UGT76D1	10	0.261822	0.355572	0.0596157	0.0194175	-0.200305	0.138452	0.234266	-0.262193	-0.339585	-0.0817823	0.286443	-0.112087	0.240769	-3.33336	0.197608	0.0108075	-0.224656	-0.229751
AT2G26695	-	7	-0.121254	-0.070895	0.0623054	-1.05222	-0.72287	0.00128964	0.0866625	-0.0423248	0.276464	0.195587	-0.331465	0.242316	0.152777	0.061983	-0.0859387	0.307112	-0.0315731	0.028386
AT2G26710	CYP734A1	8	-0.0516242	0.433535	0.262955	-0.0787184	-0.0493178	-0.034212	0.273478	0.151999	-0.178839	-0.00885424	0.44857	-0.0177249	-1.03474	0.454815	0.218638	0.00793747	-1.2678	-0.0875618
AT2G26800	HMGCL	5	1.20938	-0.170101	-0.0843659	-0.253779	-0.249453	0.538175	0.06563	-0.0955308	-0.320488	0.463387	-0.0704579	0.109941	-0.380855	0.476254	1.11511	-0.0696442	-0.0331531	-0.310422
AT2G26850	-	4	0	0.0476692	0.616714	0.122987	-0.101863	-0.323839	0.0307824	-0.109956	1.1644	0.202468	0.0239881	0.545332	0.0982609	-0.101863	1.01145	0.154679	-0.184871	1.89389
AT2G26940	-	2	0.436757	0.231134	0.00294858	0.473466	-0.0715912	-0.116883	-3.7221	0.440825	0.0101964	0.466606	0.153765	-0.0930768	0.509074	-0.0239175	-0.334715	-0.628215	0.409143	-0.202939
AT2G27035	ENODL20	1	0.23439	1.42038	0.0199008	0.166247	1.32979	-1.27465	0.380034	-3.40215	-0.092795	-0.064396	-0.243442	0.145207	-0.195431	0.709235	-0.319611	-0.161516	-3.85799	-0.296839
AT2G27150	AAO3	2	0.186561	0.234772	-0.0123888	0.128408	-0.16396	0.0153838	-0.0216038	0.057607	-0.00915932	0.181795	0.33254	0.00358784	0.206927	0.0678809	-0.106355	-0.0720843	1.0625	0.0185401
AT2G27180	-	4	-0.0428225	-0.0720327	0.604473	-0.609748	-0.0854198	0.132695	-0.353624	0.336836	0.525982	0.192168	0.169126	0.515358	0.0762829	0.389209	0.899876	-0.232411	1.12494	0.95978
AT2G27280	-	7	-0.12325	-0.0518372	-9.93608e-05	0.159804	0.222148	0.333383	-0.220137	-0.353289	0.090508	0.181593	-0.32312	0.0468536	0.614162	0.276622	0.116351	0.212926	-1.04297	0.0564849
AT2G27400	TAS1A	8	0.388197	0.0571287	-0.266158	0.284619	-0.624716	0.23709	0.0405574	-0.25489	-1.1826	0.714997	0.265381	-0.237691	-0.124153	0.140774	0.178638	-0.534855	0.332854	-1.32245
AT2G27410	-	1	0.462553	-0.475962	0.117518	0.0517943	0.137318	0	0.10365	-0.114877	0	0.21052	-0.310572	0.0505158	-0.241858	0.460486	0.0752423	0.31366	-2.39683	0
AT2G27420	-	2	0.0659343	0.0707998	-0.412468	-0.039553	0.287599	-0.0458118	-0.0387945	1.45633	0.235001	0.0602376	0.336451	-0.27507	0.404147	0.795606	0.131265	0.39572	1.18668	-0.0165522
AT2G27430	-	7	0.11993	0.263786	0.292055	0	-0.190266	-1.19641	0.0276202	1.07746	1.45526	-0.0245519	0.0997645	0.329938	0	-0.448399	0.545339	0.17237	-0.00699327	0.389492
AT2G27520	-	1	0.0355222	-0.630374	0.0387771	0.278115	-0.117594	-0.103333	-0.215147	-0.147281	0.0371208	0.238902	-0.507688	0.178238	0.385955	-0.579976	0.084344	0.281192	-2.46615	0
AT2G27630	-	1	0.316112	-0.537196	0.131309	0.00133675	-0.375924	-0.0748518	0.166336	-0.401747	0.0032086	0.0137936	-0.672838	0.0389306	0.193185	-0.309308	-0.0766782	0.451475	-1.30694	-0.00104982
AT2G27650	-	5	1.44735	-0.343261	-0.0185229	0.310031	-0.285175	-0.00235034	0.229962	-0.603667	0.0646842	1.36693	-0.583319	0.0842671	0.259981	-0.454472	-0.051739	0.380352	-1.89919	0.0629002
AT2G27830	-	8	0.47846	0.158865	0.266383	0.891809	0.504187	0.820205	0.505482	-0.591391	-0.929954	0.735856	0.462084	0.214475	0.265281	0.875726	1.44512	-0.17304	-0.0431554	-1.03659
AT2G27930	-	7	-0.193593	0.413621	0.112949	-0.0918632	0.317238	0.42249	-0.424779	0.0587251	1.78214	0.0787088	0.767065	0.210162	-0.140494	-0.000751408	0.677867	-0.448488	0.25139	1.86705
AT2G27960	CKS1	7	-0.0393398	-0.0263371	-0.161199	-0.116446	0.10835	-0.128634	-0.149928	0.128246	1.03188	-0.169639	-0.0728884	0.064983	0.0655056	0.0585131	-0.0901636	0.215949	0.143165	0.2332
AT2G28056	MIR172A	7	0.0861236	0.17552	0.0283834	-0.222983	1.56969	-0.510145	0.0259428	-0.445056	-0.266349	-0.254801	0.134975	0.022691	0.0398314	0.334785	-0.382711	0.217054	-0.185122	-0.194564
AT2G28090	-	1	-0.113492	-0.237196	0.0425802	-0.29774	-0.0955935	0.00643301	0.537344	-1.25375	0.162245	-0.265043	-0.554821	0.0546788	0.169422	-0.495049	-0.0259947	0.513716	-2.00272	0.281389
AT2G28120	-	2	0.337232	0.308373	0.163887	0.39977	0.423903	0.0151087	-0.0973958	-0.0918813	-0.498413	1.33647	0.155952	-0.102273	1.04944	0.744674	-0.0450333	0.0808436	0.175197	-0.652799
AT2G28160	FIT	1	0.61002	-0.200925	0.134393	0.467428	-0.116049	-0.222592	-0.0734361	-0.185375	-0.111736	0.603084	-0.428279	0.107143	1.9214	-0.130731	0.0925686	-0.183078	-0.203224	-0.138647
AT2G28180	ATCHX8	4	0.11947	-0.0411811	0.454055	0.126579	-0.157199	-0.00274509	-0.0659794	-0.0692424	0.549385	0.11871	-0.0873684	0.216923	0.158223	-0.113915	0.748516	-0.0529373	-0.0617469	1.32069
AT2G28200	ZAT5	1	0.46735	-0.127773	0.255317	1.2159	0.0286456	0.211855	-0.153503	-0.327241	-0.162241	0.552196	-0.0481508	0.341802	1.32524	0.162651	0.244256	0.295066	-0.304423	-0.125158
AT2G28305	LOG1	9	0.541981	0.608021	0.115599	0.158751	-0.357693	0.0739778	0.196881	0.0379043	-0.526101	0.665606	0.650292	0.293549	1.09344	0.383926	0.415987	0.436315	0.55906	0.117068
AT2G28315	-	8	-0.215941	-0.0268561	0.18653	1.78693	0.244643	0.380047	0.162982	-0.151926	-0.492366	1.63028	0.212848	-0.00908932	0.289443	0.516273	0.166909	0.0793036	-0.078857	-0.408436
AT2G28440	-	10	0.0557442	0.175306	0.237576	0.201829	0.0495877	-0.070544	-0.0710488	-0.302707	-0.342972	0.0260681	-0.484927	-0.0232367	-0.336492	0.257991	0.136739	-0.157897	-1.78483	-0.407921
AT2G28500	LBD11	8	-0.467476	0.0473317	-0.021514	0.378901	-0.0590454	0.186	0.118679	0.0388964	-0.74299	-0.703358	0.0585498	0.121086	0.636769	0.210917	0.4883	-0.0711222	0.25108	-1.44819
AT2G28570	-	10	-0.488632	-0.298849	-0.127062	-0.694129	-0.435655	-0.414585	-0.414994	0.0190547	-0.0149478	-1.12809	-0.526862	-0.276491	-0.446098	-0.390461	-0.33248	-0.337673	0.0666561	-0.253452
AT2G28680	-	3	-0.0728936	0.517439	-0.0201631	0.218648	0.257377	0.522744	-5.63686	0.852129	-0.602632	0.191195	0.798713	0.021579	0.319798	1.06664	0.288632	-4.38337	1.83746	-1.10601
AT2G29260	-	10	-0.0525909	0.0880241	-1.02658	0.0342892	0.063098	0.0684542	0.115086	0.126263	0.394542	-0.414003	0.126987	-0.381816	0.128954	-0.440823	-0.0171543	-0.133202	-0.206923	0.201576
AT2G29300	-	2	-0.00456654	-0.118604	-0.190031	0.085391	-0.113321	0.132335	0.171371	1.56316	0.16506	-0.0721714	0.416179	-0.133506	-0.0731112	0.362847	0.235262	0.141182	0.34897	-0.276464
AT2G29330	TRI	7	-0.0796012	-0.0382956	-0.210277	-0.14485	0	0.483153	-0.0755864	0	1.91615	-0.26106	-0.0382956	-0.165495	0.0167867	0.135829	0.263404	0.0256179	0	1.58697
AT2G29340	-	4	0.067693	0.439881	0.653188	0.0712223	-0.29517	0.531165	-0.152382	0.0388442	0.0601295	0.208779	0.305532	0.756179	0.215161	0.408187	1.93089	0.138728	1.77193	0.785342
AT2G29350	SAG13	4	0	0	1.01382	0	0.0329418	0.211491	0.0227803	0	0.163059	0	0.0541983	0.362937	0	0	-0.137297	0	0	0.260548
AT2G29430	-	5	0.681794	0.198702	-0.17604	1.73899	-0.0991979	0.102317	-1.08455	0.459354	-0.521009	1.22075	0.129732	-0.180349	1.3073	-0.106996	-0.231337	0.190108	0.460137	-1.92083
AT2G29460	GSTU4	7	0.0215278	-0.122694	0.0867378	0.715536	-0.275198	0.171806	-0.0778216	0.12855	0.00276494	0.30436	-0.139652	-0.00171462	0.255615	-0.792902	0.338366	0.144484	-0.446296	2.86562
AT2G29500	HSP17.6B	8	0.131579	-0.37529	-0.57309	0.114454	-0.358294	1.13256	0.527874	-0.109019	-0.453738	0.405826	-0.205598	-0.328035	0.387214	0.297679	1.42837	0.542925	0.0959557	-0.399824
AT2G29610	-	5	1.0644	0.173923	0	0.12911	0.0594484	0	0.154297	-0.19463	0	1.0229	0.199279	0	0.006469	-0.700885	0	0.517454	-2.18155	0
AT2G29680	CDC6	5	1.21815	0.475961	0.00191577	-0.162824	-0.113499	0.398658	0.380558	-0.22585	-0.245929	0.277427	0.0611692	0.330559	-1.64451	0.172326	-0.0040352	0.0566636	-0.328663	-0.219314
AT2G29720	CTF2B	5	0.422728	-0.0141854	0.141144	0.00806108	-0.0461014	-0.143499	-0.294487	-0.423929	-0.142322	1.61788	-0.0142341	-0.253319	-0.0781786	0.147658	0.0259023	-0.305122	-1.04089	-0.339191
AT2G29740	UGT71C2	1	0.246857	-1.13871	0.119248	1.4052	-0.212951	-0.0239669	-0.241557	0.0070363	0.237576	0.294085	-0.213736	0.0227311	-0.0997174	-0.31401	0.0761412	0.0429696	-1.2785	0.0280629
AT2G29770	-	1	0.559535	-0.469678	0	1.03583	-0.315805	0	-0.108198	-0.640093	0	0.447965	-0.533833	0	0.444481	-0.296894	0.0404071	0.376182	-2.08759	0
AT2G29780	-	5	1.79104	-0.585589	0	0.623947	-0.420252	0	-0.0219667	-0.544931	0	1.49596	-0.824652	0	0.516844	-0.397701	0	0.58513	-1.2316	0
AT2G29800	-	5	2.49142	-0.66907	0	1.43241	-0.173784	0	0.166391	-0.361682	0	1.77655	-0.572375	0.0478194	1.32226	-0.554484	0	1.03455	-1.52009	0
AT2G29880	-	3	0.176685	0.367629	0.00847679	-0.0359434	0.143756	0.0923571	-4.43465	2.1357	0.12458	0.0209334	0.695274	0.036554	-0.13884	1.14144	0.194112	-1.65343	2.87462	0.0416448
AT2G29910	-	8	0.388707	0.000955657	0.247434	0.114177	-0.179005	0.279532	-0.339874	-0.406208	-0.497996	1.00384	0.0561047	0.27978	0.0773829	-0.169112	0.189386	-0.38829	-0.479956	-0.230689
AT2G29940	ABCG31	2	0.172871	-0.00269933	0.0726971	0.0111522	0.170825	0.149161	-0.377689	0.53139	-0.206782	0.0517083	0.272506	0.0203562	0.00905034	0.55305	0.0179407	-0.237321	1.2592	-0.337122
AT2G29980	FAD3	8	0.794737	-0.00150203	0.125824	0.285148	-0.184211	0.674327	0.258229	-0.374867	-0.860025	1.03356	0.0568452	0.369246	-0.150144	0.48091	0.38762	-0.0441043	-0.153484	-1.02795
AT2G30080	ZIP6	8	0.0782002	0.322808	0.118007	0.268522	-0.0939592	0.311241	0.176669	-0.237122	-0.818266	0.294126	0.37652	-0.0737861	0.296803	0.201006	0.272184	-0.00540342	-0.0369532	-1.35264
AT2G30140	UGT87A2	5	1.12268	0.0329514	-0.355175	0.309478	0.0842547	-0.0771712	-0.0236444	-0.467452	0.00667238	0.274136	-0.143656	-0.252557	0.466094	0.0198332	0.0916002	0.400055	-0.58266	0.521188
AT2G30370	EPFL6	8	0.617695	0.0683038	0.342647	0.0182643	-0.363412	1.02065	0.215161	-0.201024	-0.279603	0.553732	0.154372	0.483348	0.000510618	0.418204	1.0902	9.65176e-05	0.0769704	-1.85093
AT2G30400	OFP2	7	0.531748	-0.334439	-0.156018	0.0435657	0.336072	0.158863	0.185325	-0.0312167	0.242555	0.68223	0.252552	-0.155925	-0.098301	0.0890451	0.0941552	-0.120124	-0.0581043	1.31698
AT2G30420	ETC2	2	-0.19596	0.666238	0.476143	0.138979	0.131731	-0.609612	-0.140382	-0.190052	-0.283019	0.430977	2.14029	0.0586495	-0.192114	0.245321	-0.458045	0.116398	0.0538602	-0.313641
AT2G30480	-	10	0.0894919	-0.329554	-0.0909062	-0.145323	0.054076	-0.449713	0.211698	0.103838	0.0718989	0.12393	-0.0331981	-0.168609	-0.0606196	0.168684	-1.15925	0.328785	-0.132167	0.0308778
AT2G30620	-	8	0.175541	0.0361516	0.0212935	-0.0128953	-0.0345151	0.29102	0.206343	-0.463309	-0.697747	0.290247	0.0594211	-0.0357146	-0.200451	0.219011	0.233629	-0.276228	-0.186973	-1.01178
AT2G30690	MYOB4	7	0	-0.0930718	0.251361	0	-0.0331336	-0.228127	0	0.184267	1.05381	0	0.0624907	1.10322	0	0.0650968	-0.29309	0.0193378	0.227157	0.441775
AT2G30790	PSBP2	2	0.517796	0.356133	-0.0154148	0.0318151	0.43602	-0.139234	-0.28191	0.450145	0.369957	0.285045	-0.155788	-0.157814	0.552342	0.731589	0.0102565	0.455192	1.28103	0.0783177
AT2G30900	TBL43	10	-0.791847	0.0259331	-0.0958593	0.0795709	-0.418997	-0.228411	0.290598	-1.11586	0.15048	-0.0410911	-0.403463	-0.251581	-0.0709304	-0.0788741	0.231325	-0.312313	-2.59058	0.0773325
AT2G30930	-	10	0.203111	0.200955	-0.0139966	-1.10253	-0.417528	-0.120905	-0.052036	0.369229	-0.0741833	-0.310416	-0.155702	-0.500391	-0.325655	-0.146857	-0.724619	-0.56785	-0.878551	-1.80911
AT2G30990	-	10	0.413957	-0.588939	-0.0323854	-0.477242	-0.220742	-0.0645194	0.214785	-0.0358823	0.143141	0.0826126	-0.468275	-0.319787	-0.492074	-0.299704	-0.25843	-0.19482	-1.12917	-0.541629
AT2G31010	-	10	-0.152688	0.373412	0.119195	-0.262332	-0.233343	-0.140002	-0.0136186	-0.19038	-0.0607069	0.0711426	-0.252577	0.0556428	-0.243077	-0.0542152	-0.328137	-0.551188	-1.17436	-0.384332
AT2G31050	-	2	0.308808	1.12129	0	-0.0691431	0.465795	0	-0.16417	-0.279813	0	0	0.482813	0	-0.00459009	0.39693	0	-0.16417	0.00368982	0
AT2G31070	TCP10	7	0.0574403	0.0733323	-0.106295	-0.0887789	0.0620836	-0.331744	-0.0907103	0.00126695	1.29113	-0.0805918	-0.06689	-0.103576	-0.191335	-0.109917	-0.269726	-0.124951	-0.239772	-0.192714
AT2G31083	CLE5	1	0.395878	-0.447657	1.1298	0.139998	-0.471227	0.038399	-0.686902	-1.0159	-1.00834	0.17887	-0.380197	0.0423175	0.905725	-0.429768	0.0830756	-0.83107	-2.38602	-0.00261154
AT2G31160	LSH3	10	0.230611	0.0850528	0.124855	-0.275873	-0.532492	-0.345669	0.240178	-0.531795	-0.293859	0.212794	0.3571	0.469184	-0.244231	-1.23116	-1.20822	0.0236788	-0.315477	-0.233497
AT2G31230	ERF15	9	0.710567	0.386836	0.420531	0.395386	0.477372	0.130931	0.188827	-1.19843	0.243155	0.113387	0.105408	0.364411	1.47498	0.262353	0.167943	0.47532	-0.271354	0.0639527
AT2G31250	HEMA3	2	-0.0095825	0.216626	-0.120919	-0.122147	0.0347635	0.283286	0.277426	1.00419	-0.15609	0.0552418	0.13689	-0.0245951	-0.0612657	1.08912	0.176704	0.37255	1.01581	0.0431732
AT2G31430	-	4	0	0	0.193874	0	0	0.244782	0	0	0.343108	0	0	0.464683	0	0	1.05717	0.0467752	0	1.27682
AT2G31500	CPK24	4	0.153416	0.0110246	0.704714	-0.0678558	0.0401859	-0.0969846	0.014747	0.0254822	1.03089	0.0365411	0.0501536	0.486409	-0.0231137	-0.0198335	0.778686	0.163421	-0.0899225	1.33897
AT2G31620	CRRSP10	6	0.195413	-0.068694	0.0505557	2.40285	0.085236	0.150063	-0.222173	0.298474	0	0.527507	-0.749015	0	2.4753	-1.20108	0	1.9308	-0.282313	0.0566383
AT2G31770	ARI9	2	0	0.303091	0.0822613	0.0302479	1.2976	0.1069	-0.486814	0.365665	-0.300802	0	0.387429	0.074814	0.0479794	1.06724	-0.0125904	-0.284006	1.24771	-0.117893
AT2G31780	ATARI11	8	-0.132252	0.146994	-0.0837775	0	-0.272326	0.202119	-0.0166698	-0.00699215	-0.283751	-0.132252	0.0556086	-0.0234762	0	0.0573955	-0.128967	-0.105089	0.174723	-1.1716
AT2G31865	PARG2	5	1.13441	0.12477	-0.393506	-0.0582605	0.326613	0.190726	0.143348	-0.270167	-0.120104	0.451205	-0.0381058	-0.336192	0.0512586	-0.214486	-0.126343	-0.144452	-1.09878	-0.0465153
AT2G31902	-	7	0.177724	-0.129515	0.171555	0.140887	-0.117081	-0.178529	0.130718	0.0981498	1.00048	0.202431	0.0301565	-0.0215199	1.43028	0.128878	-0.175865	0.245062	0.192202	0.167336
AT2G31940	-	10	-1.0735	0.0855582	-0.0702051	0.0692565	-0.149021	-0.120276	-0.645334	-0.694584	-0.214014	-0.0896448	0.0463032	-0.118922	-0.59058	-0.305281	-0.182192	-1.23216	-0.767217	-0.240146
AT2G31945	-	7	-0.232782	0.00900469	-0.449894	-0.453823	-0.250202	0.0605909	0.221861	-0.163172	0.531014	-0.0996907	-0.0766599	0.0278405	-0.0344707	0.210392	0.15351	0.553124	0.39319	1.02784
AT2G31980	CYS2	2	0.142803	0.0250804	-0.00718044	-0.43437	0.0231767	0.0535778	-1.39186	0.810718	-0.00190233	0.745498	0.284299	-0.0386046	0.125143	0.529585	-0.0842758	-1.12204	1.39125	-0.0353187
AT2G32030	-	1	0.0728978	-2.38563	0.00702282	0.186572	0.205939	0.296167	0.611594	-0.327212	-0.419694	0.24717	-2.34096	0.0903904	0.0122068	0.0140434	0.0539774	0.461658	-1.62065	-0.589731
AT2G32050	-	1	1.40173	-0.775661	-0.417531	0.292298	0.234119	-1.30971	-0.232681	-0.188197	0.217047	0.0532313	-0.597831	-0.345128	0.45287	-0.207785	-1.46913	0.616179	-0.620076	0.120451
AT2G32140	-	10	-0.445594	-0.116259	-0.178098	0.216212	0.303482	0.0393993	0.461005	0.0502389	0.0201182	-0.808264	-0.392183	-2.10859	0.125754	0.134884	0.241242	0.201113	-0.41195	-0.0604298
AT2G32190	-	8	0.0495896	-0.289265	0.502304	-0.000894646	-0.0417437	-0.326811	0.268701	-0.525142	-0.478764	0.551258	-0.120795	0.401225	-0.541364	0.327855	0.485138	0.0441579	-1.269	-0.529056
AT2G32200	-	8	0.245833	-0.224296	0.753313	0.0288456	-0.0955798	-0.0966892	0.561472	-0.065	-0.0402653	0.0442503	-0.409027	0.591749	0.0638261	-0.0168129	-0.362224	-0.131938	-0.585633	-2.94406
AT2G32210	-	8	0.0268379	0.163967	0.00236009	0.205766	-0.242149	0.492663	1.16924	-0.351055	-0.472728	0.387679	-0.0434848	-0.484165	0.258532	-0.0847046	0.485557	-0.0114724	-0.632224	-0.730119
AT2G32290	BAM6	2	0.108189	0.320942	0.0871005	-0.0256545	0.0521686	0.265307	-0.0388049	0.0673902	-0.0238272	0	1.46275	-0.0664764	0.0344179	-0.154027	0.128745	0.064039	0.116305	-0.0976144
AT2G32310	-	1	0.929903	-0.45317	0	0.292978	0.163917	0	0.283741	-0.634844	0	0.668415	-1.10985	0	0.316001	-0.231007	0	1.4428	-0.665726	0
AT2G32360	-	2	-0.16231	0.404276	0.471307	-0.0135051	-0.107303	-0.226843	-0.535234	0.0958116	0.0821249	-0.624837	0.271353	-0.114503	-0.335105	-0.0169402	-0.451689	-1.04896	0.478866	-0.232524
AT2G32460	MYB101	2	0.153821	0.337405	0.216345	0.128712	-0.133811	0.00296815	-1.875	0.815744	0.283163	0.236864	0.312978	0.147734	0	0.168401	0.104617	-1.47249	1.68514	0.362109
AT2G32487	-	7	-0.833551	-0.0324696	0.375312	1.88015	0.032504	0.209931	-0.195365	-0.0856244	-0.334572	0.0405336	-0.10958	0.352281	0.316408	0.342902	0.448832	-0.0980175	-0.677186	0.0171473
AT2G32510	MAPKKK17	2	-0.169598	1.47886	-0.16381	0.00752318	0.114519	-0.106384	-0.370137	1.88577	-0.310081	-0.18213	1.74043	-0.176948	0.582436	1.01092	0.0595753	-0.160237	2.41896	-0.251002
AT2G32530	CSLB3	8	0.0637557	0.020993	0.24126	0.0456236	0.0793745	0.694883	0.574939	-0.259927	-0.634437	1.00649	0.0718236	0.193012	0.187882	0.276845	0.351556	0.460526	0.302791	-0.490553
AT2G32550	-	2	0.0386893	0.246512	0.27324	-0.0454213	-0.424711	0.0910565	-0.811891	1.06749	0.148782	-0.04275	0.239358	0.3397	-0.277823	0.257178	-0.0274057	-0.565894	1.09433	0.177086
AT2G32670	VAMP725	2	0.338398	0.157381	0.0117131	0.144165	0.345403	0.0312478	-0.239803	0.629614	0.338951	-0.0702295	0.285532	0.060853	0.0288038	0.431279	0.023259	0.116727	1.17185	0.154013
AT2G32750	-	10	0.053289	0.145455	0.21692	0.0625437	-0.613104	0.155628	-0.131637	0.152526	0.0249451	0.0336457	0.44733	0.0939432	-0.0555138	-1.13599	0.187954	-0.268881	-0.478361	-0.00980072
AT2G32790	-	1	0.261384	-0.0412223	-0.631503	0.439219	-0.0952927	0.315048	0.0373147	-1.68768	0.156046	0.184234	-0.244875	-0.598973	-0.435946	-0.167322	0.246456	0.336632	-0.264718	0.420083
AT2G33000	-	5	1.1983	-0.520135	-0.0900108	0.51614	-0.356745	0.070151	0.118032	-0.601121	0.0238894	1.31893	-0.514376	0.0625492	0.472769	-0.494656	-0.043845	0.764338	-1.35711	0.0361383
AT2G33010	-	1	1.77786	-0.423774	0	1.52488	-0.685739	0	0.327533	-2.11901	0.0194575	0.61848	-0.525265	0.0252521	0.444051	-1.33716	0.0190105	0.448933	-1.68495	0
AT2G33100	CSLD1	4	0.0160967	-0.0448024	0.554672	-0.092152	0.0381514	-0.079638	0.0554644	-0.177159	0.413839	0.0462718	0.0386166	0.465373	-0.231835	-0.121011	0.546078	-0.0232023	-0.18294	1.37885
AT2G33190	-	8	0	0.0629427	0.426884	0	-0.20344	-0.00983228	-0.117694	0.214981	-1.3399	0	0.226838	0.0932982	0	-0.144153	-0.115854	-0.117694	0.315602	-1.16041
AT2G33200	-	2	0.547034	0.203196	0.212044	0.144502	-0.11386	0.289802	-0.0349084	-0.447116	-0.0339469	-0.0505467	0.165159	0.204142	-0.019284	1.93953	-0.100172	-0.0052707	-0.0654534	-0.139104
AT2G33270	ACHT3	7	-0.089664	0	0.272396	0	0	0.116506	0.049881	-0.111414	1.14953	-0.089664	0	0.335119	0	0	0.525904	0	-0.111414	1.09771
AT2G33350	-	7	-0.0190488	-0.230312	0.306279	0.243482	-0.0964859	0.173043	0.0683246	0.00258478	1.21697	0.0771992	-0.304649	0.0753267	-0.0243665	-0.195833	0.200281	0.193971	-0.158802	0.169404
AT2G33380	PXG3	9	-0.200067	-0.207285	-0.0498405	0.243619	0.0471068	0.0918887	-6.96994e-06	-0.0693766	0.158176	-0.0421947	0.227966	0.422169	1.05618	0.831994	0.714656	0.939272	0.882568	0.922634
AT2G33420	-	4	0.198055	-0.074624	0.580366	-0.0137166	-0.0789704	0.18769	0.00393371	0.0418017	1.08561	0.16732	-0.185316	0.468982	0.10618	-0.0165631	1.30037	0.0626146	0.0733973	1.45244
AT2G33460	RIC1	7	0.281193	-0.111954	0.0577929	0.050529	-0.362766	-0.0923217	0.0354741	-0.208756	0.270693	-0.0530058	-0.055949	-0.0033251	-0.188031	-0.419534	0.236006	-0.224456	-0.0754134	1.04893
AT2G33680	PCMP-E19	8	0.138522	-0.320522	-0.0438957	1.20677	0.00256727	0.416027	-0.00686371	-0.216477	-0.298686	0.323315	-0.125432	0.0119718	0.213873	0.271646	0.139486	-0.0655731	-0.0626083	-0.248724
AT2G33820	BAC1	10	-0.0574467	-0.0503435	-0.0681338	-0.0159448	0.276457	-0.274938	0.427944	-0.118753	-1.64841	-0.0072925	0.0606638	-0.18051	-0.126295	0.141292	-0.547593	-0.455737	0.152265	-0.445036
AT2G34010	-	2	0	0.377387	-0.155475	0.194096	0.015552	-0.172695	-1.41055	-0.216532	-0.460289	0.161265	0.563138	-0.0804396	0.0612781	-0.0146064	-0.0451176	-2.11299	-0.155313	-0.511597
AT2G34140	CDF4	10	-1.34516	-0.225957	0.024792	-0.481915	-0.0360229	-0.0233405	-0.514718	-0.104556	0.0993538	-1.05167	-0.216644	0.312671	-1.67408	-0.353431	0.101507	-0.508787	-0.0964449	0.13755
AT2G34185	-	2	-0.099599	0.142211	-0.103066	0.371791	0.242411	-0.107003	-0.174008	-0.0664438	0.00819251	0.332233	1.5852	0.365185	0.381914	0.223489	0.135316	-0.0582282	-0.0721427	0.105669
AT2G34190	NAT2	8	-0.239263	0.00526151	-0.0512458	-0.11135	-0.0367244	0.555896	0.317565	-0.686921	-1.30105	0.315909	0.331348	-0.146197	-0.537824	-0.158627	0.0844899	-0.653051	-0.672858	-1.41475
AT2G34220	MEE20	1	1.3531	-0.33968	-0.0082195	0.185077	-0.294537	-0.154284	0.117263	-0.386561	0.00665653	0.416523	-0.724619	-0.0738162	0.0901207	-0.408574	-0.100176	0.56274	-1.12169	-0.231471
AT2G34230	-	1	0.353013	-0.128059	-0.0670644	0.209451	-0.209311	-0.106976	0.142809	-0.220795	-0.0309908	0.146772	-1.24406	0.163281	-0.0508459	-0.389488	0.00666329	0.413789	-1.69254	0.102145
AT2G34380	-	2	0.110295	-0.0671065	-0.104866	-0.0498591	0.205178	-0.236272	-0.37739	0.595143	0.207239	-0.153155	-0.018114	-0.129889	0.13181	0.445257	-0.202817	-0.265202	1.12089	0.00856012
AT2G34400	PCMP-E23	10	0.0822939	-0.0110686	-0.119359	0.0207567	-1.44631	0.275572	0.0907088	-0.166318	-0.353569	0.00433951	0.0780452	-0.0378053	-0.240497	-1.14675	0.0109567	-0.0878663	0.0613346	-0.200356
AT2G34430	LHB1B1	10	-0.464432	-1.20568	-0.517574	0.0202504	-0.146095	-0.459404	-0.271153	-0.121447	-0.0480079	-0.58279	-0.280521	-1.17458	0.0927428	-1.01734	-0.532007	-0.288952	0.0908534	0.0257229
AT2G34440	AGL29	7	-0.0873712	-0.234682	0.426756	0	0	0.00992908	0.064384	0	0.380996	-0.0873712	-0.234682	0.314191	0	0.168905	0.0635934	0	0.109269	1.06521
AT2G34530	-	7	0.446195	0.416339	-1.09382	0.203514	-0.187267	0.185283	-0.102909	-0.0658682	1.30472	0.284488	1.31411	-0.159736	0.347995	-0.0726843	0.419389	0.254446	-0.273213	0.110617
AT2G34540	-	4	0.190728	-0.0449735	1.22879	-0.157522	-0.199417	0.136971	-0.0865391	0.140703	-0.00806076	0.292052	-0.139751	0.148418	-0.400376	-0.0199325	0.139787	0.100851	-0.0486892	-0.0793008
AT2G34600	TIFY 5B	7	0.278515	0.294202	-0.0901882	0.154042	0.772235	0.509709	0.269928	-0.0163183	1.38831	-0.454506	-0.228189	-0.535996	-0.332611	0.449218	0.585033	0.361922	-0.569736	-0.550454
AT2G34700	-	7	-0.197704	-0.142734	0.277234	0.288981	-0.498645	0.207524	-0.169377	-0.187259	1.56625	0.1303	-0.183125	0.107526	0.133956	-0.178	0.0738428	-0.340138	0.127549	0.473698
AT2G34820	BHLH53	2	0	-0.116186	0.0401116	0	-0.00741569	0.190841	-0.217416	-0.252898	-0.286647	0	-0.0842274	0.0472108	0.132472	-0.125863	0.0608343	-0.217416	2.49071	-0.680348
AT2G34850	MEE25	9	0.535104	0.139477	-0.185587	0.254325	-0.162404	-0.0258907	0.0968308	-0.512677	-0.137958	0.573619	0.20669	0.192232	1.88233	1.0162	-0.0582279	1.03302	0.0813029	-0.127656
AT2G34870	MEE26	1	0.178883	0.110418	0.572421	0.0610484	0.265185	0.0217609	0.395964	-2.75034	0.569598	0.373827	-0.174867	0.339442	-0.0961017	0	1.0476	0.00683067	-5.15167	1.46781
AT2G34960	CAT5	10	-0.0057942	-0.214967	0.0102073	0.257	-0.214878	0.026802	0.0861343	-0.208025	-0.388359	-0.0510971	-0.0214167	0.0161468	-0.109712	-0.411246	-0.413538	-1.24777	-1.38855	-0.375082
AT2G34980	SETH1	7	-1.09692	0.642976	0.437157	-0.285714	-0.0924652	0.157205	-0.209016	0.0321816	0.433893	-0.0620979	0.0805854	0.424547	0.0216985	-0.138903	-0.351784	0.023316	-0.338303	0.0898331
AT2G35000	ATL9	7	-0.00188211	0.0744007	-0.211507	0.00539634	-0.222006	0.309221	-0.0333177	0.0527691	0.276898	0.0380639	-0.0273722	0.00718159	0.188757	-0.175432	1.39017	-0.0891044	0.154467	0.164961
AT2G35070	-	2	0.0513681	0.153346	-0.179664	2.25381	0.157146	0.104	-2.61292	0.220144	-0.3224	0.460769	0.642574	0.206619	0.702654	0.298359	-0.529206	0.000637384	0.511959	-0.349693
AT2G35080	-	1	0.357119	-0.590051	0	1.38554	-0.346769	0.0101579	0.36442	-1.50275	0	0.165348	-1.02316	0.0506784	0.569051	-1.28379	-0.0939538	0.199152	-1.24987	0
AT2G35090	-	2	0.144966	-0.504027	0.307044	0.0724799	1.31724	-0.439626	-0.619708	0.221356	-0.310094	0.024997	0.379709	-0.268693	0.0796739	1.15914	-0.0665925	-0.536484	0.304174	-0.655845
AT2G35200	-	2	0	1.20306	0.0513446	-0.111409	-0.0754948	-0.257898	-0.433259	0.520866	-0.238709	0	1.22928	0.302104	0.12843	0.0798105	-0.0419874	-0.443425	0.1068	-0.442152
AT2G35215	-	7	0	0	0.209664	0	0	-0.221659	0	-0.0554439	0.211952	0	0	-0.0506871	0	0	0.306895	0	-0.0554439	1.03344
AT2G35290	-	7	-0.0371729	-0.258631	-0.00798704	-0.179834	0.201537	0.174449	0.652159	0.782196	0.269459	-0.270928	-0.620403	-0.101158	-0.592129	0.0399366	0.228458	-0.487782	-1.18227	-0.311967
AT2G35585	-	10	0.386953	-0.43019	-1.65764	0.222478	-0.485967	0.364634	-0.0964269	-0.120585	0.0173167	-0.682091	-0.0745426	-2.21291	0.179364	-0.256432	0.15614	0.271306	-0.0427345	-0.269107
AT2G35637	-	10	-0.057836	-0.0241262	-0.0218902	-0.194445	-1.18353	0.179949	0.232357	0.103853	0.0444376	0.108778	0.147048	-0.16193	-0.747738	-1.38864	0.181153	-0.145362	-0.14683	0.135826
AT2G35690	ACX1.2	8	0.639594	0.347511	0.420015	0.353173	-0.273512	0.248467	0.245074	-0.262876	-0.730603	0.417253	0.404581	0.147126	0.180235	0.0459584	0.12009	0.098712	0.181385	-1.0067
AT2G35710	PGSIP8	7	-0.36172	0.391306	0.0877321	0.0371573	-0.099172	0.0252343	1.26586	-0.00763565	0.152561	-0.434829	0.180915	-0.0722336	0.185183	0.34499	0.030422	-0.181221	-0.0214029	-0.00930701
AT2G35730	-	2	0	-0.427391	-0.204688	0.292503	-0.493569	-0.151156	-1.36872	1.09214	-0.708178	0.312366	0.0059673	-0.0563698	0	-0.138852	-0.510082	-1.46375	1.50221	-0.744475
AT2G35765	-	4	0	-0.114123	1.05587	-0.100235	0	0.501117	0.0770269	-0.157105	-0.386407	0.138389	-0.114123	0.810494	-0.100235	0.107249	1.3252	0	-0.157105	-0.567437
AT2G35930	PUB23	1	0.177144	-0.0646649	-0.000155693	0.694035	-0.0137474	0	-0.464276	-0.294866	0	0.181154	0.192774	-0.0481622	0.468207	-0.0410581	0	1.80694	-1.24443	0
AT2G35950	EDA12	9	0.0386133	-0.285043	0.162446	1.21288	-0.0350218	-0.103685	0.476178	-0.28932	0.0821494	0.136296	0.516311	0.219842	1.0767	0.0159933	0.304654	1.82917	0.327886	0.409678
AT2G36080	ARF31	7	-0.386208	-0.241315	0.0880029	0.312825	0.234262	0.200623	-0.269366	-0.00579388	0.0401698	0.016875	-0.281229	0.0185393	-0.036891	0.679818	0.372974	0.465548	1.211	0.48168
AT2G36090	-	4	0.0741975	0.115653	0.465068	-0.0519792	0.0799709	0.455939	-0.126381	0.00975473	2.04238	0.0132596	0.0388803	0.251478	0.0418874	0.213465	1.3406	-0.0479042	1.5821	1.69295
AT2G36110	-	2	0	0.459584	-0.0148246	0.0988636	0.550153	-0.41111	-0.409132	0.605221	-0.331289	0	0.588185	-0.0750167	0.0510593	0.762119	-3.08983	-0.298468	0.596631	-0.494882
AT2G36180	CML31	2	0	0.526086	0.0535896	-0.0917509	0.0841853	0.682417	-0.996653	0.395095	-1.39801	0	1.17327	0.170559	-0.0917509	0.905455	0.0130816	-1.13429	1.46527	-1.981
AT2G36190	CWINV4	3	0.236163	0.100044	0.142877	0.00707369	0.397787	0.141337	-3.11659	1.36119	0.374557	0.150914	0.273261	0.174062	0.0518689	0.812955	0.423827	-2.72968	1.87755	0.707183
AT2G36325	-	7	0	0	0.174398	0	0	0.196667	0	0	0.399476	0	0	0.0689806	0	0	0.496776	0	0	2.38459
AT2G36380	ABCG34	8	0.278778	-0.0216623	0.0874327	-0.0579258	-0.0567758	0.171965	0.392217	-0.407935	-0.568199	0.382796	0.2702	-0.0157705	-0.518962	0.134946	-0.0351691	-0.189555	-0.516544	-1.21463
AT2G36430	-	7	-0.049201	-0.136034	-0.171133	-1.10565	0.129443	-0.281658	-0.513802	0.121255	-0.0563227	0.0407981	-0.0339983	-0.0434949	0.0183285	0.438697	0.112237	-0.389029	0.251235	-0.153064
AT2G36540	-	1	0.106698	-0.315813	-0.0957871	0	0.0316375	-0.263623	-0.255812	-0.603108	0.052944	0	-0.274372	-0.147535	0	-0.00162844	-0.19101	-0.298441	-2.06291	0
AT2G36640	ATECP63	9	0.0951794	-0.292556	0.0852284	-0.0424991	0.241283	0.0602917	0.0654203	0.0134294	0.0948077	0.32766	0.306503	0.255137	0.616797	0.28216	0.108746	2.56069	0.215962	0.768263
AT2G36660	PAB7	1	0.220248	-0.267045	0.235116	-0.237576	-0.160833	0.191815	0.261734	-0.418439	-0.00763408	0.0936516	-0.573771	0.321587	-0.0918084	-0.514307	0.244685	0.453752	-1.01019	0.270079
AT2G36695	-	4	0	-0.218423	0.742657	0.0384052	-0.0871556	-0.101591	-0.0636567	0.123613	-0.0448757	0	0.804382	1.23609	-0.29445	0.0160564	0.408751	0.231927	-0.354419	0.214206
AT2G36750	UGT73C1	10	0.187319	-0.0950349	-0.00234281	0.110868	-0.172266	-0.120781	-0.0164491	-0.186273	-0.474234	0.38742	-0.0279698	-0.278706	0.273763	-0.216749	-0.371788	-0.389891	-0.0848141	-1.91477
AT2G36885	-	8	0.48195	0.218634	-0.139121	0.0852101	-0.212314	0.39552	0.393364	-0.758377	-1.08222	0.800076	0.227911	-0.332045	0.00293412	0.145791	0.262051	-0.35526	-0.421209	-1.26256
AT2G36920	-	1	-0.0644124	-0.00186492	-0.037167	-0.2077	0.084016	-0.227741	0.0500509	-1.61135	0.0761534	-0.177157	-0.205484	-0.00148123	-0.33791	0.285308	-0.223292	0.551029	-1.38368	-0.0315664
AT2G36970	UGT86A1	8	0.490777	-0.126222	0.00845683	0.346901	0.0510922	1.13012	0.0759812	-1.51829	-0.387548	0.151776	-0.180017	0.0134334	-0.0744827	0.252374	1.0396	-0.123121	-0.346758	-0.496038
AT2G37025	TRFL8	10	-0.0239558	-0.138206	-1.1534	0.136838	0.276643	-0.0443842	0.078927	0.124573	-0.0296655	-0.291178	-0.326769	-0.459434	0.396062	-0.370055	-0.185395	-0.0423052	-0.419665	-1.46288
AT2G37070	-	7	-0.587442	-0.107295	0.186002	0.114794	0.0989977	0.0724969	-0.0355513	-1.05393	-0.0579348	-0.219197	0.0148998	0.0571455	-0.329732	0.556277	-0.220889	-0.216893	-0.369925	-0.139782
AT2G37090	IRX9	5	1.28811	-0.047058	0.229938	0.0168046	0.0348404	0.331145	0.16876	0.0701431	-0.238168	0.666641	-0.156171	0.103067	0.107867	0.162001	0.159319	0.262934	-0.0919126	-0.191813
AT2G37100	-	10	0.24132	0.286443	0.0734465	0.232803	-0.0881225	-0.408985	0.158857	-0.0714675	-0.158774	-0.406871	0.259884	-0.293864	-0.113658	0.138195	-1.45667	0.0675549	-0.32319	-0.453671
AT2G37170	PIP2-2	10	-0.317681	-0.296071	0.0659137	-0.265673	-0.680418	0.139349	-0.600716	-0.0403034	0.00383585	-1.27776	-0.351248	0.141113	-0.351955	-0.512	0.251153	-1.15114	-0.132974	0.366377
AT2G37200	-	7	0.0316154	0.00746821	-0.233479	-0.0877213	0.0766347	-0.0742752	-0.0326066	-0.0951559	1.12135	0.031981	0.171956	-0.094155	0.185481	0.237628	0.172784	0.321611	0.240228	0.48005
AT2G37360	ABCG2	8	-0.112503	-0.149783	-0.0507879	-0.0898656	0.0586562	0.138043	0.114182	-0.206827	-0.124413	-0.131439	-0.0472241	0.274537	-0.155768	0.0842266	0.226322	-0.0530363	-0.16688	-1.05669
AT2G37460	-	7	0.109374	0.187158	0.182457	-1.13498	0.363627	0.0852499	-0.324171	-0.0553686	0.146025	0.289685	0.245173	0.0206119	-0.18895	0.127236	0.22365	0.0104368	-0.240747	0.0770147
AT2G37540	-	2	0.283177	0.181978	0.193702	-0.346966	0.0712187	-0.330042	-0.089504	0.0633159	0.170274	0.183645	0.49218	-0.000165925	-0.352068	0.161355	-1.22095	-0.118219	-0.417067	0.15575
AT2G37580	ATL33	5	1.32317	0.0204486	0.0850233	0.304736	-0.200305	0.473173	0.0601964	-0.296892	-0.677096	0.493564	-0.149354	0.46302	-0.0662094	0.472084	0.455946	0.0131991	-0.393694	-1.01785
AT2G37610	-	7	0.277696	-0.47521	0.0789124	-0.404148	0.274957	-0.320963	0.301628	0.245001	-0.140904	0.13005	-0.139207	0.0279548	-0.178264	-0.538788	-0.22639	0.0109338	1.66269	-0.224168
AT2G37750	-	2	0.884405	0.512242	0.072015	0.770344	-0.292277	0.0172287	-0.898946	0.721858	-0.291632	0.406958	1.08602	0.139216	0.0562557	0.76982	-0.109161	-0.450169	2.21539	-0.283927
AT2G37770	AKR4C9	5	1.12367	0.0858752	0.222051	0.0195576	-0.201018	0.686212	1.14049	-0.278391	-0.735698	1.40889	-1.29964	0.269908	-0.348272	-0.109134	0.572039	0.0190417	-1.48135	-0.49966
AT2G37870	-	9	0.272117	-0.168846	0.693204	0.637573	0.720471	0.5702	0.376143	0.501633	-0.0167729	0.252543	0.649485	2.44325	1.52333	2.07701	1.05172	0.861754	2.07132	0.379977
AT2G37880	-	1	0.627475	-0.523963	-0.0632181	0.292097	-0.041431	0.148569	0.281513	-0.707391	-0.0541981	0.686633	-0.675964	0.398307	0.360259	-0.480106	0.491423	0.454408	-1.40846	0.398946
AT2G37960	-	8	-0.174631	-0.31484	0.128199	0.276878	-0.0164931	0.420391	0.0347911	-0.312309	-1.0798	-0.0420617	-0.0653448	0.106527	0.0182952	-0.291724	1.456	-0.171786	-0.424785	-1.16116
AT2G37975	-	7	-0.118949	-0.255872	-0.0862058	0.256275	0.0843531	0.0999394	0.217089	-0.197432	1.13902	0.119769	-0.160569	-0.123438	0.0538539	0.0845767	0.0942392	-0.088812	-0.0818763	0.156781
AT2G38010	-	2	0.155559	0.205811	-0.041049	0.178347	0.0145186	0.0124982	-1.04598	1.14445	-0.0904581	-0.0131098	0.406697	-0.0797316	0.0903524	0.374088	-0.119176	-0.553819	1.46212	-0.285834
AT2G38060	ANTR3	8	0.320533	0.0386338	0.0294885	0.141406	0.0566375	0.484231	-0.120072	-1.10434	-0.314233	0.327671	0.133809	0.104864	0.050543	-0.157142	0.367444	-0.418924	-0.726269	-0.616767
AT2G38170	CAX1	2	-0.153683	-0.0841391	-0.227711	0.568103	0.0404762	-0.139545	-0.602279	0.218776	-0.18943	-0.211538	0.143005	-0.376741	1.49708	0.764431	-0.163857	-0.477642	0.302438	-0.648833
AT2G38250	GT-3B	7	0.348377	-0.113388	-0.205831	0.0262761	-0.0585301	0.0398506	-0.0687281	2.32301	0.0859304	-0.0394793	-0.507951	0.128137	0.400303	-0.0834395	1.38498	0.212259	-0.193861	0.0207787
AT2G38310	PYL4	10	-0.243405	-0.0820173	-0.0266284	-0.236638	-0.0377846	-0.12058	-0.110056	0.233733	0.0174287	-1.02875	-0.517442	-0.400347	-1.13748	-0.605147	-0.563	-1.3138	-0.733398	-0.821096
AT2G38470	WRKY33	10	-0.0412078	0.0452563	-0.0748718	-0.0147244	0.0504311	-0.231395	2.17596	-0.242786	-0.020067	-0.201735	-0.494903	-0.236601	-0.199648	-0.052705	-0.0568814	0.134878	-0.854831	-0.230539
AT2G38480	-	7	-0.114432	0.291331	0.0911557	0.355112	0.161563	0.148162	-0.227988	0.56245	1.26966	0.118042	-0.0834089	-0.0192039	0.226678	-0.0826851	0.202631	0.0851433	0.25496	0.239247
AT2G38530	LTP2	9	0.232786	0.29702	0.108642	0.454047	0.327393	-0.043479	0.477832	0.29204	1.01278	0.178932	0.424143	0.248706	0.743134	0.478258	0.47093	1.01042	0.768952	1.4956
AT2G38540	LTP1	7	0.125624	-0.0189347	0.206326	0.0770269	0.205626	0.119332	0.18671	0.218763	1.40503	0.0896657	0.0351124	0.386944	0.432981	0.400085	0.739977	0.685338	0.657424	1.10186
AT2G38590	-	2	0.235433	-0.0106487	-0.0845898	0.276049	0.337055	0.0333041	-0.559184	-0.061479	-0.159677	0.0868682	0.149693	-0.0492845	0.0388164	0.270113	-0.0183008	-0.338193	1.02938	-0.0588967
AT2G38600	-	7	0	-0.0610533	0.0433102	0	-0.213427	0.233852	-0.0896158	-0.0563677	-0.104308	0	0.140946	0.476697	0	0.147967	0.0977681	-0.0896158	-0.155566	1.59314
AT2G38640	-	6	0.156591	-0.307898	0.0202925	2.27678	0.165825	0.273205	0.244976	0.512856	0.246929	0.602398	-0.373476	-0.148537	2.37148	-0.0521611	0.272942	0.435921	-0.566558	-0.0308122
AT2G38680	-	8	0.028063	0.318952	0.0322755	0.222914	-0.413638	0.306072	0.1682	-1.20912	-0.563262	0.166918	0.573251	-0.167602	0.131113	0.358003	0.200367	-0.00551064	-0.134084	-1.01824
AT2G38690	-	1	1.19931	-0.334101	0.272519	0.225398	-0.178897	-0.0468967	0.0655495	-0.863278	0	0.355129	-0.822082	0.0791688	0.0535776	-0.559076	-0.00645378	0.811113	-1.72238	0.076178
AT2G38820	-	2	-0.00177047	0.137734	-0.104352	-0.0932491	-0.106711	-0.180417	-0.152335	0.399502	-0.0663855	-0.0713416	0.384594	0.11265	0.338397	0.340284	0.0146197	0.434783	1.02576	0.0646649
AT2G38823	-	10	0	0.194251	-0.168426	0	-0.23139	0.0371482	0.143384	-0.268788	0.00790174	-1.38623	0.150101	-0.213605	0	-0.239591	0.0416163	0.190908	0.223109	0.0129555
AT2G38905	-	9	0.342994	0.186547	0.153775	0.311431	0.0959169	0.0771465	0.689051	1.94535	-0.243897	1.72635	1.04641	0.0305318	0.31126	1.22834	0.0959809	0.503977	3.48849	-0.255087
AT2G38940	PHT1-4	4	0.129284	0.0861882	0.357691	0.234941	0.0248057	0.0320069	0.30149	0.0443653	0.405405	1.4668	0.290119	0.411422	0.140163	0.104628	1.78445	-0.0755834	-0.104754	1.46083
AT2G39060	SWEET9	4	0	-0.285284	4.56981	0	-0.042997	1.23689	0.176215	0.0965483	2.2223	0	-0.244178	4.35541	0.0522169	-0.0884784	3.14699	0.0863603	0.13263	2.88098
AT2G39090	APC7	7	0.282589	0.227344	-0.0584083	0.162905	0.133816	-0.151754	0.183669	0.0557479	1.04528	0.218344	0.337339	0.0521375	0.285051	-0.108	0.0551485	0.318019	0.0507922	0.160423
AT2G39120	-	10	-0.211923	-0.445449	0.256709	-0.282495	0.134454	0.00625614	-0.101952	-0.161785	-0.231696	-0.175781	-0.292236	-0.0825166	-0.0631705	-0.0769226	-0.252987	-0.221864	0.0801124	-1.10027
AT2G39210	-	1	0.204628	-0.247397	0.132202	0.22618	0.503615	-0.193113	-0.265173	-0.339142	-0.0919878	0.384182	-0.59399	0.0565795	0.307003	-0.0801175	-0.13746	0.428783	-1.91133	0.0890673
AT2G39330	JAL23	10	-0.73151	-0.793226	-0.484605	-0.408828	-0.302972	-0.256043	-0.540138	-1.09291	-0.55584	-1.11522	-0.790178	-0.195968	-0.700301	-0.554517	-0.0557341	-0.545028	-1.42108	-0.421262
AT2G39380	ATEXO70H2	7	0	0.0131221	0	0	-0.0991784	0	0	0.124527	1.38364	0	-0.0245153	0	0	-0.120949	0	0	0.0200714	0.0178843
AT2G39590	RPS15AC	10	-0.458841	0.286474	-0.504086	0.382173	-1.57525	-0.124941	-0.443387	0.472578	-1.21285	-0.121402	0.274232	-0.584747	0.441227	0.604736	-0.499257	0.353126	0.874894	-1.24978
AT2G39710	-	10	0.308414	0.473483	0.109327	0.0718287	-0.0495388	-0.0885596	-0.0456409	-0.186881	-0.298033	-0.00591912	-1.01263	0.140759	-0.191309	0.0613862	0.274853	-0.194838	-0.1273	-0.299662
AT2G39782	-	2	-0.238682	2.19214	-0.141078	0	-0.127096	0	-0.381627	-0.358208	0	-0.0365203	0.611046	-0.141078	0.427523	0.367154	0	0.0173414	-0.251105	0
AT2G39800	P5CSA	9	0.185498	0.0797405	0.206056	0.342551	0.195942	0.330866	0.25284	0.146504	0.0805853	0.793423	0.767368	0.720899	1.40732	1.29151	1.32728	1.81925	1.72255	1.29931
AT2G39850	-	9	0.40014	0.0880107	0.0989919	0.0853343	0.0740273	0.238431	0.193958	0.267422	-0.242184	0.746322	0.0600669	0.109473	1.4543	0.436999	0.520389	1.22035	0.472122	0.106077
AT2G39851	-	7	0	0	-0.139098	0	0	0.313799	-0.065784	0	0.243071	0	0	0.169227	0	0	0.912903	-0.065784	0	2.82524
AT2G39855	-	9	0.126823	-0.188915	0.362014	-0.0576669	0.0086064	0.471389	0.420447	0.241598	1.05803	0.503318	0.321585	1.0671	1.27205	0.479482	0.775741	0.56562	0.582596	1.04042
AT2G39870	-	8	0.170689	0.26904	0.419348	-0.164001	0.0501175	0.288395	0.082089	-0.476732	-1.53886	0.146809	0.213764	0.17315	-0.288851	0.159123	0.176296	-0.31587	-0.57064	-1.44169
AT2G40000	HSPRO2	4	0.0296589	0.0589628	0.21082	0.0111029	0.335461	0.463311	0.296023	-0.0462078	0.0941735	0.320391	0.00149752	0.305398	0.113489	0.555721	1.05899	0.0922133	0.0531519	0.221131
AT2G40120	-	7	-0.283284	0.0108818	-0.0177681	0.113385	0.192406	1.01211	-0.112925	-0.0975228	0.0583994	-0.178492	-0.0060114	-0.141157	0.307361	0.0859329	0.332915	0.193518	-0.0954367	0.35152
AT2G40140	CZF1	7	0.108788	-0.367076	-0.28286	0.379083	0.0502937	0.0154501	1.03284	-0.0597653	0.183748	0.00768088	-0.354915	-0.374201	0.259346	-0.126103	0.162765	0.195601	-0.517313	0.0297885
AT2G40180	PP2C5	5	1.56951	-0.371128	1.37742	0.523016	-0.467591	0.334331	0.149245	-0.496036	0.286808	0.478081	-0.362398	0.315326	0.456359	-0.160831	0.168047	0.329574	-2.13667	-0.114977
AT2G40200	BHLH51	8	0.127901	-0.375776	0.234467	-0.374103	0.130641	0.302792	0.644898	0.0636506	-0.563995	0.00342432	0.249579	1.37289	-0.275741	-0.331966	-0.298272	0.455912	0.285702	-0.513482
AT2G40250	-	8	0.24994	0.188315	0.180322	2.19913	-0.314817	0.412562	0.0252741	-0.59585	-0.5325	0.727666	0.439715	0.120129	-0.210961	-0.368286	-0.092172	-0.434359	-0.767683	-0.764928
AT2G40330	PYL6	10	-0.0381403	-0.313121	-0.148965	-0.0549663	-0.142532	-0.0543372	-0.184719	-0.0793736	-0.404205	-0.738715	-1.09659	-0.457284	-1.15144	-0.670304	-0.514382	-0.697023	-0.774081	-1.142
AT2G40435	-	10	0.383467	-0.104753	-0.320536	0.238654	-0.205197	-0.218617	0.00595728	-0.246067	0.0314033	-0.0253755	0.0916963	0.131304	-0.22447	-0.323302	-0.0967945	0.115217	-1.70787	0.151218
AT2G40450	-	2	0.164528	0.208543	-0.249892	0.0631858	-0.095893	-0.564002	-0.510987	0.138319	-0.428181	0.251354	-0.130774	-0.053634	-0.0731698	0.316327	-0.91931	-0.381041	1.15513	-1.59207
AT2G40470	LBD15	4	0.131752	-0.392064	1.62403	0.440824	-0.163655	-0.320538	0.217295	-0.106836	-0.0149265	0.287272	-0.472947	0.539006	0.107353	0.104553	0.143819	0.101815	-0.0109747	-0.399637
AT2G40520	-	7	0.323561	0.124177	0.0831892	-0.229991	0.118631	-0.228185	0.383444	-0.0243885	-0.147641	0.351202	-0.00910649	0.25022	0.125541	0.0560877	-0.360898	1.20353	-0.383153	0.115009
AT2G40560	-	1	1.0599	-0.222382	0	1.57159	-0.123863	0	-1.99939	-0.396419	0	0.856423	-0.753424	0.208143	0.871412	-0.366309	0	0.86638	-0.772593	0
AT2G40590	RPS26A	8	0.613457	-0.059619	-0.00765894	0.0407515	-0.256978	0.640294	0.268049	-0.434568	-1.00318	0.857316	0.222086	0.232287	-0.484694	0.517286	0.408204	-0.773488	-0.697158	-1.43674
AT2G40600	-	7	0.0320672	-0.0833918	0.0702295	0.152712	0.00482088	-0.03803	0.0399066	-0.238004	1.15761	-0.0134728	0.0199115	0.167647	-0.102334	0.0938584	-0.31069	-0.121005	-0.158374	0.349904
AT2G40610	EXPA8	9	0.153495	0.0525599	0.47465	0.711761	0.0669448	0.139931	-0.597783	0.183975	0.274684	0.442054	0.664306	0.593521	0.482881	0.410051	0.693727	0.0481557	1.20566	1.38136
AT2G40670	ARR16	2	0.439349	0.397954	-0.116122	0.0691543	-0.260945	-0.0122737	-1.09058	0.558384	0.156673	-0.0977759	0.470201	-0.0449034	-0.125459	0.0709893	-0.105847	-1.25087	1.07481	0.00772495
AT2G40750	WRKY54	10	-0.120192	-0.228624	-0.00840027	-0.193017	-0.411198	-0.0753797	-0.178288	-0.472933	-0.0756759	-0.144504	-0.409012	-0.655998	-1.02484	-1.40411	-1.13075	-0.394061	-0.616617	-0.596897
AT2G40850	PI4KG1	4	-0.0970414	0.0626874	0.611012	-0.188232	-0.0658368	-0.0806916	-0.0351469	-0.073997	0.574612	0.0704197	-1.05139	0.499003	-0.107921	-0.0423731	0.623396	0.0406281	0.0429227	1.01069
AT2G40900	-	2	-0.306723	0.302683	0.104194	0.156066	-0.114451	-0.156684	-0.177189	-0.00111823	0.11928	0.279538	1.05178	0.328721	0.299142	-0.0632679	-0.133035	-0.166972	0.38023	0.35767
AT2G40935	PCR10	1	0.678341	-0.0977936	-0.0750453	0.557782	-0.34031	0.0661504	0.373325	-1.35898	-0.298523	0.818608	-0.118384	-0.178716	0.128049	-0.0174676	0.149378	0.00772773	-1.16299	0.0215335
AT2G40995	-	4	0	-0.195053	0.348637	0	0.649712	0.650312	0	-0.12065	0.364571	0	-0.195053	0.0258121	0	0.411377	1.60513	0	-0.493121	0.804629
AT2G41010	CAMBP25	7	-0.240477	0.413492	0.18063	0.0841845	0.31898	0.116944	0.435655	0.51873	1.14454	0.0430759	0.436996	0.27532	0.210506	0.463976	0.313025	-0.174095	0.043016	0.347589
AT2G41040	-	3	0.105117	0.311586	-0.201812	-0.0313013	0.0979059	-0.0119031	-3.07371	0.768027	-0.320771	0.310933	0.575341	-0.295923	-0.121462	0.419196	-0.758971	-2.63916	0.836762	-0.706393
AT2G41080	PCMP-H29	10	0.429642	0.230491	-0.0433857	-0.172585	-0.230099	-1.44075	-0.11935	-0.121269	0.218373	0.28145	0.149075	0.0384243	-0.305717	-0.125695	-0.447847	-0.0312884	0.0710684	0.179834
AT2G41090	CML10	10	0.0452174	0.396534	0.0662607	-0.0289899	-0.320179	-0.212707	0.256615	-0.27769	-0.401398	0.268196	0.127451	-0.0450975	-0.676554	-1.14632	-1.11119	-0.810623	-1.3091	-1.05107
AT2G41100	CML12	10	-0.0843293	0.381154	0.1444	-0.192086	0.823324	-0.378904	0.759674	0.12727	0.040705	-0.483157	-0.537591	-0.563139	-1.4587	0.185467	-0.633977	-2.00862	-1.86229	-0.772389
AT2G41130	BHLH106	5	1.36493	-0.385397	0.051262	0.407718	-0.0591061	1.19558	0.163712	0.350507	-0.262711	0.647404	0.125209	0.219554	-0.210531	0.201421	0.565811	0.150148	-0.0295656	-0.236106
AT2G41150	-	7	0.372388	-0.0348597	0.423493	0.283134	0.0843007	0.11236	0.159976	-0.231948	1.29073	0.355562	0.0748231	0.383731	0.186303	-0.12976	-0.0266835	0.410048	-0.166024	0.366875
AT2G41180	SIB2	10	-0.0519043	0.790494	0.0951388	-0.405207	-0.422109	-0.136818	0.34201	-0.3989	-0.141941	0.0576927	0.0857953	-0.249711	0.0470962	-0.310571	-0.0507783	-0.121544	-1.12352	-1.23295
AT2G41190	-	7	0.0251219	0.23558	0.115563	0.119572	-0.264767	0.326367	0.48854	-0.0985537	0.0320744	0.135172	0.154146	0.0955962	0.378996	-0.0210237	0.545186	1.27773	0.283818	0.245946
AT2G41225	-	2	0	-0.0820645	0.294387	-0.271797	-0.283897	0.420439	-0.266664	0.703157	-0.0393868	0.120453	1.82325	0.168779	-0.271797	0.267152	0.246976	-0.513476	2.74902	-0.0636317
AT2G41231	-	2	0.0603396	0.45538	-0.0187163	-0.506885	0.821587	0.397482	-0.550556	0.540934	-0.112343	-0.120594	1.04753	-0.26166	-0.506885	2.38092	-0.091064	-0.414497	1.26811	-0.330948
AT2G41240	BHLH100	2	0	0.345067	0.256697	0	0.184443	0.215277	-0.0442364	0.845307	-0.109585	0	0.837501	-0.241365	0	0.0762243	0.0231433	-0.0442364	3.05477	-0.357615
AT2G41290	SSL2	2	0.169044	0.184529	-0.125764	-0.0172792	0.20689	0.0958879	-1.98769	1.28341	-0.173229	-0.17871	0.301329	-0.175053	0.166541	0.63469	-0.315818	-1.70731	2.0567	-0.550148
AT2G41330	-	7	-0.0424749	0.0993483	0.0377807	0.27246	0.215257	0.0277312	0.0643115	0.527455	1.13972	0.211383	-0.112797	-0.0815306	0.367738	0.315557	0.275265	0.433029	0.438297	-0.41782
AT2G41340	NRPD5B	2	0.161137	1.02953	-0.689891	-0.16506	0.297852	-0.0677121	-0.00622215	-0.417231	-0.315683	0.34905	0.302606	0.367572	0.116558	0.294412	0.0541039	-0.0373236	-0.180339	-0.190442
AT2G41360	-	2	0.122397	1.65442	-0.176197	0.23075	0.00224039	-0.217113	-0.30536	0.248816	-0.0867766	0.0675751	0.285866	0.321391	-0.243282	-0.150298	0.113858	-1.24524	0.550704	-0.139236
AT2G41415	ESFL4	6	2.04077	0.227459	-0.070553	3.18378	-0.00820813	-1.30264	-3.85502	0.112961	-0.570834	0.439451	0.32211	-0.639756	1.98571	-0.0185314	-2.89646	-1.57068	-0.0613639	-1.10326
AT2G41445	-	8	0	0.63886	-0.0700251	0.0799312	-0.306156	-0.0502692	-0.327685	-0.04448	-0.764886	0.421468	0.180552	1.32185	0.0529225	0.316868	1.14674	0.292055	0.570729	-1.42173
AT2G41470	-	5	1.29921	0.153082	-0.0655525	0.265913	-0.258396	0.0377293	-0.314197	-0.00127176	-1.25515	1.28266	0.221353	-0.0751657	0.434718	-0.0397484	-0.120871	0.113503	0.0420742	-1.01766
AT2G41480	PER25	7	0.175407	0.104429	-0.191489	2.25283	1.06383	-0.123554	-0.292034	0.250964	0.378092	-0.0669465	-0.347986	0.170257	0.461192	0.062398	-0.178234	-0.483412	-0.105795	0.160197
AT2G41660	MIZ1	7	-1.2654	0.163236	0.0584348	-0.0428003	1.28019	-0.0926726	0.0482268	0.0194633	-0.0926923	0.245069	0.0283185	-0.0106624	-0.132917	0.139809	0.0946181	0.0419759	0.293943	0.295861
AT2G41780	-	2	0.586711	0.389884	0.0565216	0.460267	-0.138366	-0.181759	-1.04745	0.200018	-0.228856	0.654003	0.352331	0.124313	0.213723	0.331963	-0.593933	-0.462101	0.412483	-0.158751
AT2G41835	SAP11	7	0.375211	-0.396415	-0.291535	0.101639	0.0466078	-0.350395	0.191106	0.0253999	1.03174	0.357946	-0.216592	-0.105704	0.0477651	0.0407935	-0.508927	0.444763	-0.165062	0.306619
AT2G41860	CPK14	4	-0.00177919	-0.283738	0.541856	0.248887	0.172655	0.0179382	0.00857308	-0.304303	1.36289	0.281057	-1.11468	0.357048	0.312744	-0.209527	0.779704	0.545665	-0.323538	1.4646
AT2G41870	-	9	0.222772	0.126825	-0.0841696	0.199914	-0.152088	-0.169333	0.157591	0.0732072	0.0718644	1.40422	0.379516	0.380368	1.40232	0.464328	0.669768	1.6118	1.33131	1.18318
AT2G41905	-	9	0.270912	-0.207094	0.234315	-0.154368	0.032787	0.171275	1.09723	-0.248084	0.022942	0.807752	0.269854	0.256995	0.447538	0.629781	0.282384	0.444324	1.54069	0.062611
AT2G41940	ZFP8	1	-0.0436473	-0.331713	-0.19806	-0.413316	-0.248818	0.419454	0.411219	-0.515438	0.187642	0.25436	-0.0356743	0.0369827	-0.373175	-1.14965	0.611405	0.421591	-1.23425	0.368818
AT2G42140	VQ17	5	0.794981	0.114563	-0.00754933	-0.0270006	-0.108287	0.0802838	0.104165	-0.300623	-0.106974	1.0345	0.257302	-0.0713287	0.0652722	0.334847	0.149706	0.306418	-0.16616	-0.761404
AT2G42170	-	10	0.0503412	-0.384897	-0.0616186	-1.13353	-0.281124	0.0941465	0.301289	-0.361351	-0.106805	-0.289238	0.0408767	-0.217328	-0.284973	-0.373871	-0.00411054	-0.0421952	-0.309095	-1.46571
AT2G42340	-	7	-1.1935	0.300927	0.31521	-0.0466411	0.420008	0.175127	0.123982	0.13597	-0.0374247	-0.540982	0.179529	0.303284	-0.0436734	-0.0689907	0.291633	0.231561	0.0707169	-0.16257
AT2G42365	-	7	-0.0415263	0.109921	-0.142141	0.18892	-0.136589	0.267774	0.0954512	0.207156	0.378311	-0.236105	-0.22574	-0.108787	0.23714	-0.0761841	1.04197	0.262015	0.218564	0.320885
AT2G42380	BZIP34	1	0.416877	-0.372323	0.700584	-0.103703	-0.0116668	0.235672	0.0223688	-0.294629	-0.167851	-0.133138	-0.273808	0.41304	-0.154199	-0.114845	-0.0606655	-0.300213	-1.95984	-0.576676
AT2G42460	-	10	0	-0.149135	0.0251744	0.0256125	-0.0213715	-0.0561784	-0.108446	-0.0253169	0	0.0330899	-0.358534	0	0.0258265	-0.310076	-0.0561784	0.0998408	-1.55365	0
AT2G42510	-	5	1.70029	-0.417058	0.0582476	0.0873498	-0.559671	-0.0075714	0.147491	-0.447262	-0.0892094	0.557432	-0.738964	-0.0273291	-0.427747	-0.312863	-0.103503	0.318733	-1.34682	-0.222061
AT2G42540	COR15A	2	0.284423	-0.0814175	-0.290293	0.230928	-0.136692	-0.0931439	-0.259343	0.837042	0.174106	0.443621	0.210482	-0.21853	0.221437	0.577084	-0.09543	0.240671	1.68252	0.158086
AT2G42560	-	10	-0.0163655	0.622837	0	-0.0738947	-1.06407	0	-0.0146573	-0.455085	0.0184853	-0.0163655	0.1071	0.0173951	0.0148755	-0.169229	0	0.169266	-0.446143	0
AT2G42610	LSH10	10	-1.12585	-0.278946	-0.295022	-0.0226501	-0.00151871	-0.592276	-0.0934299	-0.531451	-1.19188	-0.469094	-1.00171	-0.381708	-0.387065	-0.599831	-0.658929	-1.03022	-1.40828	-0.356642
AT2G42835	-	4	0.153049	0.0721779	0.692331	-0.274269	0	0.197713	0.00954853	0.0337662	0.53693	0.10885	0.0713584	0.450755	-0.17818	0.074576	0.530568	-0.025566	0	1.32423
AT2G42940	AHL16	6	3.18277	-0.276985	-0.143472	4.77647	0.525924	0	-1.8335	-0.357521	-0.256582	2.15368	-0.557816	-0.0515845	4.99185	-0.0692995	0	1.68576	-1.79641	-0.289817
AT2G42980	-	2	-0.0881924	-0.0226313	-1.28989	0.144791	-0.0765532	0.214646	-0.00110656	0	0.0374242	0.0427057	1.56582	-0.103735	0	-0.00098035	-0.0150219	0.0322789	0.0923467	0.204971
AT2G43060	IBH1	7	0.18579	-0.303679	-0.285537	0.273445	-0.523198	-0.175205	0.142701	-0.0896529	0.35074	0.118544	-0.0645243	0.196488	0.109239	-0.587858	-0.338022	-0.181867	0.274064	3.09174
AT2G43100	IPMI2	10	0.137138	-0.288214	-1.1173	-0.0606299	0.00140663	-0.316856	-0.0933748	0.237207	-0.705279	0.0611402	-0.608205	-0.584016	0.0978028	0.220122	-0.72664	-0.112801	0.193665	-1.13658
AT2G43120	-	5	0.953395	0.267711	0.123735	-0.06864	-0.244349	0.622005	0.431292	-0.148241	-0.526605	1.05014	0.438401	0.299451	-0.172592	0.397229	0.384878	0.0885853	-0.315254	-0.651399
AT2G43465	-	8	0.262861	0.0175945	0.244791	-0.171843	0.276479	0.310936	0.28546	-0.106643	-0.410548	0.718992	-0.204345	0.066759	-0.325423	0.451886	0.29277	0.0993349	0.0181927	-1.51762
AT2G43470	-	5	2.24025	-0.100836	-0.592698	1.23817	-0.158359	0.24413	-0.500648	0.137091	0.420709	0.599187	-0.0881512	-0.667081	1.07339	-0.185204	0.0617107	0.448102	-0.510399	-0.134424
AT2G43510	ATTI1	10	0.350585	-0.531517	-0.239588	-0.134463	-0.0928198	-1.62699	0.244878	-0.0647713	-0.550232	-0.102998	-0.562397	-0.520622	-0.40378	-0.28349	-0.510682	0.507055	0.0400061	-0.190218
AT2G43520	ATTI2	10	-0.124006	-0.144569	-0.416748	0.0690517	0.112213	-0.212095	-0.327096	0.518352	-0.415351	-0.398374	-0.0165118	-0.387282	-0.125343	0.281242	-1.00342	-0.0990611	0.579031	-0.747512
AT2G43590	-	10	-0.248164	-0.0274819	0.234169	0.265818	-0.231534	-1.29792	0.221215	-0.289366	0.0958625	-0.385517	0.0495495	0.187811	-0.155602	0.202889	-1.37106	0.200398	-0.117574	0.227312
AT2G43660	-	2	0.588637	0.677892	-0.63336	0.535524	0.0182795	-0.451173	-0.528784	0.442345	-0.282462	0.0431274	1.30503	-0.381445	0.453895	0.359083	-0.573165	-0.311197	0.747376	0.139493
AT2G43720	-	8	-0.0947283	0.196219	0.125228	-0.190603	-0.313974	-0.584533	0.0812019	-0.563811	-1.65439	0.391925	0.286802	0.283796	-0.448902	-0.161595	-0.0740123	-0.719953	-0.0987797	-1.17015
AT2G43820	UGT74F2	2	-0.107082	0.527031	-0.349642	0.128984	-0.0939247	-0.155676	-0.171647	-0.122754	-0.141222	-0.09718	0.168112	-0.402306	0.0148053	-0.183244	-0.412089	0.141356	1.92474	-0.169366
AT2G43960	-	2	0.0821057	0.137586	-0.336165	0.100276	0.0067182	0.291536	-0.542419	0.11548	-0.159904	0	0.292186	0.0134679	0.0898551	0.440137	0.405029	-0.415433	1.15306	-0.348962
AT2G44010	-	5	1.92389	-0.374105	0.0576906	-0.0321988	-0.1712	0.264476	-0.0948831	-0.752391	0.162734	0.14867	-0.277516	-0.217104	-0.184329	-0.0639177	0.247259	0.437593	-0.708186	0.390816
AT2G44030	-	2	0.0436523	-0.0896144	-0.0400158	0	0.0525526	-0.140353	-0.875109	0.329694	-0.210319	0.212029	-0.0289464	-0.0170148	0.300762	0.338618	0.18218	-1.94907	0.468797	0.264359
AT2G44195	-	1	0.416402	-0.5278	-0.0391618	1.41537	-0.341709	0.401523	-0.0834875	-1.07228	0.0651321	0.626144	-0.606387	0.109611	0.532222	-0.140207	-0.0431595	0.290123	-1.15689	-0.140313
AT2G44290	YLS3	2	0.441313	0.539561	0.259429	0.684938	-0.0865538	0.0704162	-0.112968	0.145884	-0.527502	0.294274	0.460306	0.280896	1.51893	0.546322	0.0525145	0.209118	0.362597	-0.736326
AT2G44460	BGLU28	4	0.443988	0.329725	0.577847	-0.408321	-0.72149	0.0109981	0.25382	-0.0401365	0.138552	0.640461	0.0264591	0.428972	-0.126125	-0.11741	0.465149	-0.53315	-1.37613	-0.345005
AT2G44560	AtGH9B11	4	0.0248647	-0.0673073	2.40988	0	0.122324	0.121085	0.0160074	-0.0849813	0.6206	0	-0.0675674	2.08188	0	0	1.93259	-0.0414306	-0.13554	1.21397
AT2G44578	-	8	0.200523	-0.501132	0.0210657	0.1626	-0.4164	0.497514	0.0917019	-0.0396623	-0.753324	-0.404864	-0.580699	-0.660699	0.219504	0.252184	0.451333	-0.0845839	-0.291694	-1.15867
AT2G44610	RABH1B	7	0.145456	-0.0628492	0.00707558	-0.0133248	0.0891302	-0.11311	-0.126311	0.202383	1.19434	0.0357929	-0.137637	0.0508918	0.0558911	0.0468581	-0.0760111	0.100004	0.172557	0.270662
AT2G44790	UCC2	8	0.244099	0.492895	-0.204236	-0.0780846	0.354256	0.434675	0.196755	-1.35992	-0.28047	0.412559	-0.0663153	-0.187191	-0.107674	-0.311514	0.0773828	-0.360851	-2.31746	-0.618152
AT2G44840	ERF13	7	-0.55344	-1.4308	-0.256265	0.0174696	0.469455	0.065188	2.4707	-0.186668	0.228913	-0.0877648	0.309056	-0.0263533	-0.435657	1.11999	0.147708	-0.307265	-0.593963	-0.16825
AT2G44995	-	8	0.232168	-0.126815	0.545699	-0.256282	0.207976	-0.295224	-0.197437	-0.356041	-1.48082	-0.277974	-0.333089	0.465642	-0.432061	0.000730899	0.0721458	-0.30049	-0.180318	0.170156
AT2G45130	SPX3	2	-0.2175	-0.0851904	0.201553	0.128212	-0.268353	-0.245439	-0.473535	0.244141	0.0781508	-0.123924	0.271828	0.280154	0.184432	0.53953	-0.166104	-0.338078	1.72005	0.158398
AT2G45180	-	10	0.0465667	0.0199398	-0.155948	-0.325733	-0.388249	-0.60648	-0.384581	0.191338	-0.00922582	-0.807742	-0.475928	-0.65875	-1.37719	-1.2344	-1.76964	-1.58024	-0.938283	-1.07957
AT2G45260	-	5	1.38853	0.145135	0.165129	0.170335	-0.0539755	1.18415	0.12104	-0.35711	0.066728	0.250423	0.207865	0.220622	-0.373895	0.0941152	-0.154481	0.0500858	-2.1081	0.106748
AT2G45430	AHL22	1	0.155032	-0.282426	0	0.972698	0.650624	0.0588724	0.0707373	-1.38427	0.00391488	0.654672	-0.0931539	0	0.807097	0.413898	-0.0268604	0.368355	-1.8004	-0.030169
AT2G45490	AUR3	10	-0.326928	-0.0543886	-1.12629	-0.0685305	-0.0214242	0.0800573	-0.409154	-0.0541106	0.144585	0.0524075	0.370523	-0.327672	0.261406	-1.40186	-0.0370525	-0.22119	0.0446138	0.127943
AT2G45570	CYP76C2	7	-0.203253	-0.0582902	0.0177237	0.0760739	0.00635155	0.088485	0.317623	0.0196323	0.153971	-0.0818688	-0.126078	0.00625704	-0.0272803	-0.0457906	0.378041	0.102234	0.0540497	1.64961
AT2G45580	CYP76C3	4	0	0	0.608381	0	0.113308	-0.0229261	0.0288503	-0.0184495	0.632563	0	0	0.480767	0	0	1.91002	0.0251428	-0.0184495	2.06156
AT2G45630	-	8	-0.155044	0.0030731	-0.165461	-0.254655	-1.00282	1.20957	-0.327264	0.162898	-0.104887	-0.283531	0.00196034	-0.160494	-0.0558976	-0.195079	1.32525	0.0261554	0.0907668	-0.117221
AT2G45750	-	5	3.06599	-0.229748	-0.0351346	0.352037	0.0298147	2.35458	-0.0575125	-0.462961	-0.502853	3.39028	-0.0401006	0.22009	0.343566	0.416089	1.80937	-0.0325919	-0.279178	-0.534566
AT2G45780	-	1	-0.0840636	-0.504124	-0.06289	1.11032	0.0179777	0.00157213	0.0203052	-0.36483	-0.104843	0.254438	-0.246573	-0.082527	0.468109	0.45063	0.171268	0.191587	-1.30994	-0.123131
AT2G45890	ROPGEF4	10	-1.22692	-0.0250717	0.427777	-0.230151	-0.426033	-0.1275	-0.0929492	-0.602425	-1.31233	-0.422861	-0.2731	0.27182	-0.155221	-0.275574	-0.529448	-0.466594	-0.289986	-1.75744
AT2G45930	-	4	-0.55087	-0.260533	0.269506	0.0701072	0.118449	-0.227097	0.0273831	-0.266303	0.148018	-0.08089	0.393463	1.21374	-1.11256	0.143395	0.267194	0.0126562	-0.316956	0.146598
AT2G46130	WRKY43	6	0.828498	0.0440959	0.411215	2.11977	0.367973	-0.0340547	-1.56096	-0.0251417	-0.175337	0.328289	-0.0343264	-0.171242	2.41108	0.0382602	-0.588776	0.744764	-0.699306	0.0244465
AT2G46260	-	7	0.299375	-0.0166319	0.0317635	0.180339	0.167323	-0.17005	0.0697255	0.0689311	1.04922	0.266776	0.114192	0.10432	0.23686	-0.0202331	0.106001	0.642244	0.0347129	0.782424
AT2G46310	CRF5	8	0.685489	0.120938	0.382956	-0.0573559	-0.326437	1.1322	0.536961	-0.179623	-0.812224	0.0481291	0.420735	0.528685	-0.478703	0.0715779	0.535919	0.162706	-0.0251434	-0.895662
AT2G46360	-	4	0	-0.0218949	1.28545	0	-0.124387	0.0735356	-0.126657	-0.0899528	0.395725	0	0.110176	0.805668	0	0.355367	1.72446	0.032577	-0.181129	0.811537
AT2G46400	WRKY46	7	-0.330393	-0.379603	-0.0910289	-0.101418	0.268029	0.00732331	2.393	0.511466	0.458053	-0.038668	0.119458	0.278834	-0.641826	-0.139663	-0.214633	-0.0658057	-0.496687	0.0571584
AT2G46430	CNGC3	10	0.00491961	-0.440442	-1.20498	0.0419737	-0.141457	0.0234151	0.209662	-0.272484	-0.14864	-0.306855	-0.329609	-0.166696	-0.26853	-0.305956	-0.0966067	-0.154672	-0.538046	-0.151931
AT2G46440	CNGC11	10	0.273432	0.26592	0.0712639	-0.295097	-0.230118	0.081231	-0.119882	-0.477686	-0.116963	0.651736	-0.138826	0.122496	-1.31702	-1.29179	-0.485568	-1.73658	-2.41364	-0.353593
AT2G46480	GAUT2	1	0.90905	-0.338047	0.232381	1.19837	-0.277879	0.18868	-0.369011	-0.387813	0.300392	0.832018	-0.600424	0.148891	0.667824	-0.546174	0.240974	0.378241	-2.20186	0.297854
AT2G46570	LAC6	7	0.0793667	-0.0422533	0.0744881	0.121368	0.217024	0.00914169	0.0479499	-0.330219	1.13408	-0.0857155	0.0467957	-0.012149	-0.351046	0.0100382	0.0422344	-0.231859	-0.249052	0.0130093
AT2G46630	-	7	0.246926	0.435134	-0.230697	-0.11956	-0.186406	0.325522	0.0245738	-0.344515	1.33564	0.480664	0.209096	-0.296961	-0.24866	-0.66497	-0.0311375	0.119589	-0.961447	-0.455663
AT2G46640	-	9	0.315662	0.386981	0.281056	0.353951	-0.00990293	0.668379	0.264031	0.109791	0.310314	0.280908	0.477111	0.53072	1.70132	0.382014	1.28407	1.54144	0.449005	0.817977
AT2G46650	CYTB5-C	10	-1.36416	-0.766365	-0.624079	0.153366	0.0890976	-0.252631	-0.0820818	-0.122028	-0.141229	-1.25964	-1.19068	-0.336196	0.337704	0.218216	-0.435013	-0.0169231	-0.15135	-0.335108
AT2G46660	CYP78A6	7	-0.0129609	0.566703	-0.102607	0.771375	-0.64171	0.181941	-0.222076	-0.179019	-0.147015	-0.121386	0.250386	0.0722963	0.259441	-0.290081	0.260216	1.42059	-0.144113	-0.0557033
AT2G46680	ATHB-7	9	0.761216	0.00650072	0.530365	1.12417	-0.0956169	0.226089	0.253112	0.47366	1.25386	1.01276	0.346261	0.774107	2.65021	1.05057	1.63576	2.84656	2.2674	2.16889
AT2G46690	SAUR32	3	0.334696	0.423685	0.21021	-0.487081	-0.184223	-0.0394207	-2.41481	1.35789	-0.636095	0.0994868	0.836274	-0.208199	0.360136	0.383928	-0.603896	-2.42759	2.31939	-1.02508
AT2G46720	HIC	8	0.451594	0.0126315	0.0426647	0.0867146	0.0117428	1.05586	0.173952	0.361522	-0.308503	0.458962	0.462424	0.319169	-0.185847	0.485612	0.890599	-0.235457	0.542114	-0.754547
AT2G46735	-	8	0.265512	-0.218422	-0.200279	0.484463	0.146193	0.130594	0.819126	-0.259308	-0.379207	0.71562	-0.353218	-0.00718821	0.237961	0.259653	0.154216	0.956582	-0.0166145	-1.06013
AT2G46760	GULLO6	7	0.265562	0.0648598	-0.147303	1.60742	-0.0221324	0.210974	0.146542	-0.0912734	0.0420842	0.318542	0.196908	-0.191577	0.358481	0.182732	0.260764	-0.0721344	-0.218945	0.0566903
AT2G46780	-	1	0.552986	-0.126087	-0.00415564	0.418175	-0.146015	0.0137348	0.47427	-0.630774	-0.0139246	0.27355	-0.15237	0.0848855	0.30839	0.0181668	0.192525	0.0961167	-1.03315	-0.408489
AT2G46870	NGA1	8	0.203679	-0.254845	0.102853	-0.013216	-0.327907	0.209592	0.0223188	-0.0978302	-1.10473	0.308407	0.437242	0.0597308	-0.330474	-0.218965	-0.0639905	-0.299583	-0.281291	-1.94777
AT2G46880	PAP14	2	0	0.548296	0.043031	0	0.117661	0.0452187	-1.07231	1.2343	-0.145463	0	0.832122	0.253727	0	1.10912	-0.162512	-1.04959	1.72883	-0.358121
AT2G47030	PME4	5	0.668984	-0.0541364	0.309072	0.0502914	-0.138611	0.056893	4.09065	-0.145201	0.469984	0.862026	-0.0301704	0.245296	0.035355	0.331276	0.468825	0.29087	-0.273562	0.675631
AT2G47040	PME5	5	4.02197	-0.128451	0.215027	-0.049946	-0.0569004	0.130929	2.30415	0.101497	0.116946	4.29155	-0.0756406	0.216468	-0.131568	0.237028	0.217885	0.180648	-0.380114	0.362157
AT2G47190	ATMYB2	8	0.205027	0.146542	0.124566	-0.00418188	0.117233	1.33499	0.0507481	0.28395	0.0214686	0.0622456	0.0648701	0.265544	0.0370053	-0.101629	0.263244	0.0076712	0.100794	-0.0299931
AT2G47270	UPB1	4	0	0	0.324805	0	0	0.471924	0	0	0.302789	0.182727	0	1.92837	0	0.112078	3.60516	0	0.109928	1.87625
AT2G47340	-	4	0	0	1.03627	0.101079	0.196352	0.629849	0.100421	0	-0.139293	0	0.0397637	0.393894	-0.0975565	0	1.91514	0	0	-0.0820493
AT2G47360	-	1	0.477443	-0.101087	0.11233	2.4226	-0.699924	0.227014	-0.141829	-0.360042	0.128519	0.237703	-0.445322	-0.19548	0.328084	-0.200961	0.221293	2.19167	-0.511858	-0.233815
AT2G47560	ATL64	10	-0.28049	0.0678241	0.189676	-0.38466	-0.0480951	-0.0672856	0.132933	-0.727089	0.0524286	-0.525701	-0.369911	-0.0525909	-1.735	-0.343425	-0.0572302	-1.6008	-1.13859	-0.213187
AT2G47750	GH3.9	10	0.11912	-0.045053	0.149573	0.0163107	-0.071969	-0.201701	-0.045454	0.100756	-0.13409	-0.0239051	0.139379	-0.119064	-0.0645478	-0.0973953	-1.16446	-0.194303	0.104524	0.00294967
AT2G47770	TSPO	9	-0.0315737	0.12164	-0.096463	0.0719341	-0.127161	0.123142	0.582679	-0.0496817	0.162207	0.436056	0.571521	-0.00750781	0.272187	0.167278	0.163586	1.45977	3.34342	0.180933
AT2G47860	SETH6	8	-0.0864923	-0.178515	0.0374807	-0.283954	-0.324111	0.242438	0.132349	0.0940999	-0.161322	0.134131	0.167549	0.189886	-1.04518	0.183128	0.101426	-0.0689359	-0.0268637	-0.078554
AT2G47880	GRXC13	2	0.093505	-0.189046	0.170901	0.452468	-0.0367817	0.308898	-1.99948	0.323244	0.209886	-0.164347	-0.416636	0.0230902	0.446608	-0.434716	0.181699	-1.69359	0.190057	-0.216057
AT2G47900	TULP3	7	-0.0760867	0.0497517	-0.117802	-0.135093	0.16602	-0.1837	-0.233699	0.250172	1.27999	-0.335069	-0.149862	-0.0334837	0.168447	-0.0549691	-0.112311	0.166633	0.287833	0.147096
AT2G47930	AGP26	7	0.248196	0.157311	0.0875389	0.0119936	0.125679	0.0439919	-0.189661	0.328858	1.59337	0.156455	-0.140659	0.0368689	0.222842	0.0413321	0.00470473	-0.0408823	-0.0914922	0.231923
AT2G48010	RKF3	7	0.0954483	-0.156661	-0.230706	-0.0644434	0.00747626	-0.161985	-0.0160566	0.215527	1.35826	-0.089704	-0.0377491	-0.0718129	0.260477	0.000788789	-0.185421	0.0585834	-0.224625	0.221051
AT2G48030	-	7	-0.0484529	0.328737	-0.186989	-0.215215	0.0524684	-0.0116382	-0.0344291	-0.0392302	1.0571	0.231821	-0.0176054	-0.178791	-0.155201	-0.0909874	-0.179151	-0.364033	-0.866395	-0.393459
AT2G48090	-	1	0.220145	-0.265238	1.2319	-0.0489968	-0.0880936	0.0276237	-0.0706665	-0.296126	-0.0206439	0.118162	-0.211951	-0.280502	-0.200379	-0.862764	0.00658936	0.113162	-0.401346	-0.302097
AT2G48130	-	6	0.464062	0.151368	0.217756	5.76774	0.0490345	-0.34193	-1.05449	0.424653	1.25972	-0.0201803	-0.117482	0.393895	2.37438	-0.213373	-0.125574	1.66385	-0.263384	-0.3254
AT2G48140	EDA4	1	0.775049	-0.225259	0.181001	0.811867	-0.279781	0	-0.931155	0.00345503	0	0.276045	-0.235286	0	0.893457	-0.556415	0	1.70529	-0.542405	0
AT3G01015	-	2	-0.328136	-0.244268	0.176728	-0.0278337	0.188898	0.247937	0.121687	0.321185	0.112128	-0.578494	-0.0972842	0.0750634	0.294222	1.21876	-0.0126141	0.193042	1.12763	0.107576
AT3G01070	ENODL16	2	-0.0811549	-0.105215	0.246966	0.590667	0.0638181	-0.0573949	-0.177427	0.511617	-0.193782	-0.629384	0.369019	0.0766486	-0.211341	0.696405	0.000873629	-1.86972	2.3201	0.00178092
AT3G01240	-	5	0.40676	-0.374278	0.31335	-0.177224	-0.0750592	0.195065	2.41794	0.0460831	0.0127784	1.11829	-0.0670537	0.314304	0.0256686	0.645179	0.328494	-0.0942134	0.233809	0.0499524
AT3G01270	-	5	0.279218	-0.0716743	0.243125	0.0400504	0.0854643	0.243838	2.58716	0.0911591	-0.030084	3.45716	-0.0814464	0.2243	0.437431	0.476366	0.322711	-0.00485502	-0.367544	0.141718
AT3G01328	-	8	0	0.00474604	0.833779	0	0.136873	1.46545	0	0.0112539	-1.19432	0	0.00483295	0.782219	0.121147	-0.12689	1.33376	0	0.00017901	-1.5337
AT3G01350	NPF5.9	8	0.0970791	-0.115077	0.0975164	-1.62279	0.000253496	0.79172	0.0377347	-0.0754533	-0.736102	0.0685166	0.0369721	0.0581135	-0.0106687	-0.0234152	0.397156	-0.0113478	-0.0791018	-0.549558
AT3G01490	-	2	0.30207	0.118717	-0.0271885	-0.100111	-0.157752	0.120908	-0.54131	0.679148	-0.230561	0.183135	0.54622	0.0106519	-0.131467	0.397462	0.0049912	-0.23247	1.46541	-0.193425
AT3G01530	MYB57	4	0	0	0.797594	0.147728	0.0299346	0.757179	0	0	1.07064	0.037764	0	0.755357	0	0	3.00796	0.0281396	0.0276041	2.24675
AT3G01550	PPT2	5	0.579158	0.243549	0.175845	0.134558	-0.317742	-0.111611	0.53013	-0.248453	-0.181017	1.09243	0.126866	0.256821	-0.24938	0.0904466	0.158169	0.250829	-0.133536	-0.237129
AT3G01570	-	7	-1.19419	0.101177	-0.273807	-0.300555	0.257558	0.107442	-0.27204	-0.455238	-0.13402	-0.22973	0.226637	0.358023	0.555819	-0.0843009	0.268251	0.0313945	-0.143048	-0.28757
AT3G01630	-	7	-0.154437	0.111136	0.163251	-0.128766	0.173501	0.0358616	-0.274466	0.420669	1.46883	-0.35593	-0.0695352	0.10248	-0.118637	0.0612469	0.53532	-0.132117	0.274924	1.26639
AT3G01640	GLCAK1	8	0.492434	0.271855	0.120021	0.200782	-0.184523	0.521774	0.266244	-0.612306	-0.736283	0.472741	0.250092	0.0853684	-0.181375	0.293561	0.465541	-0.455244	-0.629173	-1.38213
AT3G01700	AGP11	4	-0.210892	0.287331	0.392799	-0.0977729	0.0037094	0.29105	1.48909	0.391941	-0.0231842	0.564876	0.0468388	0.294299	-0.683681	0.467689	0.478894	0.286086	-0.0617002	0.202046
AT3G01740	-	7	-0.0378709	-0.00679624	-0.0287714	0.11219	0.0975571	-0.0552473	-0.0833032	0.0709429	1.15926	0.0272316	-0.0594987	0.0765368	-0.0354609	0.0857257	-0.00148644	0.106203	0.210708	0.348745
AT3G01830	CML40	7	-0.0764748	0	-0.0579068	0.183726	0.080641	0	0.190876	0.210739	1.05299	-0.0764748	0	-0.0271201	0.0309381	0.12303	0.113308	0	-2.70057	1.61873
AT3G01940	-	8	0.670806	0.420125	0.146671	-0.120102	-0.221251	1.19131	-0.00761162	-0.593916	-1.74882	0.601342	0.306843	0.0525074	-0.714359	0.0180214	1.30533	-0.301748	-0.0719063	-1.56702
AT3G01970	WRKY45	7	0.133783	0.156279	-0.014709	0.179805	0.128531	0.316859	-0.153768	0.152124	0.137356	-0.0360089	0.175808	0.0808162	1.32629	0.31819	0.570538	-0.0666274	0.193828	0.500713
AT3G01980	-	4	0.164932	-0.0102205	0.451204	-0.078275	0.01129	-0.0378108	-0.13505	0.0979562	0.495143	0.262904	-0.0228131	0.39397	0.0928621	0.17476	0.549043	-0.109541	0.162637	1.30145
AT3G01990	ACR6	7	0.0592968	0.152395	0.351598	-0.316729	0.215066	-0.241652	-0.41983	1.0699	1.04672	0.275046	0.554352	-0.094319	-0.073222	0.0354023	-0.279725	-0.436517	1.31887	1.21594
AT3G02250	-	8	1.00287	-0.11954	-0.136959	-0.277604	-0.349623	0.691138	0.275035	-0.343832	-0.738596	0.676748	0.138242	0.177599	-1.009	0.237151	0.339161	-0.360972	-0.475956	-1.59319
AT3G02280	ATR3	8	0.258247	0.185157	0.134559	-0.328278	0.00430938	0.42164	0.0443305	-0.196329	-1.07855	0.116555	0.171291	0.257556	-0.355204	0.419093	0.327834	-0.231351	0.406369	-1.49316
AT3G02410	ICMEL2	7	0.0835118	-0.0499789	0.227463	-0.100168	-0.516357	0.183636	0.166283	0.0539874	1.54803	0.0931931	-0.00704977	0.0589152	0.196547	-0.359252	0.394907	0.16325	0.520457	1.28258
AT3G02480	-	9	0.451793	-0.34955	0.0633115	0.512334	0.104257	-0.0114845	1.24881	-0.0127484	0.167346	0.961103	0.543263	0.159255	2.18795	1.4958	-0.0407124	2.71241	1.93071	0.106536
AT3G02500	-	7	0.428114	0.385894	0.185912	0.13057	0.212422	0.377725	-0.119065	0.0791931	0.540945	0.230673	0.355064	0.260203	0.217536	0.12024	0.536992	0.356365	0.705522	1.06156
AT3G02550	LBD41	8	0.0695017	0.0936574	-0.134262	-0.0690922	0.0542182	0.263405	0.0983593	-0.875538	-1.04071	0.257697	-0.137889	-0.216365	-0.291565	0.0436545	-0.0266647	-0.655618	-1.0044	-1.099
AT3G02810	-	4	0.175138	-0.230928	0.370343	0.194183	-0.0329827	0.184135	0.0929604	-0.00520557	0.776618	0.0710315	-0.0613181	0.248088	0.117925	0.0320787	0.782321	-0.00470524	0.0861185	1.17973
AT3G02850	SKOR	7	0.137057	-0.0999094	0.0173369	0.019842	0.161038	-0.117752	0.221064	-0.184808	1.12065	0.283099	-0.0151825	0.140846	0.16541	0.317506	0.0455427	0.142793	-0.0855258	1.13768
AT3G02885	GASA5	10	-0.728919	-0.195383	0.0753236	-0.413268	-0.277865	0.296726	-0.04495	-0.339962	0.279851	-0.407221	0.0791518	0.144985	-0.34841	-1.60221	0.456117	0.239979	-0.151142	0.749317
AT3G02910	-	10	-0.524386	-0.00693724	-0.0197071	-0.656258	-0.177798	-0.354081	-0.631195	0.314055	-0.0608189	-1.21399	-0.286434	-0.157895	-2.02101	-0.457202	-0.297197	-1.02016	0.00715778	-0.0835908
AT3G02970	EXL6	4	0.25941	-0.040116	0.215683	-0.102906	-0.203086	-0.259749	0.0876677	-0.0224639	0.575267	0.0962212	0.11429	0.424664	-0.0689601	-0.203086	1.15353	-0.0332386	0.00282205	1.62432
AT3G02980	MCC1	10	0.0692011	-0.128866	-0.16524	-0.0180142	-0.459429	-0.0784558	0.00751441	-0.185045	-0.353949	0.197291	0.0523764	0.0864277	0.203863	-0.138286	-0.340319	-2.02951	-0.00108288	-0.198025
AT3G03080	-	8	0.0501382	0.0869362	0.288942	0.0728662	-0.0611238	0.0702477	-0.174122	-0.0290455	-0.427382	0	-0.0127133	0.248428	0	0.108957	-0.156385	-0.174122	0.172643	-1.1157
AT3G03170	-	9	-0.077192	0.321761	0.657877	0.661132	0.408154	-0.202749	0.25231	0.145241	0.0531008	0.332509	0.566589	0.779636	1.44913	0.815301	0.465875	1.11964	1.23416	0.771582
AT3G03180	-	8	0.391858	-0.224047	-0.0349281	0.0747841	-0.059188	0.341298	0.219331	-0.56193	-1.17952	0.727037	0.0644732	0.0531142	-0.406278	0.286734	0.304137	-0.107653	-0.18244	-1.46223
AT3G03190	GSTF11	10	-0.253186	0.216399	-1.26635	0.115029	-0.219502	-0.501574	-0.180722	-0.0224895	-0.077481	-0.189352	-0.210284	-2.38512	0.400885	-0.145966	-0.464171	0.0604496	-0.0649393	-0.525077
AT3G03272	-	3	0.0844465	0.700637	0.0355786	0.0542637	0.0402745	1.13479	-3.19453	0.225747	-1.13269	0.164368	1.27556	-0.044202	0.11028	0.80613	-0.108534	-3.66904	0.433744	-1.29254
AT3G03341	-	9	0.402859	0.36306	0.342896	0.659833	0.725868	-0.169305	0.523226	-1.21043	0.165057	1.01073	0.370789	0.568841	1.34386	1.55082	1.26715	1.0354	1.33573	1.36746
AT3G03430	CML28	8	0	0	0.309078	0	0	1.17155	0.416794	-0.146444	-1.06924	0.691438	0	0.103341	0	0.160708	0.292617	0	-0.146444	-1.52669
AT3G03510	-	2	0	0.502472	-0.0560515	0.0529958	-0.0180972	0.174339	-0.139603	-0.0253674	-0.136704	0	0.278339	-0.168395	0	0.206533	-0.0352656	-0.0891792	1.95544	-0.155239
AT3G03670	PER28	7	0	0	-0.250089	0	0	-0.0806543	0	0	1.35506	0	0	-0.104196	0	0	0.301394	0	0	1.39634
AT3G03760	LBD20	3	0	0.200258	-0.0250002	0	0.342196	-0.0153228	-3.79256	-0.165114	-0.672724	0.0534964	0.383957	-0.531697	0	0.11102	-0.654017	-3.86677	-0.11509	-1.18725
AT3G03770	-	8	0.442178	0.246255	0.17784	0.0120288	-0.241811	0.338002	0.0999689	-0.32576	-1.30714	0.462002	0.405402	0.00651457	-0.211102	-0.1933	0.217872	-0.0768178	-0.306189	-0.630028
AT3G03780	MS2	2	-0.203235	0.47899	0.0903256	-0.00770838	0.0866459	0.0966202	-0.232309	0.82478	-0.093865	-0.107184	0.612555	0.0525566	-0.0617352	0.542205	0.0852784	-0.39626	1.49787	-0.189133
AT3G03828	-	4	0	0	0.00459807	0	0.102064	0.0405316	0	0	0.144498	0	0	-0.0568749	0	0	1.85612	0	0	1.41235
AT3G03900	APK3	8	-0.431948	0.238366	0.391301	0.102835	-1.49091	0.423887	0.105444	0.122669	-0.00195586	0.135452	0.327086	-0.170515	0.124519	0.214266	0.126228	0.241118	-0.168617	0.0811435
AT3G03910	GSH3	2	-0.122897	0.59646	0.0455579	0.152227	-0.41213	0.178348	-0.318361	0.921752	0.0433284	0.172601	0.780311	-0.0921106	0.0990214	0.778238	0.103641	-0.16602	4.25829	-0.239749
AT3G04010	-	4	-0.0680467	-0.0612279	0.378348	0.0510729	-0.0480056	-0.328187	0.0213942	0.0810252	1.17962	-0.122741	0.199175	0.314874	0.0289484	0.0393887	1.37927	-0.0341886	0.0220656	1.59833
AT3G04060	anac046	7	0.239392	-0.240516	0.245108	0.103801	-0.00382725	-0.482521	-0.164479	-0.150194	0.31349	0.269318	-0.476578	0.179013	0.11902	-0.152661	0.202676	0.0957904	-0.338961	1.20897
AT3G04184	-	7	-1.09826	0.0787312	0.146532	0.756734	0.0207007	-0.148025	-0.035495	0.344375	1.93183	-0.942317	0.673676	0.201151	1.95538	0.322239	-0.403947	0.666482	1.71958	1.85724
AT3G04210	-	10	0.0936584	0.303577	0.0781516	-0.178031	-0.365756	-1.16549	0.130827	-0.423067	-0.275534	-0.0881031	-1.26445	-0.495065	-1.90942	-2.1327	-1.86937	-1.5819	-3.3063	-2.337
AT3G04310	-	10	0.669792	-0.146198	0.245242	0.265125	-1.35287	-0.0758745	0.433407	-0.118827	-0.191963	0.542424	0.00559609	-0.350672	0.51908	-1.74297	-0.461076	0.534078	0.0941374	-0.103608
AT3G04420	anac048	1	0.503853	-1.49089	-0.0302016	0.425194	0.168995	0.384086	-0.0997331	0.0769009	-0.226612	0.155934	-0.49682	-2.46194e-05	0.257518	-0.036854	0	0.371943	-1.50932	-0.226612
AT3G04445	-	4	0.0784895	-0.0966091	1.52105	0.100669	0.148056	0.0509745	-0.244131	-0.17058	0.303697	0.345904	0.197813	0.0637885	0.465411	0.0620025	0.0479626	-0.347799	-0.399218	0.271556
AT3G04660	-	2	0.0705849	0.012375	-0.240534	0.38335	0.0926966	0.0409999	-0.0884579	0.330134	-0.189058	0.388923	0.038781	-0.0780712	-0.140104	-0.514537	-0.0606224	-0.0797463	1.40634	-0.233068
AT3G04700	-	4	-0.183232	-0.534488	0.623622	-0.0685861	0.140733	0.0175007	0.345129	-0.182182	0.464757	0.255938	0.208226	0.603831	0.286496	-0.170467	0.719372	0.337178	0.108407	1.10478
AT3G05140	RBK2	7	0.00473739	-0.321719	0.251618	0.042913	0.0831159	0.185316	-0.0412746	0.061951	0.316251	0.119381	-0.15137	0.227248	0.055455	-0.220648	0.0296697	-0.0723381	-0.0323819	1.50259
AT3G05152	-	4	-0.284431	-0.17675	0.527164	-0.161206	-0.289969	-0.0567562	0.194806	-1.67594	0.322762	0.0237101	-0.149651	0.290826	0.218134	-0.0447823	0.573817	0.0699025	-0.568833	1.34979
AT3G05165	-	8	0.0715421	-0.0352814	0.0715364	-0.048746	-0.468418	0.298031	0.230845	-0.309112	-0.609395	0.243793	-0.148286	0.0475115	-0.174356	-0.330574	0.187177	-0.647357	-1.53752	-0.720393
AT3G05200	ATL6	7	0.0581205	0.0949358	-0.196263	0.127592	0.076068	0.356087	0.26844	-0.340194	0.174772	-0.227016	0.0314237	-0.0522745	0.375624	-0.103952	1.06786	-0.157033	0.0865159	0.163687
AT3G05240	PCMP-E82	5	0.0188285	-0.0618053	-0.103098	0.362626	-0.428778	-0.253126	0.0907657	-0.0558886	-0.0113707	1.65427	-0.261224	0.144729	0.531886	-0.352125	-0.128324	0.036399	0.237102	-0.143843
AT3G05327	-	1	0.434227	-0.0917026	0.19757	0.359496	-0.00316009	-0.0083647	-0.271343	-1.1683	-0.0720696	0.406334	-0.426408	0.0412575	0.296746	-0.226509	0.240351	-0.402775	-0.433279	-0.0643882
AT3G05345	-	4	0.467906	-0.203801	1.46073	0.0815371	0.0434128	0.256302	-0.144844	-0.262953	-0.185431	0.163906	-0.14293	0.354781	0.268051	0.166046	0.289584	0.506586	0.0346467	0.63703
AT3G05460	-	7	0	0	0.224927	0	0	-0.0344828	0	0	0.0813464	0	0	0.296824	0	0	0.446666	0	0	1.69356
AT3G05490	RALFL22	8	0.324785	0.0418803	-0.0262233	-0.0329941	-0.143616	0.463383	0.473	-0.592774	-1.13137	0.361245	-0.166782	-0.355643	-0.391202	0.0905329	0.517908	-0.468993	-0.403046	-1.50397
AT3G05550	-	1	-0.211772	-0.0910879	0.36604	1.26061	-0.404826	-0.27569	0.23326	-0.772114	-0.418604	0.430884	0.100074	-0.547782	0.291108	-0.320864	1.92651	-0.136168	0.074186	-0.42786
AT3G05650	AtRLP32	8	-0.0669132	0.0703318	-0.0591483	-0.355148	-0.0949541	1.35745	0.389905	-0.0958396	-0.0176513	0.441769	0.137159	-0.077734	0.142368	-0.0517489	0.23634	0.0215367	-0.151325	-0.0642439
AT3G05660	AtRLP33	5	0.297917	0.146071	0.0757457	-0.313573	-0.0347825	0.0803998	0.105886	-0.173109	0.205763	1.1905	-0.240767	-0.0619821	-0.0118966	0.0748333	0.00988094	-0.0972659	-0.303712	-0.0294231
AT3G05720	IMPA7	7	-0.257743	-0.46111	0.109651	-0.106164	1.0499	-0.160528	0.15882	0.281916	0.234389	-0.288718	-1.24797	-0.0312601	-0.270699	0.173401	-0.0111654	-0.0514714	0.140117	0.358151
AT3G05725	-	4	0	-0.0777754	1.25185	-0.263876	-0.129414	0.26507	-0.167585	-0.051683	0.178405	0.803365	0.0548517	0.886589	-0.263876	0.168412	0.805323	-0.0941551	-0.051683	0.385921
AT3G05790	LON4	8	-0.112583	-0.0140064	-0.185832	0.226285	-0.176234	0.255461	0.21269	-1.02072	-0.124575	0.215288	-0.0513289	-0.011233	0.222494	0.175111	0.121001	-0.148381	-0.113351	-0.380595
AT3G05850	-	5	1.23773	-0.00180148	0.121638	1.21754	-0.0165372	0.262131	-0.0891695	0.151453	0.0234498	1.26772	0.00635469	0.396188	-0.157224	0.0719027	0.0844455	0.0417918	0.00990098	-0.0118432
AT3G05858	-	6	0.407912	-0.504822	-0.693815	0.994034	0.511144	0.0692705	-2.20777	-0.101358	-0.0612674	1.17714	-0.729359	-0.556949	2.30772	-0.222425	-0.206474	1.5684	-2.43701	-0.0774889
AT3G05890	RCI2B	8	0.0905295	0.152191	-0.111259	0.144659	0.203625	0.203747	-0.407661	-0.281534	-1.0561	0.34107	0.230919	0.0254298	-0.347786	0.115351	0.216014	-1.06428	-0.0141715	-0.459262
AT3G05910	PAE12	8	0.0880972	0.147638	0.120447	0.167833	-0.0260597	0.264263	0.294794	-0.571439	-0.51709	0.250111	-0.138387	-0.12598	-0.311305	-0.140603	-0.00897926	-0.497786	-0.671186	-1.14214
AT3G05920	-	1	0.498073	-0.0639988	0	0.281808	-0.362284	-0.163497	-0.755264	-0.0772066	0	0	-1.09088	0	0.87643	-0.460285	-0.163497	2.2615	-2.1228	0.131197
AT3G06070	-	4	0.390892	0.453674	1.07084	0.107022	-0.00418358	1.67431	0.446007	-0.14888	-0.30659	0.155955	0.86375	0.314636	0.135039	0.466801	2.0722	-0.0235169	-0.173778	-0.832629
AT3G06100	NIP7-1	5	1.07977	0.370048	0.267164	1.394	-0.611212	-0.00333936	0.103263	-0.168589	-0.43937	0.538373	0.19816	0.49655	0.501176	-0.348385	-0.44867	0.961848	-0.457701	-0.270186
AT3G06260	GATL4	4	0	0.0692419	0.814387	-0.030468	-0.0285136	-0.0925062	0.0347076	-0.0144871	0.288752	0.0770301	-0.0968124	0.608252	-0.00204796	0.135312	0.863262	0.0302553	0.228855	1.12155
AT3G06410	-	2	0.0992119	0.166945	0.0198649	0.0517683	0.0997686	0.00574319	-0.117006	0.700967	0.0494981	0.00436351	0.182002	0.0885423	0.261471	0.341175	-0.0335684	0.156833	1.0781	0.10381
AT3G06420	ATG8H	7	-0.207948	-0.157695	0.176837	0.620358	-0.146121	0.122008	-0.157054	0.243247	1.16238	0.0311354	-0.0551044	0.256011	-0.0717165	0.12467	0.219351	0.0994872	0.708527	0.548374
AT3G06520	-	10	0.0536843	0.0778194	0.195559	-0.380392	-0.131073	-0.425794	0.0326642	-0.218301	-0.488255	0.416912	0.0644771	-0.0738382	-0.0394094	-0.200836	-0.592975	-0.0366053	-0.224677	-1.60537
AT3G06545	-	2	-0.0190183	0.319137	-0.39007	-0.706321	-0.110664	-0.364168	-2.0101	0.0985652	-0.57292	-0.014523	0.725618	-0.0853718	-0.706321	0.117894	0.188513	-1.7304	1.45703	-0.229705
AT3G06560	PAPS3	5	1.83314	-0.493675	0.391327	0.304634	-0.219822	-0.0615491	0.160805	-0.504306	1.10695	1.59166	-0.387118	0.282786	0.245478	-0.345842	0.410023	0.612566	-0.855844	0.199384
AT3G06710	-	2	0.471783	1.14816	-0.108538	0.239343	0.228292	0.262703	-0.0297049	-0.144316	0.0503709	0.350218	0.282628	-0.132721	0.187057	0.0684509	0.227427	0.4193	-0.175487	0.0253969
AT3G06750	-	8	-0.423228	0.51928	0.268283	-0.221196	0.256994	0.260663	-0.161008	-0.541306	-0.872145	-0.313834	0.20304	0.0489765	-0.159489	0.289326	0.105137	-1.17176	-0.354774	-1.06357
AT3G06778	-	2	0.579494	0.676528	0.457551	0.00817144	-0.131737	0.0922078	-0.360507	0.453059	-0.241327	0.117685	0.616199	0.219898	0.139839	0.227702	0.114643	-0.186701	1.18127	-0.087164
AT3G06900	U4.2	2	0.380259	0.123848	0.342254	0.186599	-0.0289338	-0.523621	-1.52146	0.554716	-0.0620373	0.282225	-0.378705	0.528544	-0.180711	-0.239783	0.0771866	0.416686	0.562467	-0.100189
AT3G06920	-	10	0.202236	0.134548	-0.165586	-0.0989553	0.0406243	-0.00547233	0.0257703	-0.000770937	-0.249546	-1.54809	-0.106589	-0.0429522	0.0929692	-0.022173	0.0502463	0.0989448	-0.0234772	-0.255787
AT3G06962	-	1	-0.166283	-0.415062	0.267689	-0.0614731	0.767675	-0.165592	1.08651	-1.31739	-0.210548	0.261208	-0.675687	0.286155	-0.440733	0.260931	-0.384848	-0.264903	-1.92323	0.113978
AT3G07005	LCR43	7	0	-0.0272892	-0.0549642	0	-0.558409	-1.14643	0	0	0.780588	0	-0.520366	0.373976	0	-0.558409	0.338523	0	0.146386	1.95822
AT3G07130	PAP15	2	0.0475966	-0.0747219	0.0605879	-0.0934437	0.489525	0.4785	0.0375323	0.216586	-0.429212	0.0890385	0.610027	-0.15678	0.204016	1.30128	0.14901	-0.349594	1.69196	0.045509
AT3G07250	-	1	1.12745	-0.385229	0.143093	0.315991	-0.392428	-0.0489284	0.135035	-0.576574	-0.0228608	1.09185	-0.565361	0.132491	0.169153	-1.06215	0.00951971	0.486439	-1.49117	-0.0684117
AT3G07425	-	10	0.111309	0.143229	0.488104	0.332313	-0.188785	0.365983	0.106479	0.153699	-0.00113581	0.385082	0.222756	0.353804	-0.0907444	-2.60935	0.132262	-0.0555525	0.189452	0.435141
AT3G07450	-	1	0.584469	-0.699099	0.332571	0.282505	-0.359181	-0.786162	0.438258	-1.85717	-0.109847	0.697226	-1.11083	0.113905	-0.104253	-0.946633	-0.786162	-0.113197	-3.07851	-0.230645
AT3G07500	-	7	0.218696	0.185088	-0.358251	0.199776	0.129923	0.354592	-0.195743	-0.164578	0.588919	0.282507	-0.201882	0.271368	0.148494	-0.117549	0.475893	1.05045	-0.29953	0.433548
AT3G07820	-	5	0.198503	-0.0851008	0.25481	-0.0886669	0.0436043	0.109119	1.9157	0.189358	0.120627	3.71847	0.312095	0.143373	0.0880092	0.293604	0.164258	-0.209985	-0.170152	0.249405
AT3G07850	-	5	2.12734	-1.48401	-0.0198605	0.285881	0.141607	0.213211	2.94031	0.103981	0.218893	3.3382	0.0726675	0.0563891	0.236366	2.5528	0.354053	-0.119858	3.30853	0.0957355
AT3G07920	-	2	-0.0107123	0.218933	0.386426	0.250301	0.0907598	0.0372604	-2.12028	1.0414	-0.177174	0.334855	0.247621	0.0930798	-0.0869147	0.563307	-0.158373	-1.386	1.55286	-0.246623
AT3G07970	QRT2	1	0.150736	-0.167241	0.140186	0.752364	0.398399	-0.0814052	-0.460611	-0.412455	-0.158846	0.242275	-0.180243	0.160852	0.804144	-0.264353	-2.11819	1.72784	-2.12442	0.00368767
AT3G08560	VHA-E2	8	0.147295	-0.0986153	0.220668	0.0557029	0.0629872	0.396782	0.0348511	0.0518342	-0.489182	0.154329	-0.0468601	0.230176	0.0698549	0	0.111943	0.177477	0.14006	-1.48667
AT3G08740	-	8	0.956687	-0.195439	-0.105057	-0.150648	-0.183999	0.54721	0.487027	-0.492156	-1.13783	0.626144	0.0175278	0.15683	-0.513204	0.354103	0.391794	-0.201556	-0.204313	-1.11014
AT3G08750	-	1	0.389192	-0.824373	0.108902	0.132192	-0.287406	0	-0.176758	-0.404572	0	0.535304	-0.525065	0	0.298697	-0.446539	0	0.042657	-1.34154	0
AT3G08790	-	2	0	0.104107	0.0730496	0.0270936	-0.253125	0.19363	-0.0767682	0.37939	-0.0283921	0	0.128986	-0.011631	0	0.368185	-0.0752668	0.036087	1.98963	0.0334572
AT3G08900	RGP3	2	-0.333931	0.314073	-0.449048	-0.0936574	0.0380424	-0.610844	-0.64715	1.18254	-0.338372	-0.157074	0.169755	-0.529873	-0.0381744	0.358019	-1.62402	-0.508901	1.16344	-1.05881
AT3G08910	-	8	0.289413	0.0500822	0.164509	-0.150133	-0.0464308	0.454665	0.170547	-0.454781	-1.0926	0.270424	-0.0924369	-0.0476966	-0.168092	0.103102	0.487561	-0.00752503	0.00628692	-1.29755
AT3G09160	-	2	0.52807	-0.152562	-0.196524	-0.212892	-0.0507275	-0.252708	-1.84791	0.390561	-0.0872379	0.476164	0.138517	-0.236236	0.0771246	-0.0167169	-0.223067	0.112998	0.600304	-0.252724
AT3G09162	-	8	0.498705	0.248345	0.31229	-0.120887	-0.0915488	0.439861	-0.286033	0.188926	-1.06175	0.48303	0.308791	0.371658	0.125039	0.372417	0.575103	-0.286674	0.555489	-0.642126
AT3G09380	-	2	1.00465	0.193922	-0.0991768	1.67471	0.327512	-0.287409	-2.50753	0.134116	-0.245579	0.164466	0.0689631	0.0323282	1.0871	0.0121979	-0.614748	0.366463	0.0328699	-1.43365
AT3G09600	RVE8	9	0.351442	-0.013478	0.72242	0.604303	0.374822	-0.0621939	0.0525462	-0.0880135	0.269183	0.498021	0.62115	1.24327	1.07731	1.20861	0.402521	1.14964	1.12197	1.1802
AT3G09680	RPS23A	2	-0.350346	0.18423	-0.00913762	0.511075	0.114105	0.181833	-1.00444	0.306105	-0.786813	-0.0636474	0.421282	0.0755251	0.237398	0.479738	-0.193385	-1.04152	0.393899	-1.24222
AT3G09870	-	10	-0.227979	-0.690753	-0.251344	0.0178017	-0.222278	-0.291898	0.626255	0.0444705	0.194524	-0.329017	-0.175966	-0.280855	-0.495256	-0.6328	-0.390404	-1.21283	-1.38047	-1.87106
AT3G09910	RABC2B	9	0.27354	0.536623	0.0555616	0.288087	0.181962	0.327132	0.403126	0.0434628	-0.154888	0.30084	0.387588	0.0253046	1.27347	0.501304	0.192997	0.635158	1.01195	0.199602
AT3G10040	-	10	-0.028664	-0.182077	-0.00393284	-0.18684	0.133696	-0.128124	-0.294478	-0.631597	-0.303529	-0.212767	-0.35869	0.0209474	-0.327597	-0.314912	-0.463827	-1.08893	-1.29677	-0.34159
AT3G10185	GASA13	8	-0.0368479	0.142812	-0.116208	0.0353601	-0.512447	-0.0460448	0.149787	0.351952	-1.26245	-0.183472	0.519215	0.0362623	0.38422	-0.0694551	0.0733292	0.232132	1.0006	-1.06772
AT3G10240	-	1	0.0695908	-0.518812	0.101552	0.244034	-0.116937	0	0.0847505	-0.475983	0	0.25707	-1.57026	0	0.137177	-0.191765	0	0.0973404	-0.377444	0
AT3G10340	PAL4	2	0.0995888	0.270093	0.143167	0.109156	0.14226	-0.0650706	-1.41781	0.00519314	-0.0957854	0.531948	0.377755	0.296282	0.470978	0.0652454	0.104567	-0.224167	-0.0700125	0.248615
AT3G10430	-	1	0.87909	-0.548447	0	1.61772	-0.332471	0	-0.262548	-2.05426	0	0.300973	-0.440661	0	1.58105	-0.632689	0	0.347212	-1.87029	0
AT3G10440	-	7	-0.167145	0.0066275	-0.0714934	-0.174391	0.177457	0.234315	0.079244	-0.0881301	0.0713014	-0.145922	-0.0325895	0.265897	-1.32074	-0.0693752	0.23694	-0.0893732	-0.00295211	0.0641358
AT3G10450	SCPL7	2	-0.200891	0.0886742	-0.18644	0.292054	0.0270104	-0.31813	-1.11398	-0.0158314	-0.0447142	-0.362562	0.134044	-0.111803	0.356199	0.292908	-0.549364	-0.160373	0.0207609	-0.0743692
AT3G10560	UNE9	7	-0.0193022	0.222108	-0.0734768	0.161918	0.0209068	-0.180516	-0.0493527	-0.0498829	0.305701	-0.0196547	0.256437	0.397755	0.152641	-0.073473	0.563352	0.0451363	0.148496	1.08229
AT3G10575	-	7	0	0	0	0.25878	0	0	0.226995	0	0	0	0	0.0703147	0	0	0	1.22118	0.113261	0
AT3G10600	CAT7	7	-0.391049	0.15722	-1.39262	0.430644	0.162122	0.043218	0.0435183	0.281493	1.18772	-0.248055	0.320171	-1.19772	1.03466	0.00185509	0.229717	0.464461	0.324022	-0.0292653
AT3G10680	-	7	0.0871009	-0.0428113	-1.06323	-0.284756	0.0984302	0.266929	0.438738	-0.0868845	0.147504	-0.169486	-0.38227	-0.213906	0.243603	-0.123943	0.279126	1.1277	-0.287139	0.143803
AT3G10780	-	7	0	-0.578175	0.10162	0.210964	0.103846	0.177679	0	0.160779	1.28817	0	-0.504986	0.134909	0.162328	0.194427	0.314962	0	0	-0.131796
AT3G10810	-	10	-0.356088	0.289398	-0.0487736	0.164199	-0.0376384	0.0534284	0.234968	-1.04376	-0.383038	-0.0625875	0.183378	-0.00776205	-0.168048	-0.16898	-0.208359	-0.444494	-0.46691	-0.476182
AT3G10880	-	8	0.0512244	-0.0868443	0.315868	-0.487394	-0.0112755	0.301634	0.23361	-1.06307	-0.0940064	0.191034	-0.222286	0.269709	-0.466503	0.307059	0.0715642	0.12093	-0.19312	0.255506
AT3G10930	-	4	0.418224	0.241071	0.885781	0.0238136	0.374685	0.340583	0.0342233	-0.458005	-0.166974	-0.246994	0.000861688	0.649671	-0.0743363	0.319179	-0.408706	0.113616	-1.74345	-0.336128
AT3G11060	-	2	0.486102	0.238474	0.117146	-0.400731	-0.308099	-0.339258	-0.082328	0.358599	0	0	0.250362	0.00641846	-0.399328	-0.590327	-0.339258	0.0557057	1.68768	0.11203
AT3G11160	-	2	0.212029	-0.0377715	-0.0889083	0.651237	0.132825	0.298727	-2.24964	0.70498	0.0722462	0.527791	0.492688	-0.0747078	2.11484	0.157657	0.0207412	-0.47383	1.40164	-0.0998145
AT3G11180	-	7	0	-0.116653	-0.0873805	0	-0.0803208	-0.0591212	0.016747	0.165767	-0.00696279	0	0.140386	0.135752	0	-0.0288041	1.13267	-0.0433852	0	1.49311
AT3G11210	CPRD49	7	0.0119461	-0.213005	-0.156929	0.209794	-0.147094	0.218732	-0.0838272	-0.159439	1.269	0.00295725	0.15626	-0.088537	-0.0744976	-0.390214	0.109734	0.0257368	-0.130393	0.299097
AT3G11340	-	10	-0.10972	0.197613	-0.192852	0.203575	-0.1223	-0.121366	-0.323077	0.11077	-0.47812	-0.175323	0.492125	-1.25558	0.354315	0.0839657	-1.06403	0.163955	0.0511645	-0.663145
AT3G11397	PRA1A3	7	-0.0591972	0	0	0	0	0	0	0	1.26139	-0.0591972	0	0.0455567	0	0	0	0	0	0
AT3G11430	GPAT5	4	0	0.0706425	1.10942	0	0.10606	-0.202132	-0.0200624	0	0.210723	0	0.0568852	0.697813	0	0.0227335	1.18672	-0.0200624	0.0216102	1.25691
AT3G11480	BSMT1	2	-0.0953564	0.140304	-0.0455412	-0.0669001	0.426277	-0.144293	-2.24742	0.487753	-0.0303119	-0.178814	0.502716	-0.0638569	0.287375	0.366941	-0.385514	-0.643832	1.09216	-0.0792681
AT3G11520	CYCB1-3	1	0.0709138	-0.423585	-0.00747398	0.135152	-0.1288	0.182088	-0.0962738	-0.613568	-0.305998	0.143343	-0.504633	-0.0956152	-0.0752272	-0.318749	-0.0783471	-0.097429	-1.07434	-0.117941
AT3G11550	CASP2	7	0.037908	0.354806	0.0703269	0.515743	0.376075	-0.179179	0.19994	-0.381414	0.333028	0.471848	-0.0402306	0.0898549	-0.17765	-0.0742546	-0.272653	0.0136802	-2.38594	0.266603
AT3G11591	-	7	0.0140602	-0.658471	0.0039549	-0.628374	-0.0863525	0.0895261	-0.322989	0.214033	2.11846	-0.598229	-0.375781	0.12222	-0.609875	0.153931	-0.335299	-0.252926	0.292707	1.18484
AT3G11640	-	4	0.0623846	0.444816	0.393738	-0.551928	0.0929534	-0.229539	0.338062	0.428692	-0.181441	-0.13294	0.323315	1.2719	-0.182831	-1.00469	-0.219605	0.271366	-0.025979	0.275173
AT3G11690	-	7	0.0643443	-0.040396	0.141267	-0.0844361	0.0632302	-0.172114	-0.115522	0.364274	1.48913	-0.27131	-0.116405	0.257084	0.106031	-0.049953	0.463887	0.275643	0.303902	1.2473
AT3G11773	-	4	-0.15022	0.175496	0.17304	-0.159344	-0.474391	0.101429	0.135412	-0.294877	-0.218306	-0.0315272	0.298601	0.078067	-0.100383	-0.47971	2.02267	0.100328	-0.350206	0.0442606
AT3G11930	-	7	0.213216	-0.255465	0.15545	-0.177069	-0.215054	0.134374	-0.798679	0.263666	0.382184	0.0917323	-0.147645	0.271227	0.496956	0.22442	0.170005	0.415252	1.08312	0.42493
AT3G11980	FAR2	6	2.21394	0.213191	1.15175	9.90773	-0.273924	0.236814	-1.71782	-0.117386	-0.290008	1.87033	0.206026	0.161826	4.03525	-0.441008	-0.267451	0.608925	-0.199042	-0.24439
AT3G11990	-	7	0	0.00238212	0.113791	0.0542118	0.202539	0.390693	0	0.23475	0.268062	0	-0.0542955	-0.137887	-0.0639644	-0.340389	0.390477	0	-0.271599	3.24417
AT3G12040	MAG	7	-0.150132	-0.115057	-0.249371	-0.01803	-0.330867	-0.361598	0.345862	0.404154	1.07826	0.192685	-0.150855	-1.01803	0.0597019	0.292785	-0.102459	-0.151053	0.247549	1.0031
AT3G12120	FAD2	7	0.0462511	0.00275407	-0.000595063	-0.0399874	-0.0369663	-0.0648179	-0.0505497	0.293391	1.11748	-0.173733	0.0181593	0.0583854	0.433098	0.210133	0.129253	0.523072	0.605388	0.458196
AT3G12160	RABA4D	7	0.258691	-0.693509	-0.0042035	0.538835	-0.259103	0.344824	0.0743289	0.0221609	0.00286798	-0.152142	-0.449084	-0.0548412	0.251455	0.152681	1.30924	0.187522	0.443086	0.20959
AT3G12200	NEK7	8	-0.0706209	-0.0742014	0.186242	-0.16315	0.129483	0.357881	0.207085	-0.443141	-0.673167	0.018687	0.0178787	0.289858	-0.0920824	0.159641	0.18949	-0.185014	-0.32699	-1.1076
AT3G12430	-	5	1.74698	-0.349158	-0.162544	-0.0291856	-0.223599	1.40062	0.211009	-0.557814	0.0569154	0.770491	-0.282468	0.26046	-0.0267983	-0.524808	0.591702	0.00693751	-1.3109	0.378065
AT3G12500	CHI-B	8	-0.131945	0.328757	0.207912	-0.0584279	0.123058	2.6342	0.0897522	-0.126178	-0.184805	0.184515	-0.00718282	0.0706582	-0.190226	0.448084	2.47629	0.224948	0.24818	-0.299912
AT3G12540	-	6	2.26316	-0.285902	-0.049239	2.00283	0.341194	0	-0.286636	-0.0713488	0.0245884	0.845353	-0.421928	-0.049239	1.68022	-0.121682	0	1.40559	-1.74496	0
AT3G12660	FLA14	7	0	-0.0736719	-0.0947593	0.124391	0.544778	0.10151	0.180328	-0.135147	1.09947	0.142849	0.16263	0.0942286	0	0.0419966	0.0239652	0.205019	-0.104185	0.266653
AT3G12685	-	8	0.067148	0.308745	0.166423	0.115754	-0.387424	0.0202189	-0.00401809	-0.637767	-1.08683	0.21536	0.356436	-0.141772	0.0141077	0.147991	-0.0173124	-0.101454	-0.356535	-1.76532
AT3G12730	-	7	0.196162	-0.131424	0.0265196	-0.0458982	0.0114288	0.0565926	0.64506	-0.0480284	-0.042645	0.147233	0.247642	0.132364	1.19579	-0.150934	-0.142491	1.86799	0.0779019	0.14567
AT3G12830	SAUR72	8	-0.18934	-0.0438789	0.0557035	-0.11893	-0.183826	0.444973	-0.1615	-0.447232	-1.06901	-0.0414681	-0.371049	-0.320454	-0.512105	-0.194971	-0.109945	-0.677285	-0.43727	-0.766458
AT3G12850	-	5	2.47923	-1.17507	0	0.407603	-0.00187479	0	0.314236	-0.570305	0	0.82077	-1.24273	0	0.115777	-0.251505	0	1.40204	-1.16658	0
AT3G12970	-	7	-0.16463	0.327687	-0.139147	-0.0703606	0.337896	-0.0865355	-0.00629687	-0.137321	1.43369	-0.171168	0.133636	-0.376624	0.251072	0.0944927	0.295311	0.0906678	-0.168554	-0.0387379
AT3G13130	-	9	0.770965	-0.0112313	0.234551	0.143219	-0.380222	0.381683	0.633922	0.0348519	0.613967	0.576043	-0.178577	0.430032	1.46106	0.665517	1.33719	2.71002	1.92234	2.81583
AT3G13210	-	7	1.13484	0.179601	0.0138708	0.0137044	-0.206035	0.080337	-0.159165	0.0438421	0.34394	0.000803642	-0.143071	-0.0165092	-0.00154619	0.115472	0.335385	0.0729996	0.0539222	0.414209
AT3G13228	-	1	-0.223145	-0.268626	-0.0805565	0.168626	0.0606061	0.0930855	-0.390985	-0.24473	0.031806	0.140074	-0.339861	-0.0226568	0.40768	-0.171797	0	-0.101892	-1.02412	0
AT3G13310	-	8	0.430136	0.334723	-0.206669	0.164046	-0.112443	1.02526	-0.00318894	-0.431323	-0.432352	0.787035	0.125975	0.233118	0.0970582	0.15782	0.658614	-0.328607	-0.627714	-1.32725
AT3G13400	sks13	9	0.0238098	0.291974	0.0553843	0.0299664	0.202066	0.106943	2.78103	0.190343	0.0859229	3.25956	1.16185	0.0221775	0.268172	1.77643	0.262949	-0.260937	2.69632	0.0982243
AT3G13420	-	5	0.691452	-0.113835	-0.200584	-0.25298	-0.0120037	0.0600257	-0.0427642	-0.209309	-0.279991	1.12195	-0.33587	-0.0295641	0.00154033	-0.13342	-0.123039	0.120085	-1.18311	-0.187916
AT3G13430	-	8	0.375944	-0.0259691	-0.0919494	0.1295	0.121645	1.14553	0.0152526	-0.184067	-0.0646145	0.429404	-0.0639	0.128179	-0.18959	0.133723	0.286088	-0.172089	-0.230899	-0.49275
AT3G13520	AGP12	8	0.208729	0.187098	0.220661	0.172832	0.0186123	0.358531	0.0290968	0.0681855	-0.216135	0.455109	-0.00596519	-0.165094	0.17318	0.285706	0.385078	-1.07416	-0.921959	-0.970611
AT3G13600	-	10	0.178928	0.150553	0.202343	0.0365921	-0.117043	0.0264336	0.246637	-0.482791	0.0103921	0.133966	-0.0557561	-0.133332	-0.373145	-0.175472	-0.165269	0.0487988	-1.47057	-0.15642
AT3G13610	F6'H1	2	0.335225	0.619976	0.147984	-0.297474	0.337883	-0.0386768	0.075039	1.27749	0.469503	-0.225551	0.587716	0.0877497	-0.0244783	1.02755	-0.0148249	0.0267312	1.89287	0.14225
AT3G13650	DIR7	10	-0.17612	-0.373272	0.0635049	0.273871	-0.211246	0.0974611	-0.292811	-0.300477	-0.186154	-0.201667	-0.335712	-0.0991117	-0.439022	-0.484815	0.219988	-1.05392	-0.545095	-0.385506
AT3G13660	DIR22	7	-0.142165	-0.454688	0.477708	-0.347615	0.151005	-0.336543	0.387741	0.0097555	0.4947	-0.276286	-0.0471007	0.118909	-0.202188	-0.251972	0.231087	0.110702	0.0247017	1.19444
AT3G13662	DIR8	10	-0.207173	-0.488272	-0.574703	-0.306873	0.172727	0.299337	-0.267637	-0.597436	-0.330732	-0.274687	-0.403616	-0.217048	-0.43108	-0.0394224	0.0223219	-1.36947	-0.943313	-0.617756
AT3G13680	-	2	0.056826	-0.249593	-0.32373	0.0343987	0.383352	-0.321691	-0.332332	1.07734	-0.133202	0.301156	0.124766	0.00782065	0.0824839	0.419969	-1.07176	-0.278444	1.14621	-0.24856
AT3G13730	CYP90D1	7	-0.0279588	-0.348063	-0.146405	0.198402	0.182127	-0.333779	0.203746	0.12018	1.09334	0.0187517	-0.202589	-0.205602	0.200201	-0.00217205	-0.0412263	0.16975	0.0634546	0.0941022
AT3G13800	-	8	-0.280128	-0.0186286	0.116927	-0.044936	-0.493564	-0.0288281	-0.252318	-0.525483	-1.01874	0.0135469	-0.0474598	0.2265	-0.641997	0.158461	-0.015292	-1.11978	-0.337768	-1.34693
AT3G13820	-	2	0.245358	-0.345139	0.164056	-0.0991764	0.529334	0.10077	0.0249518	1.63983	-0.214108	-0.0351487	-0.0257585	0.432533	-0.0367495	0.112239	0.0214982	0.100025	0.290104	-0.257843
AT3G13898	EPFL3	8	0.330053	-0.0286011	-0.0384205	-0.0372198	0.20949	0.0531475	-0.416698	0.184651	-0.429135	0.728658	0.421365	-0.0341616	-0.524592	0.145182	-0.468584	-1.02704	-0.178002	-1.13212
AT3G13900	ALA7	1	0.714662	0.0746931	-0.155308	0.0762109	-0.354268	-0.108753	-0.146562	-0.204829	0.11322	0.245044	-0.414944	-0.0612303	0.247496	-0.33441	0.0135467	0.208415	-1.30205	0.184288
AT3G13910	-	1	-0.150819	-0.074428	-0.0161689	-0.0385864	-0.225414	0.0110353	0.375829	-1.31768	0.0854588	-0.174631	-0.191097	0.027335	-0.195982	0.024699	0.262397	-0.116687	-0.564048	0.417859
AT3G13980	-	8	-0.0468147	-0.0262211	0.166753	0.200724	-0.0563912	0.419602	0.349454	-0.0164789	-0.591268	0.154498	0.05368	0.179304	0.270762	0.56466	1.11703	-0.10102	-0.085434	-0.635425
AT3G14040	-	5	0.724383	-0.0952455	-0.0428711	0.0117896	-0.26761	0.30862	2.59625	0.374298	0.0691647	3.69407	0.238177	0.0620935	0.24348	0.383554	0.399786	-0.166246	4.43791	-0.0382582
AT3G14140	-	2	-0.137983	0.196628	0.0275241	-0.270385	0.0531872	-0.120219	-0.0887598	0.00232729	-0.0527939	-0.223038	-0.0574062	0	-0.303449	1.92134	-0.0161874	-0.158174	-0.11329	0.0240168
AT3G14185	-	4	0.328125	-0.311616	0.36358	0	-1.16356	0	0.154881	0.330808	2.92546	0	-0.200878	0.307414	0.16075	-0.653842	1.6585	0.136986	-0.145846	4.66318
AT3G14370	WAG2	7	0.0663039	0.076417	0.073991	-0.0238995	0.340949	0.121948	-0.0910009	0.0364006	1.063	-0.105533	-0.0232093	0.0167916	0.0138528	0.190269	1.48346	0.0246707	0.109745	2.00039
AT3G14380	-	4	0.292438	-0.0368763	0.488335	0.0612811	-0.24949	0.558421	0.117771	0.321561	1.41091	0.169716	0.15266	0.151425	0.0109206	0.188602	1.57514	-0.163847	1.44553	1.30305
AT3G14440	NCED3	9	-0.0672885	-0.0931987	-0.0696301	0.376124	0.201984	0.108742	0.238344	0.0835188	0.138411	0.124047	0.0672358	0.166306	2.51705	0.375306	0.222339	1.91243	1.94538	1.52666
AT3G14450	CID9	2	-0.321832	0.139194	0.0563987	-0.432836	-0.329374	0.609541	-0.0533204	0.109003	-0.65344	0.29596	1.13382	0.0102126	-0.190398	0.534526	0.150174	-0.22957	0.799	-0.418865
AT3G14452	-	2	0.129709	0.35367	-0.0465011	0.188824	0.281848	0.0527157	-1.32599	1.12236	0.289425	0.355047	0.535564	0.184696	0.00624752	0.666743	-0.173229	-0.665757	1.45844	0.100633
AT3G14540	TPS19	2	-0.0541827	0.0549695	0.329582	0.087232	0.227807	-0.130467	-0.0267849	-0.0972248	0.0616116	0.0872806	0.171926	0.121048	-0.0831977	1.53484	-0.1873	0.120085	0.0593523	-0.273313
AT3G14560	-	9	0.579865	-0.125888	0.349376	0.474174	0.248695	0.00771655	0.288598	0.366504	0.403717	-0.0265925	0.363203	0.283902	1.60358	0.724981	0.317793	1.21648	1.19284	0.718834
AT3G14595	-	4	0.189479	0.0764578	0.509457	0.222989	-0.220481	0.812273	0.454933	-0.0901594	-0.278441	0.57809	0.240338	0.71605	0.272148	0.835393	1.0004	0.454512	0.312272	-0.126263
AT3G14630	CYP72A9	10	0	0	-1.85467	0.0948218	0	-0.0480183	-0.025298	0.0674202	-0.0433771	0	0	0.0744722	0	0.239387	-0.0231204	-0.025298	-0.0226424	-0.0413943
AT3G14760	-	2	0.217377	0.391988	-0.488259	0.142206	-0.431547	0.234246	0.504254	0.0340897	0.0985218	0.223246	1.47096	-0.0857452	-0.329414	-0.313994	0.327284	0.487818	-0.274511	0.179058
AT3G14780	-	5	0.50846	-0.09056	0.27841	-0.292196	0.210811	-0.0367913	-0.180815	-0.315222	0.164973	1.31125	-0.145512	0.26175	-0.0844231	-0.178701	-0.051501	-0.530774	-0.634181	0.36619
AT3G14940	PPC3	2	0.0468071	0.33623	-0.00288497	-0.163259	-0.0188327	0.209154	-0.151079	0.452139	-0.344077	0.105543	0.225181	0.0724275	0.0180088	0.408296	-0.0100126	-0.0954655	1.25746	-0.374249
AT3G15115	-	7	0.570425	-0.04394	0.0814633	0.051723	0.349982	-0.00446985	0.00169587	-0.0187098	0.385102	0.318309	-0.0970633	0.171797	0.427908	-0.0600261	0.19635	1.13402	-0.0700373	0.501318
AT3G15170	NAC054	10	-0.299888	0.411131	-0.370774	-0.318188	-0.107817	0.338299	0.382274	-0.414995	-0.370908	-0.019219	0.160736	-0.308817	-1.38669	-0.0521834	0.083384	0.000534582	-0.458495	-0.353289
AT3G15280	-	3	0.33086	1.1355	-0.129317	-0.338507	-0.371357	0.0781143	-1.61571	1.19375	0.272079	0.412831	1.17134	0.0367279	0.0738995	0.57893	0.213045	-2.32958	2.27337	0.27259
AT3G15300	VQ19	8	0.377924	0.0612839	0.10855	0.297533	-0.423031	0.460464	0.334235	-0.417272	-0.2612	0.374099	0.412052	0.135518	0.192389	-0.202219	1.12392	0.192368	-0.138388	-0.125987
AT3G15357	-	2	0.481471	0.151883	0.422588	-0.227319	0.396074	0.15968	-1.78357	0.752177	-0.373319	0.225203	1.27715	0.498434	0.398468	0.760235	-0.484916	-1.84077	1.34285	-0.342387
AT3G15400	ATA20	6	2.10311	0.38163	-0.0452407	3.66722	-0.1185	0.0893379	-1.83507	0.445789	0.272238	0.80054	0.487438	-0.0907859	2.70625	0.256575	0.0805159	0.0709634	0.815333	-0.0269285
AT3G15440	-	2	0.0412519	-0.146252	1.4708	0.403352	-0.127223	-0.198784	-0.716446	2.69841	-0.144687	-0.0805364	0.339846	0.284375	0	-0.00453735	-0.681892	-0.335397	1.00317	0.117793
AT3G15450	-	10	-0.397291	-0.131702	-0.487351	0.239908	0.121779	-0.0207491	-1.08214	-0.204739	-0.16254	-1.71433	-0.423179	-0.418534	0.411905	-0.382344	-0.0636771	-1.29015	-0.547386	-1.08094
AT3G15500	NAC055	8	0.032234	-0.068451	0.054878	0.100411	0.0982367	0.783377	0.213355	-0.0564191	-0.375236	0.202624	0.150323	0.12573	0.0175783	-0.0718347	1.00379	0.0737269	0.154714	-0.361391
AT3G15510	ATNAC2	3	0.0642886	0.639941	-0.0451997	-0.0551372	-0.116732	0.397182	-1.91879	1.57716	-0.381567	0.183506	1.361	-0.0293674	-0.142412	0.65021	0.152879	-2.13477	2.11565	-0.394529
AT3G15540	IAA19	8	1.00467	0.0149396	0.396789	0.263914	0.0505733	0.753166	0.19557	0.177005	-0.0824856	0.465775	0.400583	0.247249	-0.215877	0.658094	1.06556	-0.113798	0.03702	-0.2659
AT3G15670	-	2	-0.277749	-0.20998	-0.415107	0.0788338	-0.157465	-0.259955	0.182455	1.35523	-0.206401	-0.0679777	-0.189557	-0.270476	0.407548	0.525207	1.28757	0.157464	5.68319	0.0967872
AT3G15720	-	10	0.0309644	-0.06052	-0.032937	1.1459	-0.19388	0.00397464	-0.051932	-0.103886	-0.210515	0.0821668	0.0982999	0.021148	0.0573976	-0.449352	-0.021154	-0.0272888	-0.0904509	-0.0790347
AT3G15740	-	2	0.0855201	-0.171556	-0.151989	0.302535	0.314314	-0.499337	-1.84069	0.541067	0.0487957	-0.181232	0.0733811	0.268289	0.758715	0.154047	-0.396593	-1.95934	1.01409	0.228671
AT3G15760	-	1	0.609715	-0.0959751	0.27449	1.33613	-0.264837	0.554364	-0.191324	-0.590091	-0.427956	0.6409	-0.0284349	0.509593	1.1752	-0.13129	0.197394	0.264215	-0.511248	0.16791
AT3G15770	-	8	0.0668233	0.109424	-0.0751237	-0.170743	-0.356175	0.390922	0.132554	-0.765263	-1.42704	0.167477	0.378305	-0.123364	-0.015664	-0.298812	0.430779	-0.259115	-0.0933662	-1.22854
AT3G15800	-	10	0.219072	-0.373468	0.661038	-1.38045	0.0767804	-0.464903	-0.0163679	-0.234742	-0.0684047	0.0549362	-0.0598083	0.333781	-0.501874	0.0454353	-0.402915	-0.503275	-0.404934	-0.246076
AT3G15830	-	3	0.254073	0.521226	0.106103	0.499733	-0.0563281	0.533316	-2.97627	0.631613	-0.727562	0	0.896722	-0.0226073	-0.092679	0.605947	0.273683	-2.95474	1.91721	-1.00262
AT3G15840	PIFI	8	0.785217	-0.111574	-0.00508432	-0.0929425	-0.436168	0.363238	0.0784965	-0.650218	-0.788004	0.844252	0.30936	0.192219	-0.28645	0.141211	0.230156	-0.292571	-0.418087	-1.16803
AT3G15900	-	2	0.117662	0.259915	-0.0916962	0.045575	-0.173305	-0.0138124	-0.475648	0.588573	0.14141	0.333159	0.408219	-0.227207	-0.0663742	0.428279	-0.169983	-0.141791	1.09884	-0.09587
AT3G15950	NAI2	10	-0.177891	0.105384	-0.174368	-0.215978	-0.00145817	-0.0824315	-0.127125	-0.110388	-0.0246777	-0.318122	-0.0729716	-0.0204596	-0.122647	-0.20024	0.00301268	-1.07274	-0.338767	-0.106204
AT3G15990	SULTR3	2	0.0726325	0.309364	-0.0311868	-0.0810842	0.200128	0.0571963	0.229747	-0.143371	-0.185504	0.409023	0.225544	-0.0733321	-0.00595507	1.20378	0.0349279	-0.0521297	-0.0850488	-0.0185586
AT3G16120	-	10	0.349569	-0.249131	-0.022066	-0.00871959	-0.336883	-0.185829	-1.10237	-0.691077	-0.444475	0.382525	0.0909276	0.0909461	-0.174847	-0.151741	0.0251172	-0.149736	-0.24046	-0.593289
AT3G16280	ERF036	8	0.518811	-0.101332	-0.0191481	0.332007	0.165592	0.585686	0.272725	-0.463647	-0.236601	0.332429	0.68572	0.0886321	-0.602386	0.431179	0.222926	-0.165158	-0.699594	-1.46215
AT3G16300	-	9	0.579872	-0.041208	0.381003	1.43991	0.067576	-0.503025	-0.294294	0.593253	-0.217775	0.355907	0.326458	0.339898	1.09351	0.32527	-0.39508	1.04222	0.937403	-0.215395
AT3G16330	-	10	-0.266413	-0.365029	-0.073071	-0.121043	-0.480136	-0.173604	-0.174348	-0.231552	-0.632005	0.0441858	-0.57191	-0.438993	-0.515435	-0.812794	-0.187832	-0.660049	-1.27815	-1.01161
AT3G16340	ABCG29	2	0.167643	0.308269	-0.0118556	-0.0469731	0.377493	-0.157271	-1.64202	-0.312908	-0.0473302	0.237183	0.26975	-0.153224	0.0452741	-0.30448	-0.10034	-1.03307	-0.313951	-0.173612
AT3G16380	PAB6	1	0.50809	-0.242415	0.109512	0.18437	-0.398431	0.0767094	0.319275	-0.510493	-0.335565	0.382379	-0.560177	-0.0315369	-0.258124	-0.246003	0.278443	0.0142904	-1.246	-0.171744
AT3G16420	PBP1	10	-0.37835	0.0481875	0.31052	-0.145299	-1.26335	-0.0408086	-0.388968	-0.175664	0.149969	-0.156913	0.128109	0.113511	0.0839239	-1.25385	-0.0900922	-0.0288589	-0.65536	0.0624489
AT3G16460	JAL34	2	0.219336	-0.125126	-0.382929	-0.0489945	0.613343	-1.11302	-1.27663	0.86965	-0.318573	0.0252521	-0.140651	-0.590777	0.000613103	0.579081	-1.162	-2.65163	0.364223	-0.207557
AT3G16510	-	7	0.144289	0.0947058	0.0413131	-0.25832	-0.0455066	-0.191129	1.48321	0.20963	-0.0944398	0.209399	-0.397085	-0.142411	-0.0826628	0.0257159	-0.194046	0.313663	0.251634	-0.00505549
AT3G16580	-	2	0.290012	0.27989	-0.0924421	0.244174	-0.0532768	-0.442906	-2.17363	0.0654949	-0.306351	0.582109	0.46443	-0.589381	0.0921013	0.073759	-0.182713	-0.168386	0.370168	-0.3658
AT3G16590	-	2	-0.060157	0.211344	0.072115	0.14641	-0.465065	0.333779	-0.495564	0.510888	-0.116311	0.0295848	0.247434	-0.116594	0.223113	-0.0541158	0.108263	-0.499261	1.16078	-0.0149044
AT3G16700	-	8	0.0451561	0.231927	0.0182335	-0.138543	-0.209213	0.22199	0.0835569	0.00345069	-1.18868	0.234389	0.0430787	0.28236	-0.361484	-0.350834	-0.0444206	-0.109083	-0.0790925	-0.163241
AT3G16712	-	2	1.29684	0	0	0	0	0	0	0	0	0	1.10496	0	0	0	0	0	0	0
AT3G16750	-	1	0.492133	-0.478519	0.230154	-0.193045	-0.147591	0.374306	0.403657	-0.87794	-0.387802	0.597591	-0.652814	0.202616	-0.000662254	-0.274765	0.172641	0.180021	-1.08814	-0.408876
AT3G16800	-	4	-0.150169	0.210728	0.47516	-0.162151	-0.17945	0.372041	0.0600269	-0.0557135	0.140233	-0.494105	0.0714369	0.516755	0.0815021	0.266696	1.2016	0.527683	1.35179	1.18185
AT3G17010	-	1	-0.00943244	-0.136477	-0.264269	-0.0172272	-0.29259	-0.355951	0.257061	-2.10676	0.104694	0.0403706	-0.293124	-0.195632	-0.00337056	-0.546111	-0.337433	0.276824	-2.39118	0.156159
AT3G17050	-	10	-0.446713	0.185781	0.311314	-0.153943	0.228744	0.142321	0.105589	-0.198922	-0.31895	-0.426814	-0.0934108	0.00756552	-0.583001	-0.290334	0.00919724	-1.17087	-0.584805	-0.380982
AT3G17060	PME67	4	0.0599867	0	1.0008	-0.0344569	-0.0291589	0.635721	0.0701307	0.13998	0.133856	0.122242	0	0.648155	-0.0344569	-0.0291589	1.87345	0.0309396	-0.0183985	0.640449
AT3G17110	-	9	0.148555	0.357186	0.440788	-0.247366	-0.0740999	0.47123	0.317964	0.411977	-0.12014	0.218733	0.572325	-0.11337	0.25822	0.428303	0.35268	2.12843	2.32927	0.575824
AT3G17130	-	9	0.564454	0.567112	-0.318957	-0.32804	-0.0373454	1.43577	0.691793	-0.006912	-0.23551	0.176244	1.18445	0.600373	1.04541	0.378296	2.04862	0.399691	0.391431	-0.22141
AT3G17150	-	4	0	0	0.203994	0	0	0.449092	0	0	0.0487395	0	0	0.399992	0	0	0.429411	0	0	1.05529
AT3G17152	-	7	0	0	-0.235052	0	0	-0.256495	0	0	1.92283	0	0	-0.188935	0	0	-0.130702	0	0	0.185555
AT3G17185	TASIR-ARF	7	0.0686156	0.0487414	0.119395	0.00882919	0.0383351	0.0764323	0.0518789	0.0102399	1.19707	0.0516121	-0.0347257	0.069038	-0.176384	-0.0481779	0.0637109	-0.209554	-0.154552	0.31836
AT3G17225	-	7	-1.92728	-0.20016	0.118439	0.0857418	-0.00884937	0.251221	-0.0451648	-0.124862	0.0083398	-0.61443	0.184115	0.245365	-0.160245	-0.11459	0.662106	0.121516	0.0136954	1.03826
AT3G17260	-	6	0.431611	0.17402	-0.102037	2.192	-0.176609	0.000958086	-1.86769	0.116531	-0.356355	0.483549	-0.0485244	-0.504988	2.03186	-0.22887	-0.0697546	-0.071485	-0.23709	-0.199048
AT3G17290	-	5	0.661912	0.296188	0.157861	0.148643	-1.25823	0.00509052	0.127981	0.286303	-0.092767	0.598729	-0.261537	-0.0229262	-0.0543075	-0.560371	-0.250572	0.175623	-0.459293	-0.175002
AT3G17390	METK4	8	0.436903	-0.0575506	0.139193	0.105485	-0.248382	0.509702	0.389808	-0.371875	-0.703939	0.711351	0.0578555	0.0370577	-0.587014	0.0529463	0.0059218	-1.05398	-1.32516	-1.66029
AT3G17420	GPK1	1	1.00543	-0.135633	0.036413	0.494268	-0.0928298	-0.0890858	-0.0793781	-0.258121	-0.121682	-0.000134058	-0.0353753	-0.103524	0.226303	-0.236163	0.0375036	-0.210785	-0.31731	-0.240128
AT3G17470	CRSH	8	0.305456	-0.197607	-0.0336181	-0.0883987	-0.0701832	0.0306227	0.195883	-0.262449	-1.06225	0.38986	0.0964216	-0.0947104	-0.306493	0.220092	-0.071363	-0.15026	-0.415343	-0.32131
AT3G17530	-	2	0.112969	0.523187	0.0393911	-0.0188452	0.0149365	-0.069701	-0.523002	0.308799	0.214615	0.153488	0.0452875	0.00973183	1.94241	-0.0320566	-0.0921559	-0.0291364	0.36921	-0.0574751
AT3G17570	-	2	0	0.225728	-0.199081	0.186028	-0.345247	0.00510606	0.203095	0.149433	-0.261972	0.0490374	0.251515	0.0371066	-0.0415502	1.14239	0.0828658	0.00802383	0.109752	-0.421475
AT3G17630	CHX19	7	-0.20081	0.363303	-0.0174099	0.0212014	0.133438	0.0155286	0.304718	0.307707	0.0268411	-0.203263	-0.0345963	0.153103	0.269381	0.196085	-0.119727	1.06333	0.209351	0.163928
AT3G17675	-	1	0.48903	-0.834256	0.528011	0.418709	-0.298308	-0.351389	0.42969	-1.82901	0	0.489381	-1.0406	0.098155	0.215921	-1.32777	-0.413166	0.219153	-2.69189	0
AT3G17690	CNGC19	2	0.0690105	0.111505	0.106391	-0.118594	0.410109	0.109658	0.222108	0.260072	0.301595	0.202697	0.349533	0.13258	-0.0701547	0.300764	-0.100943	-1.42267	-0.140637	-0.0435388
AT3G17715	-	8	0.336447	-0.14324	-0.0632868	0.120646	-0.17528	0.00753982	-0.184951	-1.28857	-1.63283	0.657203	-0.121603	-0.450363	-0.223209	0.0919232	0.122716	-0.439809	-0.656534	-0.487881
AT3G17830	-	7	-0.0162192	0.234794	0.00666335	1.07374	-0.0840978	0.0677008	0.229214	-0.348913	-0.249754	-0.149087	0.214154	0.161083	0.107621	-0.067277	0.0156621	0.316383	-0.147355	-0.0841106
AT3G17980	-	9	-0.151402	0.337535	0.628184	0.445555	1.07514	0.0949247	-0.14176	1.16776	0.383052	0.204316	0.174562	0.492779	0.0723213	0.314483	0.781946	0.0215277	1.71061	0.775253
AT3G18010	WOX1	10	0.348581	0.170861	-0.157921	0.0561405	-0.0655851	-0.426278	-0.162443	0.128319	-0.655578	0.136949	-0.102429	0.0676113	0.0744739	-0.200177	-1.00457	-0.424432	-0.0599415	-0.0272554
AT3G18215	-	7	0.158515	0.0402867	0.00614747	-0.129087	-0.222346	-0.0864171	-0.0932197	0.0225394	1.26552	0.13305	-0.000848783	0.178822	0.0775674	-0.0150514	-0.0921893	0.261037	0.22327	0.133055
AT3G18250	-	9	0.893509	0.0477296	0.470287	0.515434	0.286552	0.242622	-0.940821	0.575499	1.13444	-0.352494	0.238376	0.613123	0.811194	0.745102	0.932788	0.0541586	1.09755	1.13682
AT3G18362	-	2	0.19317	-0.465127	-0.115868	-0.0588586	0.589905	0.184639	-1.07332	1.16232	-0.00138446	0.107537	0.369299	-0.0169633	-0.0823349	1.40114	0.022968	-1.09935	1.72527	0.0809726
AT3G18590	ENODL5	3	0.0190987	1.61373	-0.121688	-0.690359	0.266669	2.20919	-1.61262	2.46482	-1.38046	0.387883	2.36346	-0.0165452	-0.690359	1.11918	1.38367	-1.40573	4.39031	-1.85097
AT3G18710	PUB29	8	0.0365144	-0.230643	0.100432	0.211972	-0.253407	0.262397	0.305275	-0.559495	-1.41171	0.260861	0.0184269	0.0271685	-0.148161	0.0174385	-0.065432	-0.179724	-0.318856	-1.17749
AT3G18720	-	2	0.224659	0.148984	0.247419	0.557394	-0.00303273	0.238138	-0.0643782	-0.0932501	-0.324745	0.353474	0.201404	0.313544	0.289737	1.01781	-0.139676	-0.106672	0.110592	-0.118933
AT3G18777	-	10	0.102652	0.0169714	-1.24207	-0.0360185	0	0.0632411	-0.102889	0.0930852	0.215414	0.0484197	0.177002	-1.71914	-0.0360185	0.131562	-0.0241623	-0.159331	0.0921102	-0.0534642
AT3G18810	PERK6	4	0.12495	-0.017079	0.550775	0.0345744	0.0190734	0.062892	0	0	1.44351	0	-0.017079	0.479599	0	0.125603	0.622576	0	0.0198344	0.100505
AT3G18950	-	2	0.162012	0.36297	0.0113798	0.0106537	-0.217351	0.119748	-0.114367	-0.260553	0.129432	0.171564	1.34232	0.0763414	-0.247127	-0.00111878	0.11762	-0.121522	0.165341	0.068733
AT3G19020	PEX1	4	0.0992964	-0.0151242	0.702351	0.346535	0.207667	0.0607224	-0.0679287	-0.24485	1.6677	0.450784	-0.00122909	0.50293	0.241679	0.073258	0.707473	0.375992	-1.24208	1.11391
AT3G19070	-	1	0.670656	-0.432562	0	0.803674	0.203325	0	-0.0461397	-0.715861	0	0.252494	-0.865174	0	0.801457	-1.4751	0	0.428153	-0.847281	0
AT3G19270	CYP707A4	4	-0.260613	0.160645	0.270203	0.209768	0.16981	0.267341	0.141323	-0.134554	0.193099	0.130866	0.228172	0.359025	0.0135002	0.374029	1.90003	0.436271	-0.184668	0.512314
AT3G19310	-	4	0.734292	-0.192542	0.607485	0.392019	-0.168541	0.0119495	0.0852661	-1.1574	1.68725	0.10116	-0.0786527	0.535629	0.556883	-1.52361	1.20095	0.298877	-0.63736	1.25188
AT3G19320	-	1	-0.0494302	-0.102769	0	-0.0107686	-0.260323	0	0.173489	-0.460116	0.0520289	0.209461	-1.94545	0	0.154574	-0.371563	0	-0.0171226	-1.57987	0.0732503
AT3G19350	MPC	10	-0.471304	0.334704	-0.080101	-0.571594	-0.53373	-0.521723	0.0947191	-0.50893	-0.349889	0.0342078	-0.533379	-0.0277407	-0.289346	-2.19171	-0.362635	-0.352436	-0.534198	-0.0634717
AT3G19360	-	8	0.0710263	-0.141794	0.103427	0.0153784	0.151436	0.641006	0.069176	-0.397639	-0.584237	0.488921	0.047073	0.0389797	0.18378	0.164438	0.542857	-0.314393	-0.232013	-1.08877
AT3G19440	-	5	1.31729	-0.250242	-0.209884	-0.20595	-0.266311	0.265142	0.318189	-0.26631	-0.402173	0.453441	-0.0355713	-0.314739	-0.493719	-0.0159202	0.138749	-0.0872931	-0.309763	-0.364023
AT3G19500	BHLH113	7	0.163431	-0.268532	0.167813	0.0192589	0.493455	0.187475	1.59208	0.159802	-0.167357	0.0795077	-0.472527	-0.392783	0.22386	0.139957	0.216989	0.335684	0.252989	0.415865
AT3G19550	-	1	-0.0437609	-0.371331	0.367862	0.185941	-0.269871	0.120402	-0.262496	-0.136846	-0.383442	0.293669	-1.40732	0.502172	0.583671	-1.5584	0.522205	0.765366	-0.34565	0.184171
AT3G19660	-	10	0.262708	-0.155466	-0.100334	-0.109175	-2.01625	0.237927	-0.0446082	-0.258385	-0.181478	0.047026	-0.376963	0.230507	0.0512087	-0.180186	0.44799	-0.140105	-0.338898	-0.0501579
AT3G19680	-	8	0.453431	0.143703	0.148231	0.235767	0.23119	0.741241	0.192483	0.505818	-0.0890048	-0.34086	-0.75653	-0.63201	-0.185506	1.14727	1.24625	-1.66513	-1.33209	-1.828
AT3G19710	BCAT4	10	0	-0.133903	-1.76904	0	0.0329895	-0.230401	0	0	-1.71934	0	-0.133903	-1.37941	0	0	-1.69665	0	0	-1.70065
AT3G19780	-	8	0.0817404	0.160968	0.148483	-0.0626988	0.175614	0.015946	0.116187	-0.104884	-0.395485	-0.0837695	0.208687	-0.20979	-0.0668973	0.103792	-0.157296	-0.00284237	-0.0668329	-1.03788
AT3G20370	-	7	-0.0818685	-0.309111	-0.317782	1.41009	1.00104	0.128575	0.134088	-0.0260121	0.152195	0.097847	0.201963	0.0731035	0.248023	0.198246	-0.0808669	0.0111456	-0.00720792	0.07908
AT3G20395	-	10	-0.462562	-0.370866	-0.0425209	-0.0310988	0.27139	-0.062263	-0.392707	-0.457682	-0.617877	-1.01969	-1.18626	-0.259445	-1.2924	-0.263713	-0.472585	-1.19508	-1.19293	-1.10907
AT3G20450	-	3	-0.27574	0.2723	-0.305979	-0.258528	0.428776	-0.0457421	-2.89281	-0.22016	-1.72106	0.709825	0.682505	-0.859081	-0.456651	0.352161	-1.08802	-3.98918	-0.484011	-1.92019
AT3G20475	MSH5	10	-0.0606491	0.25218	0.163954	0.240916	-0.162187	0.0543743	0.362333	-0.380504	-0.136268	0.303323	0.192858	0.0498985	-0.303269	-1.14141	0.0205675	-0.089749	-1.36334	-0.19147
AT3G20480	LPXK	4	0.166034	0.245528	1.00772	-0.0534579	0.0155763	0.197907	-0.0412969	-0.222499	0.417915	0.31449	0.105352	0.132834	-0.00285974	0.187297	0.260853	-0.241643	-0.458246	0.48788
AT3G20530	-	4	-0.0228288	0.0640792	0.350514	-0.0300929	0	-0.0489446	0.0519895	0.0349717	1.0579	0.0743078	-0.02305	0.392906	0.184486	0.189438	0.73424	-0.00613981	-0.0242896	1.06311
AT3G20557	-	6	1.34816	-0.280701	0	2.49481	0.353869	0.0458003	-1.46039	-0.226572	0	0.210033	-0.805565	0	3.09611	-0.251493	0	2.08843	-1.64911	0
AT3G20580	COBL10	4	0.244511	0.134353	0.724468	-0.0975899	0.111775	-0.0838462	-0.0308316	-0.108424	0.615162	0.0711445	0.0620306	0.462011	-0.0886578	0.0687803	0.490528	-0.0130632	-0.136298	1.4264
AT3G20600	NDR1	10	0.0731058	0.0775356	-0.409011	-0.103474	-0.434491	-0.0591287	-0.0102787	-0.324251	-1.42888	-0.11549	-0.583569	-0.00916418	-0.758967	-0.592886	-0.132931	-0.489066	-0.642515	-1.33777
AT3G20660	2020-10-04	7	0.0192944	0.192714	-0.0196978	0.32824	0.164589	-0.274908	-0.0567865	-0.0368583	1.07122	-0.283866	0.168509	-0.112421	0.603825	0.197638	0.235775	0.140522	0.489412	0.44177
AT3G20710	-	2	-0.312423	0.166741	0.368143	0.495732	0.34385	0.02079	-0.329267	0.230527	-0.201524	-0.296165	1.2398	0.538783	0.216949	-0.148269	0.165552	-0.17302	0.278715	-0.353732
AT3G20865	AGP40	5	1.2832	-0.40862	-0.00191726	0.30977	0.0571086	0.289453	1.20669	0.132197	-0.0981739	1.44047	0.262969	0.0958495	0.266962	-0.0266973	0.327202	0.556071	0.213437	0.0105086
AT3G20990	-	5	1.31922	-0.240855	0.281044	0.650804	0.157927	-0.155014	-0.114723	0.175869	-0.13342	0.811497	-0.312302	-0.0857019	1.16121	-0.148002	-0.339468	0.64618	0.199357	-0.350333
AT3G21000	-	5	1.042	-0.329209	0.371919	0.0738492	-0.112952	0.429096	0.344456	-0.604875	-0.325126	0.69921	-0.558936	0.379118	-0.465174	-0.61498	0.17693	0.322506	-1.20202	-0.381548
AT3G21020	-	10	-0.0998449	0.211812	-0.584344	0.244149	-0.432135	-0.141571	0.0191499	-0.125879	-0.0554635	0.0534276	0.284306	-1.02463	0.149358	-0.471891	-0.034657	0.0311229	-0.104551	-0.118872
AT3G21030	-	8	0.0116224	0.0244215	0.114192	-0.345131	-0.174193	1.483	0.0383352	-0.414013	-1.24858	-0.243985	0.0180708	-0.303246	-0.28028	-1.06192	-0.0956809	0.055674	-0.169114	-0.333923
AT3G21150	BBX32	9	-0.254124	0.13136	0.431679	0.702741	0.340617	-0.0635287	1.03794	0.102799	0.16283	0.436595	0.523234	0.409211	0.66199	0.354367	-0.272529	0.616691	1.78895	0.251375
AT3G21351	-	7	-0.0732833	-0.0111486	0.443575	-0.231125	0.017665	-0.340974	0.235506	0.16189	2.42102	-1.22911	0.19893	0.356712	-0.306155	0.113197	-0.412776	-0.205285	0.618955	0.507305
AT3G21481	-	7	-0.159262	0.482808	-0.464534	0.277155	0.808634	-0.166688	0.0975326	2.2374	2.20598	0.200482	0.272296	-0.292784	0	-0.0221461	-0.283148	-0.132419	1.46253	0.0107284
AT3G21510	AHP1	9	0.470125	-0.0907252	-0.0300186	0.124781	0.309626	-0.269001	-0.184972	-0.228532	-0.553264	1.10442	0.365957	0.145473	1.19344	0.156711	0.336613	0.801287	0.388872	-0.142532
AT3G21570	-	4	0	0.236622	0.578016	0	0	0.280024	0.105241	-0.0321765	0.182384	0	0.0982346	0.65833	0	0	1.44895	0	-0.0822061	0.661911
AT3G21650	B'ZETA	8	0.0976103	0.12769	0.172491	-0.110525	-0.323218	-0.00709197	-0.0114224	-0.499578	-1.11793	0.512396	0.157776	-0.00991574	-0.0864204	-0.0936292	-0.121219	-0.418552	-0.217775	-1.46859
AT3G21670	NPF6.4	9	0.550694	-0.0875343	0.150647	0.359141	0.15306	0.553625	0.122246	0.0379145	-0.292688	1.11942	0.325793	0.201747	0.613399	0.694666	0.711748	0.222745	0.652311	-0.264062
AT3G21720	ICL	9	2.18665	0.649916	0.394227	0.14079	0.396466	0.259984	-1.099	0.685273	-0.0924998	0.482422	1.03111	0.643213	1.85008	1.6863	0.673867	0.370969	1.80784	-0.0199092
AT3G21800	UGT71B8	2	0	-0.12249	-0.227191	0	-0.422144	0.25161	-0.563911	0.364706	-0.178627	0	-0.0302896	-0.291411	0.0745619	0.133116	0.429596	-0.581384	1.4491	-0.176245
AT3G21870	CYCU1-1	5	0.78027	0.0740183	0.376778	0.0295041	0.168948	0.393892	-0.0304217	-0.10999	-0.239168	0.851256	0.1994	0.0248647	0.205938	0.451821	-0.200675	0.054866	1.04587	-0.109882
AT3G21890	-	8	-0.190086	0.615374	0.0236963	0.568477	-0.108135	0.507363	0.263917	0.00718154	-1.04777	-0.0332392	0.466231	1.03581	0.303348	0.438619	0.562377	0.356992	0.431921	-0.268677
AT3G21910	CRRSP17	2	0	0.639465	0.00383239	0	-0.0112397	0.518189	-0.119044	0.52538	-0.41836	0	0.57161	0.306367	0	1.02497	0.395736	-0.231008	1.65427	-0.236237
AT3G21940	CRRSP22	8	0	0	0.307989	0	0	-0.0109722	0	0	-1.47577	0	0	0.173912	0	0	-0.104047	0	0.20519	-1.28327
AT3G21945	-	7	-0.0275415	-0.0972951	-0.0352169	0.387029	0.103798	0.0473273	0.402421	-0.42477	1.13149	0.705567	-0.131127	-0.0427709	0.120016	0.460899	0.0209651	0.259851	-0.647963	0.0327381
AT3G21950	-	10	0.0311352	-0.191421	0.0848454	0.0409389	-0.128333	-0.139385	0.086452	-0.466254	-0.00946658	-0.0435757	0.200146	0.120537	-0.238327	-0.209827	-0.138571	-0.0117072	-2.46782	0.017289
AT3G21990	CRRSP29	8	0	-0.188411	-0.068408	0.0422865	0	0.251544	-0.00786357	0.039337	-1.19712	0.328758	-0.188411	-0.027798	0	0	0.213756	0.00356046	0	-0.591163
AT3G22000	CRRSP30	8	0	0	-0.0601563	0	0	0.356291	0	0	-0.232853	0	0	-0.245584	0	0	0.33169	0	0	-2.23047
AT3G22010	CRRSP31	8	0	0	-0.132676	0	0	0.527561	0	0	-2.11536	0	0	-0.176241	0	0	0.678173	0	0	-2.83075
AT3G22060	CRRSP38	1	0.187075	-0.22512	0.142948	0.287068	0.10604	-0.0491245	-0.46722	-0.51325	-0.171973	0.263404	-0.477019	0.2661	-0.212324	-0.114735	0.110914	-0.33817	-1.08096	-0.329598
AT3G22072	-	7	-0.324705	-1.14906	-0.0709158	0.0516451	-0.204049	-0.0753324	-0.000877432	0.329055	-0.209484	-0.355005	0.269803	-0.0394759	0.140901	0.115024	-0.0162513	0.0885049	0.345487	0.12044
AT3G22090	-	1	-0.225133	-0.352572	0.00745568	-0.633509	-0.0845767	0.402955	0.0695651	-1.36529	0.353124	0.151031	-0.683035	-0.00654194	-1.26164	-0.754411	0.552452	-0.646826	-2.30116	0.438898
AT3G22231	PCC1	10	0.23441	1.44319	0.657444	-1.96282	-1.21669	-0.689385	-0.232252	-0.192256	-0.611321	-0.146915	-0.385362	0.0529354	-1.54236	-3.45128	-3.15645	-0.53054	-0.684429	-2.62659
AT3G22240	-	4	0.0759263	0.231909	0.0727041	0	0.0850129	0.188557	0.0575484	-0.187767	1.14716	0	0	0.552079	0	0.390585	1.33616	0.220118	-0.0733836	1.54909
AT3G22260	-	5	0.744146	-0.177153	0.390658	0.147924	-0.159407	0.291401	0.490689	-0.556691	-0.0576994	0.829365	-0.182656	0.462674	-0.33713	-0.210012	0.0256929	0.302671	-1.13142	-0.0585432
AT3G22415	-	9	0.958995	0.624503	-0.105892	0.591223	-0.201341	0.591103	-0.0282317	1.38462	0.0104729	0.494391	-0.0998007	-0.0353104	0.677919	0.17631	0.661941	0.608406	1.11567	0.551501
AT3G22436	-	7	0	0	0	0	0	-0.323267	0	0	1.46333	0	0	0	0	0	-0.323267	0	0	1.34491
AT3G22450	-	10	0.159134	0.260321	-0.120723	0.0399808	-0.0276806	-0.0423088	0.0467556	-1.04443	0.225643	0.104681	0.0210679	-0.137055	-0.0380548	-0.503397	-0.329179	0.0874228	-0.430905	0.207876
AT3G22540	-	9	0.0264145	0.506914	0.356047	0.0416857	0.203881	0.0343426	-0.0475895	-0.423153	0.141737	0.586357	0.814698	0.309201	0.386291	0.586089	0.483453	0.336929	0.376898	1.08888
AT3G22560	-	2	-0.547825	0.53121	-0.0646781	-0.0567951	0.00961572	1.34288	0.159054	0.377308	0.0444727	-0.142527	0.447907	0.100527	0.0173585	0.124827	0.505148	-0.265516	0.0843422	0.408656
AT3G22750	-	7	-0.0548421	0.0702399	0.188437	0.197738	0.000408889	-0.174101	-1.9992	0.333895	0.614584	-0.191777	-0.00449061	0.287593	0.17586	-0.17147	0.412403	-0.616716	0.526329	0.896821
AT3G22830	HSFA6B	7	-0.318609	-0.165824	0.0145037	0.0297838	0.18958	-0.20055	0.386518	-0.117179	0.089475	-0.216019	-0.194197	0.010113	0.0424687	-0.308107	-0.200166	1.15173	0.141921	0.249676
AT3G22840	ELIP1	7	0.0723147	0.000389148	0.313451	0.362233	0.453175	0.238678	0.769415	0.670133	1.40882	0.082579	0.201495	0.453594	-0.115125	0.482373	0.46713	1.3299	0.710342	1.13407
AT3G22930	CML11	10	0.0868037	-0.0864649	-1.55252	0.236936	-0.234953	0.0987624	0.0881321	-0.324442	0.0337461	0.310845	-1.23192	-0.548071	1.64265	-2.2551	-0.262381	0.0244165	-0.247757	-0.574795
AT3G23120	AtRLP38	5	1.18442	0.279029	-0.0311217	-0.275927	-0.398613	-0.204509	0.114156	-0.311521	-0.0526372	1.23314	0.134979	0.0946507	-0.592444	-0.267372	-0.321877	-1.29975	-0.450863	-0.0950559
AT3G23130	SUP	7	-1.27946	0.0524919	-0.113578	0.322346	0.110109	0.690785	0.152654	-0.2241	0.0841016	-0.330994	0.176541	0.0958281	1.31723	0.153048	0.339111	0.0538745	-0.296613	0.0260916
AT3G23200	-	1	0.304858	-0.5822	0.531527	0.546172	-0.446642	0.175292	0.221018	-1.04213	-0.540802	0.471149	-0.748028	0.0306559	0.31351	-0.155407	-0.123427	0.464715	-1.74376	-1.122
AT3G23260	-	2	0.0445026	0.149488	0.122121	-0.0185957	-0.185887	-0.135745	0.100553	0.402602	0.309752	0.26571	0.246628	0.223202	0.226594	0.379619	0.197321	0.480706	1.3688	0.163254
AT3G23290	LSH4	7	-0.328248	-0.202302	-0.0882815	0.0633335	-0.164831	0.251275	0.115736	-1.3702	1.08204	-0.0589363	0.0116449	-0.0886706	-0.147011	-0.299085	0.281567	0.185163	-0.707986	-0.13175
AT3G23380	RIC5	7	-0.14505	0	0.421763	-0.153978	0.132482	-0.162337	-0.170522	-0.147676	1.45943	0.0321703	0	0.299288	-0.0232784	0	0.159376	0.0996301	-0.270685	1.13074
AT3G23440	EDA6	1	-0.637619	-0.224602	0.272375	2.43162	-0.42073	-0.581371	0.465509	-0.397079	-0.183291	0.0295007	-0.122541	0.195843	0.926875	-0.294106	-0.0747629	-0.0412263	-0.314308	-0.53182
AT3G23460	-	4	0	0	0.320178	0	0	0.320274	0	0	1.17812	0	0	0.174924	0	0	1.22336	0	0	2.21666
AT3G23610	DSPTP1	5	1.3558	-0.287753	0.249384	-0.0584224	-0.202278	0.183771	0.239386	-0.645551	-0.102231	0.577077	0.0692869	0.280843	-0.43434	-0.130533	-0.103535	-0.0898559	-0.581099	0.177332
AT3G23727	SCRL12	8	0	0	0.25944	0	0	0.621957	0	-0.261981	-0.548577	0.363462	0	0.254887	0.380964	0	0.292509	0	-0.261981	-1.04859
AT3G23730	XTH16	10	0.201921	-0.146343	-0.0695562	0.0630329	0.0796273	0.174697	0.00936015	-0.299308	-0.557074	0.187185	-0.466205	-0.431232	-0.627858	0.0131963	-0.216683	-1.71916	-1.57468	-2.04219
AT3G23840	CER26L	2	0.256953	0.522652	0.0746859	0.10978	0.310096	0.164503	-0.152523	0.130625	-1.24703	0.575272	0.590277	0.0129211	0.254028	0.837469	0.0485169	-0.313402	0.783442	-1.30922
AT3G23870	-	2	0.173277	0.438911	0.200735	-0.160682	0.188351	0.231148	-1.94155	0.147335	-0.250705	-0.11318	0.326307	0.202829	0.423566	0.356726	0.0698486	-0.241876	0.10054	-0.170416
AT3G24225	CLE19	10	0.416669	-0.721057	-0.390063	0.161715	0.433813	1.34739	-0.269155	-0.347896	0.0209601	0.326795	-0.226651	-1.34774	-0.848581	-0.134992	-0.470956	-0.590891	-0.415193	0.165702
AT3G24230	-	1	-0.138595	-1.11002	-0.337893	0.0300456	-0.121562	-0.17588	0.396187	-3.49059	0.113015	0.580171	-2.07956	-0.272503	-0.295939	-0.156951	-0.30884	0.233089	-2.27677	-0.127406
AT3G24280	SMAP2	2	-0.696366	0.0877113	-0.179587	2.01134	-0.250014	-0.0105329	-1.84485	0.322559	0.187472	0.118654	0.126761	-0.261461	2.13662	-0.0728482	-0.0891262	-0.078564	0.505124	-0.044226
AT3G24310	MYB305	10	-0.312592	0.501663	-0.29913	-0.206172	0.085666	-0.260106	1.73067	-0.339089	0.166133	-0.0859623	0.268865	-0.355411	-0.423677	-0.199631	-0.156668	0.569087	0.211888	-0.348868
AT3G24332	-	1	0.0864751	-0.0500156	0.0289741	0.102981	0.0898853	-0.0314443	0.0999064	-0.0929519	0.00061351	0.118391	-0.0453195	0.0279813	0.0705357	0.124428	0.08133	0.150389	-2.97127	-0.0834355
AT3G24503	ALDH2C4	2	0.135167	0.263606	0.00917811	-0.0962608	-0.208394	0.175599	-0.37183	0.474957	-0.0511065	0.0783626	0.322258	0.100806	-0.200524	0.197632	0.0161475	-0.262645	1.30491	-0.104727
AT3G24510	-	7	0	0	0.0136599	0	0.0127096	-0.429101	0	-0.426323	0.160665	0	0	0.498394	0	-0.221509	0.459605	0	-0.523174	1.2756
AT3G24520	HSFC1	9	0.528463	0.20792	-0.113865	-0.320573	0.173887	0.340488	0.16102	0.0508271	0.129258	0.521391	0.67133	0.322311	0.603186	1.79723	1.23733	1.5124	1.70236	0.916917
AT3G24615	-	7	-0.114805	-0.398816	-0.349748	0.0503223	1.42585	0.293019	-0.0046111	1.20149	1.3696	0.55729	0.222766	0.241564	-0.841857	-0.264697	-0.450194	0.18656	0.527875	1.6868
AT3G24770	CLE41	8	-0.0812309	-0.0145127	0.0329083	-0.0137572	-0.391731	0.214075	0.222395	-0.510499	-1.05672	0.206448	-0.0437335	-0.355612	-0.227673	0.0338012	0.0400625	-0.367788	-0.510833	-1.13668
AT3G24890	ATVAMP728	8	-0.25152	-0.22783	0.277399	0.12012	0.0354766	0.0576245	0.023552	0.0393241	-1.08306	-0.186344	-0.211029	0.0614156	-0.0474838	0.061723	0.159351	0.0100831	-0.00698102	-1.45776
AT3G25013	-	8	0.2359	0.143949	-0.148909	-0.315218	1.54574	0.322485	0.28188	-0.0472225	-1.29118	-0.2094	-0.460053	0.102361	0.0334982	0.303395	-0.229445	0.225663	-0.0645973	-1.32358
AT3G25030	-	8	-0.170825	0.0492777	0.00124929	0.0520002	-0.0848263	0.173501	0.200161	-0.155499	-1.47804	0.10554	0.110122	-0.247291	0.0096398	0.0410745	0.107639	-0.321097	0.112952	-1.33183
AT3G25050	XTH3	9	1.01551	2.40206	0.165055	0.128848	1.92958	0.118068	2.29819	0.480802	0.0260728	1.33542	5.64076	0.146853	0.0724154	3.89642	0.224819	-0.216065	8.8435	-0.116284
AT3G25080	-	1	0.0340759	-0.145742	0.168263	2.67619	-0.118527	0.0695098	-0.606253	-0.148648	-0.145105	0.428432	-0.181368	0.115626	0.49739	0.314291	-0.251914	-0.209194	0.167291	-0.0986888
AT3G25165	RALFL25	4	0	-0.0878741	0.793302	-0.243544	0	0.364991	0.175649	0.111307	-0.0191899	0.36578	0.143112	0.50558	-0.242205	0.151344	1.11724	0.0870818	0.0474122	0.107804
AT3G25170	RALFL26	4	-0.063909	0	1.06413	0	0.487281	0.237177	0.0925056	0	0.27011	0.240726	0	0.767223	0	0	1.17609	0	0	1.15393
AT3G25180	CYP82G1	9	0.0239965	0.0403869	0.274739	0.164502	-0.0641334	0.231185	1.44586	1.3402	-0.100455	0.359669	0.136746	0.0542543	1.1661	0.120235	0.165171	1.2268	0.198451	-0.109835
AT3G25225	-	2	-0.280078	0.218609	-0.306498	-0.15826	-0.204259	-0.0416281	-0.0620456	0.0991393	0.256851	-0.0556521	0.190589	-0.0111625	0.0409854	-0.305161	-0.412018	0.0462601	1.70663	0.249702
AT3G25240	-	2	0	0.650201	-0.114416	0	-0.235497	0.155467	-0.119787	-0.119236	-0.110162	0	0.199173	-0.477133	0.115083	1.78573	-0.233988	-0.156446	1.2467	-0.0056112
AT3G25260	NPF4.1	1	0.0633196	-0.525847	-0.00356565	0.0653813	-0.17585	0.153121	0.215176	-1.73491	0.0571756	-0.0288039	-1.06477	0.0951046	-0.0927364	-1.05407	0.248249	0.0773461	-2.19852	-0.122846
AT3G25265	LCR4	8	0.549961	0	0.374696	0	0	1.4782	0.394291	0	-0.500585	0.405931	0	0.296454	0	0	1.10617	0	0	-1.32358
AT3G25290	-	2	0.532794	1.02595	0.248416	0.223879	0.197216	0.424651	-0.351521	0.540962	0.200005	0.47326	1.06391	0.422563	0.493498	0.401077	0.37765	-0.0482555	1.42257	0.394005
AT3G25500	FH1	8	0.376656	0.0726114	-0.196539	-0.114558	-0.120145	0.552341	0.210883	0.00211469	-0.621601	0.36926	0.0304127	0.0217069	-0.306502	0.172932	0.36387	0.0659307	-0.53364	-1.00112
AT3G25570	SAMDC3	7	-0.0199075	0.0209934	-0.0128273	0	0.0749011	0.0261351	-0.0593532	0.0777008	0.271321	-0.0199075	0	0.134041	0.0281132	0.136102	-0.0813436	-0.0661881	1.33916	0.0391255
AT3G25620	ABCG21	9	0.551617	-0.0257251	0.169333	0.711741	0.33655	0.288983	0.604474	0.300211	0.368274	0.582941	0.0115194	0.184051	1.91713	0.417928	0.245662	1.57848	0.745544	0.304311
AT3G25640	-	7	0.0527174	-0.0845166	0.0402127	-0.170774	0.0481906	-0.0896511	0.3279	-1.16058	0.612907	-0.0810741	-0.198806	0.135999	-0.00262784	-0.513084	0.138785	0.285469	-1.3569	2.25919
AT3G25670	-	8	0.109412	-0.284085	-0.0178204	0.0739889	-0.232098	0.0684933	0.0501885	-0.0756974	-1.2243	0.106513	-0.0699229	0.0364452	0.0815545	0.0864025	0.428623	0.101958	-0.105955	-1.18129
AT3G25717	RTFL16	10	-0.155668	-0.410528	-0.0931643	-0.139912	0.0542711	-0.0743433	0.0226389	-0.848391	-0.429971	-0.431867	-0.426401	-0.392662	-0.832382	-0.0201538	-0.0632066	-1.04452	-1.6955	-0.731117
AT3G25760	AOC1	10	-0.247157	-0.467341	-0.16719	-2.31251	-0.0283335	0.20537	0.186497	-0.516963	-0.401148	-1.07517	-0.521707	0.088072	-1.38858	0.166467	-0.26771	-0.0561254	-0.638649	-0.258891
AT3G25770	AOC2	10	-0.637373	-1.23978	-0.57708	-1.06525	0.0523698	-0.0941511	-0.365928	-0.723205	-0.597826	-1.42598	-1.37138	-0.529606	-0.642607	-0.180441	0.14929	-0.564837	-0.662462	-0.475644
AT3G25810	TPS24	4	0	0	0.851679	0	0	0.131766	0	0	0.20481	0	0	0.328377	0	0	1.65996	0.0896	0	1.11658
AT3G25855	-	7	0.260677	-0.0207509	0.389205	-0.212606	-0.447531	0.0399237	-0.116494	-0.72644	1.2947	0.683349	0.14057	-0.174939	-0.0679698	0.152036	0.588517	-0.35334	-0.253441	0.621049
AT3G25905	CLE27	10	0.00854122	-0.150213	-0.1969	-0.513074	-1.09913	-0.341903	0.553836	-0.740652	-0.466956	0.58863	-0.321578	0.25384	-1.37075	-0.232613	-0.489787	-0.0580298	-0.541283	-0.671659
AT3G25930	-	2	-0.202223	0.058187	-0.0603872	0.0456126	0.245195	-0.0750068	-0.338709	0.309978	-0.369347	0.258413	0.707793	-0.00244419	0.828656	0.582505	-0.034113	-0.585897	1.29981	-0.506971
AT3G25950	-	8	0.048225	-0.0567886	0.183236	-0.0302618	-0.067644	0.0452541	-0.0698015	-0.0573633	-0.214768	0.20036	0.0863041	0.192375	-0.0393798	0.411551	1.00093	-0.025317	-0.0678753	-0.050475
AT3G26110	-	4	0	0	0.92412	0.0656925	-0.245564	1.18586	0.27947	0	-0.264715	0.088468	0.0578557	0.839879	-0.0489882	-0.0712446	1.95431	0.194663	0	-0.116539
AT3G26125	CYP86C2	2	-0.0560197	0.461618	0.1498	0.129994	-0.24789	0.476972	-0.767911	1.11017	-1.13726	-0.0946828	1.30465	-0.0303871	0.0165177	0.570814	0.337093	-0.571503	2.63413	-1.59229
AT3G26140	-	8	-0.076829	0.452364	-0.0989173	-0.169554	0.159924	0.23252	-0.122868	-0.147909	-1.00806	-0.189423	0.292365	-0.219227	-0.204117	0.155891	0.341273	-0.351638	0.0472434	-0.550016
AT3G26200	CYP71B22	10	0.161334	-0.151508	-0.0754619	-0.549554	-0.606734	-0.456683	-0.277362	-0.459245	-0.260599	-0.680413	-0.680156	-0.183858	-1.22212	-1.32492	-1.44701	-1.35889	-1.03268	-0.767546
AT3G26742	-	7	-0.0522189	-0.139168	-0.168147	0.436029	0.0397548	-0.350639	-0.0171308	-0.0225538	-0.124252	-0.0679762	0.0787292	0.506018	0.299774	0.0259787	-1.01117	0.0744349	0.363086	0.0882375
AT3G26934	-	4	0.187843	-0.395881	0.758854	0	-0.198663	0.010108	0.3052	0.00389788	0.718599	0.0899872	-0.395881	0.766595	0	-0.134094	0.788151	0.0667217	0.197982	1.36772
AT3G26940	CDG1	2	0.0611741	0.285636	0.116727	0.229343	0.00782948	0.469062	-0.168576	-0.0087263	-0.394611	0.0581003	0.155075	0.0811158	0.0728225	0.0132034	0.410169	0.124963	1.21957	-0.231869
AT3G27025	-	7	-0.206479	-0.359263	-0.20791	0.326272	0.171474	0.245219	0.462704	-0.057531	1.03952	0.100036	0.0469609	-0.189658	-0.0433059	0.466314	0.0694063	0.911811	0.215121	0.267965
AT3G27027	-	4	1.09475	0.168791	1.7471	0.616406	0.0695311	-0.112484	0.522866	-1.19005	-0.563967	1.03915	0.115523	1.3744	0.119627	0.0488304	-0.15792	0.43966	-0.385483	-0.392005
AT3G27150	-	2	0.0896982	0.308003	-0.24142	-0.0242834	-0.0735611	0.144484	-0.237413	1.40391	0.124325	-0.0425427	0.129665	-0.0774113	0.410356	0.431585	-0.0774684	-0.0180475	1.174	-0.0344532
AT3G27250	-	9	0.533649	0.5185	-0.418436	0.455099	0.312246	0.565177	0.353036	0.321001	0.0977775	1.57582	1.69529	0.329948	1.76108	1.78356	1.03013	2.52952	2.20719	1.04541
AT3G27340	-	7	0.0545962	-0.179743	-0.136419	0.00288485	0.0784066	-0.164971	-0.187714	0.31108	1.08306	-0.189626	-0.21982	0.142098	0.310853	0.120424	0.00466435	0.233921	0.473681	0.1327
AT3G27400	-	10	-0.52485	0.231778	-0.111195	-0.375213	-0.0527428	0.13818	-0.0417602	-1.48174	0.222429	-0.0754274	0.244957	-0.176856	-0.473677	-0.0776339	-0.156324	-0.39307	-1.36736	0.0929532
AT3G27503	SCRL19	8	0	0	0.67997	0	-0.219	0.421075	0.0159477	0.0642961	-1.21839	0.611531	0.0695721	0.424154	0.074546	-0.219	0.208671	-0.177073	0.0575281	-1.0877
AT3G27650	LBD25	2	-0.195228	-0.110223	-0.208679	0.269156	-0.290952	0.246156	0.0902023	0.476333	-0.112822	0.0312059	-0.19199	-0.109565	0.259701	0.128971	0.246657	0.0291275	1.77539	0.00177381
AT3G27710	ARI3	2	0.101507	-0.271694	-0.0996891	1.99603	-0.0182703	0.00369724	-1.10361	0.378142	0.0704702	0.271208	-0.138157	0.045876	0.692842	0.0843589	0.0836264	-0.094586	0.566191	0.0978808
AT3G27831	-	7	0.579363	0.576891	-0.664357	0	-0.406649	-0.437529	0.194499	0.214931	1.418	0	0	-0.244178	0	-0.0752213	-0.456495	0.480227	-0.204584	0.00413514
AT3G27865	-	7	0.680614	0.0352146	-0.388886	-0.144368	0.396076	0.0395389	0.10076	-0.0776626	0.0558989	0.075011	-0.0928022	-0.190298	-0.296568	1.03339	0.178306	0.128209	-0.205124	0.26198
AT3G27940	LBD26	10	0.329666	-0.0836849	-0.0282292	0.0418743	-0.837408	0.00505114	0.580237	-0.199918	-0.512034	-0.128244	0.384229	-0.464102	-0.0835456	-0.591165	-0.0305089	0.308835	-0.196788	-2.21462
AT3G28100	-	5	0.467318	-1.5491	0.178663	-0.238703	-0.356597	0.241467	-0.0415687	1.00735	-0.0578856	0.709012	-0.110706	0.305947	-0.0996341	-0.270558	0.325502	0.0856517	1.0114	0.248518
AT3G28155	-	1	-0.35032	-0.809453	0.290419	3.24455	0.0155782	-0.569734	0.476671	-0.662301	0.243234	0.212724	-0.576005	-0.0649709	0.662547	-0.0964715	-0.924735	-0.451261	-0.681115	0
AT3G28220	-	1	0.11235	-0.599499	-0.34216	0.0809638	-0.361142	0.1964	0.327434	-0.3609	-0.205715	0.184532	-0.116146	0.0541892	0.659112	0.52644	0.327883	1.002	0.232635	0.00549644
AT3G28230	-	2	0.457272	-0.042281	-0.00981003	0.128257	-0.116802	0.403727	-1.54423	0.350124	0.286568	-0.172288	0.0430825	0.18812	0.653736	0.18338	0.160156	-1.34063	0.427091	0.107506
AT3G28270	-	9	0.109622	-0.429188	-0.272339	0.133001	-0.387765	-0.17756	-0.250577	0.562787	0.0416039	0.378114	0.197543	-0.0574748	2.19538	-0.029443	0.0228232	1.45351	1.44156	0.348048
AT3G28330	-	2	0.273495	-0.271996	0.0295326	0.210397	0.126767	-0.106994	-0.375809	0.222539	-0.268809	0.288091	-0.241532	0.114765	0.347529	0.0979082	-0.908094	-0.0722652	1.1446	-0.241901
AT3G28340	GATL10	7	-0.197177	-0.473077	0.303666	-0.150855	-0.346594	0.128098	0.456237	0.368959	0.497575	-0.118275	-0.495229	-0.431181	-0.156641	-0.394918	1.60348	-0.344276	-0.435751	-0.00909398
AT3G28350	-	10	-0.435197	0.0873114	0.314505	-0.453155	0.195549	-0.386101	0.0944177	-0.211775	0.00411478	-0.436015	0.161008	-0.106279	-1.43012	0.0812883	0.162882	-0.0509228	-0.0929475	0.0747916
AT3G28470	ATMYB35	1	0.478938	0.161888	-0.0753542	0.105289	0.189162	-0.033347	0.140255	-1.43553	-0.0361136	0.263658	-0.111931	-0.0753542	-0.504121	-0.519256	0.132025	-0.0978831	-1.86934	-0.112949
AT3G28540	-	2	1.29253	0.271259	-0.102332	0.639628	0.134087	0.142782	-2.94256	0.80036	0.0621289	0.170514	0.467694	0.162514	0.479871	0.266013	-0.100454	-1.0719	1.12229	-0.311362
AT3G28570	-	10	-0.181733	-0.17154	-0.00474527	0.384249	-0.281186	-1.59015	0.181364	-0.636058	-1.69293	0.0685368	-0.566456	-1.49803	0.307569	-0.413074	-0.556712	0.0255976	-1.08859	-1.3515
AT3G28610	-	7	0.138816	0.193998	0.0855269	0.344564	-0.483831	-0.148998	0.255215	-0.0344564	-0.0552671	0.312171	-0.349226	0.0524331	0.187358	0.0389746	-0.148998	2.18505	-0.221992	-0.0552671
AT3G28630	-	7	0	0.229433	0.348909	0.0692232	1.89743	-0.139011	-0.0726574	-0.116165	0.3691	0.117987	0.101523	0.40492	0	1.40535	-0.0287431	0.0191262	-0.152264	0.516099
AT3G28750	-	8	0.0721412	0.309529	0.261694	0.282535	0.0492282	0.492647	1.94711	-0.180996	-0.469515	0.704872	0.492212	0.209071	0.433722	-0.0796354	0.411554	0.0413177	-0.331303	-0.351367
AT3G28790	-	5	0.0763435	-0.0249703	0.148095	-0.0880028	0.032902	0.410512	2.97254	-0.0262315	-0.168764	2.58661	-0.0568657	0.134654	-0.159828	-0.0383888	0.301602	-0.0240148	0.399671	-0.245099
AT3G28810	-	4	0	0	0.788493	0.0895938	0	0.114558	-0.0157305	0	0.456995	0	0.0286611	0.396287	0	0.313853	1.12167	0.0109792	0.0318301	1.06958
AT3G28830	-	5	1.25807	0.0169376	0.195584	0.128156	-0.0855305	0.0992788	2.24084	-0.119429	0.0998037	4.41824	0.241613	0.19862	0.190582	0.130898	0.0846413	-0.0959353	2.31753	0.161239
AT3G28840	-	5	0.219332	-0.00702039	0.172007	0.108471	0.136111	0.124897	1.94178	-0.0230242	0.0975264	2.61805	0.163963	0.176365	-0.0853235	-0.153532	0.0186214	0.431723	-0.185882	-0.0247787
AT3G28857	PRE5	4	-0.075303	0.349188	0.288806	0.339451	-0.0142368	0.20755	-0.180714	0.318766	1.50763	-0.201481	0.183936	0.291918	0.0592824	0.180733	1.02419	-0.436999	0.190136	1.21514
AT3G28917	MIF2	4	0.527756	0.270553	0.649474	-0.0512312	-0.32769	0.0348571	0.808591	0.308323	0.347113	0.0536674	0.0961865	0.349836	0.0725879	0.229142	1.01562	0.000380247	0.216901	0.769097
AT3G28956	-	8	1.00019	-0.0225463	0.0592206	0.403529	-0.0277528	-0.131415	0.316747	-0.33882	-0.880452	0.694564	0.499695	0.190544	-0.188043	0.462094	0.44307	-0.180311	0.45066	-1.78862
AT3G28980	-	5	3.21436	-0.0644249	0.150148	-0.0561975	-0.0342233	0.00915523	1.7705	0.312469	0.129495	3.19172	0.200781	0.16309	0.263182	0.38306	0.119758	-0.0478549	1.09808	0.105612
AT3G29000	CML30	1	0.482418	-0.602335	0	3.28747	0.289792	0.124809	2.52324	-0.351827	0.0581672	0.200163	-0.0600555	0.0586134	0.429852	-0.226566	0.0673911	0.374358	-0.752611	0.146554
AT3G29230	PCMP-E27	8	-0.0268126	-0.0394474	0.120579	-0.0725468	-0.105071	1.18281	-0.0839567	-0.184844	-0.433921	-0.0704514	-0.219237	0.182261	-0.0645639	0.38962	0.244717	-0.283253	0.0134608	-1.76886
AT3G29400	ATEXO70E1	8	0.569509	0.0100884	0.100566	0.10568	0.0158904	0.60352	0.0980885	-0.472776	-0.645862	1.00107	-0.0061815	-0.0363631	0.00569676	0.0315686	0.325593	-0.293608	-0.346682	-1.31639
AT3G29575	AFP3	9	-0.0565649	0.0539799	0.086655	0.287456	0.262465	0.126973	-0.0306495	0.0459769	-0.0241648	0.130397	0.350419	0.507914	1.28079	0.962249	0.898014	1.2259	1.25773	1.26405
AT3G29580	-	2	0.133126	0.00149506	-0.0494008	0.334551	0.296728	-0.109324	-0.987466	1.50779	-0.137146	0.100496	0.50332	0.156788	0.107596	0.530987	-0.144538	-0.32677	1.62974	0.123558
AT3G29680	-	2	-0.200142	-0.0511047	-0.388293	-0.0984533	-0.408541	0.134675	-0.257676	0.000464913	-0.145525	0.0875869	0.023592	0.0527952	0.20897	-0.00357009	-0.0429217	0.137531	1.38842	0.222498
AT3G29776	-	3	0.0253551	0.367331	0.0248445	0.140044	0.208362	-0.0942349	-4.73253	1.17122	-0.0816222	0.156816	0.556356	0.0808348	0.083641	0.603268	-0.0910008	-3.13918	1.40618	-0.249362
AT3G29797	-	4	-0.0690761	-0.0747405	0.175726	0.0829388	-0.0860866	-0.36175	0.1316	0.171114	-0.0542118	-0.0690761	-0.0747405	0.336551	0	-0.0860866	0.840997	0.247595	0.225763	1.987
AT3G30160	-	2	0	0.448815	0.378026	0.0929071	0.34516	1.02643	-0.896634	0.678389	-0.933776	0	1.08141	0.47996	0	0.625876	0.347882	-0.486631	1.14887	-0.823851
AT3G30214	-	8	0.242165	-0.207401	0.258165	0.250385	0.0871941	0.292259	0.218989	-0.271512	-0.279018	0.340285	-0.0138113	-0.00966016	1.0128	0.10063	0.493896	0.0247385	0.0879554	-0.0865862
AT3G30247	-	7	0.360015	0	0.143464	0	0	0.0107158	0	0	0.623182	0.181999	0	0.190034	0	0	0.0384857	0	0	2.34012
AT3G30775	POX1	10	0.121099	0.14365	-0.106801	-0.195686	-0.0373737	-0.23437	-0.164458	0.0767255	0.028708	-0.502282	-0.58749	-0.316837	-1.18779	-1.12686	-0.732356	-1.37104	-1.49853	-0.557639
AT3G30778	-	7	-1.02389	0.134914	-0.200028	0	0	0	0	0	1.99952	-0.644448	-0.918625	-0.49663	0	0	0.915371	0.990602	0.313363	1.61713
AT3G32980	PER32	7	0	0.0194629	0.144978	0	-0.10182	-0.273534	0	-0.0432569	2.18966	0	-0.0329635	-0.190139	0	0.129176	0.281504	0	-0.0432569	2.76593
AT3G33235	-	1	0.145382	-0.305885	-0.0476864	-0.0193411	-0.204119	0.0118873	0.31729	-1.84239	-0.0327911	0.196032	-0.346319	-0.107974	0.0883523	-0.173731	-0.0821571	-0.143689	-2.03608	-0.0453889
AT3G36659	-	4	0.0674513	0.225131	0.30058	-0.495292	0.612725	0.50473	-0.402912	-0.223089	0.313919	0	0.465954	0.428518	-0.495292	-0.334456	0.598241	-0.271946	-0.441761	2.26008
AT3G41768	-	8	0.145991	0.309601	0.0826437	-0.0657506	0.255991	0.0671254	0.19256	-0.429805	-1.40052	0.201989	0.0257477	-0.150525	0.129225	0.696757	-0.343425	-0.105173	0.175978	-0.893671
AT3G42180	-	7	0	0.247664	0.0858398	0.117585	-0.304342	-0.0890957	0.0320404	-0.0527657	0.275178	0.0915111	0.0206413	0.0509913	0.134055	-0.138108	0.633947	0.0213267	-0.0393708	1.56541
AT3G42450	-	7	0	0	0.272715	0	0	-0.000818236	0	0	0.857499	0	0	-0.0377444	0	0	0.909192	0	0	2.11853
AT3G42510	-	8	0	0	0.038775	0	0	0.529169	0	0	-2.02286	0.267116	0	-0.356196	0	0	0.186607	0	0	-0.838917
AT3G42520	-	8	0	0	0.520788	0	0	0.925548	0	0	-0.943632	0	0	0.56823	0	0	2.05265	0	0	-0.72467
AT3G42725	-	8	-0.276409	-0.169295	0.120128	-0.157352	0.0650671	0.275289	-0.146782	-0.404231	-1.2682	0.078827	0.139193	0.144008	-0.0396149	0.46371	0.386893	-0.413534	-0.574556	-0.236024
AT3G42850	-	2	0.0570882	0.215843	-0.131042	-0.0634623	-0.0546162	0.368719	-0.281232	0.669615	-0.248326	0.0643279	1.10522	-0.230586	-0.0395876	0.480589	0.255001	-0.313641	1.81617	-0.357712
AT3G42880	PRK3	7	0	0	0.179742	0	0	-0.0391574	0	0	1.14013	0	0	0.0395307	0	0	0.312979	0	0	1.10301
AT3G43083	LCR33	8	0	0	0.340395	0	0	1.30657	0.30377	0	-1.09207	0.590649	0	0.41408	0	0	0.60007	0	0.241168	-1.80508
AT3G43110	-	2	-0.060131	1.27966	0.204686	0.545373	0.158516	0.021667	-0.103271	0.574705	-0.513762	-0.123538	-0.0165558	0.0631437	0.185675	1.16995	-0.0499941	0.165355	0.645052	-0.573475
AT3G43430	-	4	0.357939	0.247147	0.440358	0.437609	0.344072	0.402532	-0.136982	-0.183192	-0.142771	0.210919	0.183352	0.40998	0.130753	0.49138	1.03097	-0.62842	-0.337658	0.0749825
AT3G43800	GSTU27	10	-0.193974	-0.105138	-0.116667	-0.546703	-0.277469	0.15006	-0.0787216	-0.298672	-0.464987	-0.0268561	-0.0327225	-0.0407534	-0.476501	-0.208125	0.0651732	-0.537127	-1.03097	-1.16875
AT3G43829	-	2	-1.77149	-0.86892	0.529518	-0.738898	0.288457	0.274148	-0.991875	0.361351	-0.508702	-1.52716	-0.151448	0.293886	0.679457	0.940208	0.566736	0.0422439	0.958012	-1.80013
AT3G43830	-	2	0.253603	0.294909	0.329957	0	0.0860856	0.102638	-0.131253	0.407477	0.015784	0	0.183426	0.0936973	0	0.46618	0.22698	-0.0729744	1.53937	-0.280837
AT3G43860	AtGH9A4	4	0.0879941	0	0.650074	0	0.0541724	0.114719	0.116882	0.0356447	0.403725	0.0387398	0.107469	0.384422	0.0197589	-0.0393794	1.02821	0.0210389	0.0660515	1.13652
AT3G43910	-	2	0	0.266644	0.135766	0	0.599106	-0.0107617	-0.318683	0.262575	-0.353105	0	0.512361	0.0632947	0	1.31995	-0.266862	-0.115243	-0.214446	-0.353105
AT3G44120	-	2	0	0.353185	0.117149	0.0256993	0.298082	-0.136956	-0.0505313	0.310033	-0.141214	0.0362448	1.51618	0.0321023	0.0352764	1.29298	-0.163102	-0.0341932	1.0561	0.0173996
AT3G44220	-	5	1.27715	0.101592	-0.0721419	-0.135647	-0.138443	0.234356	-0.0877801	-0.47318	-0.789732	1.33039	-0.181642	-0.0841114	-0.43817	0.232065	0.217933	-0.62722	-0.589722	-1.97803
AT3G44230	-	7	0	0	-0.0279752	0	0	-0.0246559	0	0	0.300222	0	0	-0.0884016	0	0	-0.289487	0	0	1.06788
AT3G44250	CYP71B38	4	0	0	0.387662	0	0	0.00633777	0	-0.0408116	0.0952661	0	0.208091	0.395115	0	0	0.764874	0	-0.0408116	2.94564
AT3G44260	CAF1-9	4	1.19542	-0.0329321	1.76717	-0.0448889	0.288233	1.55853	0.613097	-0.190083	-0.000614368	0.53448	-0.292865	0.121107	-1.54118	0.221175	0.349736	-0.156418	-0.524295	-0.37471
AT3G44550	FAR5	1	0.427722	-0.0811544	0.119331	-0.375182	-0.13061	0.188412	-0.0340236	-0.451484	0.0977438	0.498192	-0.597897	0.134836	-0.3501	-0.215092	0.0665769	-0.346559	-2.81091	-0.16113
AT3G44710	-	1	-0.305659	-0.639774	0	0.203305	-0.263601	0	0.14027	-0.273484	-0.0233943	-0.321867	-2.00899	0	-0.0403489	-0.259168	0.0324487	0.197654	-0.27291	-0.0233943
AT3G44757	-	1	0.541404	-0.740218	0	0.895048	-0.512427	0	-0.0486101	-0.207373	0	0.878759	-0.264005	0	0.185073	-2.52732	0	0.713263	-0.72816	0
AT3G44760	-	1	0.24043	-0.416849	0	1.0631	0.0788925	0	-0.0473782	-0.743577	0	0.320584	-1.03458	0	0.745364	-0.314231	0	0.286171	-1.98672	0
AT3G44798	-	5	1.46041	-0.0687638	-0.247375	0.0276159	0.158058	0.310198	0.112478	-0.0935845	0.506028	0.49896	-0.0424773	0.133552	0.0684068	-0.20201	-0.136598	0.0311849	-0.213898	0.298702
AT3G44800	-	10	-0.0522229	0.0597089	-0.123665	0.0890939	-0.267144	-1.50266	-0.106941	0.0521464	-0.0612246	-0.377282	-0.126267	-0.0899297	0.0914125	-0.151278	-0.0816944	0.290541	0.163166	-0.029733
AT3G44920	CHX11	7	0	0	0.0195059	-0.0346221	0	0.123754	0	0	0.0590002	0	0	0.0697346	-0.0346221	0	0.428917	0	0	2.07261
AT3G44960	-	7	0.0138504	-0.326672	0.248382	-0.16617	0.359241	-0.339525	0.179442	0.652226	-0.3078	0.104704	-1.35927	0.17046	-0.0615156	-0.188558	-0.126978	0.414646	0.579505	-0.404416
AT3G45010	SCPL48	2	0.126037	0.191347	0.0123801	0.335818	0.0523129	0.119716	-1.28015	0.371437	-0.119308	0.326436	0.529251	-0.0718315	0.467436	0.293386	-0.101814	-0.7687	0.6952	-0.0471498
AT3G45060	NRT2.6	10	-0.0746605	-0.204235	-0.0556926	-0.101751	0.484398	-1.38092	-2.08363	0.459582	-1.31622	-0.0735931	-0.351202	-0.669864	-0.145741	0.11618	-2.15374	-1.92182	-0.091338	-1.97605
AT3G45230	-	8	0.153787	-0.0767052	0.133647	0.107308	-0.0251666	0.575988	0.0756182	-0.275781	-1.29713	0.306464	0.0756401	-0.0779743	-0.258864	0.371272	0.47427	-0.601361	-0.41148	-1.49788
AT3G45260	IDD9	1	0.392739	-1.20937	0.0988361	0.0507562	-0.00933102	0.149035	-0.0727799	0.0264942	-0.183327	0.404305	-0.206153	0.142096	-0.061561	-0.0857318	0.384711	-0.16991	-0.351478	-0.395324
AT3G45280	SYP72	2	0.135796	0.457232	0.149418	0.227067	-0.255431	-0.00281749	-0.366967	0.547295	0.183513	0.0139465	1.23253	0.177293	0.0899122	-0.330589	0.177375	-0.0505811	0.665685	0.310309
AT3G45320	-	2	0	0.416947	0.22133	0	0.31725	0.466421	-1.00968	1.64019	-0.281256	0	1.1402	0.232874	0.153414	1.31569	0.589737	-1.37609	3.26375	-0.368817
AT3G45640	MPK3	7	0.202357	0.116721	0.0355157	0.122349	0.299588	0.114842	1.03414	-0.0622974	0.057957	0.11238	0.116478	-0.136476	-0.0371433	0.31953	-0.0115519	-0.341308	-0.508575	0.0342962
AT3G45710	NPF2.5	7	-0.00681185	-0.145965	0.124196	0.000755535	0.241467	-0.0233663	-0.160584	0.174907	1.2124	0.0341687	-0.234632	0.0329091	0.0289812	0.13378	-0.191871	0.031987	0.147095	0.294637
AT3G45730	-	1	0.256376	-0.5269	0.406442	-0.244034	0.119089	-0.187577	-0.605242	-0.806041	-0.634412	0.691776	-1.93392	0.202365	-0.473128	-0.0700241	0.56042	-0.857416	-1.93384	-0.162267
AT3G45760	-	2	0	-0.181093	0.191253	0	0.526284	-0.166596	-0.206824	0.382032	0.0567758	0.0594264	0.326248	-0.0779411	0.161786	0.623712	-0.0949594	-0.145608	1.17956	0.022251
AT3G45970	EXLA1	7	0.222461	0.374589	-0.0118823	0.398255	-0.0514021	-0.0647185	0.170696	0.545052	1.05657	-0.0458595	-0.203177	-0.584796	0.112646	-0.176362	0.169401	-0.80003	-1.25972	-0.308844
AT3G46070	-	1	-0.174465	-0.321174	0.226081	1.52902	-0.188896	-0.276592	-0.715262	-0.147976	-0.442977	0.228939	-0.694727	0	1.08151	-0.330956	-0.276592	0.130492	-1.3817	-0.658014
[truncated: 1,583 more rows]
