# Supplementary material for: Developmentally dependent reprogramming of the Arabidopsis floral transcriptome under sufficient and limited water availability
Source: BMC Plant Biol. 2024 Apr 11;24:273. doi: 10.1186/s12870-024-04916-w (PMC11007919; doi:10.1186/s12870-024-04916-w)
Supplement: Supplementary file 4 — Supplementary Material 4: File S3. Developmentally-responsive genes (DVGs) from 30 individual comparisons [file 12870_2024_4916_MOESM4_ESM.xlsx]

## Sheet: README
File S3. Developmentally-responsive genes (DVGs) from 30 individual comparisons. The name of each data sheet corresponds with the sheet number and comparison listed below. The reference number is annotated in Figure S2C and File S8. Each data sheet contains the differentially expressed genes during reproductive development from specific comparisons between different developmental phases. Within e…
Sheet number	Name	Reference number
01	Day0_WW_E-M	012/011
02	Day0_WW_M-L	013/012
03	Day0_WW_E-L	013/011
04	Day5_WW_E-M	512/511
05	Day5_WW_M-L	513/512
06	Day5_WW_E-L	513/511
07	Day5_MD_E-M	522/521
08	Day5_MD_M-L	523/522
09	Day5_MD_E-L	523/521
10	Day5_SD_E-M	532/531		For each data sheet:
11	Day5_SD_M-L	533/532		A	Gene_ID
12	Day5_SD_E-L	533/531		B	gene: annotated gene name
13	Day6_WW_E-M	612/611		C	Expression level in sample 1 (Ref. # )
14	Day6_WW_M-L	613/612		D	Expression level in sample 2 (Ref. # )
15	Day6_WW_E-L	613/611		E	log2 (exp.level of sample2/exp.level of sample1)
16	Day6_MD_E-M	622/621		F	p_value
17	Day6_MD_M-L	623/622
18	Day6_MD_E-L	623/621
19	Day6_SD_E-M	632/631
20	Day6_SD_M-L	633/632
21	Day6_SD_E-L	633/631
22	Day7_WW_E-M	712/711
23	Day7_WW_M-L	713/712
24	Day7_WW_E-L	713/711
25	Day7_MD_E-M	722/721
26	Day7_MD_M-L	723/722
27	Day7_MD_E-L	723/721
28	Day7_SD_E-M	732/731
29	Day7_SD_M-L	733/732
30	Day7_SD_E-L	733/731

## Sheet: 01=Day0_WW_E-M
INC= 1269, DEC=440
Gene_id	gene	011	012	log2(fold_change)	p_value
AT1G01180	-	0.510626	1.86234	1.86678	0.0085
AT1G01200	RABA3	0.301281	2.06897	2.77973	0.0196
AT1G01340	CNGC10	0.536265	2.22415	2.05224	0.0002
AT1G01400	-	1.26423	9.25994	2.87274	5e-05
AT1G02030	ZAT1	1.15086	6.25406	2.44208	5e-05
AT1G02050	PKSA	6.05022	929.97	7.26405	5e-05
AT1G02335	GL22	7.45867	15.3769	1.04377	0.0002
AT1G02460	-	0.294369	0.910142	1.62847	0.0416
AT1G02470	-	0.502211	30.1994	5.91008	0.0005
AT1G02510	TPK4	1.39577	11.9926	3.10301	5e-05
AT1G02670	-	2.06009	5.99304	1.54058	5e-05
AT1G02770	-	0.784037	6.19266	2.98157	5e-05
AT1G02900	RALF1	12.0298	145.142	3.59278	5e-05
AT1G02950	GSTF4	12.1268	28.3545	1.22538	5e-05
AT1G02980	CUL2	0.291565	6.35767	4.44661	5e-05
AT1G03340	-	0.598923	7.38486	3.62413	5e-05
AT1G03390	-	1.67669	51.5453	4.94215	5e-05
AT1G03620	-	0.195204	3.87368	4.31065	0.0424
AT1G03850	GRXS13	4.42391	13.52	1.61171	5e-05
AT1G03870	FLA9	5.32499	18.3208	1.78263	5e-05
AT1G03920	-	0.393939	2.57102	2.7063	5e-05
AT1G03950	VPS2.3	6.02646	13.1389	1.12446	5e-05
AT1G04100	IAA10	2.91928	8.11511	1.475	5e-05
AT1G04350	-	2.15692	7.83955	1.8618	5e-05
AT1G04700	-	0.829282	1.85676	1.16285	0.0004
AT1G04800	-	43.2748	103.987	1.2648	5e-05
AT1G04880	HMGB15	4.61946	25.0375	2.43829	5e-05
AT1G05020	AP180	0.707546	2.46467	1.8005	0.00015
AT1G05300	ZIP5	0.405483	2.68509	2.72725	0.0012
AT1G05310	PME8	0.762577	1.6593	1.12162	0.0347
AT1G05550	-	1.08484	8.47645	2.96598	5e-05
AT1G05690	BT3	1.89466	15.5536	3.03724	5e-05
AT1G05920	-	0.690026	16.8276	4.60803	5e-05
AT1G05930	-	0.261608	12.0302	5.52311	0.0221
AT1G06250	-	3.90167	8.55622	1.13288	5e-05
AT1G07050	-	5.7466	14.9601	1.38034	5e-05
AT1G07090	LSH6	1.91976	8.20112	2.0949	0.0001
AT1G07180	NDA1	0.10154	10.2016	6.65059	0.02565
AT1G07430	AIP1	3.33732	9.73602	1.54464	5e-05
AT1G07750	-	15.2488	31.788	1.05979	5e-05
AT1G07795	-	6.77922	109.991	4.02012	5e-05
AT1G07880	MPK13	3.00291	6.20528	1.04713	0.00055
AT1G08050	-	3.38817	14.3882	2.08631	5e-05
AT1G08340	ROPGAP5	1.99005	14.0535	2.82006	5e-05
AT1G08810	MYB60	0.444352	1.69368	1.93039	0.01515
AT1G09040	-	2.44043	5.77437	1.24253	5e-05
AT1G09050	-	0.643385	1.96734	1.61249	0.00025
AT1G09080	MED37B	0.201237	0.951419	2.24119	0.00925
AT1G09180	ATSAR1	1.82732	4.17174	1.19092	0.0243
AT1G09340	CSP41B	39.5336	90.2196	1.19036	5e-05
AT1G09880	-	0.634769	21.6823	5.09415	5e-05
AT1G09930	OPT2	0.178124	0.86517	2.2801	0.0231
AT1G10070	BCAT2	1.83885	4.10917	1.16004	0.00555
AT1G10380	-	2.02677	4.77849	1.23737	0.00155
AT1G11110	-	0.234883	2.58328	3.45919	0.0053
AT1G11190	ENDO1	0.86684	2.13254	1.29874	0.0181
AT1G12200	-	10.3406	21.1212	1.03038	5e-05
AT1G12320	-	5.84288	14.7566	1.33661	5e-05
AT1G12570	-	35.6429	229.329	2.68573	5e-05
AT1G12600	UTR4	0.525749	2.28789	2.12157	0.0036
AT1G13140	CYP86C3	1.39989	47.3638	5.0804	5e-05
AT1G13150	CYP86C4	1.05719	3.13072	1.56626	0.0004
AT1G13370	-	0.230738	3.77897	4.03366	0.0463
AT1G13910	-	8.06907	51.8313	2.68335	5e-05
AT1G14150	PNSL2	9.6575	31.1611	1.69003	5e-05
AT1G14200	-	15.1934	37.8036	1.31508	5e-05
AT1G14280	PKS2	2.7687	6.12887	1.14641	0.0001
AT1G14520	MIOX1	8.88635	24.1004	1.43939	5e-05
AT1G14680	-	4.04238	17.8682	2.14412	5e-05
AT1G14860	NUDT18	0.399344	2.31057	2.53254	0.0064
AT1G15170	-	2.32566	5.74146	1.30378	5e-05
AT1G15175	-	2.28158	4.98138	1.12651	0.0227
AT1G15320	-	2.79978	20.2914	2.85748	5e-05
AT1G15350	-	2.07155	7.36025	1.82904	5e-05
AT1G15460	BOR4	0.154911	5.59248	5.17398	0.0001
AT1G15470	-	12.4333	27.9037	1.16624	5e-05
AT1G15980	PNSB1	6.39545	15.9169	1.31544	5e-05
AT1G16060	ADAP	20.9147	43.3109	1.05021	5e-05
AT1G16110	WAKL6	0.715552	1.47285	1.04148	0.0143
AT1G16400	CYP79F2	0.15096	1.1142	2.88377	0.0114
AT1G16510	SAUR41	0.528815	2.95852	2.48404	0.00545
AT1G16705	-	9.55419	21.7497	1.18679	5e-05
AT1G17060	CYP72C1	0.713059	2.90469	2.02629	0.0001
AT1G17090	-	3.60129	7.37932	1.03497	0.00975
AT1G17780	-	9.6838	23.9914	1.30887	5e-05
AT1G17950	ATMYB52	0.242143	8.64726	5.15831	0.0041
AT1G17960	-	0.60063	1.46394	1.28531	0.0267
AT1G18265	-	0.431665	20.7181	5.58484	5e-05
AT1G18290	-	0.371789	3.05453	3.0384	0.00895
AT1G18330	RVE7	4.48482	8.99613	1.00426	5e-05
AT1G18960	-	4.21801	51.1181	3.5992	5e-05
AT1G19190	CXE1	0.357484	41.0858	6.84462	0.00145
AT1G19640	JMT	12.0502	29.7552	1.30408	5e-05
AT1G19940	AtGH9B5	0.785311	2.6834	1.77273	0.00045
AT1G20120	-	0.437036	16.1106	5.20411	5e-05
AT1G20130	APG	1.79214	105.378	5.87774	0.03535
AT1G20340	DRT112	1291.31	2686.54	1.05692	5e-05
AT1G20440	COR47	28.928	65.2738	1.17404	5e-05
AT1G20816	OEP21A	13.532	30.8892	1.19073	5e-05
AT1G20850	XCP2	15.555	31.8506	1.03394	5e-05
AT1G21460	SWEET1	91.806	201.286	1.13258	5e-05
AT1G21620	APUM20	0.299732	2.09087	2.80236	0.01925
AT1G22090	EMB2204	0.138411	15.3362	6.79184	0.0342
AT1G22230	-	0.108596	0.882525	3.02266	0.0496
AT1G22380	UGT85A3	0.358756	1.28101	1.83621	0.0101
AT1G22630	-	14.9897	30.3077	1.01571	5e-05
AT1G22690	GASA9	2.30247	8.97009	1.96194	0.03685
AT1G22710	SUC2	4.35632	16.5985	1.92987	5e-05
AT1G22760	PAB3	0.0911345	4.53217	5.63606	0.01465
AT1G22930	-	13.2273	29.5433	1.15931	5e-05
AT1G22980	-	0.688539	1.52337	1.14566	0.03125
AT1G23020	FRO3	0.860914	1.85592	1.10819	0.0062
AT1G23040	-	5.22908	16.4426	1.65281	5e-05
AT1G23050	-	1.34061	4.21219	1.65168	0.0034
AT1G23110	-	0.0355993	0.960097	4.75326	0.0074
AT1G23130	-	1.09938	21.4411	4.28561	5e-05
AT1G23150	-	0.749315	12.8277	4.09755	5e-05
AT1G23390	-	3.35537	8.31604	1.30942	5e-05
AT1G23550	SRO2	3.14552	7.81305	1.31259	0.00025
AT1G23560	-	0.29227	43.0475	7.20249	0.02425
AT1G23700	-	0.397199	1.96413	2.30596	0.00215
AT1G23730	BCA3	1.59583	5.58253	1.80661	0.04195
AT1G23760	JP630	0.28895	43.7947	7.24379	5e-05
AT1G23800	ALDH2B7	2.13435	4.56768	1.09766	5e-05
AT1G23810	-	0.304423	2.57202	3.07876	0.0222
AT1G24220	-	0.0727366	1.64721	4.5012	0.0275
AT1G24250	-	0.886255	4.02682	2.18385	0.00705
AT1G24400	LHT2	0.268928	8.0812	4.90928	5e-05
AT1G24470	KCR2	3.93463	10.2379	1.37962	5e-05
AT1G24577	-	1.7737	4.36441	1.29903	0.0456
AT1G24600	-	84.4503	487.583	2.52947	5e-05
AT1G25440	COL16	45.1539	103.002	1.18975	5e-05
AT1G25480	ALMT4	0.794097	1.79994	1.18056	0.0129
AT1G25510	-	60.0368	133.108	1.14868	5e-05
AT1G26290	-	4.96788	13.4184	1.43351	0.0081
AT1G26530	-	3.4705	7.04973	1.02242	0.0234
AT1G26600	CLE9	2.28101	9.90087	2.11788	5e-05
AT1G26610	-	0.140053	0.931224	2.73316	0.0153
AT1G26710	-	0.262449	1.83836	2.80832	0.04285
AT1G27045	ATHB-54	1.36134	9.27358	2.76809	5e-05
AT1G27120	B3GALT17	2.30347	5.1874	1.1712	5e-05
AT1G27240	-	0.377022	4.3791	3.53791	0.03665
AT1G27270	-	0.732215	2.949	2.00989	0.01595
AT1G27285	-	0.422948	0.86896	1.03881	0.01
AT1G27290	-	28.3157	57.7563	1.02838	5e-05
AT1G27730	ZAT10	0.434139	2.56352	2.56189	0.0058
AT1G28375	-	67.8846	221.007	1.70294	5e-05
AT1G28470	NAC010	0.833847	5.96058	2.8376	5e-05
AT1G28570	-	8.60591	22.2656	1.37142	5e-05
AT1G28695	-	6.14306	16.5735	1.43185	5e-05
AT1G28710	-	26.0919	67.627	1.374	5e-05
AT1G29050	TBL38	7.49101	28.3105	1.91811	5e-05
AT1G29195	-	2.73947	7.53098	1.45894	0.00075
AT1G29395	COR413IM1	23.8585	93.3223	1.96772	5e-05
AT1G29430	SAUR62	1.44959	4.52844	1.64337	0.0086
AT1G29910	LHCB1.2	145.626	298.659	1.03623	5e-05
AT1G29920	LHCB1.2	47.9863	133.54	1.47658	5e-05
AT1G30020	-	6.09546	138.635	4.50741	5e-05
AT1G30475	-	7.31918	15.3857	1.07183	0.02615
AT1G30860	-	1.58648	3.4024	1.10072	0.0001
AT1G30935	-	0.438184	1.62921	1.89456	0.0077
AT1G31720	-	0.277007	4.25176	3.94007	0.03605
AT1G31935	-	7.90451	16.2094	1.03608	0.0027
AT1G32080	PLGG1	15.7848	32.6903	1.05033	5e-05
AT1G32170	XTH30	1.46603	10.7361	2.87248	5e-05
AT1G32450	NPF7.3	0.118701	13.994	6.88134	0.00225
AT1G32520	-	9.17111	18.9252	1.04514	5e-05
AT1G32760	-	11.3785	23.2905	1.03343	5e-05
AT1G32780	-	3.79882	18.9644	2.31967	5e-05
AT1G33260	-	1.33999	2.8589	1.09324	0.00615
AT1G33475	-	3.1727	6.9541	1.13215	0.00115
AT1G33970	-	9.30123	19.8275	1.09201	5e-05
AT1G34180	NAC016	0.204943	2.17873	3.4102	0.0006
AT1G34315	-	0.923635	2.25124	1.28532	0.0458
AT1G34392	-	1.79414	4.47599	1.31891	0.04465
AT1G34640	-	73.6332	389.53	2.40331	5e-05
AT1G35190	-	1.74395	6.42236	1.88075	5e-05
AT1G35230	AGP5	4.11582	9.55544	1.21514	0.00305
AT1G35310	MLP168	1.40384	6.65424	2.2449	0.00015
AT1G37130	NIA2	2.83487	7.07787	1.32003	5e-05
AT1G42970	GAPB	89.0781	188.101	1.07837	5e-05
AT1G43640	TULP5	0.0774246	1.92122	4.63309	0.04985
AT1G44224	-	0.348746	29.0576	6.3806	0.0141
AT1G44608	-	0.507237	11.3518	4.48412	0.0046
AT1G44800	-	3.31567	10.8868	1.7152	5e-05
AT1G47395	-	2.37169	11.6717	2.29903	0.009
AT1G47480	CXE2	1.42725	9.80485	2.78026	5e-05
AT1G47580	DYW1	6.33886	12.8562	1.02016	0.00045
AT1G47980	-	0.339396	1517.86	12.1268	0.0002
AT1G49000	-	1.57314	26.9319	4.0976	5e-05
AT1G49130	COL8	10.3558	35.1238	1.76201	5e-05
AT1G49200	ATL75	0.437551	1.60922	1.87884	0.03785
AT1G49330	-	0.376329	1.95187	2.37479	0.02675
AT1G49450	-	16.8109	44.5108	1.40476	5e-05
AT1G49990	-	1.3983	3.91576	1.48562	0.0018
AT1G50400	TOM40-2	0.351369	3.92975	3.48338	0.00375
AT1G50820	-	0.646365	1.86356	1.52764	0.00535
AT1G51170	UNC	6.60241	16.4231	1.31466	5e-05
AT1G51440	-	2.09446	7.93508	1.92167	5e-05
AT1G52155	-	3.51009	14.7486	2.071	5e-05
AT1G52430	-	0.58967	1.62005	1.45806	0.00035
AT1G52618	-	17.0084	58.9661	1.79364	5e-05
AT1G52690	-	4.68205	21.3296	2.18764	5e-05
AT1G52870	-	8.84393	18.1927	1.0406	5e-05
AT1G52880	NAC018	0.53602	1.70728	1.67134	0.01675
AT1G52910	-	1.74535	7.053	2.01472	0.00085
AT1G53025	UBC26	2.46548	5.59383	1.18197	5e-05
AT1G53540	HSP17.6C	0.479174	2.00023	2.06154	0.0491
AT1G53560	-	2.0038	9.03244	2.17238	0.00045
AT1G53790	-	1.06756	3.87691	1.8606	5e-05
AT1G54230	-	3.64078	12.8553	1.82004	5e-05
AT1G54240	-	4.9044	12.9447	1.40021	5e-05
AT1G54300	-	0.505432	2.83745	2.48901	0.00405
AT1G54575	-	1.84057	3.87972	1.07579	0.04225
AT1G54740	-	1.9702	5.72648	1.53931	0.00015
AT1G54930	-	0.484407	1.80482	1.89756	0.0193
AT1G55050	-	1.41442	2.86124	1.01643	0.0005
AT1G55320	AAE18	10.5123	29.6341	1.49518	5e-05
AT1G55920	SAT1	1.17973	2.65525	1.17039	0.00835
AT1G56010	NAC021	0.842931	2.37663	1.49543	0.0429
AT1G56510	WRR4	1.12287	2.48226	1.14447	0.00025
AT1G56520	-	0.452066	0.943443	1.0614	0.0124
AT1G56680	-	5.54396	17.1077	1.62566	5e-05
AT1G57980	PUP22	1.36006	3.49722	1.36253	0.0014
AT1G58370	RXF12	0.445999	1.41763	1.66837	0.0008
AT1G58420	-	4.05124	11.2516	1.47369	0.0001
AT1G60240	-	4.24632	35.4322	3.06077	5e-05
AT1G60300	-	0.309038	2.39569	2.95458	0.03545
AT1G60340	-	0.432008	2.35462	2.44637	0.0046
AT1G61050	-	1.47653	6.00078	2.02293	5e-05
AT1G61065	-	19.6378	49.8403	1.34368	5e-05
AT1G61070	PDF2.4	233.071	829.699	1.83182	5e-05
AT1G61110	NAC025	0.762419	35.825	5.55424	5e-05
AT1G61275	U12	49.0008	105.725	1.10945	0.03435
AT1G61300	-	3.4422	8.13246	1.24036	5e-05
AT1G61340	-	7.46889	27.0728	1.85788	5e-05
AT1G61470	CAF1-5	0.599476	2.02725	1.75775	0.02695
AT1G61590	-	5.36633	17.4626	1.70226	5e-05
AT1G61700	NRPB10L	0.354651	10.3715	4.87008	0.04625
AT1G61810	BGLU45	0.529832	1.14197	1.10792	0.0346
AT1G62130	-	0.52615	2.36276	2.16693	5e-05
AT1G62300	WRKY6	0.264223	1.27136	2.26654	0.0074
AT1G62305	-	6.66567	46.9072	2.81499	5e-05
AT1G62370	-	2.97227	7.33378	1.30299	0.00705
AT1G62690	-	1.25127	9.01136	2.84835	0.00045
AT1G62940	4CLL1	11.8325	97.8576	3.04792	5e-05
AT1G62990	KNAT7	1.078	3.42466	1.6676	0.0006
AT1G63295	-	1.06685	3.34398	1.64821	0.01625
AT1G63310	-	2.83776	5.8301	1.03877	0.0133
AT1G63530	-	0.137345	2.26257	4.04209	0.01595
AT1G64030	ATSRP3	0.231178	3.80864	4.0422	0.00325
AT1G64060	RBOHF	1.48632	3.27201	1.13843	5e-05
AT1G64065	-	0.811081	2.59464	1.67762	0.007
AT1G64210	-	0.356878	1.6988	2.25101	0.00295
AT1G64370	-	0.727362	20.412	4.8106	5e-05
AT1G64680	-	13.4342	27.1277	1.01385	5e-05
AT1G64780	AMT1-2	10.2098	21.351	1.06435	5e-05
AT1G65120	-	0.341316	1.2834	1.91079	0.0004
AT1G65130	-	0.558454	2.56009	2.19669	5e-05
AT1G65140	-	1.30282	3.15894	1.27781	0.0163
AT1G65200	-	0.488203	3.04559	2.64117	5e-05
AT1G65490	-	5.39998	11.4452	1.08372	0.01475
AT1G65560	-	37.36	115.012	1.62222	5e-05
AT1G65620	LBD6	11.126	58.5475	2.39567	5e-05
AT1G65730	YSL7	6.32382	13.3548	1.07849	5e-05
AT1G65890	AAE12	0.522191	1.13175	1.11591	0.03425
AT1G66060	-	0.467303	7.68254	4.03915	5e-05
AT1G66110	-	0.753523	6.98102	3.21171	0.00025
AT1G66350	RGL1	30.9447	78.9038	1.3504	5e-05
AT1G66400	CML23	16.5774	93.8169	2.50063	5e-05
AT1G66850	-	40.5712	426.367	3.39357	5e-05
AT1G66910	-	0.38215	0.987905	1.37023	0.0208
AT1G67050	-	17.4214	35.5246	1.02796	5e-05
AT1G67470	-	1.18838	2.96875	1.32086	0.00365
AT1G67650	-	0.855197	2.94573	1.7843	0.0001
AT1G67810	SUFE2	1.13363	6.50281	2.52012	0.0001
AT1G67920	-	68.1042	260.697	1.93656	5e-05
AT1G67990	TSM1	1.37441	716.118	9.02524	5e-05
AT1G68010	HPR	35.3154	84.7926	1.26364	5e-05
AT1G68200	-	5.89987	12.3556	1.06641	0.0002
AT1G68390	-	0.268863	2.09749	2.96372	0.0076
AT1G68460	IPT1	1.45062	3.95205	1.44593	0.00055
AT1G68500	-	9.66544	27.903	1.52951	5e-05
AT1G68520	COL6	19.098	44.2259	1.21147	5e-05
AT1G68540	TKPR2	34.9891	250.318	2.83878	5e-05
AT1G68840	RAV2	0.246048	4.71937	4.26158	0.00125
AT1G68875	-	2.11725	320.696	7.24287	5e-05
AT1G69320	CLE10	3.13399	6.28383	1.00364	0.0221
AT1G69325	-	2.11864	15.8758	2.90562	0.0103
AT1G69500	CYP704B1	38.1109	508.287	3.73737	5e-05
AT1G69560	MYB105	4.70153	11.3708	1.27413	5e-05
AT1G69570	CDF5	2.71296	16.0987	2.56901	0.00015
AT1G69720	HO3	0.520258	2.09149	2.00723	0.0133
AT1G69850	NPF4.6	6.84717	15.588	1.18685	5e-05
AT1G69990	-	0.0751825	1.5474	4.3633	0.03895
AT1G70020	-	1.06601	6.15779	2.53019	0.0003
AT1G70140	FH8	0.449653	1.4104	1.64923	0.00175
AT1G70220	-	8.90851	20.4949	1.20201	5e-05
AT1G70270	-	33.1702	72.5638	1.12936	5e-05
AT1G70410	BCA4	4.95529	14.0218	1.50063	5e-05
AT1G70440	SRO3	0.38887	2.63245	2.75905	0.0164
AT1G70581	-	0.637997	2.36332	1.8892	0.02055
AT1G70890	MLP43	3.62528	7.89009	1.12195	0.0025
AT1G71015	-	0.421106	3.94547	3.22794	0.00775
AT1G71110	-	5.64496	18.1895	1.68807	5e-05
AT1G71150	-	0.289686	2.21525	2.9349	0.00885
AT1G71160	KCS7	7.26183	26.3029	1.85682	5e-05
AT1G71170	-	20.5324	51.6992	1.33224	5e-05
AT1G71690	-	0.504506	2.21896	2.13694	0.01155
AT1G71697	CK1	9.90202	20.3155	1.03678	5e-05
AT1G71770	PAB5	7.0386	15.6793	1.1555	5e-05
AT1G71810	-	3.7709	17.6455	2.22632	5e-05
AT1G71866	EPFL7	7.55971	17.4822	1.20949	0.0007
AT1G71910	-	2.42386	5.31672	1.13323	0.0033
AT1G71960	ABCG25	1.30672	3.03672	1.21656	0.0008
AT1G72280	AERO1	3.04306	16.0645	2.40028	5e-05
AT1G72540	-	0.882237	1.83824	1.05908	0.03235
AT1G72800	-	0.572068	7.52529	3.71749	5e-05
AT1G72920	-	1.87184	4.39015	1.22982	0.0041
AT1G72930	TIR	16.8224	39.1566	1.21887	5e-05
AT1G73010	PS2	3.55244	10.2481	1.52847	5e-05
AT1G73050	-	0.262587	1.22484	2.22172	0.01005
AT1G73325	-	5.4088	13.4723	1.31662	0.0005
AT1G73680	DOX2	4.12255	9.68105	1.23163	5e-05
AT1G73700	-	0.438083	1.97991	2.17616	0.00395
AT1G73810	-	0.094705	2.47782	4.70949	0.03895
AT1G73860	-	0.283645	1.03416	1.8663	0.00145
AT1G74010	-	0.183598	1.41332	2.94447	0.01735
AT1G74130	-	14.4206	38.3788	1.41217	5e-05
AT1G74150	-	0.229295	0.875887	1.93354	0.01865
AT1G74540	CYP98A8	1.20926	41.0112	5.08382	5e-05
AT1G74640	-	8.09576	17.8971	1.14449	5e-05
AT1G74670	GASA6	15.891	38.1898	1.26498	5e-05
AT1G74870	-	7.97996	43.0513	2.4316	5e-05
AT1G75030	ATLP-3	37.1073	1122.9	4.91939	5e-05
AT1G75460	-	3.6095	12.5266	1.79512	5e-05
AT1G75750	GASA1	33.866	96.6409	1.51279	5e-05
AT1G75910	EXL4	1.7766	5.91221	1.73458	5e-05
AT1G75920	-	1.05442	7.95687	2.91575	5e-05
AT1G75930	EXL6	0.339929	5.40415	3.99076	0.0012
AT1G75940	BGLU20	0.533352	58.6899	6.78188	5e-05
AT1G75960	AAE8	1.07202	2.25028	1.06978	0.0093
AT1G76080	CDSP32	14.621	37.528	1.35993	5e-05
AT1G76410	ATL8	3.27622	29.291	3.16035	5e-05
AT1G76520	-	4.8158	10.3072	1.0978	5e-05
AT1G76890	GT-2	1.9879	3.99131	1.00562	0.0058
AT1G76955	-	2.95855	6.50549	1.13677	0.0165
AT1G77655	-	0.414755	9.84906	4.56966	0.03275
AT1G77885	-	0.613433	1.67072	1.44549	0.0355
AT1G78000	SULTR1	1.57194	5.40333	1.7813	5e-05
AT1G78070	-	2.73446	6.40222	1.22732	5e-05
AT1G78090	TPPB	0.396281	1.16498	1.55572	0.02465
AT1G78120	TPR12	0.745076	2.65592	1.83375	0.00015
AT1G78140	-	8.04432	20.4443	1.34566	5e-05
AT1G78640	-	0.499693	4.21488	3.07638	5e-05
AT1G78720	-	0.134108	2.26619	4.0788	0.02885
AT1G78960	LUP2	11.7483	28.7244	1.28983	5e-05
AT1G79450	ALIS5	2.04343	8.73507	2.09583	5e-05
AT1G79600	-	8.328	25.733	1.62758	5e-05
AT1G79640	-	0.431869	2.77338	2.68298	5e-05
AT1G79700	-	7.4299	22.9225	1.62535	5e-05
AT1G79790	-	35.553	74.7533	1.07217	5e-05
AT1G79800	ENODL7	2.92671	18.3764	2.65051	5e-05
AT1G79900	BAC2	4.61154	10.1174	1.13352	5e-05
AT1G79910	-	0.21861	0.992636	2.18291	0.03485
AT1G80180	-	0.92053	4.23849	2.20301	0.00375
AT1G80440	-	0.683059	53.5358	6.29235	5e-05
AT1G80660	AHA9	0.256495	4.24302	4.04809	0.046
AT1G80820	CCR2	1.51251	3.54301	1.22803	0.005
AT1G80960	-	1.21079	2.71328	1.16408	0.00215
AT1G80970	-	1.08063	10.5176	3.28286	5e-05
AT1G80990	-	1.61497	10.2557	2.66684	5e-05
AT2G01350	QPT	14.415	29.1954	1.01817	5e-05
AT2G01422	-	0.368732	2.12425	2.52631	0.0186
AT2G01500	WOX6	0.64596	2.2771	1.81768	0.00865
AT2G01560	-	0.149217	1.69039	3.50187	0.046
AT2G01810	-	1.58162	3.60912	1.19024	0.00035
AT2G03060	AGL30	4.49137	9.44273	1.07205	5e-05
AT2G03200	-	0.115287	16.8182	7.18864	0.03515
AT2G03460	-	0.234877	15.6724	6.06018	0.04135
AT2G03590	UPS1	0.792034	1.90707	1.26773	0.00655
AT2G03740	-	0.211171	59.6514	8.142	0.03545
AT2G03830	RGF8	0.577733	12.7567	4.46471	0.00165
AT2G03850	-	0.753578	15.391	4.35219	0.0012
AT2G04160	AIR3	1.2494	2.71084	1.11751	0.00115
AT2G05070	LHCB2.2	94.0761	188.284	1.00101	5e-05
AT2G05160	-	0.392958	6.40719	4.02725	5e-05
AT2G05400	-	0.275527	1.45558	2.40133	0.0066
AT2G05540	-	1.16545	8.62781	2.8881	0.00035
AT2G05920	-	197.064	457.404	1.2148	5e-05
AT2G05995	-	2.33952	8.52901	1.86616	0.00055
AT2G06255	EFL3	6.64465	18.8155	1.50166	5e-05
AT2G07042	-	0.95687	2.89138	1.59536	0.00905
AT2G07727	MT-CYB	0.777014	1.65841	1.09379	0.0304
AT2G12190	-	0.61008	1.81793	1.57522	0.005
AT2G12480	SCPL43	0.248326	5.56818	4.4869	0.00045
AT2G12550	-	6.69419	15.6414	1.22439	5e-05
AT2G13128	-	0.518261	1.82431	1.8156	0.02655
AT2G13360	AGT1	33.0088	90.022	1.44743	5e-05
AT2G13960	-	1.63387	3.46459	1.08439	0.0401
AT2G14475	-	0.501181	3.28731	2.7135	0.00275
AT2G15580	-	5.03678	10.475	1.05637	0.0013
AT2G15840	-	0.227012	1.02441	2.17395	0.01
AT2G16260	GR-RBP1	3.52777	9.85588	1.48223	0.0036
AT2G16360	-	5.21729	21.2201	2.02406	0.0465
AT2G16750	-	0.998498	13.002	3.70283	5e-05
AT2G16760	-	17.0951	61.0994	1.83758	5e-05
AT2G16790	-	1.02495	6.82805	2.73592	0.0005
AT2G16890	UGT90A1	4.85368	13.0162	1.42316	5e-05
AT2G16910	AMS	62.9661	172.894	1.45724	5e-05
AT2G17690	SDC	0.278997	1.18545	2.08712	0.0135
AT2G17940	-	0.302409	3.06281	3.34028	0.0272
AT2G18115	-	0.352534	61.2447	7.44068	0.01315
AT2G18260	SYP112	9.1077	93.2389	3.35577	5e-05
AT2G18600	RCE2	3.18444	7.30721	1.19828	0.0026
AT2G18700	TPS11	5.38531	15.7996	1.55279	5e-05
AT2G19110	HMA4	10.4737	84.3065	3.00887	5e-05
AT2G19310	HSP18.5	32.2287	107.61	1.73939	5e-05
AT2G19460	-	27.1153	57.2146	1.07727	5e-05
AT2G20362	-	1.40832	3.49398	1.3109	0.0461
AT2G20470	-	0.712231	6.59056	3.20998	5e-05
AT2G20560	-	0.783147	2.29984	1.55418	0.007
AT2G20670	-	4.69444	11.5946	1.30443	5e-05
AT2G20700	LLG2	4.54872	18.0707	1.99012	0.0008
AT2G20825	ULT2	0.313027	66.5913	7.7329	0.021
AT2G21140	PRP2	3.63507	38.7183	3.41296	5e-05
AT2G21187	-	7.42589	16.3424	1.13798	0.00265
AT2G21220	-	2.56539	11.1088	2.11445	0.0015
AT2G21237	-	0.892654	5.02243	2.49221	0.0053
AT2G21430	-	25.9268	128.139	2.3052	5e-05
AT2G21510	-	0.67462	3.32848	2.30272	0.00065
AT2G21650	RL2	3.47089	6.94987	1.00168	0.02225
AT2G21680	-	0.136044	1.38951	3.35242	0.03325
AT2G22190	TPPE	2.40251	5.54219	1.20591	0.00045
AT2G22800	HAT9	10.0092	37.0681	1.88886	5e-05
AT2G22990	SCPL8	6.98233	23.9667	1.77925	5e-05
AT2G23330	-	0.165684	2.87512	4.11712	5e-05
AT2G23430	KRP1	6.15598	13.1596	1.09605	0.0002
AT2G23510	SDT	0.654761	28.6697	5.45241	5e-05
AT2G23800	GGPPS2	0.595524	3.46096	2.53894	0.0009
AT2G23945	-	0.480216	8.85384	4.20455	0.04125
AT2G24550	-	1.92981	6.67697	1.79073	5e-05
AT2G25680	MOT1	0.757872	3.05904	2.01305	0.0012
AT2G26940	-	0.179929	21.0766	6.87207	0.03895
AT2G27120	POL2B	0.0623184	1.03667	4.05615	0.0002
AT2G27140	-	3.57463	7.50016	1.06913	0.00335
AT2G27180	-	0.508038	1.84127	1.8577	0.0217
AT2G27310	-	0.579445	18.4571	4.99336	5e-05
AT2G27420	-	0.721816	1.63472	1.17934	0.04365
AT2G27500	-	1.51584	4.23652	1.48276	0.00025
AT2G27630	-	0.427896	2.73723	2.67738	5e-05
AT2G27650	-	0.34171	2.37574	2.79753	5e-05
AT2G28120	-	0.898739	2.40967	1.42286	0.00175
AT2G28200	ZAT5	0.975773	9.86605	3.33786	5e-05
AT2G28305	LOG1	5.17667	10.6398	1.03938	0.00015
AT2G28680	-	0.213956	63.2658	8.20797	0.0141
AT2G28760	UXS6	4.15331	11.8079	1.50743	5e-05
AT2G29290	-	1.06092	3.24763	1.61407	0.00115
AT2G29320	-	5.28163	13.3424	1.33697	5e-05
AT2G29360	SDR	4.90021	11.5571	1.23786	5e-05
AT2G29440	GSTU6	1.92395	4.80864	1.32156	0.00655
AT2G29450	GSTU5	80.6923	197.059	1.28812	5e-05
AT2G29600	-	0.436457	1.69659	1.95873	0.0367
AT2G29740	UGT71C2	0.176103	1.83689	3.38278	0.00655
AT2G29770	-	0.42203	5.09939	3.5949	0.0391
AT2G29780	-	1.28077	13.307	3.3771	5e-05
AT2G29800	-	0.691684	3.21025	2.2145	0.00035
AT2G29810	-	0.22571	0.954294	2.07996	0.0442
AT2G29940	ABCG31	0.336125	3.68534	3.45473	5e-05
AT2G30070	POT1	3.46109	11.1322	1.68544	5e-05
AT2G30080	ZIP6	3.15004	6.63221	1.07412	0.00225
AT2G30140	UGT87A2	0.750994	2.88994	1.94417	0.0005
AT2G30340	LBD13	0.161487	1.31898	3.02993	0.0464
AT2G30520	RPT2	8.61931	17.7733	1.04407	5e-05
AT2G30550	-	3.03366	6.65992	1.13445	5e-05
AT2G30984	-	1.4764	5.54485	1.90907	0.04345
AT2G30985	-	12.5569	35.2311	1.48837	0.00015
AT2G31210	BHLH91	11.5111	24.0391	1.06235	5e-05
AT2G31215	-	0.674428	7.04809	3.3855	0.02775
AT2G31230	ERF15	0.277531	1.48692	2.42161	0.03405
AT2G31250	HEMA3	0.483686	1.21562	1.32955	0.02365
AT2G31980	CYS2	11.246	103.001	3.19518	5e-05
AT2G32050	-	1.08156	15.1801	3.81099	5e-05
AT2G32150	-	4.89844	15.7667	1.68649	5e-05
AT2G32310	-	0.407465	2.65945	2.70638	0.0251
AT2G32430	B3GALT3	1.54849	3.15221	1.0255	0.00215
AT2G32470	-	7.0403	28.4005	2.01221	5e-05
AT2G32830	PHT1-5	0.226944	0.971712	2.09819	0.0298
AT2G33000	-	2.73706	9.77645	1.83668	5e-05
AT2G33010	-	0.354435	0.920684	1.37718	0.03585
AT2G33550	-	1.72869	4.65089	1.42783	0.00055
AT2G33720	-	0.424158	1.3725	1.69414	0.03175
AT2G33880	WOX9	8.82012	19.5032	1.14484	5e-05
AT2G34210	-	0.063133	2.27313	5.17015	0.0216
AT2G34220	MEE20	1.85094	11.4899	2.63404	5e-05
AT2G34340	-	5.32026	12.8475	1.27192	5e-05
AT2G35080	-	0.569173	3.60746	2.66404	0.00885
AT2G35140	-	1.71819	3.90384	1.184	5e-05
AT2G35550	BPC7	4.10807	29.3692	2.83777	5e-05
AT2G35830	-	14.6743	35.6008	1.27862	5e-05
AT2G35950	EDA12	1.04888	2.49288	1.24897	0.0336
AT2G36190	CWINV4	0.162176	11.8798	6.19481	0.0004
AT2G36430	-	2.52997	5.4166	1.09827	0.0004
AT2G36750	UGT73C1	0.734452	2.52691	1.78263	0.00095
AT2G36890	RAX2	7.30489	18.6233	1.35017	5e-05
AT2G36970	UGT86A1	1.25995	2.75474	1.12855	0.0053
AT2G37040	PAL1	37.1325	92.228	1.31252	5e-05
AT2G37170	PIP2-2	1.97165	6.42536	1.70437	0.0001
AT2G37530	-	4.25678	9.50942	1.15959	0.00495
AT2G37670	-	0.233207	1.05612	2.17908	0.00325
AT2G37750	-	1.05517	8.76011	3.05347	0.0022
AT2G37880	-	6.16488	19.0684	1.62904	5e-05
AT2G38010	-	5.06475	21.5762	2.09088	5e-05
AT2G38080	IRX12	1.18086	2.36372	1.00122	0.0067
AT2G38170	CAX1	30.4342	67.9113	1.15796	5e-05
AT2G38230	PDX11	22.0615	79.1182	1.84248	5e-05
AT2G38460	IREG1	1.32354	3.12903	1.24132	0.00175
AT2G38690	-	3.13908	14.4929	2.20693	5e-05
AT2G38820	-	4.56459	11.0589	1.27665	5e-05
AT2G39110	-	0.190968	1.84556	3.27265	0.0088
AT2G39210	-	3.73808	12.504	1.74202	5e-05
AT2G39435	-	2.36976	10.1744	2.10213	5e-05
AT2G39470	PNSL1	12.4483	27.3071	1.13333	0.00385
AT2G39510	-	3.49106	13.6768	1.97	5e-05
AT2G39650	-	1.40183	4.01162	1.51688	0.0006
AT2G39690	-	0.435199	1.73198	1.99268	0.0057
AT2G39820	EIF6-1	0.468352	5.67112	3.59797	0.0039
AT2G39980	-	4.2889	14.1165	1.7187	5e-05
AT2G40000	HSPRO2	5.3734	12.5077	1.21891	5e-05
AT2G40116	PLC6	0.0731398	0.875791	3.58186	0.039
AT2G40180	PP2C5	0.626716	3.69427	2.55941	0.0004
AT2G40610	EXPA8	1.82094	4.91131	1.43143	0.00135
AT2G40670	ARR16	6.29102	24.6339	1.96928	5e-05
AT2G40711	-	5.81165	14.5803	1.327	0.00095
AT2G40900	-	0.526493	2.29026	2.12103	0.001
AT2G41040	-	6.58888	160.546	4.60681	5e-05
AT2G41290	SSL2	5.39186	55.5766	3.36562	5e-05
AT2G41312	-	40.9528	96.4487	1.2358	5e-05
AT2G41415	ESFL4	0.735651	1079.73	10.5194	0.00115
AT2G41480	PER25	0.754534	2.12309	1.49251	0.01495
AT2G41780	-	1.77986	8.20267	2.20433	0.00015
AT2G41870	-	1.11505	2.52238	1.17768	0.0092
AT2G42180	-	0.604701	3.16073	2.38597	0.0028
AT2G42510	-	2.01308	4.69259	1.22098	0.0004
AT2G42540	COR15A	78.619	268.475	1.77184	5e-05
AT2G42940	AHL16	2.96036	334.694	6.82092	5e-05
AT2G42990	-	50.7474	107.078	1.07725	5e-05
AT2G43440	-	0.294297	1.72043	2.54743	0.00475
AT2G43470	-	1.92759	25.028	3.69867	5e-05
AT2G43700	LECRK54	0.597542	1.86275	1.64032	0.0002
AT2G43920	HOL2	4.01085	9.64449	1.2658	0.00035
AT2G44010	-	0.84739	6.86266	3.01767	0.0015
AT2G44195	-	0.567652	3.18293	2.48728	0.02055
AT2G44290	YLS3	5.82591	20.4739	1.81323	5e-05
AT2G44700	-	0.796089	3.94894	2.31046	0.0005
AT2G45135	-	3.80493	18.0578	2.24668	5e-05
AT2G45400	BEN1	8.51539	25.1148	1.56039	5e-05
AT2G45560	CYP76C1	0.646858	2.36177	1.86835	0.00125
AT2G45750	-	0.267411	3.9603	3.88848	5e-05
AT2G45900	-	0.210759	1.14681	2.44396	0.00555
AT2G45970	CYP86A8	30.9681	66.9241	1.11174	5e-05
AT2G46370	JAR1	7.9407	25.9109	1.70622	5e-05
AT2G46480	GAUT2	0.357445	2.25923	2.66004	0.0009
AT2G46610	RS31A	39.9664	98.7941	1.30564	5e-05
AT2G46660	CYP78A6	0.117304	7.5784	6.01357	0.0047
AT2G46690	SAUR32	0.407041	2.03576	2.32232	0.0283
AT2G46830	CCA1	0.550842	2.02173	1.87588	0.0016
AT2G47050	-	0.860142	2.6922	1.64614	0.01585
AT2G47160	BOR1	9.08045	49.6673	2.45146	5e-05
AT2G47360	-	0.446983	26.8693	5.9096	0.0003
AT2G47485	-	38.0076	101.442	1.4163	5e-05
AT2G47910	CRR6	11.4108	23.7626	1.0583	5e-05
AT2G48130	-	0.25282	35.6542	7.13982	0.03475
AT3G01210	-	11.8549	29.0794	1.29452	5e-05
AT3G01500	BCA1	49.8927	357.884	2.84259	5e-05
AT3G01670	SEOA	2.35509	5.6153	1.25358	5e-05
AT3G01680	SEOB	2.70233	6.91892	1.35634	5e-05
AT3G01940	-	5.77677	22.8598	1.98448	0.048
AT3G02010	PCMP-H36	0.394624	0.839419	1.08891	0.0435
AT3G02030	-	2.64255	22.0012	3.05758	5e-05
AT3G02040	GDPD1	40.0558	104.993	1.39021	5e-05
AT3G02800	-	2.11532	4.40062	1.05683	0.0116
AT3G02910	-	8.59317	21.1286	1.29793	5e-05
AT3G03480	CHAT	0.770141	3.02665	1.97453	0.00015
AT3G03650	EDA5	4.35871	31.9579	2.8742	5e-05
AT3G04060	anac046	0.131001	1.99674	3.93	0.00875
AT3G04140	-	0.626303	1.25629	1.00424	0.0317
AT3G04620	-	88.2262	235.853	1.41861	5e-05
AT3G05020	ACP1	392.866	1095.56	1.47956	5e-05
AT3G05180	-	20.6137	45.9522	1.15653	5e-05
AT3G05320	-	0.217252	5.51766	4.66662	0.00195
AT3G05500	-	59.8177	130.509	1.12551	5e-05
AT3G05890	RCI2B	22.8449	55.5133	1.28096	5e-05
AT3G05930	GLP8	0.809627	4.20574	2.37703	0.00745
AT3G05935	-	2.9278	6.85022	1.22634	0.0092
AT3G06100	NIP7-1	4.39973	92.1639	4.38871	5e-05
AT3G06433	-	1.02063	2.27285	1.15505	0.0003
AT3G06560	PAPS3	1.1928	8.76587	2.87755	5e-05
AT3G07250	-	0.62184	3.27832	2.39834	5e-05
AT3G07260	FHA1	0.540027	1.51081	1.48422	0.0486
AT3G07340	BHLH62	1.07079	4.14578	1.95297	5e-05
AT3G07700	-	9.90905	20.0721	1.01837	5e-05
AT3G07920	-	0.497911	9.11153	4.19373	0.0003
AT3G08690	UBC11	77.2709	182.01	1.23602	5e-05
AT3G08750	-	0.130465	1.46814	3.49226	0.0407
AT3G08810	-	0.222435	0.968681	2.12264	0.0479
AT3G08860	PYD4	1.02039	2.21678	1.11935	0.0104
AT3G08900	RGP3	7.38826	19.992	1.43612	5e-05
AT3G08970	ERDJ3A	1.90576	3.99238	1.06688	0.00065
AT3G09160	-	0.2205	3.47445	3.97794	0.03675
AT3G09162	-	1.69474	5.09449	1.58787	0.0096
AT3G09680	RPS23A	1.97568	27.4545	3.79662	5e-05
AT3G09770	LOG2	33.4648	67.2273	1.0064	5e-05
AT3G10290	-	1.64927	6.23517	1.9186	5e-05
AT3G10340	PAL4	0.999492	17.7895	4.15368	5e-05
AT3G10410	SCPL49	67.8806	158.654	1.22481	5e-05
AT3G10525	SMR1	23.8358	136.174	2.51424	5e-05
AT3G10575	-	0.71165	11.4344	4.00607	0.00485
AT3G10580	-	1.09354	28.0527	4.68107	5e-05
AT3G10680	-	0.957013	3.07834	1.68554	0.00085
AT3G10910	ATL72	1.25419	4.72072	1.91226	0.00045
AT3G11340	-	0.11358	1.5146	3.73716	0.0384
AT3G11480	BSMT1	0.198004	2.06054	3.37942	0.00735
AT3G11930	-	6.55144	41.7017	2.67022	5e-05
AT3G12540	-	0.367026	12.596	5.10094	5e-05
AT3G12580	MED37C	11.2109	42.8808	1.93543	5e-05
AT3G12820	AtMYB10	3.39293	7.30344	1.10604	0.00225
AT3G13210	-	1.74481	23.3158	3.74016	5e-05
AT3G13220	ABCG26	4.08555	66.7732	4.03067	5e-05
AT3G13590	-	0.989621	2.22376	1.16806	0.00955
AT3G13900	ALA7	0.299194	0.986947	1.72189	0.0009
AT3G14420	GLO1	77.8638	212.404	1.44778	5e-05
AT3G14452	-	355.343	1486.37	2.06451	5e-05
AT3G14560	-	1.04409	2.58481	1.3078	0.01675
AT3G14580	-	0.404652	1.32975	1.7164	0.02805
AT3G14850	TBL41	0.982376	12.7667	3.69997	5e-05
AT3G14940	PPC3	0.342751	1.3249	1.95065	0.0004
AT3G15115	-	1.31403	7.00566	2.41453	5e-05
AT3G15280	-	0.510134	3.15272	2.62765	0.02015
AT3G15357	-	0.666832	6.83232	3.35698	0.00575
AT3G15400	ATA20	6.78971	1170.46	7.42951	5e-05
AT3G15510	ATNAC2	0.0936987	2.58409	4.78548	0.0489
AT3G15720	-	0.777338	1.74607	1.1675	0.02785
AT3G15740	-	0.519905	5.87291	3.49775	0.00535
AT3G15760	-	1.60508	7.64093	2.2511	5e-05
AT3G15770	-	1.30969	3.05065	1.21989	0.0365
AT3G15830	-	0.146562	12.8224	6.45101	0.04195
AT3G15900	-	21.4308	58.5761	1.45062	5e-05
AT3G16220	-	1.9781	4.58189	1.21183	0.00355
AT3G16300	-	3.31367	11.2907	1.76863	0.0001
AT3G16340	ABCG29	3.29074	39.8982	3.59984	5e-05
AT3G16380	PAB6	0.39337	1.54345	1.9722	0.00725
AT3G16460	JAL34	0.570083	11.6267	4.35012	5e-05
AT3G17110	-	0.310213	2.05779	2.72977	0.01785
AT3G17290	-	1.05992	2.87111	1.43765	0.0013
AT3G17420	GPK1	0.902714	1.85237	1.03703	0.01295
AT3G17760	GAD5	0.141493	1.09671	2.95438	0.0091
AT3G18560	-	6.4669	80.3793	3.63568	5e-05
AT3G18610	NUCL2	0.422515	8.07588	4.25654	5e-05
AT3G18660	GUX1	1.2495	3.50088	1.48636	5e-05
AT3G19020	PEX1	1.14503	2.84062	1.31081	5e-05
AT3G19150	KRP6	4.39926	10.419	1.24389	0.0001
AT3G19320	-	0.0924814	0.905648	3.29171	0.0431
AT3G19580	AZF2	2.05505	9.33878	2.18406	5e-05
AT3G19820	DIM	785.945	1680.6	1.09648	5e-05
AT3G20300	-	0.90189	2.4798	1.4592	0.00205
AT3G20340	-	5.86906	19.4272	1.72688	5e-05
AT3G20450	-	1.64901	118.334	6.16513	5e-05
AT3G20760	NSE4B	0.0548411	2.10443	5.26203	0.04765
AT3G20975	-	1.52773	4.67473	1.61349	5e-05
AT3G20990	-	0.519445	12.9034	4.63464	5e-05
AT3G21000	-	1.80762	6.36565	1.81622	5e-05
AT3G21530	-	0.345624	3.00046	3.11791	0.00025
AT3G21670	NPF6.4	1.32167	2.69568	1.02828	0.0033
AT3G21720	ICL	0.306387	10.83	5.14353	5e-05
AT3G22370	AOX1A	2.7748	10.8834	1.97167	5e-05
AT3G22750	-	1.88531	19.7905	3.39193	5e-05
AT3G22910	ACA13	0.188415	1.44681	2.9409	0.0002
AT3G22930	CML11	0.967343	3.40185	1.81422	0.0081
AT3G23050	IAA7	4.89229	12.9462	1.40395	5e-05
AT3G23170	-	7.92578	19.5239	1.30062	5e-05
AT3G23480	-	0.450431	1.08085	1.26279	0.04685
AT3G23605	PUX12	17.7734	36.2818	1.02952	5e-05
AT3G23840	CER26L	51.5633	188.837	1.87272	5e-05
AT3G23870	-	0.112892	2.24585	4.31425	0.0158
AT3G23880	-	3.11555	6.51199	1.06361	0.0015
AT3G24100	-	290.846	681.623	1.22872	5e-05
AT3G24210	-	0.0651839	0.881305	3.75705	0.0477
AT3G26742	-	1.34174	3.53491	1.39757	0.0102
AT3G27150	-	0.711097	2.74908	1.95083	0.0003
AT3G27200	-	14.1956	30.7375	1.11456	5e-05
AT3G27580	D6PKL3	10.6489	23.884	1.16534	5e-05
AT3G27630	-	6.95459	22.0621	1.66554	0.00605
AT3G27690	LHCB2.4	44.9004	102.244	1.18721	5e-05
AT3G27710	ARI3	0.0959271	4.28922	5.48263	0.01275
AT3G28270	-	1.26209	13.7128	3.44164	5e-05
AT3G28540	-	0.939887	30.2121	5.00649	5e-05
AT3G28570	-	2.01274	4.67922	1.2171	0.00115
AT3G28640	PCMP-E79	0.268419	0.911674	1.76403	0.02795
AT3G29020	MYB110	0.961246	3.26214	1.76284	0.0016
AT3G29030	EXPA5	18.1878	45.945	1.33694	5e-05
AT3G29156	-	0.0588127	1.80951	4.94333	0.0123
AT3G29776	-	0.0391745	3.10248	6.30736	0.02625
AT3G30120	-	0.160231	1.84366	3.52435	5e-05
AT3G30214	-	1.00404	3.12287	1.63706	0.00725
AT3G33235	-	0.199864	1.01299	2.34153	0.00725
AT3G42806	-	3.4231	7.80247	1.18863	5e-05
AT3G42950	-	9.75001	36.7902	1.91584	5e-05
AT3G42960	TA1	36.4052	565.852	3.95821	5e-05
AT3G43430	-	3.41326	6.82874	1.00047	0.00855
AT3G43920	DCL3	1.52615	3.10158	1.0231	0.00045
AT3G43930	-	4.43616	8.95918	1.01405	0.001
AT3G44760	-	0.124675	4.12859	5.04941	0.0398
AT3G45010	SCPL48	4.40864	41.0451	3.2188	5e-05
AT3G45140	LOX2	167.674	348.952	1.05737	5e-05
AT3G45210	-	3.26741	7.78328	1.25223	0.00315
AT3G45540	-	0.140218	1.58753	3.50105	0.0407
AT3G46160	-	0.302143	3.2598	3.43148	0.004
AT3G46770	REM22	1.58013	6.91036	2.12872	5e-05
AT3G46780	PTAC16	24.0332	48.2935	1.0068	5e-05
AT3G47340	ASN1	7.59423	19.4459	1.35649	5e-05
AT3G47430	PEX11B	6.11969	14.1762	1.21194	5e-05
AT3G47965	-	3.72839	15.5886	2.06387	5e-05
AT3G48180	-	5.1048	40.3599	2.983	5e-05
AT3G48240	-	2.37334	5.49927	1.21232	0.0025
AT3G48280	CYP71A25	0.843196	1.72983	1.03669	0.02755
AT3G48310	CYP71A22	0.292971	1.08552	1.88956	0.0208
AT3G48390	-	0.458253	2.50082	2.44818	0.0001
AT3G48740	SWEET11	1.25889	4.60375	1.87066	0.0001
AT3G49690	RAX3	2.5393	6.13131	1.27177	0.00035
AT3G49830	-	0.364407	1.14493	1.65164	0.03495
AT3G49832	-	1.6342	6.85498	2.06857	0.014
AT3G49845	-	0.289573	3.1774	3.45585	0.0357
AT3G50040	-	2.303	4.74748	1.04365	0.0016
AT3G50350	-	2.79674	10.0375	1.84358	5e-05
AT3G50560	-	0.896954	4.88794	2.44612	5e-05
AT3G50570	-	1.68302	75.2417	5.48241	5e-05
AT3G50580	-	0.590398	47.115	6.31835	0.0002
AT3G50685	-	321.656	758.437	1.23751	5e-05
AT3G50810	-	10.9315	25.0476	1.19619	5e-05
AT3G50820	PSBO2	7.0227	15.619	1.15321	5e-05
AT3G50940	-	0.180299	1.61332	3.16157	0.01245
AT3G50970	XERO2	1.23768	2.82421	1.19021	0.03895
AT3G51420	SSL4	26.2657	60.7549	1.20982	5e-05
AT3G51590	LTP12	2.44402	1284.28	9.03748	5e-05
AT3G52130	-	1463.5	2981.53	1.02664	5e-05
AT3G52160	KCS15	1.85435	80.5597	5.44107	5e-05
AT3G53100	-	6.96444	25.951	1.89771	5e-05
AT3G53230	CDC48D	0.753841	2.16247	1.52035	0.00035
AT3G54050	FBP	22.1613	47.5986	1.10288	5e-05
AT3G54130	-	12.9722	32.599	1.3294	5e-05
AT3G54140	NPF8.1	3.82359	13.8193	1.85368	5e-05
AT3G54940	-	0.193112	0.909246	2.23523	0.03025
AT3G55090	ABCG16	0.779709	2.49245	1.67656	0.0004
AT3G55500	EXPA16	0.353477	2.69378	2.92994	0.0082
AT3G55570	-	29.3419	59.7436	1.02582	0.00065
AT3G55630	FPGS3	5.523	21.1478	1.93699	5e-05
AT3G55700	UGT76F1	0.750597	3.22282	2.10221	0.0001
AT3G55710	UGT76F2	7.34123	14.7505	1.00667	5e-05
AT3G55730	MYB109	6.3748	13.1597	1.04567	5e-05
AT3G55880	SUE4	0.787823	4.0101	2.3477	0.0005
AT3G55890	-	0.566781	24.8203	5.45259	0.00505
AT3G55990	ESK1	1.20556	5.81092	2.26906	5e-05
AT3G56080	-	0.241226	2.29225	3.24831	0.00035
AT3G56170	CAN1	2.16103	5.83393	1.43275	5e-05
AT3G56230	-	0.21763	20.2622	6.54076	0.0059
AT3G56290	-	3.5919	10.0506	1.48447	0.00035
AT3G56410	-	0.416042	0.938628	1.17383	0.03375
AT3G57040	ARR9	5.74775	12.9825	1.1755	5e-05
AT3G57160	-	10.0034	26.9694	1.43083	5e-05
AT3G57370	-	0.189684	1.7357	3.19385	0.0406
AT3G57390	AGL18	11.7065	38.412	1.71425	5e-05
AT3G57645	U2.2	0.84183	2.19276	1.38115	0.04045
AT3G57680	CTPA3	0.508299	1.20134	1.24089	0.0365
AT3G57950	-	0.416761	10.6344	4.67337	0.03795
AT3G58150	-	3.45338	10.6983	1.6313	5e-05
AT3G58280	-	1.07415	13.8377	3.68734	5e-05
AT3G59010	PME35	2.35279	5.42557	1.2054	5e-05
AT3G59220	PRN1	0.842683	5.80954	2.78536	0.0002
AT3G59480	-	0.330477	40.15	6.9247	0.01765
AT3G59510	-	0.656562	47.8321	6.18691	5e-05
AT3G59530	SSL13	32.2878	153.865	2.25261	5e-05
AT3G59880	-	0.594483	12.1247	4.35017	0.00035
AT3G60020	ASK5	1.0619	7.84071	2.88434	0.01195
AT3G60420	-	1.41584	5.02899	1.82861	0.00055
AT3G61340	-	0.101302	5.19546	5.68051	0.04235
AT3G61390	PUB36	0.405579	2.40465	2.56777	0.0028
AT3G61410	-	0.407062	3.60089	3.14504	0.0012
AT3G61680	-	1.47533	6.60879	2.16335	5e-05
AT3G62280	-	0.698965	3.12722	2.16159	0.00095
AT3G62410	CP12-2	34.2171	116.103	1.76261	5e-05
AT3G62430	-	0.259562	1.11963	2.10887	0.0339
AT3G62550	-	11.4184	31.3784	1.45841	5e-05
AT3G62590	-	8.97581	24.4086	1.44328	0.0001
AT3G62860	-	1.20689	4.71917	1.96724	0.0002
AT3G63095	-	0.252393	341.123	10.4004	0.04485
AT3G63140	CSP41A	26.1531	63.3912	1.2773	5e-05
AT3G63170	FAP1	37.4636	79.7372	1.08977	5e-05
AT4G00030	PAP11	8.40941	22.3384	1.40945	5e-05
AT4G00040	-	14.9792	38.8861	1.3763	5e-05
AT4G00165	-	61.1745	145.595	1.25096	5e-05
AT4G00250	-	1.71623	4.26057	1.31181	0.002
AT4G00390	-	1.15113	2.62748	1.19062	0.01055
AT4G00750	-	4.57125	9.89723	1.11443	0.0003
AT4G00780	-	1.34689	4.21362	1.64543	0.00115
AT4G00893	-	1.01367	2.5079	1.30689	0.0063
AT4G00955	-	0.450929	1.55175	1.78293	0.02735
AT4G01023	-	1.27205	9.19045	2.85298	0.0004
AT4G01360	-	0.493733	5.04664	3.35352	5e-05
AT4G01430	-	0.482133	13.7006	4.82866	5e-05
AT4G01450	-	1.45644	5.70764	1.97045	5e-05
AT4G01480	PPA5	9.84951	39.5347	2.005	5e-05
AT4G01600	-	0.435368	2.25088	2.37018	0.02555
AT4G01670	-	1.05662	3.84818	1.86472	0.0333
AT4G01883	-	5.24987	43.0914	3.03705	5e-05
AT4G01915	-	2.51562	7.68307	1.61077	0.0005
AT4G01975	-	0.497322	1.15973	1.22154	0.00425
AT4G02280	SUS3	1.12561	3.55153	1.65773	5e-05
AT4G02650	-	0.0861969	1.22377	3.82755	0.0369
AT4G02830	-	0.463795	10.3567	4.48093	0.0006
AT4G02860	-	8.18682	16.9752	1.05205	5e-05
AT4G02870	ARF42	0.157623	3.36084	4.41427	0.04195
AT4G03060	AOP2	4.19409	9.1412	1.12403	5e-05
AT4G03170	-	0.215342	4.87975	4.50211	0.03895
AT4G03320	TIC20-IV	3.31286	9.20308	1.47404	5e-05
AT4G04020	PAP1	14.0341	48.4071	1.78628	5e-05
AT4G04460	APA3	0.780387	8.52387	3.44925	0.0005
AT4G04470	PMP22	30.8612	102.898	1.73734	5e-05
AT4G05010	-	11.1023	22.5055	1.01942	0.0012
AT4G05310	-	0.14335	3.34164	4.54295	0.03275
AT4G05590	MPC3	1.18312	2.93161	1.3091	0.038
AT4G05631	-	3.59862	8.45025	1.23155	0.00085
AT4G07940	-	2.11389	7.91085	1.90393	0.02095
AT4G08330	-	5.11743	11.1749	1.12677	0.01385
AT4G08670	-	0.235025	21.0168	6.48258	0.04195
AT4G09170	-	0.411617	2.14761	2.38336	0.02465
AT4G09890	-	65.9607	143.076	1.1171	5e-05
AT4G09960	AGL11	0.815467	12.2631	3.91055	5e-05
AT4G10120	SPS4	0.505004	1.64956	1.70772	0.0002
AT4G10260	-	0.857912	2.34311	1.44952	0.01495
AT4G10380	NIP5-1	16.9027	42.855	1.34221	5e-05
AT4G10950	-	4.30052	14.049	1.70788	5e-05
AT4G12290	-	9.77262	22.0259	1.17238	5e-05
AT4G12430	TPPF	2.35174	5.02452	1.09526	0.00035
AT4G12580	-	2.6324	8.26263	1.65022	0.01345
AT4G14080	A6	40.6416	363.022	3.15903	5e-05
AT4G14400	ACD6	2.57219	6.93005	1.42987	5e-05
AT4G14480	BLUS1	0.673002	3.23989	2.26726	0.00025
AT4G14560	IAA1	7.64125	16.8238	1.13862	5e-05
AT4G14780	-	0.118957	18.694	7.29599	0.03545
AT4G14810	-	8.11033	30.7	1.9204	0.0083
AT4G14815	-	0.555384	685.569	10.2696	0.001
AT4G15093	LIGB	7.56124	16.4595	1.12223	5e-05
AT4G16008	-	2.3058	6.62765	1.52323	0.0041
AT4G16515	RGF6	4.51227	13.646	1.59655	0.00045
AT4G16590	ATCSLA01	22.3641	116.909	2.38614	5e-05
AT4G16745	-	0.220655	3.0605	3.7939	0.0005
AT4G16980	-	175.189	377.458	1.1074	5e-05
AT4G17030	EXLB1	2.24292	5.76175	1.36113	0.00065
AT4G17245	-	2.42107	5.52877	1.19131	0.0164
AT4G17483	-	4.42874	18.6876	2.07712	5e-05
AT4G17680	-	4.0141	10.6412	1.40652	5e-05
AT4G18010	IP5P2	0.542659	1.27228	1.2293	0.0087
AT4G18050	ABCB9	0.232662	1.40067	2.5898	5e-05
AT4G18090	-	0.612115	2.38056	1.95943	0.01595
AT4G18280	-	6.13922	24.9778	2.02452	5e-05
AT4G18425	-	0.818794	4.74523	2.53491	0.0042
AT4G18550	DSEL	0.129485	13.6897	6.72416	0.0275
AT4G18580	-	47.676	134.839	1.4999	5e-05
AT4G18740	-	1.05575	3.70272	1.81032	0.0024
AT4G19000	IWS2	0.253056	8.29536	5.03478	0.0026
AT4G19130	RPA1E	0.740008	1.61211	1.12334	0.0075
AT4G19230	CYP707A1	5.00405	10.597	1.08248	5e-05
AT4G19380	FAO4A	3.7016	10.7693	1.5407	5e-05
AT4G19430	-	19.5153	96.0471	2.29914	5e-05
AT4G19460	-	0.887305	9.27646	3.38607	5e-05
AT4G19530	-	0.644176	1.58262	1.29679	0.00075
AT4G19560	CYCT1-2	3.36234	10.7757	1.68024	5e-05
AT4G19620	-	1.33815	8.31125	2.63483	0.02675
AT4G19645	-	0.269612	19.7238	6.19291	0.02255
AT4G19840	PP2A1	4.88103	12.6463	1.37346	5e-05
AT4G20390	-	0.847021	12.4757	3.88058	5e-05
AT4G20420	-	27.3269	2592.6	6.56793	5e-05
AT4G20460	-	0.603662	2.71042	2.16671	0.00035
AT4G20840	-	0.190058	0.821412	2.11167	0.0418
AT4G20900	MS5	2.14402	8.58141	2.0009	5e-05
AT4G21120	CAT1	0.39057	100.698	8.01024	5e-05
AT4G21300	PCMP-E36	0.374751	1.12879	1.59078	0.0326
AT4G21600	ENDO5	0.830372	2.34925	1.50037	0.01225
AT4G21680	NPF7.2	0.424903	2.73541	2.68655	0.0092
AT4G21780	-	0.6496	5.71082	3.13608	0.0097
AT4G21930	-	1.19321	3.00042	1.33031	0.0443
AT4G22212	-	1.92535	4.94329	1.36035	0.02155
AT4G22592	CPuORF27	0.592005	2.01189	1.76487	0.0028
AT4G22600	-	0.660958	10.3342	3.96673	0.00045
AT4G22753	SMO1-3	0.525387	4.01764	2.9349	0.0495
AT4G22760	PCMP-E6	0.67064	4.29017	2.67742	5e-05
AT4G22910	FZR2	1.78291	3.74993	1.07263	0.0011
AT4G22960	-	1.17304	3.06121	1.38385	0.00115
AT4G23010	UTR2	15.6407	42.5393	1.44349	5e-05
AT4G23450	AIRP1	0.407179	4.89741	3.58828	0.02405
AT4G23600	CORI3	24.036	66.1579	1.46072	5e-05
AT4G23660	PPT1	4.65073	10.3586	1.1553	5e-05
AT4G23700	CHX17	0.143599	2.32842	4.01923	0.00045
AT4G24040	TRE1	1.63435	3.94164	1.27008	0.00015
AT4G24050	-	2.55317	6.06931	1.24924	5e-05
AT4G24120	YSL1	3.76264	23.2922	2.63003	5e-05
AT4G24420	-	1.88537	18.3095	3.27967	5e-05
AT4G24480	-	0.256102	1.80107	2.81407	5e-05
AT4G24860	-	0.517596	1.52232	1.55637	0.0009
AT4G24890	PAP24	0.0752175	2.88019	5.25895	0.0421
AT4G25010	SWEET14	1.80414	7.50557	2.05665	5e-05
AT4G25220	RHS15	0.326495	0.898196	1.45997	0.0318
AT4G25835	-	4.9515	10.8521	1.13203	5e-05
AT4G25940	-	0.814155	2.36439	1.53809	0.00045
AT4G26010	PER44	1.43899	3.57666	1.31356	0.00285
AT4G26220	-	0.93109	3.03674	1.70553	0.0069
AT4G26260	MIOX4	1.15535	6.64889	2.52478	5e-05
AT4G26530	-	2.1808	27.7563	3.66989	5e-05
AT4G26540	-	0.731787	1.69792	1.21428	0.00105
AT4G27420	ABCG9	0.0707693	9.13517	7.01216	0.03545
AT4G27460	CBSX5	2.77515	6.04188	1.12243	0.00115
AT4G27820	BGLU9	2.29629	4.96362	1.11209	0.00015
AT4G27910	ATX4	5.75359	14.5371	1.3372	5e-05
AT4G28340	-	0.171588	1.62768	3.2458	0.03955
AT4G28390	AAC3	18.824	55.5113	1.56021	5e-05
AT4G28395	ATA7	0.25616	379.699	10.5336	0.03465
AT4G28530	anac074	1.32159	5.2312	1.98487	5e-05
AT4G28730	GRXC5	43.6829	103.018	1.23775	5e-05
AT4G29250	-	0.826636	41.9061	5.66377	5e-05
AT4G29550	-	0.242333	2.36031	3.28391	0.0076
AT4G29905	-	5.23139	20.9098	1.99891	5e-05
AT4G30110	HMA2	1.26457	2.74518	1.11825	0.00035
AT4G30400	ATL13	3.62924	8.93808	1.3003	5e-05
AT4G30470	-	16.4707	118.793	2.85048	5e-05
AT4G30810	SCPL29	35.5038	103.317	1.54104	5e-05
AT4G31110	WAKL18	0.436428	1.19925	1.45832	0.00515
AT4G31330	-	4.78554	33.4514	2.80531	5e-05
AT4G31450	-	3.43881	7.8031	1.18214	5e-05
AT4G31520	-	0.786711	4.20746	2.41904	5e-05
AT4G32510	BOR7	0.131813	1.85236	3.8128	0.0046
AT4G32780	-	1.07476	3.63925	1.75963	0.005
AT4G33390	WEL1	0.951742	2.31681	1.2835	0.0007
AT4G33666	-	4.7716	20.7544	2.12087	0.02265
AT4G33740	-	19.1245	69.3927	1.85936	5e-05
AT4G33940	-	23.3149	53.4698	1.19747	5e-05
AT4G34060	DML3	0.0955242	11.4066	6.89979	0.0005
AT4G34138	UGT73B1	0.589452	2.72683	2.20978	0.00035
AT4G34230	CAD5	37.7119	115.799	1.61853	5e-05
AT4G34850	PKSB	42.5052	1171.54	4.78462	5e-05
AT4G35110	-	7.61626	17.424	1.19393	5e-05
AT4G35350	XCP1	1.82323	4.5714	1.32614	0.00105
AT4G35420	TKPR1	71.6872	697.483	3.28237	5e-05
AT4G35650	IDH3	0.18062	2.9702	4.03953	0.005
AT4G35970	APX5	0.761472	2.55586	1.74695	0.0126
AT4G36090	-	3.13531	7.22802	1.20499	5e-05
AT4G36230	-	4.01514	122.991	4.93696	5e-05
AT4G36540	BEE2	18.8578	38.0382	1.01229	5e-05
AT4G36640	-	6.37921	36.8921	2.53186	5e-05
AT4G37180	-	9.90565	25.6754	1.37406	5e-05
AT4G37520	PER50	0.474906	3.39617	2.83819	0.0003
AT4G37690	GT6	1.70033	4.44025	1.38483	5e-05
AT4G37760	SQE3	5.06595	11.4172	1.1723	5e-05
AT4G37900	GRDP2	3.33892	20.6646	2.6297	5e-05
AT4G37980	CAD7	25.6501	73.0633	1.51018	5e-05
AT4G38000	DOF4.7	1.59313	6.38731	2.00335	0.0001
AT4G38650	-	3.45203	10.4755	1.6015	5e-05
AT4G38690	-	22.3731	54.8258	1.29309	5e-05
AT4G39640	GGT1	1.04757	2.56517	1.29201	0.0017
AT4G39720	-	2.41089	5.09429	1.07931	0.0035
AT4G40010	SRK2F	3.13587	10.9575	1.80498	5e-05
AT4G40020	-	1.15991	12.2788	3.40409	5e-05
AT5G01100	-	0.770929	1.70633	1.14622	0.0045
AT5G02020	SIS	2.13419	12.8019	2.5846	5e-05
AT5G02090	-	2.2278	6.09322	1.45158	0.0058
AT5G02540	-	1.02651	103.646	6.65778	5e-05
AT5G02570	-	4.87099	13.6747	1.48922	0.0084
AT5G02580	-	1.77103	4.6804	1.40204	0.01105
AT5G02660	-	0.396446	2.27366	2.51982	0.0003
AT5G03210	-	4.16144	12.2088	1.55277	0.00095
AT5G03260	LAC11	1.62639	3.95089	1.28051	0.0002
AT5G03495	-	0.628111	3.15675	2.32935	0.00045
AT5G03545	AT4	4.49105	36.6996	3.03064	5e-05
AT5G03760	CSLA9	77.1666	163.975	1.08743	5e-05
AT5G03795	-	1.54578	25.1069	4.02168	5e-05
AT5G04080	-	7.11146	18.3668	1.36888	0.0004
AT5G04200	AMC9	2.41178	7.68624	1.67218	5e-05
AT5G04220	SYT3	0.424547	2.62115	2.6262	0.0002
AT5G04470	SIM	12.6585	28.2827	1.15981	5e-05
AT5G04500	-	0.427914	1.05094	1.29629	0.01085
AT5G04770	CAT6	2.22521	5.57659	1.32544	5e-05
AT5G04890	RTM2	4.41245	9.13084	1.04917	0.0003
AT5G04980	-	0.861042	2.24331	1.38147	0.0071
AT5G05110	CYS7	15.8659	38.7699	1.28901	5e-05
AT5G05640	-	1.93496	5.34342	1.46546	0.00035
AT5G05810	ATL43	3.13778	7.82889	1.31906	5e-05
AT5G05840	-	1.39365	4.01102	1.5251	0.00025
AT5G06580	DLD	6.91391	20.1996	1.54675	5e-05
AT5G06790	-	7.56063	15.3177	1.01863	0.0001
AT5G06850	-	1.25872	2.56312	1.02595	0.0009
AT5G06980	-	1.64148	3.33365	1.0221	0.00805
AT5G07000	SOT14	0.972626	2.06489	1.08611	0.02105
AT5G07010	SOT15	0.145236	4.05164	4.80203	0.009
AT5G07230	A9	422.337	3088.8	2.87058	5e-05
AT5G07500	PEI1	0.244277	2.02937	3.05444	0.0123
AT5G07520	GRP18	0.392885	16.5453	5.39617	0.00015
AT5G07530	GRP17	12.3482	130.732	3.40424	5e-05
AT5G07550	GRP19	8.18018	131.418	4.00589	0.03615
AT5G07560	GRP20	3.994	14.2457	1.83463	5e-05
AT5G07600	-	0.492224	26.7655	5.76492	0.001
AT5G07820	-	4.3415	11.2203	1.36984	5e-05
AT5G07830	AtGUS2	24.066	97.3006	2.01545	5e-05
AT5G08030	GDPD6	0.279672	15.5606	5.79802	0.00235
AT5G08480	VQ31	2.55781	6.36041	1.31421	0.00205
AT5G08600	-	0.333688	1.4577	2.12713	0.0006
AT5G09570	-	14.5723	79.8806	2.45462	5e-05
AT5G09610	APUM21	0.0875481	1.60597	4.19722	0.03895
AT5G09630	-	2.37584	5.69608	1.26153	0.0001
AT5G09660	PMDH2	34.9338	88.7519	1.34516	5e-05
AT5G10140	FLC	3.41005	13.0319	1.93419	5e-05
AT5G10180	SULTR2	0.99771	4.19573	2.07223	5e-05
AT5G10380	ATL55	2.53648	7.33074	1.53113	0.0001
AT5G10410	-	0.3059	1.17939	1.94691	0.0198
AT5G10605	-	3.42622	11.5138	1.74867	0.02735
AT5G11070	-	36.1807	127.787	1.82044	5e-05
AT5G11540	GULLO3	1.04589	2.69221	1.36406	0.0021
AT5G11990	-	1.137	10.9104	3.26239	0.00155
AT5G12280	-	1.02694	2.65918	1.37262	0.0039
AT5G12940	-	3.05519	28.8336	3.23842	5e-05
AT5G13170	SWEET15	14.8303	31.7926	1.10014	5e-05
AT5G13210	-	0.0597185	1.8059	4.9184	0.03895
AT5G13380	-	0.0986583	42.6234	8.75499	0.0259
AT5G13820	TRP4	0.652738	1.4951	1.19566	0.00525
AT5G13880	-	3.04253	6.94081	1.18983	0.0065
AT5G14180	LIP2	1.07916	3.12327	1.53314	0.00235
AT5G14510	-	0.497971	1.61046	1.69334	0.0256
AT5G14760	AO	5.32324	12.3825	1.21792	5e-05
AT5G15140	-	76.0305	224.423	1.56157	5e-05
AT5G15300	PCMP-E40	0.899647	1.9144	1.08946	0.00875
AT5G15480	-	0.433148	1.85835	2.10109	0.01035
AT5G15850	COL1	5.53954	11.9077	1.10405	5e-05
AT5G15948	CPuORF10	5.93773	51.069	3.10446	5e-05
AT5G16090	-	2.53686	17.371	2.77556	0.0001
AT5G16240	S-ACP-DES1	8.37157	17.7475	1.08405	5e-05
AT5G16360	-	0.227255	4.90484	4.43182	0.0059
AT5G16370	AAE5	6.22843	15.0229	1.27022	5e-05
AT5G16480	-	6.52009	13.0466	1.00071	0.00015
AT5G16570	GLN1-4	0.530136	4.07765	2.9433	0.00025
AT5G16920	-	0.237079	375.014	10.6274	0.00435
AT5G16960	-	0.354966	186.067	9.03392	0.00075
AT5G16970	P1	10.8983	29.9022	1.45615	5e-05
AT5G17050	UGT78D2	15.7215	56.2109	1.83811	5e-05
AT5G17090	-	9.13098	21.2438	1.2182	5e-05
AT5G17330	GAD1	0.944919	2.87389	1.60474	0.00065
AT5G17580	-	2.84459	6.63614	1.22213	5e-05
AT5G17600	ATL52	2.60912	6.44639	1.30493	5e-05
AT5G17650	-	0.303687	1.53275	2.33546	0.02985
AT5G17830	-	1.66282	8.70721	2.38858	5e-05
AT5G18020	SAUR20	1.86216	5.57053	1.58083	0.0228
AT5G18090	-	0.378504	3.48041	3.20088	0.00135
AT5G18290	SIP1-2	12.6118	31.9494	1.34102	5e-05
AT5G18320	PUB46	0.463978	1.52362	1.71537	0.0145
AT5G18330	PUB47	0.291775	1.09074	1.90238	0.0222
AT5G18430	-	1.79028	4.17702	1.22229	0.0022
AT5G18600	GRXS2	0.974693	14.2028	3.86508	0.00015
AT5G18840	-	0.781939	3.43845	2.13663	5e-05
AT5G20030	-	1.80973	4.434	1.29284	0.0009
AT5G20110	-	4.79126	10.5382	1.13715	0.00125
AT5G20370	-	1.84294	5.52005	1.58267	0.02205
AT5G20670	-	5.11235	16.8715	1.72253	5e-05
AT5G20700	-	22.7929	47.2939	1.05307	5e-05
AT5G20810	-	0.990968	5.06551	2.3538	0.0002
AT5G20940	-	6.01489	12.5477	1.06081	5e-05
AT5G21900	-	6.04498	20.045	1.72944	5e-05
AT5G22020	-	80.4857	330.226	2.03665	5e-05
AT5G22200	-	1.91152	7.80754	2.03015	0.0018
AT5G22270	-	1.44561	10.0577	2.79855	0.00045
AT5G22300	NIT4	0.441539	1.50593	1.77004	0.01285
AT5G22390	-	2.28643	6.59269	1.52777	0.0002
AT5G22400	ROPGAP1	14.8921	34.4537	1.21011	5e-05
AT5G23160	-	0.258251	3.34559	3.69542	0.0204
AT5G23170	-	2.43541	5.23735	1.10467	0.00135
AT5G23190	CYP86B1	6.72223	22.6323	1.75137	5e-05
AT5G23210	SCPL34	7.96734	20.9912	1.39761	5e-05
AT5G23660	SWEET12	2.0831	5.90706	1.50371	0.00015
AT5G23700	-	1.87436	12.1822	2.7003	5e-05
AT5G23750	-	85.0681	186.203	1.13018	5e-05
AT5G23920	-	129.374	342.39	1.4041	5e-05
AT5G24150	SQE5	4.99879	12.0657	1.27126	5e-05
AT5G24270	CBL4	0.705852	1.94074	1.45917	0.01515
AT5G25130	CYP71B12	0.263921	1.1837	2.16513	0.01225
AT5G25250	FLOT1	0.361852	14.0581	5.27985	5e-05
AT5G25390	SHN3	8.5673	17.1906	1.00471	5e-05
AT5G25400	-	0.584316	1.76217	1.59253	0.0196
AT5G25450	QCR7-2	2.29151	5.46995	1.25523	0.0018
AT5G25620	YUC6	2.69904	6.21542	1.20341	5e-05
AT5G25820	-	0.885868	2.11518	1.25562	0.00215
AT5G25840	-	3.1263	9.96902	1.673	0.0001
AT5G25890	IAA28	22.0435	44.9828	1.02902	5e-05
AT5G26220	-	12.2768	43.8198	1.83565	5e-05
AT5G26730	-	28.5844	156.901	2.45655	5e-05
AT5G27200	ACP5	0.830384	11.3747	3.77591	0.0104
AT5G27610	ALY1	2.79028	7.09461	1.34631	5e-05
AT5G27690	-	1.84871	5.57113	1.59145	0.0001
AT5G27940	WPP3	1.07778	13.6031	3.6578	0.0001
AT5G28030	DES1	1.39891	3.72658	1.41355	0.00465
AT5G28330	-	0.946514	2.26946	1.26165	0.02945
AT5G28910	-	1.42376	3.711	1.38211	5e-05
AT5G35090	-	0.856063	6.77494	2.98442	0.003
AT5G35480	-	4.62128	23.6885	2.35782	0.00095
AT5G35740	-	9.20201	28.2952	1.62054	5e-05
AT5G36150	PEN3	0.186939	1.14295	2.61212	0.0044
AT5G36220	CYP81D1	0.806126	1.97842	1.29527	0.00785
AT5G37400	-	2.41096	5.13174	1.08984	0.0001
AT5G37410	-	1.34997	2.85296	1.07953	0.003
AT5G37420	-	0.520554	1.93073	1.89103	0.0016
AT5G37440	-	2.02261	4.21851	1.06051	0.00625
AT5G37460	-	0.225932	0.881473	1.96403	0.0408
AT5G37470	-	0.625296	2.17922	1.8012	0.00045
AT5G37750	-	0.389886	2.75965	2.82336	0.00225
AT5G37920	-	0.0787357	1.4355	4.18839	0.04245
AT5G38005	-	0.404527	4.08189	3.33493	0.0401
AT5G38035	-	0.814518	2.20331	1.43566	5e-05
AT5G38410	RBCS-3B	720.674	1898.71	1.3976	5e-05
AT5G38420	RBCS-2B	162.995	644.897	1.98424	5e-05
AT5G38430	RBCS-1B	119.483	369.019	1.62689	5e-05
AT5G38490	-	0.262196	2.99333	3.51303	0.00125
AT5G38870	-	0.394853	2.56954	2.70212	0.0274
AT5G40040	RPP2E	11.9658	182.416	3.93025	5e-05
AT5G40260	SWEET8	34.1668	108.356	1.66511	5e-05
AT5G40470	-	4.64344	9.67881	1.05964	5e-05
AT5G40730	AGP24	16.6324	84.2122	2.34003	5e-05
AT5G40940	FLA20	2.66529	6.68005	1.32557	0.00015
AT5G41030	TCP6	0.957478	4.09033	2.09491	0.01275
AT5G41090	anac095	0.834932	27.8465	5.05969	0.00025
AT5G41120	-	2.83573	7.30214	1.3646	5e-05
AT5G41130	-	2.32469	17.1311	2.88151	5e-05
AT5G41170	-	0.446834	0.97801	1.13011	0.0351
AT5G41410	BEL1	2.21132	7.27339	1.71772	5e-05
AT5G41610	CHX18	6.12263	13.217	1.11018	5e-05
AT5G41690	-	0.780776	1.57776	1.01489	0.01445
AT5G41800	-	3.28133	32.1629	3.29304	5e-05
AT5G42120	LECRKS6	0.424582	2.21323	2.38204	0.00045
AT5G42460	-	2.74252	11.5478	2.07405	5e-05
AT5G43180	-	0.542434	2.73086	2.33184	0.00595
AT5G43290	WRKY49	0.810165	2.24068	1.46765	0.01455
AT5G43420	ATL16	0.555752	6.79846	3.6127	5e-05
AT5G43450	-	0.138691	1.52225	3.45627	0.0301
AT5G43620	PCFS5	2.32327	5.58539	1.2655	5e-05
AT5G43660	-	2.80911	7.23541	1.36496	5e-05
AT5G43860	CLH2	0.840681	6.70785	2.99622	0.0001
AT5G44130	FLA13	34.5668	76.9176	1.15393	5e-05
AT5G44330	-	0.696229	7.49971	3.4292	5e-05
AT5G44480	DUR	0.201011	1.34455	2.74178	0.01745
AT5G44530	-	14.6393	57.9263	1.98437	5e-05
AT5G44540	-	432.758	1812.6	2.06643	5e-05
AT5G44550	-	2.95532	34.8312	3.55899	5e-05
AT5G44580	-	3.14264	8.52262	1.43932	0.0041
AT5G44680	-	15.1447	36.6235	1.27396	5e-05
AT5G45275	-	1.79062	3.60252	1.00855	0.00125
AT5G45520	-	0.664915	1.33992	1.0109	0.00665
AT5G45840	-	0.123435	0.917926	2.89463	0.00745
AT5G46050	NPF5.2	5.23109	10.6834	1.03018	5e-05
AT5G46220	-	0.795726	2.3006	1.53167	0.00385
AT5G46240	KAT1	1.00901	2.90878	1.52748	0.00035
AT5G46380	-	0.341963	2.13814	2.64445	0.0008
AT5G46540	ABCB7	0.172649	1.1066	2.68022	0.00055
AT5G46640	AHL8	2.06734	4.53987	1.13488	0.00105
AT5G46720	-	28.2179	58.0036	1.03953	5e-05
AT5G47050	-	5.0436	11.099	1.1379	5e-05
AT5G47150	-	1.52928	7.49695	2.29345	5e-05
AT5G47530	-	2.4291	7.64714	1.6545	0.0106
AT5G47560	TDT	0.370981	1.21889	1.71616	0.0057
AT5G47800	-	5.66194	12.4353	1.13508	5e-05
AT5G47920	-	1.36859	4.40798	1.68743	0.0033
AT5G48210	-	0.9149	241.149	8.04209	5e-05
AT5G48920	TED7	4.16389	9.1336	1.13325	0.0017
AT5G48950	DHNAT2	1.08235	4.53936	2.06832	0.0106
AT5G49320	-	1.87132	5.49268	1.55345	0.00055
AT5G49340	TBL4	0.505072	3.0054	2.573	0.0011
AT5G49360	BXL1	0.493105	9.33906	4.24331	5e-05
AT5G49390	-	4.97997	14.0039	1.49162	5e-05
AT5G49448	CPuORF4	2.5514	12.6697	2.31202	5e-05
AT5G49500	SRP-54B	0.760722	2.24064	1.55847	0.00545
AT5G49730	FRO6	1.08328	3.43011	1.66285	5e-05
AT5G50100	-	7.22309	15.0332	1.05747	0.0001
AT5G50210	QS	6.03831	18.8857	1.64508	5e-05
AT5G50335	-	0.893582	8.29322	3.21426	0.00095
AT5G50790	SWEET10	160.087	414.673	1.37312	5e-05
AT5G50820	anac097	12.6372	26.9029	1.09008	5e-05
AT5G51060	RBOHC	0.322701	0.939485	1.54167	0.00635
AT5G51270	PUB53	0.628697	1.80702	1.52317	0.0012
AT5G51530	-	0.457816	2.20234	2.2662	5e-05
AT5G51580	-	0.568823	5.28252	3.21518	0.00085
AT5G51720	NEET	50.6686	121.582	1.26277	5e-05
AT5G51830	-	13.0481	50.6151	1.95572	5e-05
AT5G51950	-	1.46306	75.4772	5.68898	5e-05
AT5G52000	IMPA8	0.292606	2.37331	3.01987	0.0072
AT5G52190	-	11.4191	33.5223	1.55367	5e-05
AT5G52250	RUP1	0.764868	3.20622	2.06759	0.0006
AT5G52340	ATEXO70A2	0.267318	0.96073	1.84557	0.02665
AT5G52360	ADF12	0.210478	4.19537	4.31706	0.04195
AT5G52890	-	2.32166	6.84592	1.56008	5e-05
AT5G53190	SWEET3	18.4249	86.3471	2.22849	5e-05
AT5G53290	CRF3	0.466553	1.46559	1.65137	0.01655
AT5G53588	CPuORF50	2.62429	10.4244	1.98997	5e-05
AT5G53592	-	1.55947	9.00392	2.5295	5e-05
AT5G53700	-	0.77422	8.57989	3.47014	0.0001
AT5G53730	-	0.461669	1.88578	2.03023	0.03705
AT5G54480	-	0.12064	1.66313	3.78512	0.00355
AT5G54730	ATG18F	2.49262	6.66782	1.41955	5e-05
AT5G54770	THI1	1051	2306.31	1.13383	5e-05
AT5G55050	-	0.901662	1.9405	1.10577	0.01735
AT5G55430	-	2.2121	6.71441	1.60184	0.0046
AT5G55590	QRT1	2.00647	19.7733	3.30083	0.0029
AT5G55860	-	9.4627	19.1191	1.01469	5e-05
AT5G55950	-	0.262066	1.02557	1.96843	0.0189
AT5G55970	-	2.98634	8.67953	1.53924	5e-05
AT5G56110	AtMYB103	0.550036	8.56423	3.96073	0.00035
AT5G56150	UBC30	33.3265	181.719	2.44697	5e-05
AT5G56450	-	4.04567	8.19749	1.01881	0.0001
AT5G56510	APUM12	0.275919	1.61263	2.5471	0.00475
AT5G56570	-	0.0782942	5.04566	6.00999	0.0463
AT5G57040	-	12.8638	27.3641	1.08897	0.004
AT5G57220	CYP81F2	0.075633	1.2519	4.04896	0.04195
AT5G57350	AHA3	2.58135	14.3808	2.47795	5e-05
AT5G57820	-	1.6736	5.22641	1.64287	0.02935
AT5G58310	MES18	1.41166	212.235	7.23212	5e-05
AT5G58390	PER67	0.317868	13.9159	5.45216	0.00015
AT5G58660	-	0.582025	2.38361	2.03399	0.0047
AT5G59130	-	1.04844	2.13113	1.02337	0.0054
AT5G59230	-	1.21059	7.76357	2.68101	0.00295
AT5G59240	RPS8B	7.66343	17.0302	1.15203	5e-05
AT5G59290	UXS3	79.4704	238.436	1.58511	5e-05
AT5G59820	ZAT12	2.44099	15.2018	2.6387	5e-05
AT5G59845	GASA10	3.9006	97.1224	4.63804	5e-05
AT5G60080	-	0.391084	4.73285	3.59716	0.00085
AT5G60090	-	0.304793	1.49294	2.29226	0.02345
AT5G60610	-	0.614623	1.40634	1.19417	0.03765
AT5G60660	PIP2-4	0.903393	7.35261	3.02483	5e-05
AT5G60740	ABCG28	0.0386769	1.48467	5.26252	0.04235
AT5G60860	RABA1F	12.2547	29.1241	1.24889	5e-05
AT5G61260	-	0.431028	21.7032	5.65398	5e-05
AT5G61340	-	1.63632	7.75635	2.24492	5e-05
AT5G61420	MYB28	3.21573	9.03483	1.49035	5e-05
AT5G61940	-	0.579708	2.13395	1.88013	5e-05
AT5G61950	-	1.0821	3.8986	1.84912	5e-05
AT5G62320	MYB99	0.388432	148.012	8.57384	0.00105
AT5G62920	ARR6	1.99878	6.70327	1.74575	5e-05
AT5G63130	-	3.22794	6.81736	1.0786	0.0015
AT5G63750	ARI13	0.160245	5.00449	4.96487	0.00275
AT5G64510	TIN1	0.783218	2.81339	1.84483	0.0004
AT5G64870	FLOT3	3.95134	20.7419	2.39213	5e-05
AT5G65090	MRH3	1.24534	10.9909	3.14169	5e-05
AT5G65205	-	7.57493	35.9177	2.24539	5e-05
AT5G65300	-	1.36312	6.05052	2.15015	0.00355
AT5G65340	-	0.356383	1.12432	1.65756	0.0381
AT5G65890	ACR1	14.4302	31.9678	1.14753	5e-05
AT5G66070	ATL27	5.18733	42.274	3.02671	5e-05
AT5G66400	RAB18	2.61265	19.0027	2.86262	5e-05
AT5G66520	PCMP-H61	1.39599	3.09879	1.15041	0.0019
AT5G66690	UGT72E2	0.164321	25.3072	7.26689	0.00325
AT5G66870	LBD36	0.273979	2.24251	3.03298	0.0011
AT5G67090	-	0.371475	0.929728	1.32354	0.0249
AT5G67370	-	3.56783	10.5258	1.56081	5e-05
ATCG00020	PSBA	102.209	224.071	1.13243	5e-05
ATCG00330	RPS14	962.434	1962.89	1.02822	5e-05
ATCG00690	PSBT	1172.2	2432.51	1.05322	0.0033
ATCG00730	PETD	5.1047	11.4556	1.16615	0.01085
AT1G02930	GSTF6	40.8124	3.39967	-3.58554	5e-05
AT1G03180	-	6.26775	3.0511	-1.03862	0.00215
AT1G03220	-	13.4013	6.01098	-1.1567	5e-05
AT1G03230	-	33.795	14.007	-1.27066	5e-05
AT1G03510	PCMP-E3	1.64611	0.709796	-1.21358	0.03895
AT1G03700	-	35.4563	0.578083	-5.93862	0.0029
AT1G03940	3AT1	1.85472	0.891096	-1.05755	0.0283
AT1G04150	-	0.907783	0.426997	-1.08812	0.0183
AT1G04520	CRRSP3	26.674	12.6919	-1.07152	5e-05
AT1G06320	-	4.44337	2.19913	-1.01472	0.04135
AT1G06370	-	2.719	1.27382	-1.09392	0.0089
AT1G06440	-	0.970279	0.351315	-1.46564	0.0295
AT1G06620	-	1.85334	0.693173	-1.41884	0.01945
AT1G08500	ENODL18	3.01254	0.997681	-1.59433	0.00835
AT1G10240	FRS11	4.07065	1.81322	-1.16671	5e-05
AT1G10417	-	2.44671	1.07653	-1.18446	0.00615
AT1G10610	BHLH90	9.5159	3.66904	-1.37494	5e-05
AT1G10690	-	11.4469	5.3902	-1.08655	0.0025
AT1G10710	PHS1	2.1734	1.07667	-1.01338	0.02405
AT1G10980	-	16.2211	4.64884	-1.80292	5e-05
AT1G10990	-	7.24364	3.00445	-1.26961	0.00135
AT1G11730	B3GALT1	4.28762	2.0971	-1.03178	0.0082
AT1G12790	-	3.3864	0.906344	-1.90162	0.003
AT1G12805	-	31.203	4.05099	-2.94534	5e-05
AT1G13330	HOP2	12.2283	5.99088	-1.02939	0.00015
AT1G13670	-	3.22545	1.10591	-1.54427	0.0214
AT1G13710	CYP78A5	162.686	25.5078	-2.67308	5e-05
AT1G14750	SDS	4.0717	1.63653	-1.31499	5e-05
AT1G15210	ABCG35	1.61132	0.724174	-1.15384	0.0002
AT1G16070	TULP8	11.0278	4.97215	-1.1492	5e-05
AT1G16330	CYCB3	1.50496	0.567906	-1.406	0.00535
AT1G16550	-	1.2034	0.384778	-1.64502	0.0085
AT1G16640	-	47.293	22.2714	-1.08644	5e-05
AT1G18250	ATLP-1	375.414	153.663	-1.28872	5e-05
AT1G19050	ARR7	19.7124	8.07377	-1.28779	5e-05
AT1G20930	CDKB2-2	40.7855	19.7791	-1.04408	5e-05
AT1G21130	-	1.1071	0.39874	-1.47326	0.032
AT1G21310	EXT3	357.537	175.854	-1.02371	5e-05
AT1G22260	ZYP1A	3.12081	1.34651	-1.2127	0.01335
AT1G22510	-	23.9412	11.6773	-1.03579	5e-05
AT1G23000	-	25.2262	12.5709	-1.00484	5e-05
AT1G23250	-	2.5891	0.555168	-2.22145	0.03965
AT1G23380	KNAT6	33.2949	16.4904	-1.01368	5e-05
AT1G24625	ZFP7	2.97243	1.30103	-1.19198	0.0171
AT1G26310	CAL	4.21365	1.04144	-2.01649	0.0008
AT1G27020	-	6.57802	3.05583	-1.10609	0.00055
AT1G28360	ERF12	25.5759	11.9486	-1.09795	5e-05
AT1G28690	PCMP-E34	0.841032	0.270804	-1.63491	0.0378
AT1G31320	LBD4	29.016	12.9385	-1.16518	5e-05
AT1G32540	LOL1	24.2661	12.0163	-1.01396	5e-05
AT1G33790	JAL4	8.32957	1.64326	-2.34169	5e-05
AT1G34060	TAR4	2.60564	0.903655	-1.5278	0.00205
AT1G36060	ERF055	1.03804	0.136266	-2.92937	0.0168
AT1G36940	-	6.52264	2.22437	-1.55206	0.0003
AT1G43800	S-ACP-DES6	32.7518	6.17072	-2.40807	5e-05
AT1G44740	-	2.54818	0.903202	-1.49635	0.01465
AT1G44970	PER9	543.875	240.139	-1.17941	5e-05
AT1G45191	BGLU1	3.07368	1.50653	-1.02874	0.0052
AT1G46264	HSFB4	8.32692	3.21423	-1.37331	5e-05
AT1G47655	DOF1.6	14.8487	4.23552	-1.80973	5e-05
AT1G48180	-	3.29742	0.236518	-3.80132	0.02145
AT1G48742	MIR157D	142.846	62.4159	-1.19448	0.0177
AT1G49230	ATL78	7.38505	1.73279	-2.09151	5e-05
AT1G51380	RH34	2.72954	0.843075	-1.69493	0.0011
AT1G51520	-	2.53648	1.25076	-1.02002	0.00685
AT1G52400	BGLU18	710.204	303.548	-1.22631	5e-05
AT1G52565	-	19.3522	7.52936	-1.3619	5e-05
AT1G52700	-	2.8547	0.908948	-1.65107	0.01765
AT1G53860	-	15.818	7.55747	-1.06559	5e-05
AT1G53920	GLIP5	7.1863	2.76203	-1.37952	0.0001
AT1G55580	SCL18	1.66803	0.828967	-1.00875	0.0283
AT1G56020	-	22.8502	10.5776	-1.11119	5e-05
AT1G56050	-	6.40926	3.13254	-1.03282	0.00025
AT1G58270	ZW9	2.05821	0.450945	-2.19037	0.00325
AT1G58280	-	9.26868	3.58655	-1.36977	5e-05
AT1G60460	-	1.30156	0.285474	-2.18881	0.00555
AT1G60930	RECQL4B	1.65418	0.820822	-1.01097	0.0017
AT1G61360	-	1.4911	0.555933	-1.42339	0.0019
AT1G67105	-	6.81894	3.11132	-1.13202	0.00535
AT1G67370	ASY1	4.24945	0.627269	-2.76012	5e-05
AT1G68552	CPuORF53	15.3464	5.25502	-1.54613	0.00695
AT1G69230	SP1L2	10.6151	5.00273	-1.08533	0.0034
AT1G70510	KNAT2	11.5806	5.08719	-1.18677	5e-05
AT1G71030	ATMYBL2	2.44744	0.425586	-2.52375	0.0191
AT1G71691	-	1.25045	0.298031	-2.06891	0.0195
AT1G72130	NPF5.11	1.80366	0.849325	-1.08654	0.0125
AT1G72260	THI2.1	233.743	86.9235	-1.42711	5e-05
AT1G73590	PIN1	16.5435	7.98427	-1.05103	5e-05
AT1G73750	-	0.843981	0.249367	-1.75894	0.03005
AT1G73805	SARD1	1.75946	0.211018	-3.05969	0.0088
AT1G73890	-	99.1139	3.50013	-4.82361	5e-05
AT1G74460	-	13.5473	3.49625	-1.95413	5e-05
AT1G76420	NAC031	8.32079	2.74888	-1.59788	5e-05
AT1G76630	SKI3	1.15675	0.551196	-1.06944	0.00865
AT1G76650	CML38	10.203	2.31666	-2.13888	5e-05
AT1G76930	ATEXT4	2.00631	0.559315	-1.84281	0.0178
AT1G77110	PIN6	9.48237	4.23794	-1.16189	5e-05
AT1G77120	ADH1	25.9065	7.813	-1.72937	5e-05
AT1G77380	AAP3	0.969728	0.265059	-1.87127	0.02355
AT1G78310	VQ9	1.97151	0.789917	-1.31953	0.01535
AT1G78865	-	42.1482	21.0733	-1.00005	5e-05
AT1G79170	-	29.3474	8.86194	-1.72754	0.0126
AT1G79490	EMB2217	1.70388	0.779081	-1.12897	0.00445
AT1G80080	TMM	13.3801	6.36694	-1.07142	5e-05
AT2G01905	CYCJ18	1.60073	0.771767	-1.05249	0.00825
AT2G03020	-	16.6863	4.0065	-2.05825	5e-05
AT2G03980	-	5.05305	0.562384	-3.16753	5e-05
AT2G05760	NAT1	4.62256	2.27716	-1.02146	0.0008
AT2G06925	PLA2-ALPHA	82.7431	40.8916	-1.01684	5e-05
AT2G13650	GONST1	8.12643	4.01039	-1.01888	0.00025
AT2G14210	ANR1	2.27583	0.517873	-2.13572	0.0106
AT2G16060	AHB1	3.08563	1.21332	-1.34661	0.02305
AT2G16210	-	122.68	28.7585	-2.09284	5e-05
AT2G16595	-	5.97172	2.28243	-1.38758	0.00015
AT2G17040	anac036	1.61305	0.471177	-1.77545	0.0258
AT2G17260	GLR2	0.842924	0.406534	-1.05203	0.0322
AT2G17490	-	1.39314	0.609611	-1.19237	0.0043
AT2G18150	PER15	9.18098	1.41076	-2.70218	5e-05
AT2G18660	EGC2	3.65871	0.922431	-1.98782	0.00685
AT2G18690	-	1.08395	0.382425	-1.50305	0.043
AT2G20722	-	7030.02	3014.99	-1.22137	0.0099
AT2G21060	CSP4	584.29	258.5	-1.17652	5e-05
AT2G21100	DIR23	22.4365	4.49991	-2.31788	5e-05
AT2G21320	BBX18	4.17032	1.90956	-1.12692	0.0118
AT2G22540	SVP	9.47564	2.64412	-1.84144	5e-05
AT2G23180	CYP96A1	9.34713	3.87652	-1.26976	5e-05
AT2G23300	-	1.28933	0.55381	-1.21916	0.01005
AT2G23320	WRKY15	20.1487	9.11837	-1.14384	5e-05
AT2G24170	TMN10	4.53574	1.80295	-1.33098	5e-05
AT2G24300	CBP60E	1.3204	0.657433	-1.00606	0.0253
AT2G24600	-	4.94008	1.83415	-1.42942	5e-05
AT2G24800	PER18	2.32453	0.943965	-1.30014	0.0287
AT2G24850	TAT3	2.22245	0.400967	-2.47059	0.0013
AT2G25260	-	3.25951	0.89631	-1.86259	0.00085
AT2G26400	ARD1	82.4803	33.4715	-1.30112	5e-05
AT2G26690	NPF6.2	5.0807	1.95137	-1.38054	5e-05
AT2G26700	PID2	2.32202	0.693176	-1.74409	0.00105
AT2G26710	CYP734A1	2.34585	1.11524	-1.07275	0.00695
AT2G27035	ENODL20	177.666	2.90402	-5.93498	5e-05
AT2G28090	-	8.91097	2.67598	-1.73551	5e-05
AT2G28550	RAP2-7	1.97249	0.845538	-1.22208	0.006
AT2G30370	EPFL6	6.09118	2.49639	-1.28688	0.0027
AT2G31160	LSH3	11.874	1.90062	-2.64327	5e-05
AT2G31865	PARG2	1.28776	0.399482	-1.68867	0.01105
AT2G32010	CVL1	4.39732	2.15224	-1.03078	0.0001
AT2G32770	PAP13	1.86572	0.698545	-1.4173	0.00595
AT2G33793	-	4.42039	1.86574	-1.24443	0.0007
AT2G34190	NAT2	17.377	8.23721	-1.07695	5e-05
AT2G34500	CYP710A1	1.11908	0.459429	-1.28441	0.02955
AT2G35300	LEA18	20.7793	8.32603	-1.31945	0.00045
AT2G35600	BRXL1	1.87923	0.588402	-1.67527	0.0031
AT2G36870	XTH32	19.1365	8.9176	-1.1016	5e-05
AT2G37070	-	1.80886	0.778214	-1.21685	0.01075
AT2G37210	LOG3	3.42504	1.53382	-1.159	0.01295
AT2G37260	WRKY44	1.19526	0.442462	-1.43369	0.0291
AT2G38160	-	13.6902	6.3347	-1.1118	5e-05
AT2G39880	MYB25	2.88638	0.70659	-2.03031	0.0046
AT2G40230	-	5.48288	2.28103	-1.26525	5e-05
AT2G40435	-	3.22788	1.28933	-1.32397	0.01395
AT2G41050	-	11.6283	4.46449	-1.38107	0.02475
AT2G41340	NRPD5B	6.45102	2.78852	-1.21003	0.00795
AT2G42340	-	1.87692	0.749717	-1.32395	0.04845
AT2G42610	LSH10	12.8921	5.11519	-1.33363	5e-05
AT2G42840	PDF1	1034.58	511.896	-1.01512	5e-05
AT2G43465	-	1.35614	0.550794	-1.29992	0.0292
AT2G43610	-	23.1167	5.59831	-2.04588	5e-05
AT2G44190	EDE1	3.44497	1.3406	-1.36161	0.0005
AT2G44745	WRKY12	5.05367	1.51088	-1.74194	0.00105
AT2G44790	UCC2	47.9716	16.4808	-1.5414	5e-05
AT2G44840	ERF13	3.20644	1.05302	-1.60644	0.00975
AT2G44910	ATHB-4	5.08932	2.09486	-1.28062	0.00275
AT2G45190	YAB1	80.6841	39.0051	-1.04862	5e-05
AT2G45260	-	1.20916	0.434072	-1.47799	0.02835
AT2G46410	CPC	5.03312	1.19199	-2.07808	0.01415
AT2G46455	-	2.35818	0.647201	-1.86539	0.01705
AT2G47040	PME5	1.07199	0.226318	-2.24387	0.0087
AT3G01015	-	1.30259	0.612887	-1.08769	0.04115
AT3G01700	AGP11	3.16604	1.23119	-1.36263	0.02315
AT3G02000	GRXC7	13.9432	4.9453	-1.49543	5e-05
AT3G02550	LBD41	58.7838	29.2804	-1.00548	5e-05
AT3G03350	-	2.35675	0.912184	-1.36941	0.0069
AT3G03520	NPC3	0.863371	0.353122	-1.28982	0.04565
AT3G05152	-	5.62454	0.815903	-2.78527	0.00325
AT3G05650	AtRLP32	1.99665	0.78331	-1.34992	0.0006
AT3G05690	NFYA2	32.9154	13.3765	-1.29906	5e-05
AT3G05790	LON4	1.33581	0.621915	-1.10293	0.00805
AT3G05936	-	3.7246	1.40636	-1.40512	0.0179
AT3G05937	-	6.16205	2.84559	-1.11468	0.0038
AT3G06020	FAF4	9.41717	3.92785	-1.26155	0.00035
AT3G07850	-	2.31212	0.281781	-3.03657	0.00125
AT3G09540	-	4.175	1.84942	-1.1747	0.0018
AT3G10040	-	33.5202	15.6778	-1.09631	5e-05
AT3G10440	-	1.48559	0.716185	-1.05264	0.0346
AT3G11050	FER2	9.50309	4.52656	-1.06998	0.0003
AT3G11550	CASP2	2.3314	0.950538	-1.29438	0.0491
AT3G11580	ARF32	6.96193	2.23809	-1.63722	5e-05
AT3G12460	-	9.6794	3.97822	-1.28279	0.00075
AT3G13175	-	107.437	52.5091	-1.03285	5e-05
AT3G13610	F6'H1	13.0342	2.00425	-2.70117	0.0038
AT3G13790	CWINV1	1.31618	0.642194	-1.03527	0.031
AT3G13910	-	23.4986	11.6011	-1.01832	0.0002
AT3G14040	-	1.52064	0.254923	-2.57655	0.0039
AT3G15170	NAC054	2.4342	0.743871	-1.71032	0.0121
AT3G15358	-	8.23195	3.52189	-1.22488	0.0017
AT3G15650	-	20.7599	10.0126	-1.05198	0.00915
AT3G15950	NAI2	1.89348	0.905435	-1.06436	0.00425
AT3G16400	NSP1	55.2903	22.3615	-1.30601	5e-05
AT3G17010	-	78.4553	5.7919	-3.75976	5e-05
AT3G18020	-	1.20818	0.463553	-1.38203	0.0117
AT3G19184	-	5.45786	1.25918	-2.11585	5e-05
AT3G20180	-	10.8286	4.74203	-1.19127	0.0384
AT3G20395	-	14.4611	3.77183	-1.93884	5e-05
AT3G20480	LPXK	1.74029	0.625431	-1.47641	0.01415
AT3G21950	-	6.01432	1.42791	-2.0745	5e-05
AT3G22410	-	4.43816	1.85352	-1.2597	0.00065
AT3G23150	ETR2	2.17816	0.719636	-1.59777	5e-05
AT3G23290	LSH4	13.91	5.15358	-1.43247	5e-05
AT3G23370	-	2.14464	0.980404	-1.12929	0.00235
AT3G24332	-	2.93768	0.295053	-3.31563	0.00115
AT3G25640	-	13.336	5.30381	-1.33023	5e-05
AT3G25717	RTFL16	20.7058	5.88555	-1.81478	5e-05
AT3G25740	MAP1C	2.13902	0.828914	-1.36766	0.02235
AT3G25760	AOC1	3.1877	0.721991	-2.14246	0.0038
AT3G26090	RGS1	5.56888	2.71418	-1.03687	0.00025
AT3G26140	-	1.52516	0.515166	-1.56585	0.00955
AT3G26200	CYP71B22	15.0905	7.34231	-1.03933	5e-05
AT3G26210	CYP71B23	1.31059	0.494104	-1.40733	0.0175
AT3G27025	-	5.81545	1.30192	-2.15925	5e-05
AT3G27220	-	8.19906	3.46026	-1.24458	5e-05
AT3G27416	-	4.09433	1.27611	-1.68188	0.0435
AT3G28470	ATMYB35	11.8128	4.81183	-1.2957	5e-05
AT3G28580	-	11.5026	5.13207	-1.16435	5e-05
AT3G28750	-	1.40684	0.428902	-1.71374	0.0286
AT3G28980	-	1.76113	0.325404	-2.43619	0.00375
AT3G29410	TPS25	2.60763	1.07246	-1.28181	0.0015
AT3G29590	5MAT	1.50503	0.266986	-2.49496	0.0152
AT3G44550	FAR5	1.95329	0.693796	-1.49332	0.0049
AT3G45730	-	1.62782	0.242522	-2.74676	0.0135
AT3G47220	PLC9	0.851487	0.127874	-2.73527	0.0177
AT3G47830	-	2.23506	0.894191	-1.32166	0.04335
AT3G48230	-	0.990578	0.153985	-2.68548	0.01825
AT3G48540	-	6.62078	2.10162	-1.6555	0.002
AT3G49540	-	2.74963	0.707686	-1.95806	0.0186
AT3G50170	-	2.56629	0.917397	-1.48406	0.0013
AT3G50410	DOF3.4	20.8323	6.87487	-1.59942	5e-05
AT3G50700	IDD2	9.46137	4.48249	-1.07775	5e-05
AT3G50870	GATA18	12.7299	5.83072	-1.12648	5e-05
AT3G51280	-	25.34	12.278	-1.04534	5e-05
AT3G51450	SSL7	7.90797	3.36275	-1.23366	5e-05
AT3G51660	-	6.3318	2.174	-1.54226	0.00305
AT3G53365	-	20.4462	6.94134	-1.55855	0.01925
AT3G54040	-	3.19851	0.836486	-1.93498	0.00585
AT3G56640	SEC15A	0.99275	0.390405	-1.34646	0.0134
AT3G57500	-	16.2209	6.54078	-1.31032	5e-05
AT3G58000	VQ25	4.36649	0.856811	-2.34942	0.02585
AT3G58070	GIS	2.3902	0.977379	-1.29014	0.0181
AT3G58100	PDCB5	15.8358	7.51926	-1.07453	5e-05
AT3G60280	UCC3	8.52074	2.94545	-1.53249	5e-05
AT3G60670	-	3.89324	0.804431	-2.27493	0.0007
AT3G62100	IAA30	5.18856	2.12915	-1.28506	0.01195
AT3G62150	ABCB21	1.28504	0.576517	-1.15638	0.0014
AT3G63010	GID1B	25.243	11.5024	-1.13395	5e-05
AT4G00530	-	95.3489	46.691	-1.03007	0.00115
AT4G01250	WRKY22	6.39115	2.27751	-1.48861	0.0001
AT4G01700	-	18.7659	6.78707	-1.46726	0.0382
AT4G02075	PIT1	3.36179	1.44695	-1.21622	0.0244
AT4G02380	SAG21	16.1966	7.63999	-1.08405	0.0001
AT4G02670	IDD12	1.70091	0.568584	-1.58086	0.0223
AT4G02810	FAF1	8.54136	3.28307	-1.37942	0.0002
AT4G03635	-	3.57836	0.942743	-1.92436	0.0186
AT4G04220	AtRLP46	1.30834	0.374143	-1.80608	0.00365
AT4G10150	ATL7	1.86616	0.239778	-2.9603	0.04925
AT4G10270	-	267.108	92.6485	-1.52758	5e-05
AT4G10550	-	0.934145	0.46282	-1.0132	0.0348
AT4G10640	IQD16	2.70453	0.55776	-2.27766	0.0006
AT4G11190	DIR13	150.5	36.0445	-2.06191	5e-05
AT4G11330	MPK5	4.82995	1.8413	-1.39128	0.00015
AT4G11911	-	3.76665	1.33451	-1.49698	0.0138
AT4G11990	-	2.89107	1.38613	-1.06054	0.0036
AT4G12740	MYH	3.45652	1.31498	-1.39428	0.00045
AT4G12870	-	24.2992	8.90949	-1.4475	5e-05
AT4G13195	CLE44	19.5184	9.28998	-1.07109	5e-05
AT4G13370	-	6.47433	3.06516	-1.07877	0.0095
AT4G13600	-	3.66398	0.27168	-3.75343	0.019
AT4G14090	UGT75C1	7.66139	3.33211	-1.20117	0.0075
AT4G14103	-	1.90582	0.59102	-1.68913	0.01845
AT4G14120	-	5.314	2.46503	-1.10819	0.00115
AT4G14365	XBAT34	3.44251	1.13926	-1.59537	0.00075
AT4G15563	-	2.17415	0.757724	-1.52071	0.02615
AT4G16050	-	1.32675	0.553337	-1.26166	0.01095
AT4G16270	PER40	157.149	66.319	-1.24464	5e-05
AT4G16550	-	2.27543	0.74625	-1.60841	0.00065
AT4G17800	AHL23	1.50362	0.157638	-3.25376	0.0366
AT4G18270	ATTRANS 11	2.66156	1.28097	-1.05504	0.0087
AT4G18465	-	1.01326	0.457361	-1.1476	0.03045
AT4G18490	-	1.06261	0.2857	-1.89504	0.0062
AT4G18750	DOT4	2.05149	0.840531	-1.2873	0.00045
AT4G19030	NIP1-1	3.12919	1.35829	-1.204	0.0064
AT4G21220	LPXD2	3.95833	1.70572	-1.21451	0.007
AT4G21520	-	6.39623	2.96757	-1.10794	0.0004
AT4G21850	MSRB9	27.4976	5.39937	-2.34844	5e-05
AT4G22300	SOBER1	20.8493	9.74306	-1.09755	5e-05
AT4G22490	-	14.1662	1.09976	-3.6872	0.0004
AT4G22880	LDOX	10.0245	0.86353	-3.53714	5e-05
AT4G22900	-	1.63915	0.40075	-2.03217	0.01535
AT4G23870	-	59.7365	27.4627	-1.12114	5e-05
AT4G24110	-	60.7994	17.9851	-1.75726	5e-05
AT4G24265	-	20.0561	8.76016	-1.19501	0.0001
AT4G24540	AGL24	3.95136	0.458461	-3.10748	0.00595
AT4G25150	-	11.975	5.8671	-1.0293	5e-05
AT4G25433	-	9.69678	3.74207	-1.37367	0.0014
AT4G25515	SLK3	3.58805	1.73504	-1.04823	0.0006
AT4G25750	ABCG4	3.57894	1.74177	-1.03898	0.00275
AT4G26300	emb1027	4.08893	1.85109	-1.14335	0.03635
AT4G27450	-	66.3676	30.0422	-1.14349	5e-05
AT4G28430	RTNLB18	5.86941	2.73658	-1.10084	0.00015
AT4G28560	RIC7	1.70145	0.48189	-1.81999	0.0072
AT4G28703	-	6.31265	2.6514	-1.25149	0.01985
AT4G29170	MND1	21.0583	8.80393	-1.25817	5e-05
AT4G29270	-	6.62154	2.35184	-1.49338	0.00065
AT4G30090	-	9.6652	4.47983	-1.10936	5e-05
AT4G31020	-	7.70385	3.73225	-1.04554	0.01765
AT4G31500	CYP83B1	15.6383	5.85855	-1.41647	5e-05
AT4G31610	REM1	18.6136	7.76684	-1.26096	5e-05
AT4G31615	REM2	1.53191	0.674723	-1.18297	0.0264
AT4G31690	REM9	1.97212	0.911732	-1.11307	0.02715
AT4G31805	POLAR	4.47065	1.35056	-1.72692	5e-05
AT4G32540	YUC1	1.31712	0.3656	-1.84905	0.0208
AT4G32950	-	2.31532	0.776002	-1.57708	0.01865
AT4G33070	PDC1	4.17238	0.7918	-2.39766	5e-05
AT4G33260	CDC20-2	8.23991	3.51048	-1.23096	5e-05
AT4G33270	CDC20-1	17.2825	8.43535	-1.03479	5e-05
AT4G33560	-	128.946	33.8006	-1.93165	5e-05
AT4G33620	ULP2A	1.68556	0.841715	-1.00183	0.01125
AT4G34400	-	143.807	54.9085	-1.38903	5e-05
AT4G34420	-	1.45492	0.620167	-1.23021	0.03355
AT4G34610	BLH6	2.45519	0.928962	-1.40214	0.00115
AT4G35190	LOG5	66.984	31.7247	-1.07821	5e-05
AT4G35900	FD	12.883	3.478	-1.88913	5e-05
AT4G36060	BHLH11	1.50069	0.517792	-1.53518	0.03895
AT4G37095	-	423.951	131.703	-1.68661	0.01455
AT4G37390	YDK1	8.35805	2.56325	-1.70519	5e-05
AT4G37740	GRF2	9.68037	4.81335	-1.00802	5e-05
AT4G37870	PCKA	82.5991	40.649	-1.02291	5e-05
AT5G01730	SCAR4	1.56741	0.648191	-1.27389	0.00075
AT5G01850	-	5.41885	2.63749	-1.03882	0.0003
AT5G02550	-	140.701	67.1474	-1.06723	5e-05
AT5G03350	-	88.0591	28.461	-1.62949	5e-05
AT5G05850	PIRL1	1.09884	0.406652	-1.43412	0.03125
AT5G05940	ROPGEF5	4.22224	1.82277	-1.21187	0.00035
AT5G06380	-	5.67008	1.56424	-1.8579	0.00025
AT5G06730	PER54	0.896801	0.167267	-2.42263	0.02765
AT5G08490	PCMP-E32	1.25209	0.561728	-1.1564	0.0145
AT5G08565	-	14.7969	6.90239	-1.10013	0.00035
AT5G09780	REM23	5.50723	0.583964	-3.23738	0.00125
AT5G09970	CYP78A7	21.0399	4.66984	-2.17168	5e-05
AT5G10170	IPS3	76.9939	16.1612	-2.25221	5e-05
AT5G10680	-	2.63769	0.98337	-1.42347	0.03345
AT5G10760	-	4.3162	1.33956	-1.688	0.00015
AT5G11300	CYCA2-2	4.75029	1.55271	-1.61323	5e-05
AT5G11590	DREB3	2.88957	1.05239	-1.45719	0.00505
AT5G12970	-	5.66001	2.82767	-1.00119	5e-05
AT5G14070	GRXC8	55.218	9.1606	-2.59162	5e-05
AT5G14380	AGP6	3.03111	1.04709	-1.53346	0.01245
AT5G14690	-	7.37628	2.92926	-1.33236	0.00255
AT5G15720	GLIP7	28.9418	6.83088	-2.08301	5e-05
AT5G15760	-	14.024	6.81481	-1.04116	0.00065
AT5G16590	LRR1	3.49744	1.7445	-1.00349	0.0011
AT5G17000	-	4.653	1.89986	-1.29227	0.0007
AT5G17220	GSTF12	18.0197	8.9303	-1.0128	5e-05
AT5G17810	WOX12	2.49223	0.661967	-1.91261	0.00655
AT5G19020	PCMP-E42	1.225	0.500992	-1.28992	0.01785
AT5G19830	-	5.67457	1.91458	-1.56748	0.00045
AT5G22440	RPL10AC	190.506	94.2147	-1.01581	5e-05
AT5G23000	RAX1	0.960157	0.156923	-2.61321	0.02715
AT5G23820	-	17.9142	4.99846	-1.84155	5e-05
AT5G24420	PGL5	50.6709	23.7171	-1.09523	5e-05
AT5G24860	FPF1	52.0249	7.09852	-2.87361	5e-05
AT5G24910	CYP714A1	7.6387	2.32123	-1.71843	5e-05
AT5G25950	-	21.5029	4.33744	-2.30962	5e-05
AT5G26690	-	5.60146	1.973	-1.50541	0.01325
AT5G28442	-	6.41636	3.14933	-1.02671	0.0153
AT5G34930	TYRAAT1	0.943891	0.281555	-1.7452	0.0244
AT5G36001	-	8.65291	0.723829	-3.57946	0.02755
AT5G36910	THI2.2	8.01632	2.72743	-1.5554	0.0009
AT5G37590	-	1.55232	0.572144	-1.43997	0.0108
AT5G37860	-	3.36392	0.562596	-2.57998	0.0162
AT5G39330	-	11.0471	1.9046	-2.53611	5e-05
AT5G39420	cdc2cAt	0.830902	0.291729	-1.51005	0.023
AT5G39890	PCO2	10.2162	4.47344	-1.1914	5e-05
AT5G40316	-	2.90343	1.17345	-1.307	0.0465
AT5G41890	-	35.5871	15.4017	-1.20827	5e-05
AT5G42210	-	0.937984	0.373309	-1.32919	0.04105
AT5G44440	-	1.1237	0.513254	-1.13051	0.0483
AT5G45276	-	4.18091	1.64052	-1.34966	0.0003
AT5G47590	-	62.5587	22.0749	-1.5028	5e-05
AT5G47600	HSP14.7	661.89	187.469	-1.81994	5e-05
AT5G48170	SNE	3.60437	0.585442	-2.62215	0.01565
AT5G48450	sks3	1.33355	0.544989	-1.29097	0.01725
AT5G48900	-	6.09259	2.82177	-1.11046	0.00025
AT5G49152	-	21.7426	8.17758	-1.41078	0.00955
AT5G49560	-	6.12401	2.33598	-1.39045	0.0021
AT5G50012	CPuORF36	7.80656	3.77274	-1.04907	5e-05
AT5G51330	DYAD	1.17851	0.250077	-2.23652	0.0096
AT5G52600	MYB82	48.8881	16.6017	-1.55815	5e-05
AT5G52860	ABCG8	8.83886	3.6787	-1.26466	5e-05
AT5G52900	MAKR6	1.33555	0.394171	-1.76054	0.02995
AT5G54060	A3G2XYLT	3.21353	0.307644	-3.38483	0.0006
AT5G54400	-	4.07841	0.534901	-2.93066	0.00175
AT5G54510	GH3.6	8.67438	2.86638	-1.59753	5e-05
AT5G54900	RBP45A	49.7574	24.8606	-1.00105	5e-05
AT5G55330	AT6	9.17843	4.16537	-1.1398	0.00035
AT5G55450	-	361.974	153.228	-1.2402	5e-05
AT5G56090	COX15	5.49066	2.69444	-1.027	0.0003
AT5G56120	-	62.4685	28.913	-1.11141	5e-05
AT5G57090	PIN2	0.813363	0.173186	-2.23158	0.0112
AT5G57450	XRCC3	1.54636	0.549112	-1.4937	0.02245
AT5G57660	COL5	3.19856	1.29687	-1.30238	0.00275
AT5G57720	-	73.035	12.8489	-2.50695	5e-05
AT5G57785	-	45.039	11.2615	-1.99978	5e-05
AT5G58670	PLC1	2.00223	0.965278	-1.05259	0.0086
AT5G59305	CLE46	25.5378	1.78694	-3.83707	0.0002
AT5G60300	LECRK19	4.50761	2.06288	-1.1277	0.0001
AT5G60650	-	39.7727	11.6976	-1.76557	5e-05
AT5G60890	MYB34	3.47541	1.60644	-1.11332	0.00595
AT5G60910	AGL8	40.0048	19.9961	-1.00046	5e-05
AT5G60950	COBL5	1.97542	0.675876	-1.54733	0.0219
AT5G61850	LFY	6.82125	0.438876	-3.95815	0.00035
AT5G62165	AGL42	20.7495	9.38086	-1.14529	5e-05
AT5G63850	AAP4	3.62065	1.54524	-1.22842	0.00055
AT5G64060	anac103	1.67911	0.563943	-1.57407	0.00465
AT5G64540	-	1.82122	0.639568	-1.50973	0.0055
AT5G64770	RGF9	2.60353	0.519932	-2.32407	0.0284
AT5G65530	-	2.68933	1.03201	-1.38179	0.00145
AT5G66390	PER72	14.9817	2.37762	-2.65561	5e-05
AT5G66440	-	6.37822	2.92133	-1.12653	0.0036
AT5G66800	-	18.8007	8.7702	-1.1001	5e-05
AT5G66940	DOF5.8	8.42547	2.08149	-2.01714	0.00065
AT5G67270	EB1C	42.3063	20.0949	-1.07404	5e-05
AT5G67460	-	27.5107	7.10747	-1.95258	5e-05

## Sheet: 02=Day0_WW_M-L
INC= 1582, DEC=1000
Gene_id	gene	012	013	log2(fold_change)	p_value
AT1G01010	NAC001	0.465432	1.27646	1.4555	0.0216
AT1G01470	LEA14	10.3828	33.3271	1.6825	5e-05
AT1G01590	FRO1	0.588728	1.21258	1.0424	0.02825
AT1G01750	ADF10	2.75871	6.48669	1.23349	0.00685
AT1G01770	-	3.07896	9.1604	1.57297	5e-05
AT1G01780	PLIM2B	4.98473	42.8058	3.10222	5e-05
AT1G02340	HFR1	2.39114	5.15784	1.10907	0.00195
AT1G02660	-	3.48857	8.84941	1.34294	5e-05
AT1G03070	-	0.529181	4.80062	3.18139	0.00025
AT1G03120	ATRAB28	1.07582	3.1651	1.55681	0.04795
AT1G03170	FAF2	10.9296	30.7134	1.49063	5e-05
AT1G03550	SCAMP2	4.45868	9.71237	1.12321	0.0013
AT1G03870	FLA9	17.9158	74.0652	2.04756	5e-05
AT1G03935	-	1512.34	3612.6	1.25626	0.006
AT1G04040	-	5.65705	31.9163	2.49617	5e-05
AT1G04090	-	0.680578	1.837	1.43252	0.00275
AT1G04450	RIC3	0.0905363	7.47778	6.36797	0.0133
AT1G04500	-	0.294334	3.69739	3.65098	0.0007
AT1G04580	AAO4	0.157803	2.589	4.0362	5e-05
AT1G04600	XI-A	0.402416	0.851094	1.08063	0.00465
AT1G04610	YUC3	0.294243	1.27198	2.112	0.0062
AT1G04890	-	0.298692	3.11593	3.38293	5e-05
AT1G04920	SPS3	0.615499	2.86711	2.21977	5e-05
AT1G05290	-	0.29365	4.84282	4.04368	0.0037
AT1G05340	-	1.85631	14.0152	2.91649	5e-05
AT1G05550	-	8.29631	23.3426	1.49242	5e-05
AT1G05577	-	0.439138	8.38268	4.25467	5e-05
AT1G05680	UGT74E2	0.660604	4.9957	2.91883	5e-05
AT1G05810	ARA	1.23299	2.65815	1.10826	0.03785
AT1G06265	-	3.40835	85.0592	4.64132	5e-05
AT1G06350	-	35.0363	110.79	1.66091	5e-05
AT1G06475	-	10.1422	24.5981	1.27817	5e-05
AT1G06620	-	0.678807	4.46446	2.71741	5e-05
AT1G06645	-	0.903118	2.64702	1.55138	0.0037
AT1G06830	GRXS11	1.68153	5.64097	1.74617	0.0162
AT1G06990	-	3.24145	17.1415	2.40278	5e-05
AT1G07120	-	0.335124	2.11824	2.6601	0.00265
AT1G07590	-	89.8478	276.722	1.62288	5e-05
AT1G07610	MT1C	1.18901	8.51872	2.84088	0.005
AT1G07645	ATDSI-1VOC	0.355011	27.8348	6.29288	0.0305
AT1G07750	-	31.0999	72.3583	1.21825	5e-05
AT1G08170	-	0.0601075	2.32041	5.27069	0.01755
AT1G08500	ENODL18	0.975105	3.45483	1.82499	0.00225
AT1G08670	-	0.46239	3.17593	2.78	0.01885
AT1G08730	XI-C	0.550551	3.98028	2.85392	5e-05
AT1G08890	SUGTL4	0.360016	0.924023	1.35987	0.0488
AT1G09155	PP2B15	0.665326	1.83546	1.46401	0.019
AT1G09310	-	430.599	873.55	1.02055	5e-05
AT1G09580	-	12.9637	32.2716	1.31579	5e-05
AT1G10770	-	0.0551922	96.1447	10.7665	0.01755
AT1G11080	SCPL31	0.719355	2.38161	1.72716	0.0007
AT1G11180	SCAMP5	2.11306	4.81288	1.18757	0.0021
AT1G11190	ENDO1	2.08387	23.591	3.5009	5e-05
AT1G11545	XTH8	1.88902	8.17138	2.11294	5e-05
AT1G11580	PME18	10.9544	24.7027	1.17316	5e-05
AT1G11740	-	0.458994	2.86464	2.64181	5e-05
AT1G11755	LEW1	4.30037	10.3544	1.26771	0.0144
AT1G11990	-	0.34542	1.39559	2.01445	0.0041
AT1G12080	-	88.5824	555.602	2.64896	5e-05
AT1G12090	ELP	853.371	2392.36	1.48719	5e-05
AT1G12240	BFRUCT4	5.31829	22.0161	2.04952	5e-05
AT1G12450	-	1.62037	3.68818	1.18659	0.0054
AT1G12640	LPLAT1	2.74457	6.32193	1.20379	5e-05
AT1G12780	UGE1	14.1226	44.941	1.67003	5e-05
AT1G13130	-	0.107765	2.29951	4.41537	0.0319
AT1G13150	CYP86C4	3.06329	20.6764	2.75483	5e-05
AT1G13245	RTFL17	9.58101	25.7916	1.42865	5e-05
AT1G13820	-	2.52778	5.77303	1.19146	0.00045
AT1G13830	-	0.43219	5.48619	3.66607	0.00545
AT1G13950	ELF5A-1	3.00716	32.9547	3.45401	5e-05
AT1G13970	-	0.796845	9.79794	3.62011	5e-05
AT1G13990	-	4.07613	10.315	1.33947	0.0001
AT1G14250	APY5	0.0386435	1.13017	4.87017	0.0133
AT1G14280	PKS2	5.99661	20.6948	1.78705	5e-05
AT1G14330	-	3.49083	7.12806	1.02994	0.0001
AT1G14860	NUDT18	2.26176	4.98947	1.14144	0.003
AT1G15360	WIN1	31.4942	76.4333	1.27912	5e-05
AT1G15415	-	8.53288	330.594	5.27588	0.00605
AT1G15670	-	10.9748	22.5633	1.03978	5e-05
AT1G15960	NRAMP6	4.43297	11.286	1.3482	0.02155
AT1G16360	ALIS4	0.194961	6.20252	4.9916	0.0063
AT1G16825	RTNLB23	13.17	26.5826	1.01322	5e-05
AT1G16850	-	3.72872	9.57081	1.35996	0.0008
AT1G16960	-	5.95029	22.2049	1.89984	0.01505
AT1G17030	-	0.639002	14.3017	4.48422	5e-05
AT1G17180	GSTU25	0.162041	8.00179	5.62589	0.04915
AT1G17380	TIFY11A	9.96657	48.495	2.28267	5e-05
AT1G17420	LOX3	6.99501	19.8426	1.5042	5e-05
AT1G17620	-	6.28848	17.0033	1.43503	5e-05
AT1G17700	PRA1F1	1.48626	6.41627	2.11005	0.00015
AT1G17710	-	20.0724	47.3271	1.23745	5e-05
AT1G18150	MPK8	6.03667	12.6694	1.06952	5e-05
AT1G18280	-	2.30694	179.232	6.27971	5e-05
AT1G18400	BEE1	1.08211	4.55312	2.073	0.0002
AT1G18470	-	4.9289	10.883	1.14274	5e-05
AT1G18520	TET11	2.00713	19.8742	3.30769	5e-05
AT1G18530	CML15	0.235196	2.11967	3.1719	0.01355
AT1G18590	SOT17	3.21225	6.92844	1.10895	0.00035
AT1G18810	PKS3	0.526223	5.0643	3.26662	5e-05
AT1G18990	MYOB5	0.144995	4.61904	4.99352	0.00585
AT1G19180	TIFY10A	66.6716	178.27	1.41892	5e-05
AT1G19200	-	0.419739	2.99172	2.83341	0.01705
AT1G19300	GATL1	11.0105	22.0563	1.00231	5e-05
AT1G19510	RL5	2.1214	13.5875	2.67919	0.0001
AT1G19780	CNGC8	0.0910134	1.15219	3.66215	0.01375
AT1G19940	AtGH9B5	2.6249	8.59956	1.712	5e-05
AT1G19960	-	11.7184	44.2642	1.91737	5e-05
AT1G20120	-	15.7705	108.157	2.77783	5e-05
AT1G20130	APG	103.259	652.523	2.65976	5e-05
AT1G20132	-	4.65401	11.0291	1.24477	5e-05
AT1G20190	EXPA11	0.927724	35.2916	5.24948	5e-05
AT1G20350	TIM17-1	0.23937	2.81436	3.55549	0.02135
AT1G20440	COR47	63.8664	181.857	1.50967	5e-05
AT1G20470	-	2.99911	7.81923	1.38249	0.01715
AT1G20510	4CLL5	3.76693	10.6641	1.50131	5e-05
AT1G20680	-	1.04539	3.20127	1.6146	0.0058
AT1G20823	ATL80	5.74262	17.5556	1.61215	5e-05
AT1G21000	-	1.84216	9.53807	2.3723	5e-05
AT1G21130	-	0.390174	2.13006	2.44871	0.0021
AT1G21140	-	0.448553	6.59735	3.87854	0.0006
AT1G21270	WAK2	1.47754	3.20594	1.11754	0.03025
AT1G21327	-	2.42749	15.4789	2.67276	0.02915
AT1G21540	AEE9	10.8032	31.1728	1.52883	5e-05
AT1G21550	CML44	0.483131	3.54792	2.87649	0.00645
AT1G22065	-	1.26932	9.90078	2.96348	0.0004
AT1G22110	-	2.25253	5.78475	1.36071	5e-05
AT1G22380	UGT85A3	1.25121	8.94069	2.83706	5e-05
AT1G22400	UGT85A1	0.70426	7.81744	3.47252	5e-05
AT1G22460	-	1.24898	2.75306	1.14029	0.00175
AT1G22470	-	3.39146	8.28876	1.28925	0.0092
AT1G22640	MYB3	25.4948	57.811	1.18114	5e-05
AT1G22710	SUC2	16.2353	47.7792	1.55725	5e-05
AT1G22730	-	2.41117	7.30202	1.59856	5e-05
AT1G22760	PAB3	4.43514	81.5673	4.20094	5e-05
AT1G22890	-	2.64282	10.3651	1.97158	0.0005
AT1G23010	LPR1	0.657223	1.36617	1.05568	0.02
AT1G23040	-	16.0659	46.4498	1.53167	5e-05
AT1G23050	-	4.12012	10.0442	1.2856	0.0003
AT1G23060	-	2.8955	12.8563	2.15059	5e-05
AT1G23090	SULTR3	2.25955	4.63239	1.03572	0.00035
AT1G23110	-	0.940958	4.57602	2.28189	0.00645
AT1G23130	-	20.9919	308.399	3.87689	5e-05
AT1G23140	-	1.82328	5.91078	1.69681	0.00345
AT1G23150	-	12.5531	45.1733	1.84743	5e-05
AT1G23250	-	0.544287	8.75093	4.007	0.0024
AT1G23350	-	1.42003	7.23617	2.3493	0.0004
AT1G23390	-	8.1375	19.5752	1.26637	5e-05
AT1G23420	YAB4	4.93285	45.8993	3.21798	5e-05
AT1G23460	-	0.485351	1.40489	1.53336	0.01275
AT1G23480	CSLA3	1.30268	3.30763	1.34432	0.0002
AT1G23570	-	1.23891	232.968	7.55491	0.0398
AT1G23580	-	0.271347	46.446	7.41927	0.006
AT1G23590	-	0.760836	29.5871	5.28124	5e-05
AT1G23600	-	1.09971	39.9877	5.18436	5e-05
AT1G23730	BCA3	5.46583	43.9515	3.0074	5e-05
AT1G23800	ALDH2B7	4.46694	12.7241	1.5102	5e-05
AT1G23850	-	0.28203	1.3795	2.29022	0.01045
AT1G24030	-	1.06355	6.10334	2.52071	0.00275
AT1G24400	LHT2	7.90219	33.5684	2.08678	5e-05
AT1G24520	BCP1	0.458219	82.1486	7.48606	0.00735
AT1G24540	CYP86C1	0.0979616	4.86233	5.63329	0.0174
AT1G24570	-	0.339844	1.40101	2.04352	0.01585
AT1G24575	-	9.93117	60.455	2.60583	5e-05
AT1G25230	PAP4	8.9946	41.0713	2.191	5e-05
AT1G25330	BHLH75	3.65679	41.992	3.52146	5e-05
AT1G25340	MYB116	0.381325	3.09844	3.02245	0.0023
AT1G25370	-	4.66219	11.2081	1.26546	5e-05
AT1G25400	-	0.429139	1.93674	2.17412	0.0056
AT1G25425	CLE43	0.737379	2.80046	1.92518	0.02735
AT1G25530	-	2.67844	5.4038	1.01258	0.0204
AT1G26310	CAL	1.01792	2.15747	1.08372	0.047
AT1G26480	GRF12	0.725063	27.2235	5.2306	5e-05
AT1G26558	-	2.11225	6.53449	1.62929	0.0144
AT1G26610	-	0.910451	4.23942	2.21921	5e-05
AT1G26710	-	1.80107	33.5683	4.22018	5e-05
AT1G26720	-	3.41929	12.6761	1.89034	0.00085
AT1G26820	RNS3	2.52026	22.954	3.1871	5e-05
AT1G26920	-	6.49283	22.8263	1.81378	5e-05
AT1G26930	-	1.59068	5.78256	1.86206	5e-05
AT1G26945	PRE6	133.931	296.61	1.14707	5e-05
AT1G27045	ATHB-54	9.0698	45.2394	2.31844	5e-05
AT1G27360	SPL11	15.1329	34.5922	1.19276	5e-05
AT1G27920	MAP65-8	2.45684	5.13962	1.06486	0.001
AT1G27921	-	2.07838	11.6135	2.48226	0.0023
AT1G28230	PUP1	6.87617	17.49	1.34685	5e-05
AT1G28430	CYP705A24	0.0931787	12.054	7.0153	0.04035
AT1G29010	-	0.497996	2.45629	2.30227	0.00545
AT1G29140	-	0.342508	228.401	9.38122	0.00585
AT1G29200	-	1.95951	5.17734	1.40172	0.0053
AT1G29230	CIPK18	0.207873	2.32062	3.48073	0.00255
AT1G29430	SAUR62	4.42324	10.9167	1.30336	0.0008
AT1G29450	SAUR64	1.2851	7.54065	2.55281	0.00625
AT1G29460	SAUR65	1.13302	7.08891	2.64539	0.00145
AT1G29500	SAUR66	10.4444	32.8916	1.65498	5e-05
AT1G29510	SAUR67	5.53492	19.5466	1.82028	5e-05
AT1G29660	-	0.485892	4.32295	3.15331	0.00015
AT1G30040	GA2OX2	4.58373	9.25032	1.01298	5e-05
AT1G30050	-	0.376945	2.94497	2.96583	0.0004
AT1G30135	TIFY5A	0.477354	4.03373	3.07898	0.0178
AT1G30260	-	2.55963	9.57086	1.90271	0.00015
AT1G30280	-	1.8874	7.57231	2.00434	5e-05
AT1G31750	-	0.489049	4.71822	3.27019	0.0102
AT1G31770	ABCG14	4.69509	9.96093	1.08513	5e-05
AT1G32180	CSLD6	0.181301	1.00364	2.46878	0.00135
AT1G32361	ATL81	0.0312913	5.82039	7.53921	0.01755
AT1G32860	-	1.91124	4.75928	1.31623	0.0001
AT1G33170	-	7.12409	15.3926	1.11146	5e-05
AT1G33270	-	9.97792	21.8812	1.13288	5e-05
AT1G33700	-	2.40567	8.63724	1.84413	5e-05
AT1G33800	GXM3	2.02259	15.1081	2.90104	5e-05
AT1G34040	TAR3	1.41151	3.02265	1.09858	0.0085
AT1G34060	TAR4	0.882549	4.32061	2.29149	5e-05
AT1G35140	EXL1	1.00535	2.69299	1.42152	0.0067
AT1G35310	MLP168	6.50742	83.1656	3.67583	5e-05
AT1G35320	-	6.03347	17.4171	1.52944	5e-05
AT1G35350	PHO1-H8	0.140061	1.06474	2.92637	0.01475
AT1G35720	ANN1	25.3691	73.313	1.531	5e-05
AT1G35910	TPPD	0.573496	2.49424	2.12075	0.00115
AT1G43640	TULP5	1.87921	7.36456	1.97048	5e-05
AT1G44100	AAP5	6.00771	14.4955	1.27072	5e-05
AT1G44224	-	28.4111	72.831	1.3581	5e-05
AT1G44350	ILL6	3.7975	13.2792	1.80605	5e-05
AT1G46768	RAP2-1	0.616483	2.64428	2.10074	0.00865
AT1G47128	RD21A	88.4287	197.293	1.15775	5e-05
AT1G47280	-	2.89123	18.7741	2.69899	5e-05
AT1G48180	-	0.231171	1.77798	2.94321	0.0406
AT1G48470	GLN1-5	3.83255	49.7258	3.69762	5e-05
AT1G48600	NMT2	22.2124	55.0056	1.30821	5e-05
AT1G48750	-	326.844	671.158	1.03805	5e-05
AT1G49200	ATL75	1.57695	3.67	1.21865	0.01145
AT1G49230	ATL78	1.69732	3.4685	1.03106	0.0303
AT1G49740	-	17.025	38.9421	1.19368	5e-05
AT1G49832	-	1.77761	5.23799	1.55908	0.0059
AT1G50290	-	2.29583	5.73461	1.32068	0.0022
AT1G50310	STP9	0.215237	6.64943	4.94923	0.0005
AT1G50830	-	0.995235	2.86628	1.52607	5e-05
AT1G51090	-	1.54455	3.3435	1.11417	0.039
AT1G51340	MATE	0.546553	1.55146	1.5052	0.0054
AT1G51760	ILL4	10.816	37.7527	1.80341	5e-05
AT1G51805	-	2.53401	5.11792	1.01414	5e-05
AT1G52140	-	1.45855	3.99535	1.45379	0.00535
AT1G52190	NPF1.2	18.9146	94.5381	2.3214	5e-05
AT1G52342	-	1.71783	19.8884	3.53327	0.0001
AT1G52400	BGLU18	296.871	886.119	1.57766	5e-05
AT1G52570	PLDALPHA2	0.129061	3.90752	4.92013	0.0011
AT1G52827	CDT1	240.891	545.579	1.17941	5e-05
AT1G52855	-	10.2074	26.1715	1.35838	5e-05
AT1G52880	NAC018	1.66903	3.57698	1.09973	0.0041
AT1G52890	NAC019	3.56411	33.8828	3.24894	5e-05
AT1G53560	-	8.83464	21.3432	1.27254	5e-05
AT1G53830	PME2	0.113485	1.9858	4.12914	0.00685
AT1G54020	-	28.5129	85.1079	1.57768	5e-05
AT1G54450	B''DELTA	4.03495	15.2632	1.91944	5e-05
AT1G54560	XI-E	0.0826971	4.83609	5.86986	0.0001
AT1G54570	-	13.0637	29.314	1.16602	5e-05
AT1G54575	-	3.79344	20.0701	2.40347	5e-05
AT1G54860	-	1.01786	152.67	7.22874	5e-05
AT1G55020	LOX1	3.18735	17.2736	2.43814	5e-05
AT1G55260	-	93.5909	373.916	1.99827	5e-05
AT1G56360	PAP6	6.12975	13.1855	1.10506	5e-05
AT1G57560	AtMYB50	0.497641	1.81521	1.86695	0.0117
AT1G57590	PAE2	0.1133	0.835842	2.88308	0.0481
AT1G57750	CYP96A15	68.0892	194.731	1.51598	5e-05
AT1G57990	PUP18	5.08953	10.3037	1.01756	0.0001
AT1G58160	-	4.40409	9.95562	1.17667	0.00615
AT1G58210	EMB1674	1.21007	3.73518	1.62609	5e-05
AT1G58270	ZW9	0.440857	1.20431	1.44982	0.02045
AT1G58370	RXF12	1.38656	6.14263	2.14735	5e-05
AT1G59640	BPE	15.217	110.823	2.8645	5e-05
AT1G59730	TRX7	1.0329	8.75651	3.08365	0.00165
AT1G59740	NPF4.3	0.645989	13.3154	4.36545	5e-05
AT1G60030	NAT7	0.698805	4.09549	2.55108	5e-05
AT1G60270	BGLU6	0.398116	1.09587	1.46081	0.031
AT1G60590	-	1.67703	4.56313	1.44411	0.0001
AT1G61110	NAC025	35.009	76.2959	1.12388	5e-05
AT1G61560	MLO6	0.317194	2.7975	3.1407	5e-05
AT1G61563	RALFL8	1.32989	964.52	9.50235	5e-05
AT1G61680	TPS14	4.51789	12.9009	1.51375	0.00015
AT1G61740	-	12.1326	31.935	1.39626	5e-05
AT1G61795	RIC9	2.93002	9.39113	1.68039	5e-05
AT1G61860	-	0.965431	4.18657	2.11652	0.0001
AT1G62290	APA2	0.536423	1.96363	1.87208	0.0014
AT1G62370	-	7.17762	16.6503	1.21397	0.0001
AT1G62560	FMOGS-OX3	0.197318	3.03781	3.94444	0.0039
AT1G62660	BFRUCT3	3.26862	12.2159	1.902	5e-05
AT1G62770	-	0.627137	3.57403	2.5107	0.0025
AT1G62990	KNAT7	3.35128	16.912	2.33526	5e-05
AT1G63180	UGE3	11.4628	32.631	1.50929	5e-05
AT1G63300	-	3.44474	7.26186	1.07595	5e-05
AT1G63840	-	31.2199	89.7088	1.52278	5e-05
AT1G64370	-	19.9743	153.534	2.94235	5e-05
AT1G64800	-	1.95757	35.8078	4.19314	0.0008
AT1G65190	-	4.08708	11.0329	1.43266	5e-05
AT1G65590	HEXO3	5.13427	11.8907	1.21161	5e-05
AT1G65800	SD16	0.308069	1.6497	2.42088	0.0002
AT1G65860	FMOGS-OX1	0.0228747	0.93958	5.36019	0.01755
AT1G66200	GLN1-2	125.968	452.1	1.84358	5e-05
AT1G66230	MYB20	0.467114	1.37391	1.55644	0.0301
AT1G66235	-	0.106852	8.79527	6.36304	0.0133
AT1G66350	RGL1	77.2246	184.852	1.25924	5e-05
AT1G66360	-	0.449809	12.4525	4.79098	0.0031
AT1G66540	-	0.115402	2.21072	4.25977	0.0025
AT1G66725	MIR163	3.98281	20.7057	2.37817	5e-05
AT1G66850	-	416.732	2552.49	2.61471	5e-05
AT1G67070	PMI2	0.0205218	2.00422	6.60974	0.01755
AT1G67105	-	3.04347	7.04582	1.21105	0.00325
AT1G67265	DVL3	4.62571	20.8753	2.17405	5e-05
AT1G67420	-	1.25194	2.52342	1.01122	0.0016
AT1G67540	-	0.146119	4.28609	4.87444	0.04405
AT1G67760	-	2.23963	4.89226	1.12724	0.0174
AT1G67860	-	21.859	80.6986	1.88431	5e-05
AT1G67865	-	33.7027	201.178	2.57753	5e-05
AT1G67870	-	47.5255	136.468	1.52179	5e-05
AT1G68110	-	0.166606	4.98046	4.90177	0.00865
AT1G68290	ENDO2	1.05531	9.64064	3.19147	0.04905
AT1G68330	-	1.12256	2.61023	1.21738	0.00985
AT1G68500	-	27.3038	77.3995	1.50322	5e-05
AT1G68600	ALMT5	4.15505	15.9444	1.94011	5e-05
AT1G68725	AGP19	2.01512	7.35821	1.86849	0.00035
AT1G68825	DVL5	2.28471	5.71735	1.32333	0.0292
AT1G68875	-	313.747	1008.52	1.68457	5e-05
AT1G69080	-	4.53187	9.21052	1.02318	0.00155
AT1G69430	-	0.924977	3.12578	1.75673	0.0004
AT1G69540	AGL94	0.138308	3.14127	4.50539	0.0087
AT1G69850	NPF4.6	15.2701	40.6508	1.41258	5e-05
AT1G69940	PPME1	0.570787	249.609	8.7725	5e-05
AT1G69970	CLE26	2.04901	8.92744	2.12332	0.014
AT1G70230	AXY4	1.68219	3.84379	1.19219	0.0012
AT1G70410	BCA4	13.7207	35.7518	1.38166	5e-05
AT1G70505	-	1.13485	2.69152	1.24592	0.0158
AT1G70640	-	1.16177	2.96232	1.35041	0.02585
AT1G70670	PXG4	11.1953	23.8728	1.09248	5e-05
AT1G70680	PXG5	0.0460569	1.04047	4.49768	0.01755
AT1G70690	CRRSP2	1.38698	8.69268	2.64785	5e-05
AT1G70700	TIFY7	53.8876	173.972	1.69083	5e-05
AT1G70720	-	3.43469	41.2338	3.58558	5e-05
AT1G70790	-	21.1519	46.4394	1.13456	5e-05
AT1G70810	-	4.89058	14.3176	1.54971	0.0001
AT1G71030	ATMYBL2	0.415414	1.65595	1.99503	0.0212
AT1G71691	-	0.291849	2.51812	3.10905	0.00225
AT1G71770	PAB5	15.3434	44.737	1.54385	5e-05
AT1G71870	-	1.95194	5.71725	1.55041	5e-05
AT1G71880	SUC1	5.97262	36.648	2.6173	5e-05
AT1G72100	-	0.34084	1.59643	2.22768	0.00435
AT1G72110	-	0.602347	3.3538	2.47713	5e-05
AT1G72180	-	4.89929	10.2248	1.06143	5e-05
AT1G72220	ATL54	0.344898	1.63019	2.2408	0.00495
AT1G72260	THI2.1	85.1539	2130.96	4.64529	5e-05
AT1G72300	PSYR1	0.457395	0.949385	1.05355	0.0094
AT1G72450	TIFY11B	21.6799	80.8322	1.89857	5e-05
AT1G72520	LOX4	0.738886	8.79751	3.57367	5e-05
AT1G72620	-	0.310413	2.04037	2.71657	0.0075
AT1G72900	-	0.78769	1.62796	1.04736	0.039
AT1G72960	-	0.310678	0.992462	1.67559	0.00905
AT1G73010	PS2	10.029	23.4398	1.22478	5e-05
AT1G73220	2021-10-01	3.56639	40.8346	3.51726	0.0002
AT1G73325	-	13.1625	31.3593	1.25246	5e-05
AT1G73410	ATMYB54	0.533791	1.34705	1.33546	0.03395
AT1G73480	-	0.781318	2.91011	1.89709	0.0001
AT1G73630	CML26	2.36863	21.5403	3.18491	5e-05
AT1G73680	DOX2	9.47409	24.9009	1.39414	5e-05
AT1G73750	-	0.243782	1.24144	2.34835	0.01245
AT1G74000	SSL11	1.09515	6.29195	2.52237	5e-05
AT1G74090	SOT18	7.33191	18.5477	1.33898	5e-05
AT1G74210	GDPD5	13.9885	30.3673	1.11828	5e-05
AT1G74458	-	3.11893	7.03177	1.17284	0.02165
AT1G74550	CYP98A9	4.2963	45.1884	3.39478	0.0001
AT1G74670	GASA6	37.3553	183.436	2.29589	5e-05
AT1G75040	PR5	0.725706	5.64838	2.96038	0.00065
AT1G75160	-	0.588177	2.29756	1.96578	0.00145
AT1G75300	-	0.444553	11.4148	4.68241	0.02415
AT1G75750	GASA1	94.5016	376.143	1.99287	5e-05
AT1G75780	TUBB1	11.3333	27.665	1.28749	5e-05
AT1G75880	EXL1	10.6532	58.7472	2.46323	5e-05
AT1G75910	EXL4	5.78893	672.255	6.85957	5e-05
AT1G75920	-	7.79289	97.2002	3.64073	5e-05
AT1G75930	EXL6	5.28942	193.696	5.19454	5e-05
AT1G75940	BGLU20	57.4527	312.081	2.44148	5e-05
AT1G75960	AAE8	2.20097	5.29276	1.26588	5e-05
AT1G76070	-	0.559792	3.38303	2.59535	0.0003
AT1G76240	-	0.564579	8.94833	3.98637	5e-05
AT1G76590	-	0.721763	2.86608	1.98948	0.0009
AT1G76650	CML38	2.26597	6.33834	1.48398	0.00205
AT1G76690	OPR2	2.47297	5.18314	1.06758	0.03125
AT1G76890	GT-2	3.901	17.9843	2.20482	5e-05
AT1G77870	MUB5	6.99708	14.6381	1.06491	0.0014
AT1G77885	-	1.63194	4.72375	1.53334	0.0012
AT1G78090	TPPB	1.13836	3.76433	1.72543	0.0003
AT1G78110	-	4.65673	15.9706	1.77803	5e-05
AT1G78450	-	1.73631	20.0157	3.52703	5e-05
AT1G78460	-	1.47996	17.1489	3.53448	5e-05
AT1G78480	-	2.96249	9.26281	1.64464	0.00665
AT1G78490	CYP708A3	8.91977	20.3592	1.1906	5e-05
AT1G78530	-	0.227668	1.0259	2.17189	0.03905
AT1G78670	GGH3	10.5208	24.7769	1.23575	5e-05
AT1G78680	GGH2	72.8875	154.697	1.0857	5e-05
AT1G78850	-	1.37497	3.24415	1.23844	0.0022
AT1G78970	LUP1	1.30595	3.30017	1.33745	0.0001
AT1G79170	-	8.64367	26.0688	1.59261	0.01945
AT1G79250	AGC1-7	0.292802	2.12302	2.85812	0.0006
AT1G79360	2021-10-02	6.78253	14.1442	1.06032	5e-05
AT1G79400	CHX2	0.0903654	2.13279	4.56083	0.0224
AT1G79520	MTP9	4.99467	11.039	1.14415	5e-05
AT1G79620	-	1.26439	2.62759	1.0553	0.0005
AT1G79860	ROPGEF12	0.118923	0.98948	3.05664	0.02185
AT1G79910	-	0.971278	33.2192	5.09599	5e-05
AT1G80120	-	6.04432	16.0508	1.409	5e-05
AT1G80180	-	4.14283	16.862	2.02509	5e-05
AT1G80660	AHA9	4.14998	30.8727	2.89515	5e-05
AT1G80745	-	2.61574	5.25513	1.00651	0.04495
AT1G80760	NIP6-1	1.94846	5.41536	1.47473	0.0268
AT1G80980	-	1.04153	2.32797	1.16037	0.01285
AT2G01175	-	0.282784	1.31256	2.21461	0.0128
AT2G01330	-	2.4317	6.04266	1.31322	5e-05
AT2G01420	PIN4	2.56133	5.45999	1.092	5e-05
AT2G01422	-	2.07805	15.7273	2.91997	0.0001
AT2G01660	CRRSP12	1.10267	3.32155	1.59085	0.0006
AT2G02020	NPF8.4	0.240063	1.35204	2.49366	0.0062
AT2G02430	-	0.273334	1.36023	2.31511	0.01875
AT2G02730	-	8.48793	22.668	1.41717	5e-05
AT2G02850	ARPN	62.6474	171.77	1.45515	5e-05
AT2G02990	RNS1	10.5431	55.6122	2.3991	5e-05
AT2G03310	-	6.78109	15.3302	1.17679	0.0001
AT2G03505	-	9.89832	20.5204	1.05181	5e-05
AT2G03740	-	58.3616	183.351	1.65151	5e-05
AT2G03830	RGF8	12.4809	35.2429	1.49761	5e-05
AT2G03850	-	15.0766	242.225	4.00596	5e-05
AT2G03980	-	0.549643	5.32696	3.27674	5e-05
AT2G04160	AIR3	2.65319	7.73599	1.54386	5e-05
AT2G04460	-	0.516361	4.05698	2.97396	0.0001
AT2G07040	PRK2	0.0726084	10.6729	7.1996	0.02905
AT2G07751	-	5.89948	12.2776	1.05737	0.03955
AT2G07787	-	0.263138	0.979801	1.89667	0.03165
AT2G11810	MGD3	0.850171	5.04018	2.56765	5e-05
AT2G12480	SCPL43	5.44513	32.6414	2.58367	5e-05
AT2G13547	-	11.4845	45.8727	1.99795	0.01845
AT2G13680	CALS5	0.227409	0.936095	2.04136	5e-05
AT2G14095	-	0.225379	2.24154	3.31406	0.04115
AT2G14560	LURP1	0.635026	5.21481	3.03773	5e-05
AT2G14750	APK1	8.42424	18.7017	1.15055	5e-05
AT2G14900	GASA7	51.6484	108.863	1.07571	5e-05
AT2G15340	-	1.94196	19.1285	3.30014	5e-05
AT2G15580	-	10.2532	36.2814	1.82316	5e-05
AT2G15760	-	1.05636	2.18425	1.04804	0.0282
AT2G15830	-	11.2289	23.4566	1.06277	0.0026
AT2G15880	PEX3	0.541228	3.12642	2.5302	5e-05
AT2G16050	-	0.826087	3.19815	1.95287	0.00805
AT2G16060	AHB1	1.19105	2.62679	1.14106	0.0373
AT2G16140	-	0.0282502	0.90244	4.9975	0.0133
AT2G16310	-	0.229227	1.67342	2.86795	0.02165
AT2G16505	ESFL9	0.089169	140.306	10.6197	0.01755
AT2G16586	-	1.02237	5.06397	2.30835	0.0003
AT2G16700	ADF5	12.0851	24.5518	1.0226	5e-05
AT2G16750	-	12.7249	61.7787	2.27945	5e-05
AT2G16890	UGT90A1	12.7471	28.1601	1.14348	5e-05
AT2G16990	-	1.38969	5.03805	1.8581	5e-05
AT2G17470	ALMT6	0.167808	4.6159	4.78172	0.0028
AT2G17710	-	15.75	70.8636	2.16969	5e-05
AT2G17730	NIP2	10.141	28.9477	1.51324	5e-05
AT2G17820	AHK1	0.706666	1.44532	1.03229	0.0026
AT2G17950	WUS	5.32493	15.3288	1.52541	5e-05
AT2G18196	-	2.1867	6.16118	1.49445	0.00095
AT2G18280	TULP2	6.45191	12.966	1.00694	5e-05
AT2G18328	RL4	21.7021	53.6942	1.30693	5e-05
AT2G18340	-	0.460251	5.99048	3.70218	0.00025
AT2G18420	GASA11	7.27702	61.3502	3.07565	5e-05
AT2G18480	PLT3	0.746113	9.29801	3.63946	5e-05
AT2G18560	-	0.603989	1.73983	1.52635	0.00445
AT2G18570	UGT72D1	0.619271	1.73957	1.49009	0.00605
AT2G18969	-	31.2089	66.328	1.08766	5e-05
AT2G19400	-	1.48125	3.05106	1.0425	0.002
AT2G19460	-	56.043	112.378	1.00375	5e-05
AT2G19970	-	0.283111	2.33672	3.04504	0.026
AT2G20610	SUR1	8.81001	18.3288	1.0569	5e-05
AT2G20700	LLG2	17.6883	75.4719	2.09314	5e-05
AT2G21180	-	13.9259	42.7618	1.61856	5e-05
AT2G21187	-	15.9808	78.0265	2.28763	5e-05
AT2G21188	-	0.78667	6.27781	2.99643	0.0394
AT2G21210	-	2.85239	15.1324	2.4074	5e-05
AT2G21220	-	10.8835	83.4939	2.93953	5e-05
AT2G21237	-	4.91458	21.2188	2.11021	5e-05
AT2G21490	LEA	0.268814	291.971	10.085	0.025
AT2G21510	-	3.25686	9.33776	1.5196	5e-05
AT2G21650	RL2	6.79436	30.3023	2.15702	5e-05
AT2G21727	-	0.252013	1.22426	2.28034	0.02855
AT2G21770	CESA9	0.23895	1.32541	2.47166	0.0001
AT2G21830	-	1.04248	2.57183	1.30278	0.0014
AT2G21880	RABG2	1.33852	3.18043	1.24858	0.0099
AT2G21970	2021-09-02	21.8323	44.928	1.04115	5e-05
AT2G22200	ERF056	0.229656	0.980813	2.09451	0.0259
AT2G22330	CYP79B3	0.353941	2.22883	2.65471	0.00025
AT2G22500	PUMP5	21.7816	45.2259	1.05404	5e-05
AT2G22770	NAI1	0.719416	2.95728	2.03937	0.00095
AT2G23600	MES2	7.68317	21.951	1.51451	5e-05
AT2G23790	-	21.2548	50.3149	1.2432	5e-05
AT2G23800	GGPPS2	3.39378	304.76	6.48864	5e-05
AT2G23900	-	0.0225335	2.98412	7.04909	0.01755
AT2G23970	-	3.76039	8.27972	1.1387	0.00265
AT2G24170	TMN10	1.76213	6.08984	1.78908	5e-05
AT2G24210	TPS10	0.0713224	2.11082	4.8873	0.0447
AT2G24260	BHLH66	3.04994	6.54868	1.10242	0.00025
AT2G24540	AFR	1.38953	9.08078	2.70822	0.00025
AT2G24850	TAT3	0.392442	1.53033	1.96329	0.00395
AT2G25510	-	214.337	434.45	1.01931	5e-05
AT2G25530	-	2.17587	5.957	1.453	5e-05
AT2G25625	-	1.35197	7.13391	2.39963	0.0002
AT2G26440	PME12	1.93253	6.50114	1.7502	5e-05
AT2G26520	-	5.00592	10.0982	1.01239	0.001
AT2G26530	AR781	0.513559	3.91625	2.93087	0.0002
AT2G26690	NPF6.2	1.9061	3.96352	1.05616	0.00065
AT2G26850	-	0.0232947	2.4723	6.72971	0.01755
AT2G27150	AAO3	0.710993	2.10136	1.56341	5e-05
AT2G27180	-	1.80284	14.0693	2.96421	5e-05
AT2G27190	PAP12	9.05893	20.2416	1.15991	5e-05
AT2G27690	CYP94C1	0.0371936	2.319	5.9623	0.0133
AT2G27740	-	4.14085	19.6103	2.24361	5e-05
AT2G27830	-	3.30517	14.8275	2.16548	5e-05
AT2G27930	-	0.469523	3.03166	2.69084	0.0278
AT2G28085	-	2.27229	5.85055	1.36442	0.0256
AT2G28110	IRX7	0.539397	2.57368	2.25441	0.0004
AT2G28120	-	2.35985	5.48552	1.21693	5e-05
AT2G28260	CNGC15	0.280764	1.38003	2.29727	0.00315
AT2G28315	-	0.985479	9.2609	3.23225	5e-05
AT2G28760	UXS6	11.5565	31.4794	1.44571	5e-05
AT2G28870	-	21.2738	56.6224	1.41229	5e-05
AT2G29340	-	0.997584	5.09332	2.3521	0.0002
AT2G29440	GSTU6	4.70819	10.9913	1.22312	0.0002
AT2G29710	UGT71D2	1.79215	4.46715	1.31767	0.0001
AT2G29730	UGT71D1	5.04487	10.7856	1.09622	5e-05
AT2G29750	UGT71C1	0.171254	1.34199	2.97016	0.0048
AT2G29880	-	4.97425	18.5206	1.89658	5e-05
AT2G29940	ABCG31	3.60595	9.03422	1.32502	5e-05
AT2G29950	EFL1	3.44922	7.97889	1.20992	0.00125
AT2G30230	-	5.40776	13.2759	1.29571	5e-05
AT2G30270	-	9.07952	22.2375	1.29231	5e-05
AT2G30370	EPFL6	2.43914	6.17165	1.33928	0.0024
AT2G30420	ETC2	0.628818	2.87121	2.19094	0.0182
AT2G30520	RPT2	17.3978	38.4646	1.14463	5e-05
AT2G30540	GRXS9	3.18567	12.8464	2.0117	5e-05
AT2G30550	-	6.51698	13.8821	1.09095	5e-05
AT2G30930	-	11.5521	24.8012	1.10226	5e-05
AT2G30970	ASP1	20.5111	44.4558	1.11597	5e-05
AT2G30984	-	5.42215	15.2948	1.4961	0.00885
AT2G30985	-	34.4956	118.394	1.77911	5e-05
AT2G31100	-	0.404038	1.88829	2.22452	0.00955
AT2G31390	-	15.2051	49.504	1.70299	5e-05
AT2G31500	CPK24	0.118336	2.97559	4.65222	0.00455
AT2G31570	GPX2	60.9663	122.861	1.01094	5e-05
AT2G31750	UGT74D1	11.8298	24.0154	1.02153	5e-05
AT2G31751	-	7.15997	15.35	1.10022	0.0001
AT2G31830	5PTASE14	0.547119	1.51973	1.47389	0.0002
AT2G31900	XI-F	0.267734	0.885736	1.72608	0.00815
AT2G31980	CYS2	100.776	715.273	2.82735	5e-05
AT2G31985	-	0.084282	14.9086	7.46671	0.0133
AT2G32150	-	15.4319	91.2078	2.56324	5e-05
AT2G32190	-	4.30991	17.196	1.99634	5e-05
AT2G32200	-	0.94277	6.02891	2.67692	0.00955
AT2G32290	BAM6	0.265661	1.22836	2.20908	0.0046
AT2G32510	MAPKKK17	0.47883	5.65888	3.56293	0.0002
AT2G32530	CSLB3	1.11778	6.52547	2.54545	5e-05
AT2G32670	VAMP725	8.92052	33.1106	1.89209	5e-05
AT2G32770	PAP13	0.683642	1.40519	1.03945	0.02555
AT2G32790	-	1.14901	2.96651	1.36838	0.0261
AT2G32860	BGLU33	0.87538	3.47325	1.98831	5e-05
AT2G32880	-	0.144586	1.41014	3.28584	0.0381
AT2G33100	CSLD1	0.531891	1.2141	1.19068	0.0043
AT2G33350	-	0.586218	1.86268	1.66787	0.00285
AT2G33420	-	0.158998	2.82629	4.15183	5e-05
AT2G33460	RIC1	0.331798	3.74594	3.49695	0.00725
AT2G33775	RALFL19	0.106315	77.9545	9.51815	0.0133
AT2G33850	-	4.93189	43.0321	3.1252	5e-05
AT2G34140	CDF4	4.06868	9.99915	1.29724	5e-05
AT2G34340	-	12.571	27.6052	1.13484	5e-05
AT2G34440	AGL29	0.11842	1.21265	3.35618	0.0133
AT2G34600	TIFY 5B	1.08707	10.922	3.32872	5e-05
AT2G34655	-	8.86483	73.452	3.05064	5e-05
AT2G34790	MEE23	2.30646	17.381	2.91376	5e-05
AT2G34930	-	0.550469	1.28802	1.22642	0.00555
AT2G35210	AGD10	0.641434	1.50129	1.22683	0.0202
AT2G35710	PGSIP8	1.08556	2.73073	1.33084	0.02195
AT2G35760	-	16.8463	50.421	1.5816	5e-05
AT2G35960	NHL12	18.941	38.0128	1.00497	5e-05
AT2G36020	HVA22J	0.892389	11.0427	3.62928	0.0007
AT2G36080	ARF31	2.50096	7.51794	1.58785	5e-05
AT2G36190	CWINV4	11.6297	30.1588	1.37477	5e-05
AT2G36355	-	5.97649	13.2746	1.15129	0.03695
AT2G36695	-	1.50502	4.58738	1.60788	0.02225
AT2G37090	IRX9	0.758245	7.8511	3.37216	5e-05
AT2G37170	PIP2-2	6.28765	22.4172	1.83401	5e-05
AT2G37180	PIP2-3	4.07442	13.646	1.74382	5e-05
AT2G37210	LOG3	1.5007	3.13935	1.06483	0.01735
AT2G37290	-	0.745377	2.53285	1.76472	5e-05
AT2G37460	-	0.646675	6.44469	3.317	5e-05
AT2G37610	-	4.50238	15.9286	1.82286	0.0002
AT2G37620	ACT3	25.7904	62.9013	1.28626	5e-05
AT2G37640	EXPA3	14.693	32.0596	1.12563	5e-05
AT2G37750	-	8.5714	91.7907	3.42074	5e-05
AT2G37760	AKR4C8	7.45662	22.3923	1.58641	5e-05
AT2G37770	AKR4C9	0.938186	3.68896	1.97527	0.0003
AT2G38080	IRX12	2.31286	18.876	3.02881	5e-05
AT2G38120	AUX1	17.6626	38.0919	1.10878	5e-05
AT2G38170	CAX1	66.4417	153.865	1.21151	5e-05
AT2G38240	-	0.152161	2.01549	3.72746	0.0103
AT2G38320	TBL34	1.14844	3.59706	1.64714	0.00015
AT2G38400	AGT3	9.87008	64.8799	2.71664	5e-05
AT2G38465	-	6.59144	18.1653	1.46252	0.00025
AT2G38480	-	11.7711	26.7606	1.18486	5e-05
AT2G38490	CIPK22	0.401726	1.10002	1.45325	0.01825
AT2G38500	-	0.304922	6.47937	4.40934	0.0003
AT2G38530	LTP2	72.4875	287.722	1.98887	5e-05
AT2G38640	-	2.28568	8.65486	1.92089	5e-05
AT2G38740	SGPP	12.935	28.7525	1.15241	5e-05
AT2G38750	ANN4	5.58079	20.3752	1.86827	5e-05
AT2G38760	ANN3	5.16503	10.7532	1.05791	5e-05
AT2G38905	-	6.1577	467.633	6.24684	5e-05
AT2G38910	CPK20	0.0409905	0.91844	4.48582	0.0133
AT2G38920	RF178	0.538037	2.05969	1.93665	0.0042
AT2G39300	-	1.75722	4.47212	1.34767	5e-05
AT2G39330	JAL23	35.4094	105.762	1.57862	5e-05
AT2G39420	-	11.8266	29.2112	1.30449	5e-05
AT2G39510	-	13.3836	51.195	1.93554	5e-05
AT2G39850	-	2.06404	12.3511	2.5811	5e-05
AT2G39890	PROT1	10.663	34.5441	1.69583	5e-05
AT2G40116	PLC6	0.857527	3.21474	1.90645	5e-05
AT2G40260	-	0.519385	1.326	1.35221	0.04375
AT2G40320	TBL33	1.26373	3.93868	1.64002	0.0002
AT2G40390	-	0.32861	0.950049	1.53163	0.02615
AT2G40460	NPF5.1	9.35462	39.8784	2.09186	5e-05
AT2G40610	EXPA8	4.8099	65.5273	3.76802	5e-05
AT2G40670	ARR16	24.1252	58.8122	1.28558	5e-05
AT2G40790	CXXS2	0.193204	2.4239	3.64913	0.0421
AT2G40850	PI4KG1	0.474693	2.97066	2.64572	5e-05
AT2G40900	-	2.23754	4.79155	1.09858	0.0008
AT2G40970	MYBC1	2.53666	5.8448	1.20422	0.00115
AT2G41190	-	1.6317	3.28897	1.01126	0.00175
AT2G41210	PIP5K5	0.270424	2.71484	3.32757	0.0001
AT2G41231	-	0.983119	6.43988	2.7116	0.04865
AT2G41380	-	0.980284	2.14761	1.13146	0.0401
AT2G41830	-	1.91255	3.87802	1.01983	5e-05
AT2G41905	-	18.3095	2570.51	7.13331	5e-05
AT2G41970	-	0.0480356	2.34432	5.60892	0.0133
AT2G42005	-	2.03673	6.50051	1.6743	5e-05
AT2G42280	BHLH130	0.881431	3.4573	1.97173	0.0154
AT2G42380	BZIP34	0.557367	2.54727	2.19225	0.0004
AT2G42540	COR15A	262.621	632.783	1.26873	5e-05
AT2G42830	AGL5	3.9544	14.2174	1.84613	5e-05
AT2G42885	-	177.73	393.326	1.14604	5e-05
AT2G42890	ML2	1.36029	6.29071	2.20931	5e-05
AT2G42900	-	1.48045	9.18027	2.63251	5e-05
AT2G43100	IPMI2	0.614001	9.59135	3.96542	5e-05
AT2G43150	-	12.8418	75.3229	2.55224	5e-05
AT2G43230	-	0.716952	8.39106	3.5489	5e-05
AT2G43610	-	5.48036	56.4812	3.36543	5e-05
AT2G43820	UGT74F2	0.111398	2.0743	4.21883	0.01955
AT2G44130	-	6.73953	21.8857	1.69927	0.00275
AT2G44230	-	2.50738	6.4194	1.35626	5e-05
AT2G44260	-	4.38258	12.087	1.4636	5e-05
AT2G44578	-	1.63516	5.30407	1.69767	0.00365
AT2G45040	-	0.183566	6.20515	5.0791	0.0063
AT2G45050	GATA2	0.582141	7.30109	3.64867	5e-05
AT2G45210	SAUR36	0.210346	1.547	2.87863	0.0191
AT2G45260	-	0.424997	1.11618	1.39304	0.02575
AT2G45290	TKL-2	2.19197	4.88199	1.15524	0.0001
AT2G45450	ZPR1	10.7876	25.1694	1.22229	5e-05
AT2G45800	PLIM2A	1.03022	14.687	3.83351	0.02505
AT2G46140	-	26.4161	81.5368	1.62604	5e-05
AT2G46210	SLD2	5.63786	11.3001	1.00311	5e-05
AT2G46300	-	0.545108	2.8441	2.38336	0.0032
AT2G46600	KIC	49.8321	111.276	1.15899	0.004
AT2G46630	-	3.90249	9.88493	1.34083	5e-05
AT2G46640	-	2.22421	7.03373	1.661	5e-05
AT2G46650	CYTB5-C	8.50686	46.2493	2.44273	5e-05
AT2G46690	SAUR32	1.98629	9.22764	2.21589	0.00015
AT2G46770	NAC043	1.00375	7.25498	2.85357	5e-05
AT2G46950	CYP709B2	0.11853	2.7752	4.54927	0.00595
AT2G46970	PIL1	1.50626	5.58295	1.89005	5e-05
AT2G47030	PME4	0.0169294	144.039	13.0546	0.01755
AT2G47040	PME5	0.22186	564.7	11.3136	5e-05
AT2G47050	-	2.629	289.188	6.78135	5e-05
AT2G47560	ATL64	1.01204	7.36884	2.86417	5e-05
AT2G47670	-	0.237945	8.58554	5.17321	0.02905
AT2G47750	GH3.9	0.723021	1.58873	1.13576	0.0081
AT2G47880	GRXC13	5.97771	33.2483	2.47561	5e-05
AT2G48020	-	6.87178	15.4157	1.16564	5e-05
AT2G48090	-	0.77041	4.01429	2.38145	0.00835
AT2G48150	GPX4	1.34113	3.92371	1.54877	0.0081
AT3G01015	-	0.600896	1.79757	1.58086	0.0037
AT3G01020	ISU2	2.76385	11.7643	2.08967	5e-05
AT3G01070	ENODL16	1.20312	9.25835	2.94398	5e-05
AT3G01490	-	13.7385	33.251	1.27517	5e-05
AT3G01630	-	1.26715	2.98786	1.23753	0.0012
AT3G01690	-	25.9747	52.4988	1.01518	5e-05
AT3G01700	AGP11	1.20627	167.793	7.11998	5e-05
AT3G01750	-	6.36959	14.7622	1.21263	5e-05
AT3G01950	-	16.9048	38.2804	1.17917	0.0003
AT3G01980	-	21.9203	81.4233	1.89317	5e-05
AT3G01990	ACR6	0.482573	1.19229	1.30492	0.0314
AT3G02480	-	4.23802	1237.06	8.18931	5e-05
AT3G02810	-	0.130417	8.0596	5.9495	0.0014
AT3G02970	EXL6	0.182524	3.72875	4.35253	0.02405
AT3G03000	CML18	0.521289	2.41718	2.21317	0.0321
AT3G03190	GSTF11	0.106852	3.55124	5.05464	0.0133
AT3G03272	-	1.74299	7.32982	2.07222	0.00055
AT3G03305	-	6.51461	14.1359	1.11761	5e-05
AT3G03470	CYP89A9	9.202	39.7174	2.10975	5e-05
AT3G03480	CHAT	2.96013	6.0691	1.03582	0.00095
AT3G03510	-	0.186003	1.19141	2.67927	0.0199
AT3G03780	MS2	38.8436	136.674	1.81499	5e-05
AT3G03900	APK3	1.94416	7.61402	1.96951	0.0009
AT3G03910	GSH3	0.259136	23.7334	6.51707	0.0352
AT3G04000	-	0.76407	3.01625	1.98098	0.00345
AT3G04040	-	2.97675	9.59597	1.68869	0.0002
AT3G04210	-	2.12762	6.77688	1.67138	5e-05
AT3G04360	-	0.0287659	3.83998	7.0606	0.01755
AT3G04690	ANX1	0.557832	1.68091	1.59134	0.00075
AT3G04700	-	4.18008	22.9821	2.45891	5e-05
AT3G05140	RBK2	0.157666	0.899485	2.51223	0.0219
AT3G05327	-	0.919484	2.57773	1.48721	0.0186
AT3G05490	RALFL22	14.7922	29.6439	1.0029	5e-05
AT3G05640	-	1.00625	2.70884	1.42868	0.0012
AT3G05820	INVH	1.019	3.02381	1.56921	0.00015
AT3G05930	GLP8	4.1083	39.1192	3.25126	5e-05
AT3G06020	FAF4	3.84197	12.5011	1.70214	5e-05
AT3G06360	AGP27	4.54633	9.36811	1.04306	0.01245
AT3G06420	ATG8H	10.2872	30.5224	1.56902	5e-05
AT3G06490	MYB108	0.397719	1.59809	2.00653	0.00265
AT3G06750	-	24.6344	58.208	1.24055	5e-05
AT3G06778	-	1.28063	10.5576	3.04336	5e-05
AT3G06830	PME23	0.546274	1.96057	1.84358	0.0004
AT3G07010	-	22.607	66.9403	1.56611	5e-05
AT3G07120	-	1.24825	4.96746	1.9926	0.0008
AT3G07130	PAP15	0.974009	2.56741	1.39831	0.00765
AT3G07340	BHLH62	4.05501	11.7001	1.52874	5e-05
AT3G07700	-	19.6419	63.8768	1.70136	5e-05
AT3G07820	-	0.189392	261.549	10.4315	0.00495
AT3G07850	-	0.275388	1061.5	11.9123	0.0001
AT3G08990	-	18.6157	46.2805	1.31388	5e-05
AT3G09550	-	0.611816	2.35217	1.94283	0.00015
AT3G09910	RABC2B	2.39243	5.2167	1.12466	0.00575
AT3G10150	PAP16	4.25296	8.64922	1.0241	0.00405
AT3G10320	-	0.405692	3.90889	3.2683	5e-05
AT3G10450	SCPL7	0.780422	3.14188	2.0093	0.0004
AT3G10560	UNE9	0.416814	1.72306	2.0475	0.00275
AT3G10740	ASD1	5.26369	16.0334	1.60694	5e-05
AT3G11040	ENGASE2	0.799842	1.9304	1.27111	0.00315
AT3G11050	FER2	4.43026	16.2852	1.8781	5e-05
AT3G11480	BSMT1	2.01566	11.3481	2.49312	5e-05
AT3G11660	NHL1	0.565969	16.5096	4.86644	5e-05
AT3G11930	-	40.8175	478.006	3.54977	5e-05
AT3G12110	ACT11	16.3092	35.5712	1.12502	5e-05
AT3G12660	FLA14	0.272565	4.89831	4.16761	0.01725
AT3G12690	AGC1-5	2.49484	5.1101	1.0344	0.0004
AT3G13065	SRF4	0.487719	3.83406	2.97475	0.0002
AT3G13227	-	0.917361	46.5633	5.66556	0.0024
AT3G13400	sks13	0.461079	397.52	9.7518	5e-05
AT3G13520	AGP12	468.925	1048.04	1.16026	5e-05
AT3G13610	F6'H1	1.95724	12.3427	2.65676	0.0049
AT3G13650	DIR7	10.2272	28.9089	1.4991	5e-05
AT3G13730	CYP90D1	0.247752	0.845919	1.77162	0.0295
AT3G14040	-	0.248774	701.335	11.4611	5e-05
AT3G14370	WAG2	0.337594	0.897172	1.41009	0.0426
AT3G14380	-	1.61619	15.1376	3.22747	5e-05
AT3G14450	CID9	0.59688	2.29986	1.94603	0.00975
AT3G14550	GGPS3	1.03143	2.52965	1.29429	0.0083
AT3G14560	-	2.52956	75.4782	4.8991	5e-05
AT3G14595	-	9.04216	37.7522	2.06182	5e-05
AT3G14620	CYP72A8	0.271357	2.20212	3.02062	0.00055
AT3G14940	PPC3	1.29506	3.76186	1.53843	5e-05
AT3G15280	-	3.08449	78.3291	4.66644	5e-05
AT3G15353	MT3	1192.99	2872.04	1.2675	5e-05
AT3G15510	ATNAC2	2.52687	20.3411	3.00897	5e-05
AT3G15540	IAA19	5.02088	11.8683	1.24111	5e-05
AT3G15830	-	12.5335	40.2236	1.68225	5e-05
AT3G15900	-	57.286	119.16	1.05664	5e-05
AT3G16180	NPF1.1	14.8248	30.7134	1.05085	5e-05
AT3G16350	-	4.03245	8.36279	1.05233	0.00015
AT3G16370	APG	87.2793	208.536	1.25659	5e-05
AT3G16470	JAL35	256.795	526.553	1.03596	5e-05
AT3G16570	RALF23	72.3503	148.678	1.03912	5e-05
AT3G16800	-	0.652764	2.35634	1.85191	0.00165
AT3G16920	CTL2	4.48463	36.2439	3.01468	5e-05
AT3G17050	-	57.7549	115.753	1.00304	5e-05
AT3G17070	PER29	1.79524	4.80033	1.41896	0.00095
AT3G17120	-	10.6523	25.0033	1.23095	5e-05
AT3G17630	CHX19	1.08421	9.82581	3.17994	5e-05
AT3G17660	AGD15	2.83418	9.07214	1.67851	5e-05
AT3G17760	GAD5	1.07346	17.9137	4.06072	5e-05
AT3G17810	PYD1	7.82797	24.8938	1.66907	5e-05
AT3G17860	TIFY6B	6.80768	18.8227	1.46724	5e-05
AT3G17980	-	0.929137	19.4796	4.38993	5e-05
AT3G18220	LPP4	0.764367	4.34565	2.50723	5e-05
AT3G18250	-	16.9078	37.5417	1.15081	0.04555
AT3G18362	-	1.28553	13.7793	3.42207	5e-05
AT3G18660	GUX1	3.42623	21.1397	2.62526	5e-05
AT3G18773	ATL77	1.65029	3.53565	1.09926	0.0049
AT3G19020	PEX1	2.7801	12.2117	2.13505	5e-05
AT3G19310	-	1.06601	3.47816	1.7061	0.00115
AT3G19390	AT3G19400	0.43413	62.2302	7.16334	5e-05
AT3G19500	BHLH113	1.02876	2.64187	1.36066	0.00895
AT3G19550	-	1.53078	7.58206	2.30832	0.0003
AT3G19620	BXL5	0.438616	1.01013	1.20351	0.01695
AT3G19930	STP4	3.54889	17.5517	2.30617	5e-05
AT3G20130	CYP705A22	2.28404	8.23652	1.85045	5e-05
AT3G20190	PRK4	0.415568	1.26474	1.60568	0.00645
AT3G20220	-	3.43198	16.5316	2.26812	0.01175
AT3G20270	-	1.84989	3.71605	1.00633	5e-05
AT3G20300	-	2.42717	5.57156	1.1988	5e-05
AT3G20480	LPXK	0.611451	1.30782	1.09686	0.04875
AT3G20520	GDPDL5	0.894826	14.179	3.98601	5e-05
AT3G20530	-	0.292934	2.39797	3.03316	0.0021
AT3G20820	-	30.0528	99.2019	1.72287	5e-05
AT3G20865	AGP40	6.29342	825.566	7.0354	5e-05
AT3G21180	ACA9	0.198683	8.82465	5.473	5e-05
AT3G21240	4CL2	1.87257	7.32674	1.96815	5e-05
AT3G21320	-	0.422103	10.4627	4.63151	0.0023
AT3G21550	DMP2	11.0678	29.7269	1.4254	5e-05
AT3G21600	-	4.20341	10.3481	1.29974	5e-05
AT3G21670	NPF6.4	2.63757	10.7964	2.03327	5e-05
AT3G21700	SGP2	2.71067	15.6232	2.52697	5e-05
AT3G21800	UGT71B8	0.846134	3.2028	1.92038	0.00015
AT3G21900	CRRSP16	0.0578072	3.52417	5.92989	0.01755
AT3G21910	CRRSP17	0.960824	3.4024	1.82421	0.0053
AT3G22020	-	0.0755731	0.980773	3.69797	0.01795
AT3G22231	PCC1	3.80165	44.5754	3.55155	5e-05
AT3G22240	-	0.451614	4.0708	3.17215	0.04135
AT3G22275	-	0.483665	27.4376	5.826	0.00415
AT3G22415	-	2.5735	9.25605	1.84666	0.01465
AT3G22740	HMT3	0.123384	10.9559	6.47241	0.02905
AT3G22750	-	19.3861	39.984	1.0444	5e-05
AT3G22840	ELIP1	38.4143	141.726	1.88339	5e-05
AT3G22850	-	14.7108	42.475	1.52973	5e-05
AT3G22910	ACA13	1.41766	3.95065	1.47858	5e-05
AT3G23030	IAA2	23.8869	54.573	1.19197	5e-05
AT3G23050	IAA7	12.6648	116.368	3.1998	5e-05
AT3G23130	SUP	1.47496	4.27749	1.53609	0.0015
AT3G23810	SAHH2	305.177	725.946	1.25022	5e-05
AT3G24460	-	0.533351	1.41168	1.40426	0.0088
AT3G24503	ALDH2C4	3.15352	7.18908	1.18884	0.00815
AT3G24670	-	4.17835	11.0972	1.40919	0.004
AT3G24715	-	0.319768	1.15767	1.85613	0.0007
AT3G25290	-	3.6074	26.8307	2.89486	5e-05
AT3G25570	SAMDC3	0.559226	2.81	2.32906	0.0001
AT3G25620	ABCG21	2.47691	6.64056	1.42276	5e-05
AT3G25740	MAP1C	0.810268	2.68146	1.72655	0.00375
AT3G25760	AOC1	0.705322	4.38136	2.63503	0.00045
AT3G25930	-	5.49264	21.6317	1.97758	5e-05
AT3G25950	-	1.07839	2.30843	1.09804	0.02935
AT3G26080	PAP5	4.40497	8.82286	1.00211	0.0012
AT3G26125	CYP86C2	0.419151	10.9189	4.70322	5e-05
AT3G26140	-	0.50569	12.1992	4.59239	5e-05
AT3G26450	-	14.4363	29.6692	1.03927	5e-05
AT3G26790	FUS3	0.284171	1.31962	2.21529	0.01585
AT3G26840	-	3.01656	8.12014	1.4286	0.00025
AT3G26960	-	7.99894	21.9688	1.45758	5e-05
AT3G27200	-	30.0572	211.81	2.81699	5e-05
AT3G27650	LBD25	0.268299	3.81895	3.83126	0.00685
AT3G27660	OL2	1.52642	8.64568	2.50183	5e-05
AT3G28007	SWEET4	3.58289	19.2396	2.42488	5e-05
AT3G28210	SAP12	0.360632	1.74017	2.27063	0.02895
AT3G28220	-	13.53	32.9765	1.28528	5e-05
AT3G28270	-	13.4101	48.5397	1.85585	5e-05
AT3G28490	P4H6	0.178363	1.4228	2.99585	0.03375
AT3G28630	-	0.80291	2.25909	1.49243	0.0046
AT3G28750	-	0.420127	142.352	8.40442	5e-05
AT3G28850	-	1.11856	2.66629	1.25319	0.0042
AT3G28910	ATMYB30	3.93653	8.50627	1.1116	5e-05
AT3G28960	-	1.49927	6.75977	2.17271	0.0001
AT3G28980	-	0.31982	584.406	10.8355	5e-05
AT3G29230	PCMP-E27	0.729223	1.5164	1.05621	0.026
AT3G29639	-	2.27804	7.88526	1.79137	0.00285
AT3G29810	COBL3	1.1338	3.43804	1.60042	0.00095
AT3G30580	-	0.802778	5.82196	2.85843	0.03005
AT3G42640	AHA8	1.43603	18.9061	3.71869	5e-05
AT3G42658	SADHU3-2	1.21219	9.79057	3.01378	5e-05
AT3G42850	-	0.538268	6.85473	3.6707	5e-05
AT3G43110	-	1.9871	18.1966	3.19493	5e-05
AT3G43270	PME32	2.18085	16.3779	2.90879	5e-05
AT3G44042	SADHU3-1	0.218351	4.32773	4.30889	0.02565
AT3G44420	-	4.13945	8.71888	1.0747	0.01475
AT3G45010	SCPL48	40.1421	88.7681	1.14493	5e-05
AT3G45160	-	2.64367	11.2806	2.09323	0.00045
AT3G45280	SYP72	2.28252	6.46523	1.50207	0.0006
AT3G45320	-	1.71908	20.4589	3.57302	0.0003
AT3G45600	TET3	8.34069	17.3753	1.0588	5e-05
AT3G45680	NPF2.3	0.532494	2.21328	2.05535	0.0003
AT3G45710	NPF2.5	0.102281	2.80038	4.775	0.0109
AT3G45870	-	0.69753	4.08085	2.54854	0.0009
AT3G45940	XYL2	0.486522	1.41886	1.54415	0.0023
AT3G46520	ACT12	3.706	29.202	2.97813	5e-05
AT3G46770	REM22	6.75993	15.0308	1.15284	5e-05
AT3G47350	HSD2	2.58734	9.16934	1.82535	5e-05
AT3G47380	-	0.341675	2.15286	2.65556	0.02325
AT3G47830	-	0.873887	2.21808	1.34379	0.0307
AT3G47870	LBD27	2.7469	14.8864	2.43811	5e-05
AT3G48280	CYP71A25	1.69411	5.65571	1.73918	5e-05
AT3G48290	CYP71A24	0.770535	10.4345	3.75936	5e-05
AT3G48360	BT2	0.216642	2.0168	3.21869	0.0074
AT3G48450	-	7.99714	16.0144	1.00181	0.0025
AT3G48460	-	18.181	52.6737	1.53465	5e-05
AT3G48550	-	5.01755	12.8187	1.3532	0.0007
AT3G48720	-	0.12008	0.866943	2.85194	0.02305
AT3G48740	SWEET11	4.49946	14.2568	1.66382	5e-05
AT3G48990	AAE3	11.6703	31.1791	1.41774	5e-05
AT3G49210	-	0.704059	1.41376	1.00577	0.0345
AT3G49270	-	1.79848	37.4834	4.38141	5e-05
AT3G49300	-	1.16704	40.5037	5.11713	0.0002
AT3G49540	-	0.691072	1032.36	10.5448	0.0001
AT3G49780	PSK3	1.8629	10.2684	2.46258	0.00285
AT3G50120	-	0.362972	1.87686	2.37039	0.001
AT3G50220	IRX15	0.311158	6.10064	4.29324	0.00025
AT3G50310	MAPKKK20	1.37299	2.83387	1.04546	0.01475
AT3G50390	-	0.73594	3.44524	2.22695	0.0002
AT3G50440	ATMES10	24.3447	50.9994	1.06688	5e-05
AT3G50770	CML41	0.370066	8.56162	4.53203	0.0067
AT3G50900	-	1.9853	8.29485	2.06286	0.0011
AT3G50970	XERO2	2.76308	11.0317	1.99731	5e-05
AT3G51000	-	17.816	112.356	2.65683	5e-05
AT3G51060	SRS1	0.642015	3.03376	2.24043	5e-05
AT3G51220	-	1.8388	13.5482	2.88127	5e-05
AT3G51325	-	1.52375	17.6177	3.53133	5e-05
AT3G51410	-	1.5816	3.90759	1.30489	0.0078
AT3G51450	SSL7	3.28748	8.17948	1.31503	5e-05
AT3G51490	MSSP3	0.656746	8.9188	3.76344	5e-05
AT3G51860	CAX3	7.31102	20.6658	1.4991	5e-05
AT3G52080	CHX28	0.135449	1.16346	3.1026	0.00185
AT3G52400	SYP122	0.240283	1.15963	2.27086	0.0319
AT3G52460	-	0.88848	8.01087	3.17255	5e-05
AT3G52480	-	3.84606	8.26821	1.10419	0.00125
AT3G52620	-	0.901331	127.645	7.14587	0.0306
AT3G52740	-	1.10991	25.6779	4.53202	0.0001
AT3G52820	PAP22	1.67592	5.48073	1.70941	5e-05
AT3G53232	RTFL1	2.29578	9.38758	2.03177	0.0073
AT3G53350	ICR5	13.6059	33.4895	1.29948	5e-05
AT3G53420	PIP2-1	43.4089	120.138	1.46864	5e-05
AT3G53510	ABCG20	2.49456	5.25901	1.076	5e-05
AT3G53720	CHX20	3.27767	9.15587	1.48203	5e-05
AT3G54040	-	0.818742	4.4412	2.43947	0.0006
AT3G54600	DJ1F	9.63256	24.2185	1.33012	5e-05
AT3G54830	-	0.172389	1.54517	3.16402	0.0101
AT3G55100	ABCG17	0.471661	7.41699	3.97501	5e-05
AT3G55130	ABCG19	1.61469	3.26808	1.01719	0.0006
AT3G55290	-	11.2314	40.6199	1.85465	5e-05
AT3G55610	P5CSB	8.93628	21.4638	1.26416	5e-05
AT3G55970	ATJRG21	0.911472	2.84297	1.64113	0.00105
AT3G55990	ESK1	5.68796	11.7881	1.05135	5e-05
AT3G56240	CCH	27.3372	162.321	2.56992	5e-05
AT3G56275	-	0.616879	3.73132	2.59663	0.02135
AT3G56730	-	2.96094	12.6264	2.09232	5e-05
AT3G57010	SSL8	3.5748	8.30915	1.21684	5e-05
AT3G57157	-	2.98402	24.619	3.04444	0.0247
AT3G57330	ACA11	7.25966	17.1594	1.24102	5e-05
AT3G57690	AGP23	10.7948	3307.29	8.25916	5e-05
AT3G57810	-	13.5831	85.6808	2.65716	5e-05
AT3G58060	MTPC3	0.586694	5.07158	3.11176	0.00025
AT3G58070	GIS	0.956501	2.0741	1.11664	0.04275
AT3G58240	-	0.975891	8.53112	3.12794	0.0001
AT3G58750	CSY2	13.639	28.5719	1.06686	5e-05
AT3G58780	AGL1	7.70429	24.2243	1.65272	5e-05
AT3G58990	IPMI1	0.186914	3.71597	4.31329	0.00645
AT3G59060	PIF5	0.780724	1.8423	1.23863	0.0059
AT3G59455	-	0.508234	242.073	8.89573	0.0079
AT3G59690	IQD13	2.91874	7.57031	1.37501	5e-05
AT3G59830	-	0.441431	1.84903	2.06651	0.0033
AT3G59850	-	0.361266	1.21999	1.75574	0.01865
AT3G59900	ARGOS	2.87581	6.9166	1.2661	0.00305
AT3G60100	CSY5	0.337241	3.34975	3.3122	0.0002
AT3G60160	ABCC9	2.63107	5.77251	1.13355	5e-05
AT3G60490	ERF035	0.763236	2.43227	1.6721	0.0194
AT3G60540	-	15.4792	52.5441	1.76319	5e-05
AT3G61160	ASK2	0.915453	10.008	3.45052	5e-05
AT3G61170	-	0.0826819	2.91335	5.13897	0.0312
AT3G61200	-	70.7667	163.765	1.21048	5e-05
AT3G61210	-	0.193377	1.12338	2.53835	0.0468
AT3G61220	SDR1	6.99608	15.9721	1.19094	5e-05
AT3G61230	PLIM2C	1.01519	8.54229	3.07287	0.04265
AT3G61660	-	0.341311	2.36064	2.79002	0.01455
AT3G61760	DRP1B	0.207777	1.42006	2.77285	0.00515
AT3G61840	-	0.655513	4.43727	2.75898	0.004
AT3G61930	-	0.855311	6.1982	2.85733	0.00415
AT3G62230	-	0.203089	17.9124	6.4627	0.0006
AT3G62410	CP12-2	113.583	267.507	1.23583	5e-05
AT3G62550	-	30.7091	97.8978	1.67261	5e-05
AT3G62640	-	1.91916	58.3254	4.92558	5e-05
AT3G62860	-	4.62654	11.0935	1.26171	5e-05
AT3G62960	GRXC14	0.513477	4.41202	3.10307	0.0078
AT4G00040	-	38.0788	124.248	1.70617	5e-05
AT4G00050	UNE10	0.588332	1.35926	1.20811	0.04375
AT4G00120	IND	0.24024	2.17486	3.17837	0.00165
AT4G00350	-	0.134303	3.79476	4.82045	0.01815
AT4G00780	-	4.12031	21.4464	2.37991	5e-05
AT4G00950	MEE47	4.03997	8.43111	1.06138	0.00035
AT4G01060	ETC3	9.07255	67.12	2.88716	5e-05
AT4G01080	TBL26	60.4237	145.378	1.26662	5e-05
AT4G01140	-	0.225122	4.21983	4.22841	0.00285
AT4G01450	-	5.58936	15.3885	1.46109	5e-05
AT4G01480	PPA5	38.6864	118.592	1.61611	5e-05
AT4G01600	-	2.19809	4.72834	1.10509	0.02035
AT4G02050	STP7	5.78179	12.7096	1.13633	0.01595
AT4G02075	PIT1	1.41683	4.40968	1.638	0.0027
AT4G02140	-	3.35617	64.6052	4.26676	5e-05
AT4G02250	-	0.113801	22.3888	7.62012	0.01755
AT4G02360	-	25.8054	72.1424	1.48318	5e-05
AT4G02380	SAG21	7.47721	178.515	4.5774	5e-05
AT4G02410	LECRK43	0.485178	1.0022	1.04659	0.0371
AT4G02650	-	1.19982	3.89393	1.69841	5e-05
AT4G02810	FAF1	3.21147	6.72994	1.06736	0.002
AT4G02940	-	11.216	35.6209	1.66717	5e-05
AT4G03420	-	3.29543	18.9488	2.52357	5e-05
AT4G04080	ISU3	2.46385	11.2254	2.18778	5e-05
AT4G04223	-	1.2553	3.94103	1.65054	0.04845
AT4G04460	APA3	8.33716	58.7375	2.81666	5e-05
AT4G04470	PMP22	100.628	351.962	1.80639	5e-05
AT4G04570	CRK40	1.15485	3.60271	1.64138	5e-05
AT4G04930	DES-1-LIKE	1.82819	15.7287	3.10491	0.0003
AT4G05330	AGD13	1.8195	4.45703	1.29254	0.0012
AT4G07960	CSLC12	5.41408	12.4866	1.20559	5e-05
AT4G08300	-	0.135467	1.25254	3.20884	0.0175
AT4G08555	-	1.17534	18.614	3.98524	0.0064
AT4G08670	-	20.5537	418.235	4.34684	5e-05
AT4G08870	ARGAH2	18.5901	56.1386	1.59446	5e-05
AT4G09460	MYB6	6.73546	17.3322	1.3636	5e-05
AT4G09950	-	1.42999	3.89508	1.44564	0.00355
AT4G09960	AGL11	12.0042	40.7719	1.76403	5e-05
AT4G09990	GXM2	0.562001	2.66667	2.24639	0.00435
AT4G10000	-	1.83686	3.84815	1.06692	0.0045
AT4G10040	CYTC-2	14.3713	70.8486	2.30154	5e-05
AT4G10120	SPS4	1.61291	6.92903	2.10299	5e-05
AT4G10260	-	2.28932	70.3047	4.94063	5e-05
AT4G10290	-	4.45653	24.3275	2.4486	5e-05
AT4G10440	-	1.19756	7.89437	2.72072	5e-05
AT4G10640	IQD16	0.547466	4.96379	3.1806	5e-05
AT4G10770	OPT7	5.89576	12.5132	1.0857	5e-05
AT4G10890	-	3.07961	32.195	3.38602	5e-05
AT4G11350	-	0.94981	2.01699	1.08649	0.0137
AT4G11910	SGR2	0.798081	1.97583	1.30785	0.0188
AT4G12030	BASS5	0.540005	3.2207	2.57633	0.0002
AT4G12130	-	4.30757	12.5702	1.54506	5e-05
AT4G12870	-	8.71614	89.8872	3.36635	5e-05
AT4G12917	-	1.34	5.62566	2.06979	0.00705
AT4G13000	-	1.1877	2.63984	1.15229	0.01865
AT4G13240	ROPGEF9	0.285092	1.48885	2.3847	0.0051
AT4G13345	MEE55	2.49178	9.23231	1.88952	5e-05
AT4G13450	-	2.17862	5.31153	1.28571	0.00345
AT4G13770	CYP83A1	1.02635	13.5026	3.71764	5e-05
AT4G13800	-	1.73454	6.04323	1.80077	5e-05
AT4G13990	-	5.06553	10.3777	1.03471	5e-05
AT4G14020	-	2.24743	25.9106	3.52719	5e-05
AT4G14305	-	1.89274	4.33467	1.19545	0.01065
AT4G14368	-	0.0463053	1.1831	4.67526	0.0305
AT4G14548	-	1.133	4.43163	1.96769	0.00415
AT4G14550	IAA14	0.873972	1.75911	1.00919	0.0332
AT4G14560	IAA1	16.4537	35.3106	1.10169	5e-05
AT4G14690	ELIP2	3.15023	12.2181	1.95549	5e-05
AT4G14730	-	4.14966	14.8789	1.8422	5e-05
AT4G15120	-	0.625495	2.28961	1.87203	0.023
AT4G15160	DL3625W	19.1585	61.031	1.67156	5e-05
AT4G15610	-	0.403746	3.37626	3.06391	0.0031
AT4G15630	-	22.0996	48.4334	1.13198	5e-05
AT4G15650	-	1.17395	3.39139	1.5305	0.0071
AT4G15800	RALFL33	14.7625	31.5234	1.09448	0.0001
AT4G16008	-	6.49113	23.1538	1.83471	5e-05
AT4G16130	ARA1	3.16763	7.30068	1.20463	5e-05
AT4G16190	-	154.08	446.68	1.53556	5e-05
AT4G16480	INT4	5.79364	29.8753	2.36641	5e-05
AT4G16515	RGF6	13.36	103.264	2.95034	5e-05
AT4G16640	-	0.220403	1.28018	2.53813	0.0194
AT4G16745	-	2.99594	9.42675	1.65375	5e-05
AT4G16750	ERF039	1.65588	3.74554	1.17758	0.0136
AT4G17210	-	1.05106	4.96623	2.24031	5e-05
AT4G17245	-	5.41124	11.102	1.03679	0.0028
AT4G17340	TIP2-2	3.25874	7.56145	1.21435	0.00045
AT4G17500	ERF1A	3.31711	8.15025	1.29692	0.00015
AT4G18010	IP5P2	1.24376	3.25016	1.38581	5e-05
AT4G18197	PUP7	1.23786	2.49602	1.01179	0.01275
AT4G18205	PUP21	0.303969	0.977568	1.68528	0.03235
AT4G18270	ATTRANS 11	1.25035	2.81356	1.17006	0.00475
AT4G18290	KAT2	2.62994	5.63898	1.1004	5e-05
AT4G18596	F28J12.250	0.495588	16.8004	5.08321	0.00275
AT4G18640	MRH1	1.00673	5.59904	2.4755	5e-05
AT4G18770	MYB98	3.15833	8.95461	1.50347	0.00135
AT4G18780	CESA8	1.99386	15.1272	2.92351	5e-05
AT4G19170	CCD4	0.312771	1.83496	2.55257	0.00055
AT4G19200	-	66.8509	146.766	1.1345	5e-05
AT4G19430	-	93.9609	359.489	1.93581	5e-05
AT4G19690	IRT1	4.11052	14.7048	1.83889	5e-05
AT4G19810	-	0.196434	1.00456	2.35445	0.0349
AT4G19840	PP2A1	12.3741	59.2631	2.25981	5e-05
AT4G19960	POT9	0.396408	5.97331	3.91347	5e-05
AT4G20070	AAH	1.30575	3.52281	1.43185	0.00035
AT4G20160	-	0.153557	1.64633	3.42241	0.00015
AT4G21480	STP12	1.90011	7.44821	1.97081	0.00065
AT4G21500	-	0.869247	3.49853	2.00891	0.0088
AT4G21510	SKIP27	5.64743	13.0659	1.21014	5e-05
AT4G21850	MSRB9	5.27439	12.6407	1.261	0.00015
AT4G21940	CPK15	1.40963	2.82179	1.0013	0.004
AT4G22050	-	0.136395	2.45034	4.16712	0.02275
AT4G22160	-	12.3981	33.7893	1.44645	5e-05
AT4G22214	-	1.88094	5.66775	1.59132	0.00185
AT4G22233	-	18.3223	68.2855	1.89798	5e-05
AT4G22240	PAP2	159.052	359.554	1.17671	5e-05
AT4G22490	-	1.07462	10.3764	3.27141	0.00045
AT4G22540	ORP2A	2.54783	8.34892	1.71232	5e-05
AT4G22680	MYB85	0.187447	3.46826	4.20965	0.006
AT4G22730	-	2.73996	14.5395	2.40775	5e-05
AT4G22758	-	0.702974	3.35071	2.25292	0.00335
AT4G22920	SGR1	10.7688	25.678	1.25368	5e-05
AT4G23400	PIP1-5	46.5451	172.508	1.88996	5e-05
AT4G23496	SP1L5	1.49482	9.59854	2.68285	0.0003
AT4G23600	CORI3	64.7187	174.389	1.43005	5e-05
AT4G23660	PPT1	10.1372	26.6537	1.39468	5e-05
AT4G23670	-	781.392	1703.32	1.12423	5e-05
AT4G23690	DIR6	9.6809	23.6248	1.28709	5e-05
AT4G23900	NDK4	8.69632	43.7571	2.33104	5e-05
AT4G24010	CSLG1	0.178795	1.17449	2.71565	0.0062
AT4G24015	RHA4A	4.52374	9.83053	1.11975	0.00255
AT4G24026	-	20.1571	52.8681	1.39111	5e-05
AT4G24040	TRE1	3.85884	8.2263	1.09208	5e-05
AT4G24230	ACBP3	6.21495	12.5363	1.0123	0.0073
AT4G24250	MLO13	0.248465	1.05134	2.08111	0.02105
AT4G24275	-	1.23783	6.48159	2.38853	0.0045
AT4G24380	-	7.88435	42.7388	2.43848	5e-05
AT4G24430	-	0.287532	1.48913	2.37268	0.0023
AT4G24450	GWD2	0.624491	2.51744	2.0112	5e-05
AT4G24580	REN1	1.29061	4.49646	1.80073	5e-05
AT4G25100	FSD1	0.536544	3.79639	2.82286	5e-05
AT4G25480	DREB1A	0.637429	2.08048	1.70658	0.01785
AT4G25780	-	2.34836	16.9001	2.84731	5e-05
AT4G25810	XTH23	0.36913	1.55459	2.07433	0.0327
AT4G25950	VHA-G3	2.90084	71.4154	4.6217	5e-05
AT4G26150	GATA22	1.01144	2.0608	1.02679	0.03165
AT4G26220	-	2.96931	7.23498	1.28486	0.00055
AT4G26390	-	0.187138	0.900737	2.267	0.0204
AT4G26470	CML21	1.16163	7.60183	2.7102	0.03985
AT4G26590	OPT5	2.30578	5.56637	1.27148	5e-05
AT4G26770	CDS3	0.554177	4.08523	2.882	0.00965
AT4G27030	FAD4	1.16087	5.21049	2.16622	0.03595
AT4G27410	NAC072	4.17241	9.33795	1.16223	5e-05
AT4G27435	-	6.53786	57.2051	3.12925	5e-05
AT4G27480	-	0.723672	2.54789	1.8159	0.00145
AT4G27570	UGT79B3	0.845803	24.5378	4.85854	5e-05
AT4G27580	-	0.383437	12.7265	5.0527	0.00505
AT4G27830	BGLU10	4.17707	9.78276	1.22775	5e-05
AT4G27860	MEB1	1.97339	5.96092	1.59486	0.0002
AT4G28090	sks10	0.73578	1.57567	1.09862	0.0306
AT4G28270	RMA2	0.4787	3.13146	2.70964	0.0042
AT4G28290	-	6.71547	17.987	1.42139	0.0003
AT4G28500	NAC073	0.129364	0.878416	2.76347	0.0397
AT4G28556	RIC7	0.17647	2.79555	3.98563	0.00355
AT4G28700	AMT1-4	0.813983	5.15552	2.66305	5e-05
AT4G29110	-	0.713472	4.3914	2.62175	0.00165
AT4G29130	HXK1	8.86418	22.0772	1.3165	0.00025
AT4G30060	-	0.39462	1.38064	1.8068	0.00365
AT4G30270	XTH24	4.22726	28.5226	2.75431	5e-05
AT4G30670	-	3.17478	54.6765	4.10619	5e-05
AT4G30770	-	0.143484	4.40088	4.93883	0.01685
AT4G31370	FLA5	0.240895	55.1703	7.83934	0.0231
AT4G31380	FLP1	0.545657	8.13694	3.89842	0.0002
AT4G31500	CYP83B1	5.72543	18.5499	1.69596	5e-05
AT4G31805	POLAR	1.32003	3.09471	1.22924	0.0034
AT4G32460	-	72.0762	185.853	1.36657	5e-05
AT4G32500	AKT5	0.473489	1.91594	2.01665	5e-05
AT4G32510	BOR7	1.81365	3.80062	1.06734	0.0005
AT4G32770	VTE1	18.1919	37.303	1.03599	5e-05
AT4G33070	PDC1	0.775151	2.32381	1.58394	0.0011
AT4G33150	LKR/SDH	22.1888	54.5649	1.29814	5e-05
AT4G33355	LTP11	3.3759	895.327	8.051	5e-05
AT4G33390	WEL1	2.26718	6.57227	1.5355	5e-05
AT4G33600	-	0.319814	3.66073	3.51683	0.0004
AT4G33790	FAR3	22.009	52.6654	1.25876	5e-05
AT4G34135	UGT73B2	0.689309	11.9822	4.11959	5e-05
AT4G34138	UGT73B1	2.67002	9.8923	1.88945	5e-05
AT4G34420	-	0.605162	1.51593	1.32481	0.01745
AT4G34440	PERK5	0.0848122	1.49689	4.14155	0.01295
AT4G34510	KCS2	1.63309	17.8414	3.44955	5e-05
AT4G34560	-	7.61475	16.8209	1.14338	5e-05
AT4G34650	SQS2	0.292609	1.30703	2.15925	0.01715
AT4G34750	-	11.2369	26.4556	1.23533	5e-05
AT4G34940	ARO1	0.640427	1.8926	1.56327	0.00035
AT4G35010	BGAL11	0.0788356	90.4998	10.1649	0.00865
AT4G35030	-	0.907059	2.43379	1.42394	0.00145
AT4G35160	-	0.551858	12.206	4.46715	5e-05
AT4G35180	LHT7	0.474552	9.96976	4.39292	5e-05
AT4G35650	IDH3	2.91155	7.78093	1.41815	5e-05
AT4G35720	-	0.444733	1.77526	1.99702	0.02065
AT4G36350	PAP25	2.01278	5.1537	1.35642	0.0001
AT4G36490	SFH12	0.100224	5.33316	5.73369	0.0237
AT4G36570	ATRL3	22.5024	64.2772	1.51423	5e-05
AT4G36820	-	0.2865	1.12041	1.96742	0.03055
AT4G36880	CP1	0.390057	2.36707	2.60134	0.00125
AT4G36950	MAPKKK21	2.61514	6.41677	1.29496	5e-05
AT4G37310	CYP81H1	3.73311	7.56677	1.0193	5e-05
AT4G37400	CYP81F3	0.147078	1.26631	3.10598	0.0393
AT4G37445	-	4.27753	12.3113	1.52513	0.0005
AT4G37520	PER50	3.32384	13.3929	2.01055	5e-05
AT4G37530	PER51	1.86619	8.36614	2.16447	5e-05
AT4G37800	XTH7	18.4613	38.7128	1.06831	5e-05
AT4G37900	GRDP2	20.2369	83.2614	2.04066	5e-05
AT4G37990	CAD8	0.206924	7.95892	5.2654	0.00335
AT4G38010	PCMP-E45	0.514748	1.19435	1.21429	0.0277
AT4G38190	CSLD4	0.0887531	1.64664	4.21358	0.00295
AT4G38230	CPK26	2.71823	5.75498	1.08215	0.01285
AT4G38590	BGAL14	0.252259	1.22346	2.27799	0.00065
AT4G38700	DIR15	2.40417	7.23248	1.58895	0.0008
AT4G38810	-	1.32808	4.59684	1.7913	5e-05
AT4G38840	-	20.3201	52.7529	1.37634	5e-05
AT4G39030	EDS5	0.857919	5.19812	2.59908	0.04505
AT4G39110	-	0.567251	2.05572	1.85758	0.00675
AT4G39130	-	1.59009	29.7781	4.22707	5e-05
AT4G39320	-	11.328	30.333	1.42099	5e-05
AT4G39610	-	0.926555	4.51314	2.28418	5e-05
AT4G39670	-	0.232993	5.63706	4.59658	0.0291
AT4G39720	-	4.98532	11.2571	1.17508	0.00015
AT4G39795	-	1.80306	4.41185	1.29094	0.03485
AT4G39940	APK2	3.294	16.5839	2.33187	5e-05
AT4G39950	CYP79B2	0.480137	4.6452	3.27422	5e-05
AT4G40070	ATL32	0.3508	0.975205	1.47506	0.0433
AT5G01190	LAC10	0.652732	1.99289	1.6103	0.00175
AT5G01210	-	10.9652	22.6119	1.04416	5e-05
AT5G01360	TBL3	0.349091	1.44121	2.04561	0.0043
AT5G01520	-	0.515539	3.76024	2.86667	0.00025
AT5G01700	-	1.59332	4.24058	1.41222	0.0006
AT5G01840	OFP1	2.22932	4.83011	1.11546	0.0071
AT5G02090	-	5.95806	12.7916	1.10229	0.00135
AT5G02110	CYCD7-1	0.197305	4.99276	4.66134	0.0071
AT5G02260	EXPA9	9.78677	23.6056	1.27022	5e-05
AT5G02270	ABCI20	14.3404	28.9771	1.01482	5e-05
AT5G02390	-	1.1881	2.67991	1.17353	0.00075
AT5G02420	SMR3	1.06734	5.17048	2.27628	0.00425
AT5G02570	-	13.395	72.8175	2.44259	5e-05
AT5G02580	-	4.57842	60.7739	3.73053	5e-05
AT5G02600	NAKR1	3.34954	7.59825	1.1817	0.0126
AT5G03120	-	6.41952	19.3606	1.59259	5e-05
AT5G03170	FLA11	21.7846	59.8602	1.45829	0.01015
AT5G03210	-	11.9532	44.9511	1.91096	5e-05
AT5G03260	LAC11	3.86585	11.8446	1.61538	5e-05
AT5G03510	-	0.876325	3.18036	1.85965	0.0018
AT5G03555	NCS1	2.88929	7.98439	1.46647	5e-05
AT5G03620	-	0.288694	10.9916	5.25072	5e-05
AT5G03960	IQD12	0.68705	3.35901	2.28955	0.00035
AT5G04080	-	17.9683	49.7123	1.46815	5e-05
AT5G04250	-	7.46746	14.9641	1.00281	0.00015
AT5G04310	-	2.25717	5.38686	1.25493	0.0001
AT5G04390	-	0.120973	1.50571	3.63769	0.0184
AT5G04470	SIM	27.6632	57.3985	1.05305	5e-05
AT5G04660	CYP77A4	3.80419	12.2845	1.69118	5e-05
AT5G04680	-	0.590153	1.18089	1.00072	0.0296
AT5G05590	PAI2	3.55094	8.08012	1.18618	0.0015
AT5G05600	-	1.04626	22.397	4.41999	5e-05
AT5G05790	-	0.70423	2.84916	2.01642	0.00115
AT5G05850	PIRL1	0.396757	1.69881	2.0982	0.0025
AT5G06330	-	0.185297	4.17644	4.49436	0.0311
AT5G06570	CXE15	0.934174	2.00416	1.10123	0.03455
AT5G06610	-	3.89783	9.51578	1.28765	5e-05
AT5G06860	PGIP1	1.48312	5.00065	1.75348	0.0017
AT5G06865	-	0.727905	2.00855	1.46433	0.03165
AT5G06870	PGIP2	19.9085	43.1219	1.11504	5e-05
AT5G07110	PRA1B6	3.99004	22.194	2.4757	0.0006
AT5G07220	BAG3	4.22773	24.1103	2.51169	5e-05
AT5G07420	PME49	0.40226	17.7117	5.46043	5e-05
AT5G07460	MRSA2	32.0357	68.0789	1.08753	5e-05
AT5G07475	-	9.15994	18.9131	1.04597	5e-05
AT5G07490	-	0.957718	36.1962	5.24009	5e-05
AT5G07510	GRP14	16.6248	1176.6	6.14514	5e-05
AT5G07520	GRP18	16.189	110.634	2.77271	5e-05
AT5G07530	GRP17	128.098	3559.96	4.79654	5e-05
AT5G07550	GRP19	128.553	3868.46	4.91132	5e-05
AT5G07560	GRP20	13.9378	1027.19	6.20355	5e-05
AT5G07600	-	26.2169	184.543	2.81538	5e-05
AT5G08030	GDPD6	15.2229	33.8439	1.15265	5e-05
AT5G08240	-	0.105509	1.08044	3.35618	0.0494
AT5G08370	AGAL2	6.99398	16.6708	1.25313	5e-05
AT5G08391	-	3.01099	6.52296	1.11529	0.03665
AT5G08480	VQ31	6.22533	15.8541	1.34863	5e-05
AT5G08540	-	22.0432	91.1798	2.04838	5e-05
AT5G08760	-	6.00744	41.5259	2.78919	5e-05
AT5G09220	AAP2	4.71437	18.4702	1.97006	5e-05
AT5G09500	RPS15C	15.0278	33.9808	1.17708	5e-05
AT5G09730	BXL3	0.770393	39.406	5.67668	5e-05
AT5G09910	-	0.271522	1.14391	2.07483	0.04525
AT5G09980	PEP4	40.6889	86.5281	1.08854	5e-05
AT5G09990	PEP5	13.1213	71.5823	2.4477	5e-05
AT5G10090	TPR13	0.141338	1.6317	3.52916	0.0072
AT5G10180	SULTR2	4.10651	18.902	2.20256	5e-05
AT5G10260	RABH1E	4.01842	14.3379	1.83513	5e-05
AT5G10430	AGP4	14.9941	44.0863	1.55594	5e-05
AT5G10520	RBK1	0.401199	0.975293	1.28152	0.03715
AT5G10650	-	2.69029	6.93575	1.36629	5e-05
AT5G10800	-	1.91964	3.92041	1.03016	5e-05
AT5G10930	CIPK5	2.7079	6.85511	1.34	5e-05
AT5G10946	-	0.84896	7.73415	3.18747	5e-05
AT5G11420	-	14.2273	42.1281	1.56612	5e-05
AT5G11440	CID5	0.843902	27.0499	5.00241	5e-05
AT5G11520	ASP3	32.7618	66.1023	1.01269	5e-05
AT5G12270	-	1.65539	4.75369	1.52188	0.0009
AT5G12870	MYB46	0.416417	4.46287	3.42187	0.0014
AT5G12890	UGT92A1	8.98641	18.2897	1.02521	5e-05
AT5G12950	-	10.1013	34.1987	1.75941	5e-05
AT5G13150	ATEXO70C1	0.0888315	1.41565	3.99425	0.0162
AT5G13350	-	0.129233	1.14123	3.14255	0.0154
AT5G13670	-	0.596601	2.56939	2.10658	0.01805
AT5G14000	anac084	6.59284	15.4139	1.22526	5e-05
AT5G14150	-	1.59622	9.47518	2.5695	5e-05
AT5G14200	IMDH3	0.666138	4.87758	2.87227	0.04475
AT5G14380	AGP6	1.02481	491.705	8.90629	5e-05
AT5G14740	BCA2	8.13102	24.7228	1.60433	5e-05
AT5G14870	CNGC18	0.814658	2.04541	1.32812	0.0014
AT5G14890	-	0.363088	2.74064	2.91612	5e-05
AT5G14940	NPF5.8	0.125404	3.75691	4.90489	0.01025
AT5G14990	-	0.269678	1.60604	2.5742	0.00175
AT5G15100	PIN5	0.407273	1.52766	1.90725	0.02085
AT5G15190	-	3.27874	9.37991	1.51643	0.00075
AT5G15240	-	0.798844	3.11924	1.96521	0.00095
AT5G15600	SP1L4	9.01147	24.0925	1.41875	5e-05
AT5G15630	COBL4	2.02579	8.03608	1.98801	5e-05
AT5G15960	KIN1	11.6183	704.148	5.92141	5e-05
AT5G16170	-	0.139166	1.21235	3.12293	0.0292
AT5G16440	IPP1	21.2505	54.6638	1.36309	5e-05
AT5G16450	-	22.5005	72.1173	1.68039	5e-05
AT5G16490	RIC4	7.62355	62.0311	3.02446	5e-05
AT5G16590	LRR1	1.70692	3.65825	1.09975	0.00015
AT5G17000	-	1.85998	4.40941	1.2453	0.00145
AT5G17165	-	11.176	22.9944	1.04088	0.00165
AT5G17220	GSTF12	8.73902	22.3016	1.35161	5e-05
AT5G17340	-	12.1487	30.4366	1.325	5e-05
AT5G17420	CESA7	0.634773	5.7887	3.18893	5e-05
AT5G17450	HIPP21	1.68299	5.59832	1.73396	0.00345
AT5G17490	RGL3	1.26122	4.3272	1.77861	5e-05
AT5G17500	-	0.110246	3.34277	4.92225	0.0379
AT5G17650	-	1.49798	4.10671	1.45496	0.0027
AT5G17700	-	5.881	18.1095	1.62261	5e-05
AT5G18000	VDD	8.07545	19.1047	1.24232	0.00035
AT5G18010	SAUR19	0.653526	10.5124	4.0077	0.02535
AT5G18020	SAUR20	5.44591	18.6558	1.77638	0.0001
AT5G18030	SAUR21	3.86295	11.212	1.53727	0.00315
AT5G18050	SAUR22	1.20595	11.1803	3.21272	0.00195
AT5G18090	-	3.40541	11.0353	1.69623	5e-05
AT5G18240	MYR1	0.94217	3.90706	2.05202	0.00025
AT5G18490	-	0.741376	2.01353	1.44145	0.0022
AT5G18600	GRXS2	13.9022	91.0626	2.71155	5e-05
AT5G18860	-	0.578888	2.9872	2.36744	5e-05
AT5G19190	-	0.81865	4.20971	2.3624	0.00855
AT5G19470	NUDT24	0.283441	1.2487	2.13931	0.01615
AT5G19580	-	1.87417	437.241	7.86603	5e-05
AT5G19640	NPF7.1	0.458466	1.07097	1.22403	0.02525
AT5G19830	-	1.87027	4.4516	1.25108	0.00415
AT5G20100	-	0.683971	5.06284	2.88794	0.0035
AT5G20110	-	10.298	26.9338	1.38705	5e-05
AT5G20230	BCB	1.02398	120.13	6.87426	5e-05
AT5G20330	BETAG4	0.148148	9.38887	5.98584	0.00735
AT5G20410	MGD2	4.46564	16.3909	1.87596	5e-05
AT5G20710	BGAL7	4.2626	49.8671	3.54828	5e-05
AT5G20830	SUS1	14.5196	46.1052	1.66693	5e-05
AT5G21050	-	0.841274	4.31011	2.35708	0.00035
AT5G22090	-	3.36214	13.595	2.01562	5e-05
AT5G22270	-	9.8438	20.4921	1.05778	0.0002
AT5G22300	NIT4	1.47381	6.0654	2.04105	5e-05
AT5G22460	-	3.47636	10.5797	1.60565	5e-05
AT5G22580	-	446.301	1073.02	1.26559	5e-05
AT5G22860	-	1.59253	3.83217	1.26684	0.0007
AT5G22920	-	20.97	49.8947	1.25056	5e-05
AT5G23235	-	0.455311	2.62202	2.52576	0.0234
AT5G23240	-	3.99708	11.0925	1.47257	5e-05
AT5G23660	SWEET12	5.78432	12.0655	1.06067	5e-05
AT5G23730	RUP2	2.54811	7.41884	1.54177	5e-05
AT5G23820	-	4.8906	21.3723	2.12766	5e-05
AT5G23870	PAE9	2.05188	5.33527	1.37861	0.0002
AT5G24105	AGP41	19.053	115.703	2.60233	5e-05
AT5G24240	PI4KG3	0.710045	3.85802	2.44188	5e-05
AT5G24270	CBL4	1.90048	5.95509	1.64776	0.0004
AT5G24420	PGL5	23.1973	244.598	3.39839	5e-05
AT5G24570	-	107.184	222.5	1.05371	5e-05
AT5G24600	-	1.43897	2.94284	1.03217	0.02145
AT5G24655	LSU4	0.197798	60.3315	8.25274	0.0133
AT5G24770	VSP2	215.887	690.242	1.67683	5e-05
AT5G24780	VSP1	1609.22	4252.96	1.4021	5e-05
AT5G25110	CIPK25	0.583023	3.81407	2.70971	5e-05
AT5G25120	CYP71B11	0.22035	0.950408	2.10875	0.01835
AT5G25610	RD22	161.465	372.352	1.20545	5e-05
AT5G25830	GATA12	2.43834	9.91088	2.02311	5e-05
AT5G25880	NADP-ME3	0.739292	5.58372	2.91701	5e-05
AT5G26340	STP13	0.389832	5.40396	3.79309	5e-05
AT5G26660	MYB86	2.00029	4.4165	1.14269	0.0017
AT5G26690	-	1.92966	4.62438	1.26091	0.02395
AT5G26700	-	3.67354	71.8065	4.28887	5e-05
AT5G27360	SFP2	0.561709	2.33286	2.05421	0.00105
AT5G27980	-	1.65054	11.9187	2.85222	5e-05
AT5G28237	-	0.242289	9.52518	5.29694	0.0005
AT5G28442	-	3.08521	6.65683	1.10947	0.00735
AT5G28470	NPF2.8	0.777829	2.36622	1.60506	0.0013
AT5G33290	XGD1	0.810095	1.64372	1.0208	0.0253
AT5G35490	ATMRU1	1.18243	4.6789	1.98442	0.00325
AT5G35735	-	2.0091	5.36264	1.41639	5e-05
AT5G36260	-	0.179399	9.67082	5.7524	0.00235
AT5G37260	RVE2	8.01385	16.8882	1.07545	5e-05
AT5G37550	-	0.483951	6.59885	3.76928	0.0005
AT5G38005	-	3.99066	8.40344	1.07435	0.0143
AT5G38070	-	3.05231	6.31637	1.04919	0.0048
AT5G38120	4CLL8	2.36375	10.2543	2.11708	5e-05
AT5G38130	-	0.377588	2.59478	2.78073	0.0012
AT5G38420	RBCS-2B	630.538	1276.18	1.01718	5e-05
AT5G38760	-	1.36375	818.307	9.22891	0.00015
AT5G39090	-	0.633211	2.21362	1.80565	0.00305
AT5G39420	cdc2cAt	0.284937	1.19011	2.06238	0.00225
AT5G39610	ATNAC2	2.91077	7.32892	1.3322	0.0002
AT5G39650	-	0.20394	11.9817	5.87654	0.02905
AT5G39785	-	4.3571	9.49979	1.12453	5e-05
AT5G39860	PRE1	5.35225	11.8318	1.14445	0.0013
AT5G39870	-	0.0450752	16.0301	8.47424	0.01755
AT5G39880	-	0.286401	17.2786	5.9148	0.00035
AT5G40170	AtRLP54	0.70675	2.58242	1.86945	0.0001
AT5G40210	-	0.162456	1.10434	2.76507	0.03965
AT5G40450	-	8.01053	21.6567	1.43484	5e-05
AT5G40630	-	2.03796	8.35526	2.03556	0.0001
AT5G40690	-	0.921966	8.46163	3.19815	5e-05
AT5G40730	AGP24	82.3183	565.315	2.77977	5e-05
AT5G40780	LHT1	1.23846	3.86998	1.64378	0.00015
AT5G41400	-	2.88158	17.1201	2.57076	5e-05
AT5G41780	-	0.215401	2.24506	3.38165	0.0023
AT5G42146	-	1.13138	4.71527	2.05926	0.0071
AT5G42230	SCPL41	0.676566	2.18415	1.69077	0.0022
AT5G42340	PUB15	0.0154007	1.91314	6.95681	0.01755
AT5G42567	-	0.219382	1.89138	3.10792	0.0278
AT5G42630	KAN4	1.47088	3.61088	1.29567	0.00335
AT5G42650	CYP74A	8.06515	20.9763	1.37898	5e-05
AT5G42680	-	1.26773	9.09047	2.84211	5e-05
AT5G42710	-	0.481806	1.87658	1.96158	0.00025
AT5G42750	BKI1	5.23584	12.4705	1.25203	5e-05
AT5G42860	-	4.67502	20.7247	2.14831	5e-05
AT5G42930	-	0.453527	1.03931	1.19637	0.04885
AT5G43180	-	2.67043	7.32225	1.45521	0.0009
AT5G43300	GDPD3	0.209879	1.48078	2.81873	0.0121
AT5G43380	TOPP7	2.03424	6.34226	1.64051	5e-05
AT5G43695	-	4.99847	227.847	5.51044	0.0231
AT5G43870	-	6.10495	20.7998	1.76852	5e-05
AT5G44005	-	1.03413	6.16374	2.57539	0.0016
AT5G44020	-	13.8396	35.7375	1.36863	5e-05
AT5G44030	CESA4	3.99361	28.6945	2.84501	5e-05
AT5G44110	ABCI21	12.1333	25.2783	1.05893	5e-05
AT5G44130	FLA13	75.2489	183.046	1.28246	5e-05
AT5G44400	-	0.228603	34.9353	7.2557	5e-05
AT5G44440	-	0.504289	17.7179	5.13481	5e-05
AT5G44490	-	0.860128	2.08365	1.27649	0.0136
AT5G44580	-	8.33988	17.1533	1.04039	0.0021
AT5G44630	BS	4.68565	14.2252	1.60213	5e-05
AT5G44680	-	35.8391	108.094	1.59268	5e-05
AT5G45340	CYP707A3	0.691837	4.46935	2.69156	5e-05
AT5G45820	CIPK20	0.16655	1.19952	2.84844	0.01725
AT5G45880	-	0.838488	656.241	9.61222	5e-05
AT5G45960	-	19.6042	49.218	1.32802	5e-05
AT5G45970	ARAC2	0.454258	5.45797	3.58678	0.00495
AT5G46220	-	2.25467	4.9592	1.13719	0.001
AT5G46230	-	2.09076	6.48415	1.63289	0.00505
AT5G46240	KAT1	2.84947	10.9228	1.93858	5e-05
AT5G46520	VICTR	0.826999	1.71401	1.05142	0.00135
AT5G46770	-	0.447886	11.7667	4.71543	0.0036
AT5G46870	-	0.954418	2.03794	1.09442	0.0309
AT5G46950	-	0.674099	6.82119	3.33899	0.00375
AT5G47240	NUDT8	6.48394	16.3142	1.33118	5e-05
AT5G47330	-	2.22554	6.06465	1.44627	0.0003
AT5G47530	-	7.49421	24.4085	1.70354	5e-05
AT5G47550	CYS5	36.724	280.84	2.93495	5e-05
AT5G47560	TDT	1.19197	11.0102	3.20742	5e-05
AT5G48270	-	0.157073	1.25074	2.99327	0.024
AT5G48690	-	1.13367	2.53841	1.16292	0.0114
AT5G48900	-	2.75896	35.4404	3.6832	5e-05
AT5G49130	-	0.336412	12.108	5.16959	0.02105
AT5G49180	PME58	0.127106	7.71377	5.92333	0.0052
AT5G49270	COBL9	0.0665025	7.58731	6.83404	0.0292
AT5G49520	WRKY48	2.37112	6.13777	1.37214	5e-05
AT5G49630	AAP6	8.72599	19.8835	1.18818	5e-05
AT5G49660	-	0.279573	0.873362	1.64336	0.0021
AT5G49680	KIP	0.419796	1.65076	1.97538	5e-05
AT5G49730	FRO6	3.35561	8.13412	1.27741	5e-05
AT5G49740	FRO7	1.56373	4.47334	1.51636	5e-05
AT5G49900	-	1.56798	6.7255	2.10074	5e-05
AT5G50030	-	1.25307	46.9544	5.22772	5e-05
AT5G50200	NRT3.1	0.651082	5.32024	3.03058	0.0006
AT5G50335	-	8.11294	137.192	4.07983	5e-05
AT5G50800	SWEET13	0.613384	5.14791	3.06912	0.0001
AT5G50940	-	1.29038	3.32852	1.36709	0.00495
AT5G50950	FUM2	1.59372	21.6174	3.76172	5e-05
AT5G51070	CLPD	4.37242	12.2493	1.48619	5e-05
AT5G51210	OL3	2.53667	7.5898	1.58113	0.00115
AT5G51810	GA20OX2	1.23361	4.60022	1.89881	5e-05
AT5G51890	PER66	4.29974	11.199	1.38104	5e-05
AT5G52250	RUP1	3.13541	10.5694	1.75317	5e-05
AT5G52310	LTI78	7.55202	18.8519	1.31977	5e-05
AT5G52360	ADF12	4.10136	62.6646	3.93348	5e-05
AT5G52900	MAKR6	0.3852	2.6204	2.7661	0.00155
AT5G52975	-	0.522984	3.03509	2.5369	0.0293
AT5G53486	-	2.68537	10.4182	1.95591	0.0002
AT5G53550	YSL3	1.69932	3.69661	1.12125	0.00025
AT5G53710	-	2.4383	14.5047	2.57258	0.0002
AT5G53740	-	11.0192	24.4004	1.14688	5e-05
AT5G53870	ENODL1	3.5442	17.4985	2.3037	5e-05
AT5G54095	-	1.02957	99.9874	6.60163	5e-05
AT5G54130	-	1.60658	4.94258	1.62127	5e-05
AT5G54145	-	5.32358	16.2015	1.60566	5e-05
AT5G54148	-	0.247067	1.73565	2.8125	0.0475
AT5G54240	-	0.611091	3.7594	2.62104	0.00115
AT5G54400	-	0.522238	2.76751	2.40581	0.0016
AT5G54470	-	1.62394	3.57774	1.13955	0.01045
AT5G54510	GH3.6	2.80307	6.90469	1.30057	5e-05
AT5G54690	GAUT12	0.886448	3.86658	2.12495	0.03245
AT5G54870	-	7.89182	25.1873	1.67427	5e-05
AT5G55470	NHX4	0.410385	1.56225	1.92857	0.0357
AT5G55490	GEX1	0.164966	1.03372	2.6476	0.0133
AT5G55930	OPT1	6.6457	14.9155	1.16632	5e-05
AT5G55950	-	1.00443	2.56945	1.35508	0.002
AT5G56550	OXS3	2.83225	7.95233	1.48943	0.013
AT5G56870	BGAL4	1.07177	2.14979	1.0042	0.0041
AT5G56970	CKX3	0.499274	2.35444	2.23748	0.0016
AT5G57240	ORP4C	1.40734	14.2438	3.33929	0.0002
AT5G57320	VLN5	0.39537	3.80086	3.26505	5e-05
AT5G57500	-	0.142075	2.40237	4.07973	0.02605
AT5G57785	-	11.0184	42.7591	1.95632	5e-05
AT5G57910	-	8.95424	20.0202	1.16081	5e-05
AT5G58050	GDPDL6	0.167802	4.73632	4.81893	0.0003
AT5G58170	GDPDL7	0.0640789	1.6137	4.65438	0.0195
AT5G58400	PER68	0.224351	2.5627	3.51384	0.0296
AT5G58460	CHX25	0.317909	1.26642	1.99408	0.0008
AT5G58670	PLC1	0.944111	2.18904	1.21327	0.0045
AT5G58730	-	4.11369	8.88334	1.11067	5e-05
AT5G58980	-	0.615128	2.50732	2.02719	5e-05
AT5G59040	COPT3	14.551	36.7711	1.33745	5e-05
AT5G59120	ATSBT4.13	0.395332	34.8782	6.46312	5e-05
AT5G59310	LTP4	220.76	692.976	1.65033	5e-05
AT5G59320	LTP3	516.283	1538.03	1.57485	5e-05
AT5G59570	BOA	12.7703	31.484	1.30183	5e-05
AT5G59580	UGT76E1	0.169065	1.19173	2.81741	0.0167
AT5G59590	UGT76E2	0.481	2.10127	2.12715	0.00245
AT5G59990	-	1.37257	3.40313	1.30999	0.007
AT5G60020	LAC17	2.07246	13.9671	2.75262	5e-05
AT5G60360	ALEU	67.5105	143.113	1.08398	5e-05
AT5G60720	-	0.36359	2.3206	2.67411	5e-05
AT5G61360	-	1.25024	3.7526	1.58568	0.0382
AT5G61430	NAC100	1.00702	43.7379	5.44072	5e-05
AT5G61600	ERF104	1.85115	4.57929	1.3067	0.00305
AT5G61610	-	0.84998	7.75037	3.18877	5e-05
AT5G61640	MSRA1	5.94882	16.2432	1.44916	5e-05
AT5G61660	-	15.3192	38.3928	1.32549	5e-05
AT5G61720	-	0.158773	132.943	9.70963	0.0209
AT5G61820	-	9.90069	23.3938	1.24053	5e-05
AT5G62020	HSFB2A	2.54709	6.34666	1.31715	0.0001
AT5G62100	BAG2	1.72177	4.99687	1.53713	0.0006
AT5G62230	ERL1	9.744	20.4971	1.07283	5e-05
AT5G62240	-	0.47931	5.18122	3.43426	5e-05
AT5G62360	-	52.8195	127.827	1.27504	5e-05
AT5G62430	CDF1	0.450774	2.50315	2.47327	0.0023
AT5G62680	NPF2.11	3.03057	8.17569	1.43175	0.0024
AT5G62740	HIR1	18.7475	38.6646	1.04432	5e-05
AT5G62750	-	0.267833	77.9109	8.18434	0.0455
AT5G63060	-	4.16179	13.0057	1.64387	0.00615
AT5G63180	-	1.67666	9.54027	2.50844	5e-05
AT5G63580	FLS2	3.16153	7.05341	1.1577	0.00105
AT5G63850	AAP4	1.5093	10.7557	2.83314	5e-05
AT5G64060	anac103	0.551181	1.49607	1.44058	0.01265
AT5G64120	PER71	0.756642	2.05829	1.44376	0.0117
AT5G64240	AMC3	1.9014	6.58851	1.79289	0.01475
AT5G64570	BXL4	26.5903	87.8836	1.7247	5e-05
AT5G64770	RGF9	0.507415	4.76827	3.23223	0.01285
AT5G65070	MAF4	1.87881	5.14764	1.45409	0.0019
AT5G65140	TPPJ	0.45657	1.37781	1.59347	0.01045
AT5G65160	TPR14	0.764623	1.80339	1.23789	0.0038
AT5G65210	TGA1	0.705537	1.91528	1.44076	0.00375
AT5G65380	-	3.28981	9.34064	1.50552	5e-05
AT5G65530	-	1.00815	2.17859	1.11169	0.00815
AT5G65690	PCK2	0.0902335	4.4973	5.63925	0.01195
AT5G65810	-	21.4223	43.522	1.02263	5e-05
AT5G65870	PSK5	6.83732	61.6929	3.1736	5e-05
AT5G66020	SAC6	0.267693	5.33943	4.31803	0.0003
AT5G66170	STR18	15.4038	49.4159	1.68169	5e-05
AT5G66300	NAC105	0.304186	1.3609	2.16153	0.0378
AT5G66460	MAN7	10.9514	24.7029	1.17356	5e-05
AT5G66580	-	23.2423	46.9946	1.01574	5e-05
AT5G66590	-	18.0435	65.5314	1.86071	5e-05
AT5G66650	-	0.649376	4.02083	2.63037	0.0003
AT5G66740	-	0.28953	4.3617	3.9131	0.00405
AT5G67060	HEC1	2.5515	6.19837	1.28054	0.0004
AT5G67210	IRX15-L	2.83774	18.8206	2.7295	5e-05
AT5G67550	-	0.222171	1.28899	2.5365	0.01585
ATMG00810	ORF240B	0.471394	2.21219	2.23047	0.0374
AT1G01130	-	108.557	53.3251	-1.02556	5e-05
AT1G01180	-	1.82083	0.816667	-1.15678	0.0336
AT1G01280	CYP703A2	264.77	1.83529	-7.17259	5e-05
AT1G01305	-	1.18702	0.0779944	-3.92783	0.0038
AT1G01340	CNGC10	2.17699	0.707965	-1.62058	0.0001
AT1G02030	ZAT1	6.12613	0.887635	-2.78694	5e-05
AT1G02050	PKSA	910.228	4.25916	-7.73952	5e-05
AT1G02060	-	1.39022	0.438284	-1.66537	0.00245
AT1G02065	SPL8	64.8197	21.8765	-1.56705	5e-05
AT1G02400	GA2OX6	5.74498	0.37672	-3.93074	5e-05
AT1G02470	-	29.5333	9.74425	-1.59972	5e-05
AT1G02510	TPK4	11.7232	0.284973	-5.36239	0.00355
AT1G02640	BXL2	14.114	5.26653	-1.4222	5e-05
AT1G02670	-	5.86049	0.501163	-3.54767	5e-05
AT1G02813	-	1522.02	48.5618	-4.97002	5e-05
AT1G02850	BGLU11	40.2939	19.5537	-1.04312	5e-05
AT1G02900	RALF1	141.881	10.5326	-3.75174	5e-05
AT1G02930	GSTF6	3.32376	0.762405	-2.12419	0.00175
AT1G02970	WEE1	3.15573	1.48434	-1.08815	0.0031
AT1G02980	CUL2	6.21757	0.548927	-3.50166	5e-05
AT1G03340	-	7.22617	2.41859	-1.57906	5e-05
AT1G03457	BRN2	6.36479	3.11809	-1.02945	0.0002
AT1G03530	ATNAF1	44.1711	18.4618	-1.25856	5e-05
AT1G03620	-	3.78419	0.671753	-2.49398	0.0023
AT1G03660	-	14.3767	6.84747	-1.07009	0.04985
AT1G04050	SUVR1	14.492	5.29416	-1.45279	5e-05
AT1G04100	IAA10	7.94239	3.89355	-1.02849	0.00015
AT1G04880	HMGB15	24.4993	7.39365	-1.72838	5e-05
AT1G04930	-	8.16659	3.379	-1.27314	5e-05
AT1G05020	AP180	2.41004	0.463539	-2.37829	5e-05
AT1G05260	PER3	77.042	11.7536	-2.71255	5e-05
AT1G05300	ZIP5	2.62576	0.944108	-1.47571	0.00355
AT1G05330	-	6.03544	1.13948	-2.40509	0.0302
AT1G05440	-	21.1153	8.62097	-1.29237	5e-05
AT1G05690	BT3	15.2229	1.70964	-3.15448	5e-05
AT1G05920	-	16.4694	0.0243127	-9.40387	0.0037
AT1G05930	-	11.7716	0.297433	-5.3066	0.00225
AT1G06170	BHLH89	15.5098	6.18919	-1.32536	5e-05
AT1G06320	-	2.15528	0.516544	-2.06091	0.04935
AT1G06360	-	19.0337	7.15016	-1.41251	5e-05
AT1G06660	JASON	7.11569	2.99385	-1.249	0.0068
AT1G06730	-	19.0562	8.82746	-1.11019	5e-05
AT1G07180	NDA1	9.99436	3.93353	-1.34529	5e-05
AT1G07260	UGT71C3	6.095	2.4525	-1.31337	5e-05
AT1G07710	-	1.09715	0.50652	-1.11506	0.04165
AT1G07795	-	107.648	34.7815	-1.62992	5e-05
AT1G08050	-	14.0843	2.47618	-2.5079	5e-05
AT1G08065	ACA5	27.9861	1.37715	-4.34496	5e-05
AT1G09000	ANP1	3.8641	1.7187	-1.16881	0.01085
AT1G09040	-	5.65145	2.46488	-1.19711	5e-05
AT1G09050	-	1.92459	0.79627	-1.27322	0.0007
AT1G09080	MED37B	0.931968	0.150962	-2.6261	0.00935
AT1G09700	DRB1	24.2855	9.55143	-1.34631	5e-05
AT1G09880	-	21.1953	0.427873	-5.63042	5e-05
AT1G09930	OPT2	0.844863	0.358409	-1.23711	0.03895
AT1G10730	AP1M1	6.53911	3.25035	-1.0085	0.00055
AT1G10990	-	2.94047	1.46325	-1.00687	0.04175
AT1G11110	-	2.52963	0.356169	-2.82829	0.00105
AT1G11125	-	14.7334	6.62634	-1.15281	5e-05
AT1G11420	ATDUF2	1.24061	0.500157	-1.31059	0.0203
AT1G11450	-	3.18074	1.49653	-1.08774	0.01565
AT1G11470	-	4.22662	0.576995	-2.87288	0.0041
AT1G11510	-	1.84794	0.68356	-1.43478	0.02045
AT1G12010	-	5.0816	1.66359	-1.61098	0.0002
AT1G12570	-	224.313	62.1925	-1.8507	5e-05
AT1G13290	WIP6	4.87238	2.36866	-1.04056	0.00345
AT1G13370	-	3.69728	0.993735	-1.89553	0.01045
AT1G13710	CYP78A5	24.963	5.76023	-2.11559	5e-05
AT1G13750	PAP1	3.56956	1.71594	-1.05675	0.0217
AT1G13800	-	2.80508	1.29727	-1.11256	0.0007
AT1G13910	-	50.7242	6.46046	-2.97296	5e-05
AT1G14100	FUT8	2.266	0.0417347	-5.76276	0.0489
AT1G14490	AHL28	8.07923	4.03266	-1.00249	0.0037
AT1G14580	IDD6	3.81066	1.55769	-1.29064	0.00025
AT1G14680	-	17.4852	2.23834	-2.96563	5e-05
AT1G14700	PAP3	11.8004	4.6188	-1.35325	5e-05
AT1G14760	KNATM	10.7051	3.59779	-1.57311	0.0017
AT1G14870	PCR2	24.4262	8.27833	-1.56102	5e-05
AT1G15190	FLA19	5.74653	0.596591	-3.26788	5e-05
AT1G15800	-	9.62323	4.79359	-1.00541	0.0004
AT1G16070	TULP8	4.86728	2.43237	-1.00075	0.00155
AT1G16220	-	7.08622	2.74475	-1.36834	5e-05
AT1G16400	CYP79F2	1.09238	0.206021	-2.40661	0.0122
AT1G16630	-	13.8532	6.37199	-1.12041	5e-05
AT1G16640	-	21.7889	10.4066	-1.06609	5e-05
AT1G17060	CYP72C1	2.844	0.993343	-1.51756	0.00045
AT1G17950	ATMYB52	8.45517	3.27428	-1.36866	5e-05
AT1G18120	-	5.84771	2.55819	-1.19275	5e-05
AT1G18265	-	20.2635	0.657964	-4.94473	5e-05
AT1G18290	-	2.98835	0.917072	-1.70424	0.0075
AT1G18330	RVE7	8.79979	4.15361	-1.0831	5e-05
AT1G18710	AtMYB47	15.3771	5.50499	-1.48197	5e-05
AT1G19190	CXE1	40.155	0.16233	-7.95051	0.01675
AT1G19230	RBOHE	5.10884	0.562462	-3.18317	0.00025
AT1G19830	-	74.4101	36.4134	-1.03103	5e-05
AT1G20060	-	3.04945	1.39097	-1.13246	0.0002
AT1G20140	ASK4	80.9189	37.06	-1.12662	5e-05
AT1G20150	-	50.5959	4.01848	-3.6543	5e-05
AT1G20816	OEP21A	30.2174	11.4952	-1.39435	5e-05
AT1G21310	EXT3	172.028	63.7935	-1.43116	5e-05
AT1G21740	-	6.38823	2.99756	-1.09163	5e-05
AT1G22030	-	370.652	168.301	-1.13902	5e-05
AT1G22090	EMB2204	15.0167	4.87321	-1.62362	5e-05
AT1G23340	-	6.05834	2.42585	-1.32043	5e-05
AT1G23700	-	1.9221	0.1086	-4.14558	0.0391
AT1G23760	JP630	42.8541	2.07828	-4.36597	5e-05
AT1G24220	-	1.61087	0.198294	-3.02212	0.00085
AT1G24320	GCS2	4.08598	1.98581	-1.04095	0.0068
AT1G24600	-	477.111	170.443	-1.48504	5e-05
AT1G25510	-	130.173	62.5719	-1.05685	5e-05
AT1G26190	-	19.0713	8.69274	-1.13352	5e-05
AT1G26500	-	1.52711	0.552243	-1.46743	0.0322
AT1G26530	-	6.90507	2.88814	-1.25752	0.00585
AT1G26600	CLE9	9.69769	2.19241	-2.14512	5e-05
AT1G27120	B3GALT17	5.0786	1.43882	-1.81955	5e-05
AT1G27710	-	3539.04	11.0837	-8.31878	5e-05
AT1G28360	ERF12	11.6799	3.36053	-1.79727	5e-05
AT1G28380	NSL1	17.2184	5.66611	-1.60352	5e-05
AT1G28695	-	16.2043	1.83101	-3.14567	5e-05
AT1G28710	-	66.1827	30.6526	-1.11044	5e-05
AT1G29270	-	6.76127	0.58322	-3.53518	0.00305
AT1G29560	-	6.08148	2.65929	-1.19338	5e-05
AT1G29910	LHCB1.2	292.424	121.376	-1.26858	5e-05
AT1G29920	LHCB1.2	130.824	41.566	-1.65415	5e-05
AT1G30220	INT2	1.75185	0.370025	-2.24319	0.0017
AT1G30760	-	3.75856	1.50287	-1.32245	0.0003
AT1G30790	-	1.50247	0.177074	-3.08492	0.0196
AT1G30800	-	6.95604	1.84202	-1.91697	0.0182
AT1G30860	-	3.33332	1.5027	-1.1494	0.0001
AT1G30935	-	1.59285	0.353193	-2.17308	0.0061
AT1G31310	-	27.8077	11.6556	-1.25446	5e-05
AT1G32760	-	22.7823	10.0994	-1.17365	5e-05
AT1G33080	-	1.82425	0.702319	-1.37711	0.00785
AT1G33430	B3GALT8	494.256	144.233	-1.77685	5e-05
AT1G33475	-	6.8087	2.79798	-1.28299	0.00105
AT1G34180	NAC016	2.13302	0.964551	-1.14497	0.0038
AT1G34392	-	4.37381	0.171493	-4.67267	0.0489
AT1G34640	-	381.205	86.4555	-2.14054	5e-05
AT1G35230	AGP5	9.34842	4.531	-1.04489	0.00795
AT1G35440	CYCT1-1	2.64905	0.739467	-1.84092	0.02475
AT1G43675	-	7.92199	1.79102	-2.14508	0.01745
AT1G43997	-	6.62848	1.12371	-2.56041	0.03115
AT1G44608	-	11.0785	0.123058	-6.49228	0.0489
AT1G44970	PER9	235.034	51.2908	-2.1961	5e-05
AT1G47480	CXE2	9.58887	0.259097	-5.2098	0.0043
AT1G47655	DOF1.6	4.14117	2.03586	-1.0244	0.01465
AT1G47980	-	1484.9	135.41	-3.45497	5e-05
AT1G48060	-	1.00024	0.159963	-2.64453	0.0406
AT1G48580	-	3.00926	0.593743	-2.3415	0.0003
AT1G48740	-	24.9859	3.005	-3.05568	5e-05
AT1G48742	MIR157D	61.1284	11.6099	-2.39649	0.03315
AT1G48870	-	2.6498	1.29529	-1.0326	0.00655
AT1G49120	ERF117	7.1109	2.50137	-1.50731	0.0002
AT1G49330	-	1.911	0.178386	-3.42126	0.0206
AT1G49475	-	4.4089	2.0376	-1.11355	0.0088
AT1G49920	-	1.96113	0.649282	-1.59477	0.0007
AT1G50040	-	2.4735	0.711674	-1.79726	0.00145
AT1G50400	TOM40-2	3.84296	0.988841	-1.95841	0.0004
AT1G51405	-	4.2814	1.69067	-1.34049	0.00055
AT1G51538	-	2.92509	1.09041	-1.4236	0.00035
AT1G51960	IQD27	1.4828	0.19742	-2.90898	0.03
AT1G52155	-	14.4139	4.30424	-1.74363	5e-05
AT1G52430	-	1.58619	0.114153	-3.79653	0.0009
AT1G52618	-	57.6773	17.0892	-1.75492	5e-05
AT1G52640	-	2.91089	1.408	-1.04781	0.00545
AT1G52770	-	2.57497	1.04999	-1.29417	0.00185
AT1G53160	SPL4	168.603	81.3087	-1.05215	5e-05
AT1G53260	-	1.29416	0.502915	-1.36363	0.0254
AT1G53700	WAG1	4.63673	2.10379	-1.14011	0.00115
AT1G54217	-	31.3267	15.0249	-1.06004	5e-05
AT1G54240	-	12.6643	0.685768	-4.2069	5e-05
AT1G54300	-	2.77811	0.198746	-3.80511	0.017
AT1G55050	-	2.80054	0.68291	-2.03594	5e-05
AT1G55320	AAE18	28.9976	9.53393	-1.60479	5e-05
AT1G55550	-	1.77228	0.769746	-1.20316	0.0015
AT1G55740	RFS1	1.14419	0.539541	-1.08452	0.01745
AT1G55770	-	1.43555	0.095581	-3.90874	0.00385
AT1G55820	-	12.7174	5.31339	-1.2591	5e-05
AT1G56020	-	10.3509	3.50876	-1.56072	5e-05
AT1G56030	PUB57	3.8843	0.298654	-3.70111	0.0013
AT1G56650	MYB75	5.57357	0.317783	-4.13249	0.00275
AT1G58420	-	10.9992	4.14619	-1.40754	0.00025
AT1G60240	-	34.6672	3.93845	-3.13787	5e-05
AT1G60370	-	2.8621	1.29112	-1.14846	0.037
AT1G60960	IRT3	50.3781	22.4527	-1.16591	5e-05
AT1G61065	-	48.7554	13.8449	-1.8162	5e-05
AT1G61070	PDF2.4	810.759	65.4217	-3.63143	5e-05
AT1G61340	-	26.4843	9.66307	-1.45458	5e-05
AT1G61450	-	7.64996	2.96368	-1.36806	0.0087
AT1G61460	-	0.949538	0.409891	-1.21198	0.01925
AT1G61470	CAF1-5	1.97952	0.268363	-2.88289	0.02815
AT1G61800	GPT2	12.6207	5.40503	-1.22342	5e-05
AT1G61810	BGLU45	1.11999	0.507332	-1.14248	0.0392
AT1G61920	-	6.56453	1.54554	-2.08658	0.00215
AT1G62130	-	2.3122	0.379299	-2.60785	5e-05
AT1G62305	-	45.9013	15.9165	-1.52801	5e-05
AT1G62500	-	900.563	370.885	-1.27985	5e-05
AT1G62520	-	27.5718	12.7086	-1.11739	5e-05
AT1G62570	FMOGS-OX4	56.6609	7.73382	-2.8731	5e-05
AT1G62580	-	3.02044	1.44843	-1.06027	0.00915
AT1G62670	RPF2	1.32802	0.568217	-1.22477	0.0164
AT1G62940	4CLL1	95.624	0.350376	-8.09233	5e-05
AT1G63206	-	5.0565	2.06754	-1.29022	0.0068
AT1G63630	-	3.4924	0.630062	-2.47066	0.00135
AT1G63860	-	1.16333	0.523656	-1.15157	0.00535
AT1G65120	-	1.25641	0.160786	-2.9661	0.00015
AT1G65130	-	2.50483	0.31548	-2.9891	5e-05
AT1G65200	-	2.98249	0.138503	-4.42853	0.0001
AT1G65342	-	14.539	1.46626	-3.30972	0.011
AT1G65560	-	112.56	28.9852	-1.95731	5e-05
AT1G65620	LBD6	57.2469	9.29181	-2.62317	5e-05
AT1G66060	-	7.51797	0.0217036	-8.43626	0.0037
AT1G66090	-	4.04104	0.154052	-4.71324	0.0067
AT1G66160	PUB20	2.93645	0.693019	-2.08311	0.00085
AT1G66400	CML23	91.7504	23.0897	-1.99047	5e-05
AT1G66460	-	30.4205	0.290093	-6.71238	0.0001
AT1G67210	-	7.44585	1.94328	-1.93794	5e-05
AT1G67470	-	2.90498	1.37831	-1.07562	0.0095
AT1G67481	MIR839A	43.0576	0.447266	-6.58899	0.0037
AT1G67630	POLA2	4.97233	2.21216	-1.16847	5e-05
AT1G67650	-	2.88317	1.16366	-1.30899	0.0003
AT1G67710	ARR11	1.17015	0.510081	-1.19789	0.01915
AT1G67810	SUFE2	6.36646	2.76116	-1.20522	0.0028
AT1G67920	-	255.194	15.2159	-4.06794	5e-05
AT1G68390	-	2.04956	0.495663	-2.04788	0.00515
AT1G68540	TKPR2	244.887	12.0347	-4.34684	5e-05
AT1G68640	PAN	1.75317	0.243465	-2.84818	0.01885
AT1G68840	RAV2	4.62157	0.493223	-3.22807	5e-05
AT1G69180	CRC	142.467	53.1445	-1.42264	5e-05
AT1G69320	CLE10	6.14596	2.13259	-1.52703	0.0043
AT1G69500	CYP704B1	497.255	1.01359	-8.93837	5e-05
AT1G69543	-	47.518	22.2052	-1.09758	0.00425
AT1G69560	MYB105	11.1283	3.32526	-1.7427	5e-05
AT1G70020	-	6.02235	1.53189	-1.97501	0.00035
AT1G70220	-	20.0709	0.998381	-4.32937	5e-05
AT1G70400	-	4.72622	0.698012	-2.75936	0.0004
AT1G70440	SRO3	2.57456	0.469892	-2.45392	0.01125
AT1G71110	-	17.7908	5.51354	-1.69008	5e-05
AT1G71380	CEL3	0.957975	0.332527	-1.52652	0.0317
AT1G71810	-	17.2568	7.35227	-1.23091	5e-05
AT1G71866	EPFL7	17.1353	4.53554	-1.91762	0.0057
AT1G72540	-	1.79746	0.884701	-1.0227	0.0443
AT1G72800	-	7.35525	2.32111	-1.66396	5e-05
AT1G72980	LBD7	14.1246	4.16328	-1.76242	5e-05
AT1G73710	-	2.2207	1.08429	-1.03426	0.00125
AT1G73810	-	2.42284	0.139692	-4.11638	0.0091
AT1G74130	-	37.5317	9.35168	-2.00481	5e-05
AT1G74360	-	0.978667	0.337915	-1.53416	0.03665
AT1G74460	-	3.42154	0.383619	-3.1569	0.0006
AT1G74710	ICS1	6.02721	2.00889	-1.58509	5e-05
AT1G74870	-	42.1256	4.87941	-3.10992	5e-05
AT1G74900	OTP43	5.60979	2.23387	-1.3284	0.04375
AT1G75030	ATLP-3	1098.9	17.844	-5.94448	5e-05
AT1G75050	-	12.231	2.3379	-2.38725	5e-05
AT1G75110	RRA2	8.23315	3.88499	-1.08353	5e-05
AT1G75240	ZHD5	101.316	46.4057	-1.12649	5e-05
AT1G76230	-	1.83857	0.364076	-2.33627	0.03715
AT1G76250	-	19.6645	6.83763	-1.52403	5e-05
AT1G76410	ATL8	28.5977	10.2762	-1.47659	5e-05
AT1G76470	-	137.225	0.113288	-10.2423	0.0416
AT1G76970	-	3.70263	1.64302	-1.1722	0.0008
AT1G77110	PIN6	4.14647	1.78273	-1.2178	0.00015
AT1G77210	STP14	27.5157	10.1242	-1.44244	5e-05
AT1G77410	BGAL16	6.4205	1.29461	-2.31016	5e-05
AT1G77480	-	9.6259	4.71142	-1.03076	5e-05
AT1G77655	-	9.63347	2.17552	-2.14669	0.0006
AT1G77850	ARF17	11.3708	4.71602	-1.26969	5e-05
AT1G78000	SULTR1	5.28752	2.05201	-1.36555	5e-05
AT1G78230	-	10.3204	4.21	-1.2936	5e-05
AT1G78720	-	2.21518	0.138378	-4.00074	0.0156
AT1G80370	CYCA2-4	6.20424	2.2591	-1.45751	5e-05
AT1G80440	-	52.3629	1.70465	-4.94099	5e-05
AT1G80970	-	10.2871	1.16649	-3.14059	5e-05
AT2G01810	-	3.53473	0.509432	-2.79464	5e-05
AT2G02060	-	2.62042	0.741036	-1.82218	0.00555
AT2G02540	ZHD3	9.80214	4.79863	-1.03047	0.00025
AT2G03020	-	3.92525	1.67235	-1.23091	0.0031
AT2G03200	-	16.4267	5.58517	-1.55637	5e-05
AT2G04625	-	1.74805	0.277756	-2.65385	0.02885
AT2G05070	LHCB2.2	184.262	67.4515	-1.44984	5e-05
AT2G05100	LHCB2.1	208.874	82.5058	-1.34007	5e-05
AT2G05400	-	1.42522	0.172359	-3.0477	0.0143
AT2G05920	-	447.856	174.16	-1.36262	5e-05
AT2G07042	-	2.83262	1.20616	-1.23172	0.02325
AT2G12190	-	1.77838	0.834301	-1.09193	0.0134
AT2G12550	-	15.3072	6.56475	-1.2214	5e-05
AT2G12905	-	12.2917	1.62605	-2.91824	0.02655
AT2G15770	-	1.69603	0.200236	-3.08239	0.04685
AT2G16210	-	28.1404	9.29062	-1.5988	5e-05
AT2G16790	-	6.67182	0.639849	-3.38228	0.0012
AT2G16910	AMS	169.12	20.0467	-3.07661	5e-05
AT2G17620	CYCB2-1	3.33037	1.61997	-1.03972	0.0042
AT2G17690	SDC	1.15836	0.383869	-1.5934	0.0249
AT2G17770	BZIP27	10.3906	2.9479	-1.81752	5e-05
AT2G18115	-	59.9399	0.358667	-7.38473	0.0045
AT2G18190	-	4.74127	0.885284	-2.42106	0.0001
AT2G18260	SYP112	91.273	7.03404	-3.69776	5e-05
AT2G18500	OFP7	6.18377	2.43579	-1.3441	0.00045
AT2G18700	TPS11	15.4652	6.40742	-1.27121	5e-05
AT2G18780	-	5.99846	2.33206	-1.36299	0.00015
AT2G19090	-	1.73533	0.770736	-1.1709	0.00435
AT2G19260	-	5.19279	2.43354	-1.09345	5e-05
AT2G19810	-	22.6198	8.83883	-1.35566	5e-05
AT2G19910	RDR3	4.35959	2.05737	-1.08339	0.0001
AT2G19920	RDR4	0.979128	0.273921	-1.83774	0.00545
AT2G20250	-	1.05593	0.519009	-1.02468	0.0411
AT2G20530	PHB6	145.527	56.4414	-1.36647	5e-05
AT2G20540	PCMP-E78	1.34486	0.614419	-1.13017	0.03005
AT2G20560	-	2.248	0.950092	-1.2425	0.0102
AT2G20570	GLK1	29.1584	11.4318	-1.35086	5e-05
AT2G20825	ULT2	65.1552	1.45105	-5.48871	5e-05
AT2G20970	-	2.48313	1.01087	-1.29657	0.01445
AT2G20980	MCM10	8.16481	3.53551	-1.2075	5e-05
AT2G21100	DIR23	4.40623	0.411035	-3.42221	0.01175
AT2G21430	-	125.34	7.32339	-4.09719	5e-05
AT2G21640	-	65.6423	12.7076	-2.36894	5e-05
AT2G21800	EME1A	5.0806	2.06041	-1.30207	0.0001
AT2G21930	-	1.31524	0.523941	-1.32785	0.0321
AT2G22030	-	11.04	2.14112	-2.36631	5e-05
AT2G22590	UGT91A1	1.34408	0.625908	-1.1026	0.04035
AT2G22690	-	10.229	4.54273	-1.17103	5e-05
AT2G22800	HAT9	36.239	16.6666	-1.12059	5e-05
AT2G23050	NPY4	1.72132	0.694737	-1.30898	0.0085
AT2G23160	-	1.5085	0.108747	-3.79407	0.03865
AT2G23330	-	2.81403	0.751274	-1.90523	5e-05
AT2G23510	SDT	28.0274	6.17386	-2.18259	5e-05
AT2G23940	-	54.5214	26.8656	-1.02106	5e-05
AT2G23945	-	8.6562	0.807747	-3.42176	0.00115
AT2G24310	-	8.62935	3.71064	-1.21758	0.00055
AT2G24430	ANAC039	2.1808	0.520804	-2.06605	0.008
AT2G24660	-	1.39488	0.398917	-1.80598	0.00025
AT2G24700	REM10	12.6667	3.89969	-1.69961	5e-05
AT2G24800	PER18	0.923944	0.0393816	-4.55221	0.0037
AT2G25150	SCT	0.94263	0.38699	-1.28439	0.0423
AT2G25700	ASK3	8.89729	0.368229	-4.59469	0.00655
AT2G26160	-	1.98028	0.139509	-3.82728	0.0113
AT2G26190	-	18.4501	7.63214	-1.27347	5e-05
AT2G26290	ARSK1	2.46843	0.149893	-4.04159	0.0149
AT2G26940	-	20.6308	2.52436	-3.03081	5e-05
AT2G27120	POL2B	1.01496	0.496692	-1.031	0.0015
AT2G27229	-	1.78149	0.311453	-2.516	0.02785
AT2G27310	-	18.0664	4.55529	-1.9877	5e-05
AT2G27402	-	63.4242	29.405	-1.10897	5e-05
AT2G27630	-	2.67863	0.117799	-4.5071	5e-05
AT2G27650	-	2.32495	0.0382987	-5.92376	0.0258
AT2G28090	-	2.62192	0.167033	-3.97242	0.0394
AT2G28610	WOX3	1.33597	0.405545	-1.71996	0.0395
AT2G29430	-	19.6328	2.09974	-3.22498	0.00015
AT2G29740	UGT71C2	1.80039	0.17025	-3.40258	0.0037
AT2G30070	POT1	10.8894	3.67804	-1.56591	5e-05
AT2G30400	OFP2	2.09923	0.55686	-1.91447	0.01125
AT2G31070	TCP10	55.0488	26.495	-1.05499	5e-05
AT2G31160	LSH3	1.85865	0.735576	-1.33731	0.0499
AT2G31210	BHLH91	23.5197	2.24953	-3.38618	5e-05
AT2G31215	-	6.90729	0.302378	-4.51369	0.0489
AT2G31220	BHLH10	14.0292	2.48188	-2.49893	5e-05
AT2G32050	-	14.8813	1.05798	-3.81411	5e-05
AT2G32100	OFP16	23.1082	9.7082	-1.25113	5e-05
AT2G32120	HSP70-8	15.7871	7.05024	-1.163	5e-05
AT2G32470	-	27.7986	12.9074	-1.10682	5e-05
AT2G32550	-	3.65155	1.0794	-1.75828	0.0008
AT2G32830	PHT1-5	0.948785	0.22561	-2.07225	0.0202
AT2G33000	-	9.56347	0.268632	-5.15383	5e-05
AT2G33640	PAT21	2.17279	0.966913	-1.16809	0.00395
AT2G33720	-	1.34794	0.136626	-3.30246	0.02275
AT2G34100	-	12.5132	0.813936	-3.94239	0.0001
AT2G34210	-	2.22461	0.418675	-2.40965	5e-05
AT2G34220	MEE20	11.2465	0.225967	-5.63723	5e-05
AT2G34230	-	1.784	0.100686	-4.14718	0.00125
AT2G34430	LHB1B1	19.7292	9.57955	-1.04231	5e-05
AT2G34555	GA2OX3	2.303	0.557057	-2.04762	0.00635
AT2G34850	MEE25	1.42243	0.527246	-1.43181	0.0395
AT2G34925	CLE42	60.3011	20.967	-1.52407	0.0007
AT2G35070	-	11.7061	5.2566	-1.15506	0.00045
AT2G35140	-	3.81969	0.742376	-2.36323	5e-05
AT2G35310	-	116.931	54.8191	-1.09291	5e-05
AT2G35550	BPC7	28.744	3.88926	-2.8857	5e-05
AT2G35800	-	14.2645	6.42166	-1.15141	5e-05
AT2G36110	-	5.00056	1.12637	-2.15042	0.00075
AT2G36660	PAB7	25.8057	4.37221	-2.56126	5e-05
AT2G36670	-	33.6698	14.0163	-1.26435	5e-05
AT2G36750	UGT73C1	2.47103	0.877281	-1.494	0.0019
AT2G36890	RAX2	18.217	4.8545	-1.90789	5e-05
AT2G37390	NAKR2	15.3835	6.22316	-1.30566	5e-05
AT2G37880	-	18.6632	2.30548	-3.01705	5e-05
AT2G38590	-	1.07004	0.41013	-1.38351	0.0458
AT2G38940	PHT1-4	0.890753	0.385797	-1.20718	0.04965
AT2G39320	-	9.86338	3.96312	-1.31545	0.0007
AT2G39350	ABCG1	6.03051	2.35715	-1.35523	0.00085
AT2G39435	-	9.95491	2.42763	-2.03586	5e-05
AT2G39590	RPS15AC	5.95096	2.10507	-1.49925	0.03385
AT2G39690	-	1.69432	0.604186	-1.48764	0.00515
AT2G39790	-	1.35151	0.10835	-3.6408	0.0489
AT2G40130	-	10.5448	4.77203	-1.14385	5e-05
AT2G40180	PP2C5	3.60735	0.771129	-2.2259	0.00035
AT2G40500	-	5.44502	0.0822031	-6.0496	0.0489
AT2G40690	GLY1	10.9024	4.85252	-1.16784	5e-05
AT2G40711	-	14.2926	5.3688	-1.41259	0.0005
AT2G41415	ESFL4	1056.64	48.5356	-4.4443	5e-05
AT2G41450	-	2.76103	0.908544	-1.60358	0.0004
AT2G41470	-	3.24681	1.02823	-1.65886	0.00165
AT2G42150	-	1.94601	0.611353	-1.67044	0.04995
AT2G42480	-	4.47075	0.910791	-2.29532	5e-05
AT2G42510	-	4.59021	0.656745	-2.80515	5e-05
AT2G42570	TBL39	222.31	76.8427	-1.53259	5e-05
AT2G42870	PAR1	22.5811	9.51893	-1.24625	5e-05
AT2G42940	AHL16	327.328	1.66988	-7.61484	0.0224
AT2G43440	-	1.68182	0.382954	-2.13478	0.0074
AT2G43470	-	24.4703	3.67415	-2.73555	5e-05
AT2G43620	-	25.061	6.26582	-1.99987	5e-05
AT2G43660	-	5.33248	1.48055	-1.84867	0.02405
AT2G43700	LECRK54	1.82268	0.859841	-1.08392	0.0017
AT2G44030	-	3.7569	0.1444	-4.7014	0.02155
AT2G44460	BGLU28	8.96791	2.72308	-1.71953	5e-05
AT2G44590	DRP1D	9.13895	0.687385	-3.73284	5e-05
AT2G44700	-	3.85881	1.17911	-1.71045	0.0007
[truncated: 584 more rows]

## Sheet: 03=Day0_WW_E-L
INC= 2351, DEC=983
Gene_id	gene	011	013	log2(fold_change)	p_value
AT1G01200	RABA3	0.298755	1.83323	2.61735	0.01365
AT1G01380	ETC1	1.19412	3.24945	1.44425	0.03705
AT1G01470	LEA14	9.37758	34.232	1.86806	5e-05
AT1G01590	FRO1	0.395869	1.24537	1.65349	0.0043
AT1G01600	CYP86A4	25.6496	60.2603	1.23227	5e-05
AT1G01640	-	1.18399	2.46256	1.05651	0.0378
AT1G01770	-	3.14636	9.40792	1.58019	5e-05
AT1G01780	PLIM2B	2.82962	43.9635	3.95763	5e-05
AT1G02000	GAE2	5.22831	11.005	1.07374	5e-05
AT1G02010	SEC1A	2.57431	6.07181	1.23794	5e-05
AT1G02335	GL22	7.39875	19.5844	1.40435	5e-05
AT1G02340	HFR1	2.44127	5.29869	1.118	0.0006
AT1G02460	-	0.292051	1.14155	1.96671	0.00575
AT1G02470	-	0.498147	10.0076	4.32838	0.0004
AT1G02660	-	3.24533	9.08939	1.48582	5e-05
AT1G02770	-	0.777931	4.61591	2.5689	5e-05
AT1G02790	PGA3	0.48516	204.974	8.72277	5e-05
AT1G02860	BAH1	4.60804	9.33191	1.01802	0.01065
AT1G02950	GSTF4	12.03	42.1296	1.8082	5e-05
AT1G03070	-	0.73963	4.92993	2.73669	5e-05
AT1G03170	FAF2	14.6515	31.5475	1.10647	5e-05
AT1G03340	-	0.593649	2.48411	2.06505	0.00155
AT1G03400	-	3.98962	8.16367	1.03297	0.0001
AT1G03550	SCAMP2	4.90097	9.97382	1.02508	0.0002
AT1G03850	GRXS13	4.38982	18.006	2.03624	5e-05
AT1G03870	FLA9	5.28045	76.0729	3.84865	5e-05
AT1G03920	-	0.39097	2.91059	2.89618	5e-05
AT1G03950	VPS2.3	5.97647	14.0877	1.23707	5e-05
AT1G04040	-	4.57154	32.7795	2.84204	5e-05
AT1G04090	-	0.369257	1.88656	2.35306	0.0002
AT1G04240	IAA3	8.44314	18.4637	1.12884	5e-05
AT1G04290	-	38.4644	77.6569	1.01359	5e-05
AT1G04350	-	2.13922	9.01464	2.07518	5e-05
AT1G04420	-	9.25779	21.4093	1.2095	5e-05
AT1G04580	AAO4	0.0116682	2.65943	7.83239	0.03645
AT1G04600	XI-A	0.363765	0.874235	1.26501	0.0011
AT1G04610	YUC3	0.599444	1.30636	1.12386	0.0233
AT1G04920	SPS3	0.34145	2.945	3.10852	5e-05
AT1G05100	MAPKKK18	2.33233	5.42114	1.21682	0.0006
AT1G05300	ZIP5	0.402214	0.969613	1.26944	0.0462
AT1G05310	PME8	0.756275	2.38645	1.65788	0.00405
AT1G05340	-	0.722201	14.3978	4.31731	5e-05
AT1G05550	-	1.07591	23.9756	4.47794	5e-05
AT1G05680	UGT74E2	0.600027	5.13167	3.09633	5e-05
AT1G06250	-	3.86877	16.2025	2.06627	5e-05
AT1G06265	-	3.45943	87.3693	4.65852	5e-05
AT1G06350	-	40.1631	113.798	1.50253	5e-05
AT1G06430	FTSH8	7.92381	21.2059	1.4202	5e-05
AT1G06620	-	1.83901	4.58588	1.31827	0.0007
AT1G06645	-	0.70155	2.71852	1.9542	0.0019
AT1G06650	-	4.42214	9.95771	1.17107	0.0002
AT1G06690	-	6.26282	13.5245	1.1107	5e-05
AT1G06830	GRXS11	1.59584	5.79355	1.86013	0.0137
AT1G07050	-	5.69968	26.4222	2.2128	5e-05
AT1G07090	LSH6	1.90504	7.8883	2.0499	5e-05
AT1G07120	-	0.132038	2.17486	4.0419	0.036
AT1G07180	NDA1	0.10056	4.04039	5.32837	0.0304
AT1G07410	RABA2B	0.0826211	2.09045	4.66116	0.03645
AT1G07430	AIP1	3.31035	11.0096	1.73371	5e-05
AT1G07450	-	1.62098	3.61877	1.15863	0.00975
AT1G07590	-	54.2645	284.218	2.38891	5e-05
AT1G07610	MT1C	0.834825	8.74998	3.38973	0.0063
AT1G07645	ATDSI-1VOC	0.298692	28.5869	6.58055	0.02575
AT1G07750	-	15.1216	74.3217	2.29717	5e-05
AT1G07795	-	6.72218	35.732	2.41022	5e-05
AT1G07850	-	0.0320051	1.60319	5.6465	0.03645
AT1G08160	-	1.32072	5.39661	2.03073	0.0001
AT1G08340	ROPGAP5	1.97469	20.7836	3.39575	5e-05
AT1G08730	XI-C	0.603411	4.08786	2.76013	5e-05
AT1G08810	MYB60	0.440895	1.62686	1.88359	0.0228
AT1G08890	SUGTL4	0.359606	0.949012	1.40001	0.03035
AT1G08900	SUGTL3	1.36071	2.74053	1.0101	0.00765
AT1G09155	PP2B15	0.532982	1.88527	1.82261	0.00755
AT1G09340	CSP41B	39.2167	119.987	1.61333	5e-05
AT1G10060	BCAT1	25.4822	56.906	1.15909	5e-05
AT1G10070	BCAT2	1.82354	6.8781	1.91527	5e-05
AT1G10360	GSTU18	4.77552	12.6623	1.40681	5e-05
AT1G10380	-	2.01125	7.05918	1.81141	5e-05
AT1G10700	PRS3	4.441	9.0552	1.02786	5e-05
AT1G10770	-	0.360205	98.7441	8.09873	0.0033
AT1G11000	MLO4	4.4847	9.63682	1.10354	5e-05
AT1G11190	ENDO1	0.860195	24.2299	4.81598	5e-05
AT1G11410	-	1.89606	4.72973	1.31875	5e-05
AT1G11530	CXXS1	15.1049	55.8991	1.88781	5e-05
AT1G11545	XTH8	2.22928	8.39209	1.91245	5e-05
AT1G11580	PME18	10.4839	25.3703	1.27497	5e-05
AT1G11740	-	0.0884421	2.94233	5.05608	0.01325
AT1G11755	LEW1	3.36287	10.6348	1.66102	0.00185
AT1G11850	-	485.833	1439.91	1.56745	5e-05
AT1G12080	-	121.155	570.632	2.23571	5e-05
AT1G12090	ELP	748.774	2457.32	1.71448	5e-05
AT1G12110	NPF6.3	2.67662	7.53501	1.4932	5e-05
AT1G12180	-	0.130758	0.878907	2.74881	0.01225
AT1G12200	-	10.2553	29.4152	1.52019	5e-05
AT1G12240	BFRUCT4	7.33204	22.6129	1.62486	5e-05
AT1G12260	NAC007	0.362072	1.05506	1.54297	0.01
AT1G12320	-	5.79673	18.8751	1.70317	5e-05
AT1G12400	-	33.3315	69.5512	1.06119	5e-05
AT1G12450	-	1.79492	3.78782	1.07745	0.00525
AT1G12600	UTR4	0.521767	1.85829	1.8325	0.00745
AT1G12780	UGE1	8.73884	46.1608	2.40116	5e-05
AT1G13130	-	0.448975	2.36159	2.39505	0.00055
AT1G13140	CYP86C3	1.38826	35.1435	4.66191	5e-05
AT1G13150	CYP86C4	1.04851	21.2359	4.3401	5e-05
AT1G13280	AOC4	292.644	591.083	1.01421	5e-05
AT1G13830	-	0.46161	5.63519	3.60972	0.00235
AT1G13950	ELF5A-1	1.50201	33.8437	4.49392	5e-05
AT1G13970	-	0.36666	10.0621	4.77835	5e-05
AT1G13990	-	2.76301	10.5943	1.93898	5e-05
AT1G14150	PNSL2	9.58064	44.2983	2.20906	5e-05
AT1G14182	SCRL28	0.51607	35.5891	6.10773	0.03645
AT1G14250	APY5	0.100996	1.16097	3.52296	0.0151
AT1G14280	PKS2	2.74569	21.2536	2.95247	5e-05
AT1G14330	-	3.10265	7.32082	1.23851	5e-05
AT1G14420	AT59	0.102536	2.28965	4.48093	0.0309
AT1G14520	MIOX1	8.81234	24.6943	1.48658	5e-05
AT1G14730	CYB561C	2.09209	5.49902	1.39423	0.00085
AT1G14860	NUDT18	0.395954	5.12459	3.69403	0.0004
AT1G15170	-	2.30778	5.33309	1.20847	0.0002
AT1G15260	-	267.605	659.973	1.3023	5e-05
AT1G15350	-	2.05475	14.1391	2.78266	5e-05
AT1G15360	WIN1	32.7902	78.5133	1.25967	5e-05
AT1G15410	-	3.94239	8.76792	1.15316	0.0002
AT1G15415	-	9.56178	339.534	5.15013	5e-05
AT1G15460	BOR4	0.153706	10.1344	6.04295	0.00025
AT1G15470	-	12.3322	29.0147	1.23435	5e-05
AT1G15980	PNSB1	6.34371	24.8532	1.97003	5e-05
AT1G16360	ALIS4	0.601318	6.37035	3.40517	5e-05
AT1G16510	SAUR41	0.524279	2.13947	2.02885	0.013
AT1G16705	-	9.47762	35.7787	1.9165	5e-05
AT1G16750	-	7.31091	21.677	1.56805	5e-05
AT1G16850	-	2.33532	9.82994	2.07356	5e-05
AT1G16880	ACR11	20.7838	45.889	1.14269	0.001
AT1G17020	SRG1	0.231013	1.03502	2.16361	0.0211
AT1G17030	-	0.428704	14.69	5.09871	5e-05
AT1G17170	GSTU24	2.5027	7.34464	1.55321	0.0002
AT1G17180	GSTU25	0.888867	8.21863	3.20886	5e-05
AT1G17380	TIFY11A	11.195	49.8217	2.15392	5e-05
AT1G17420	LOX3	4.69387	20.3898	2.119	5e-05
AT1G17430	-	7.036	14.3656	1.02979	0.0029
AT1G17700	PRA1F1	2.65125	6.58919	1.31343	0.0019
AT1G17950	ATMYB52	0.240166	3.36285	3.80758	0.0076
AT1G17960	-	0.595575	1.32588	1.15459	0.03585
AT1G18280	-	1.16475	184.088	7.30422	5e-05
AT1G18400	BEE1	0.294958	4.67667	3.9869	0.00645
AT1G18590	SOT17	3.30116	7.11691	1.10828	0.0001
AT1G18730	PNSB4	27.3639	64.8497	1.24483	5e-05
AT1G18810	PKS3	0.845676	5.20153	2.62076	5e-05
AT1G18870	ICS2	0.434079	0.939581	1.11406	0.0471
AT1G18990	MYOB5	0.119138	4.74367	5.3153	0.02455
AT1G19180	TIFY10A	40.3687	183.105	2.18136	5e-05
AT1G19200	-	0.318472	3.07284	3.27034	0.0188
AT1G19640	JMT	11.9518	28.2642	1.24175	5e-05
AT1G19660	BBD2	20.4652	54.0368	1.40077	5e-05
AT1G19670	CLH1	74.5393	194.31	1.38228	5e-05
AT1G19780	CNGC8	0.305787	1.18334	1.95227	0.00215
AT1G19890	MGH3	0.635671	13.5124	4.40986	0.00315
AT1G19940	AtGH9B5	0.778542	8.83277	3.50402	5e-05
AT1G19960	-	20.4512	45.4555	1.15227	5e-05
AT1G20020	LFNR2	64.2531	151.546	1.23792	5e-05
AT1G20120	-	0.433304	111.088	8.00211	5e-05
AT1G20130	APG	1.77558	670.174	8.5601	0.0354
AT1G20190	EXPA11	0.276601	36.2429	7.03375	0.0033
AT1G20440	COR47	28.6933	186.77	2.70248	5e-05
AT1G20470	-	2.21896	8.03252	1.85597	0.00155
AT1G20630	CAT1	17.7747	42.4665	1.2565	5e-05
AT1G20823	ATL80	7.1961	18.0303	1.32513	5e-05
AT1G20850	XCP2	15.4252	44.8306	1.5392	5e-05
AT1G21000	-	1.28902	9.79575	2.92589	5e-05
AT1G21460	SWEET1	91.0711	292.511	1.68342	5e-05
AT1G21540	AEE9	7.88293	32.0226	2.02229	5e-05
AT1G21680	-	7.84624	17.908	1.19053	5e-05
AT1G22065	-	0.396441	10.168	4.68078	0.01265
AT1G22090	EMB2204	0.137502	5.00618	5.18619	0.0445
AT1G22330	-	17.5	37.041	1.08177	5e-05
AT1G22380	UGT85A3	0.355655	9.18134	4.69016	5e-05
AT1G22400	UGT85A1	1.2797	8.029	2.64941	5e-05
AT1G22460	-	1.05376	2.82761	1.42404	0.00085
AT1G22590	AGL87	15.928	34.9285	1.13283	5e-05
AT1G22630	-	14.8674	41.2026	1.47058	5e-05
AT1G22640	MYB3	25.1668	59.3801	1.23846	5e-05
AT1G22690	GASA9	2.28393	12.3957	2.44025	0.0119
AT1G22710	SUC2	4.32	49.076	3.50591	5e-05
AT1G22730	-	2.16509	7.49964	1.79239	5e-05
AT1G22740	RABG3B	6.32733	15.8156	1.32168	5e-05
AT1G22760	PAB3	0.0902544	83.778	9.85836	0.00525
AT1G22890	-	3.41294	10.6483	1.64154	0.0004
AT1G22930	-	13.1192	26.503	1.01448	5e-05
AT1G22980	-	0.683418	1.9572	1.51795	0.0052
AT1G23010	LPR1	0.415363	1.40332	1.75639	0.00325
AT1G23020	FRO3	0.854242	2.74085	1.68191	5e-05
AT1G23040	-	5.18669	47.7122	3.20147	5e-05
AT1G23050	-	1.3299	10.3141	2.95523	5e-05
AT1G23110	-	0.0352555	4.70065	7.05887	0.00715
AT1G23130	-	1.08995	316.739	8.18288	5e-05
AT1G23140	-	1.47938	6.07099	2.03694	0.00145
AT1G23150	-	0.742932	46.3971	5.96466	5e-05
AT1G23190	PGM3	31.4623	68.0891	1.1138	5e-05
AT1G23250	-	2.56752	8.98821	1.80766	0.0005
AT1G23310	GGAT1	55.5103	113.048	1.02611	5e-05
AT1G23350	-	0.576993	7.4328	3.68728	0.0032
AT1G23390	-	3.32818	20.1061	2.59482	5e-05
AT1G23480	CSLA3	1.09016	3.39779	1.64005	5e-05
AT1G23550	SRO2	3.11985	8.69977	1.4795	0.00025
AT1G23560	-	0.289681	35.0325	6.91808	0.02555
AT1G23580	-	0.395814	47.7092	6.9133	0.00025
AT1G23590	-	0.554515	30.3908	5.77627	5e-05
AT1G23600	-	0.618929	41.0771	6.05242	5e-05
AT1G23670	-	1.125	63.3846	5.81614	0.04495
AT1G23730	BCA3	1.5823	45.1423	4.83438	5e-05
AT1G23760	JP630	0.286645	2.13425	2.89639	0.0001
AT1G23800	ALDH2B7	2.11699	13.0702	2.62619	5e-05
AT1G23850	-	0.596833	1.41723	1.24767	0.0214
AT1G24030	-	1.65626	6.26833	1.92015	5e-05
AT1G24140	-	0.757003	1.93896	1.35691	0.01215
AT1G24260	2021-09-03	119.845	264.501	1.1421	5e-05
AT1G24400	LHT2	0.266932	34.4784	7.01308	5e-05
AT1G24470	KCR2	3.90286	18.6968	2.26019	5e-05
AT1G24530	-	3.81584	9.40326	1.30116	5e-05
AT1G24575	-	12.1225	62.0925	2.35674	5e-05
AT1G24577	-	1.76002	4.03225	1.19599	0.03855
AT1G24600	-	83.7698	175.066	1.0634	5e-05
AT1G25230	PAP4	7.45927	42.1884	2.49974	5e-05
AT1G25340	MYB116	0.541882	3.18314	2.5544	0.001
AT1G25400	-	0.569362	1.98991	1.80529	0.0048
AT1G25425	CLE43	0.471449	2.87711	2.60944	0.02895
AT1G25480	ALMT4	0.787572	2.0458	1.37718	0.00395
AT1G26290	-	4.92641	17.0994	1.79533	0.0013
AT1G26480	GRF12	0.228908	27.9595	6.93243	0.00675
AT1G26558	-	0.959444	6.71221	2.80652	0.0084
AT1G26560	BGLU40	11.9591	27.7264	1.21315	5e-05
AT1G26610	-	0.138961	4.35421	4.96965	0.0055
AT1G26710	-	0.259914	34.4791	7.05155	0.0304
AT1G26820	RNS3	1.97694	23.5752	3.57593	5e-05
AT1G26920	-	5.91847	23.4437	1.9859	5e-05
AT1G26930	-	2.51175	5.93855	1.24141	5e-05
AT1G27045	ATHB-54	1.35055	46.4658	5.10455	5e-05
AT1G27290	-	28.0857	79.1451	1.49467	5e-05
AT1G27360	SPL11	12.1441	35.529	1.54874	5e-05
AT1G27440	IRX10	1.15227	2.80928	1.28572	0.00245
AT1G27730	ZAT10	0.430477	2.33858	2.44162	0.01225
AT1G27920	MAP65-8	1.74479	5.27834	1.59703	5e-05
AT1G27921	-	1.44292	11.9281	3.0473	5e-05
AT1G28230	PUP1	4.83378	17.9639	1.89388	5e-05
AT1G28270	RALFL4	0.46054	131.521	8.15775	0.0007
AT1G28375	-	67.3277	241.284	1.84146	5e-05
AT1G28430	CYP705A24	0.187975	12.3825	6.04161	0.004
AT1G28470	NAC010	0.827977	4.51829	2.44811	5e-05
AT1G28570	-	8.53603	31.3608	1.87733	5e-05
AT1G28580	-	18.7115	39.0278	1.06058	5e-05
AT1G28600	-	1.40917	3.81012	1.43499	0.0008
AT1G29050	TBL38	7.42981	35.8026	2.26867	5e-05
AT1G29140	-	1.02368	234.573	7.84014	5e-05
AT1G29195	-	2.71752	11.6761	2.1032	5e-05
AT1G29200	-	0.732299	5.31716	2.86015	0.0037
AT1G29390	COR413IM2	35.9873	72.6638	1.01375	5e-05
AT1G29395	COR413IM1	23.6643	157.502	2.73458	5e-05
AT1G29430	SAUR62	1.43806	11.2108	2.9627	5e-05
AT1G29440	SAUR63	3.25492	10.8961	1.74311	0.0004
AT1G29460	SAUR65	0.526538	7.28125	3.78958	0.00735
AT1G29465	-	23.8848	56.5416	1.24322	5e-05
AT1G29500	SAUR66	9.64647	33.7811	1.80814	5e-05
AT1G29510	SAUR67	6.84337	20.0752	1.55263	5e-05
AT1G29520	-	22.6482	57.0164	1.33198	5e-05
AT1G29640	-	5.19456	10.6504	1.03584	0.00105
AT1G29660	-	0.381733	4.43945	3.53975	0.0002
AT1G29700	-	3.4817	7.50173	1.10743	5e-05
AT1G30020	-	6.04731	150.87	4.64087	0.0001
AT1G30040	GA2OX2	3.40792	9.50054	1.47912	5e-05
AT1G30135	TIFY5A	0.69005	4.14346	2.58606	0.02285
AT1G30260	-	2.079	9.8302	2.24133	0.0001
AT1G30280	-	1.20158	7.77653	2.6942	5e-05
AT1G30740	-	0.0325547	1.05513	5.01841	0.03645
AT1G31720	-	0.274564	3.55649	3.69524	0.016
AT1G31750	-	0.0870466	4.84623	5.79893	0.03645
AT1G31770	ABCG14	4.21122	10.2308	1.2806	5e-05
AT1G31935	-	7.83876	31.8315	2.02176	5e-05
AT1G31990	-	0.274417	1.1399	2.05446	0.03975
AT1G32060	PRK	75.5809	171.349	1.18084	5e-05
AT1G32080	PLGG1	15.6541	50.7085	1.69568	5e-05
AT1G32100	PRR1	3.3806	9.3815	1.47254	5e-05
AT1G32170	XTH30	1.45445	12.2794	3.07769	5e-05
AT1G32220	-	32.545	67.5878	1.05433	5e-05
AT1G32450	NPF7.3	0.117577	17.388	7.20835	0.0045
AT1G32470	GDH3	135.526	278.125	1.03716	5e-05
AT1G32520	-	9.09687	26.2343	1.52801	5e-05
AT1G32700	-	14.1967	35.2456	1.31189	5e-05
AT1G32780	-	3.76791	23.0902	2.61545	5e-05
AT1G33180	-	1.54926	7.99802	2.36806	0.04035
AT1G33240	AT-GTL1	16.4103	45.1679	1.4607	5e-05
AT1G33260	-	1.32897	3.95732	1.57422	5e-05
AT1G33270	-	7.53385	22.4743	1.57681	5e-05
AT1G33700	-	1.5916	8.87079	2.47859	0.00015
AT1G33800	GXM3	1.86526	15.5182	3.05651	5e-05
AT1G34040	TAR3	1.15101	3.10454	1.43148	0.0014
AT1G34180	NAC016	0.203456	0.990706	2.28374	0.01015
AT1G34315	-	0.915146	2.64653	1.53203	0.0164
AT1G35180	-	21.4522	67.0868	1.64491	5e-05
AT1G35190	-	1.73021	7.46077	2.10837	5e-05
AT1G35310	MLP168	1.39252	85.3902	5.9383	5e-05
AT1G35320	-	3.71639	17.8901	2.26719	5e-05
AT1G35720	ANN1	27.3609	75.2962	1.46046	5e-05
AT1G35910	TPPD	0.581805	2.56244	2.13891	0.00095
AT1G37130	NIA2	2.8119	10.224	1.86234	5e-05
AT1G42970	GAPB	88.358	238.679	1.43364	5e-05
AT1G43650	-	1.20165	3.29361	1.45466	0.00195
AT1G43790	TED6	24.5795	68.1084	1.47038	5e-05
AT1G44100	AAP5	4.91778	14.8882	1.59809	5e-05
AT1G44224	-	0.345378	74.8064	7.75884	0.00425
AT1G44350	ILL6	2.44891	13.6395	2.47757	5e-05
AT1G44542	-	0.0555767	7.92354	7.15552	0.03645
AT1G44575	PSBS	159.73	368.744	1.20699	5e-05
AT1G44800	-	3.288	12.2475	1.8972	5e-05
AT1G45145	TRX5	51.3218	137.324	1.41994	5e-05
AT1G45545	WEL2	2.91825	6.9856	1.25928	0.00345
AT1G47128	RD21A	72.2446	202.642	1.48797	5e-05
AT1G47280	-	3.59618	19.2821	2.42272	5e-05
AT1G47370	-	0.516333	2.13178	2.04568	0.0093
AT1G47395	-	2.35127	16.8372	2.84014	0.0014
AT1G47400	-	0.884847	4.25615	2.26605	0.02235
AT1G47610	-	2.33351	4.71972	1.0162	0.003
AT1G47960	C/VIF1	0.281653	2.73949	3.28192	0.0011
AT1G47980	-	0.336616	139.111	8.69092	0.0008
AT1G48020	PMEI1	0.470003	7.08866	3.91477	0.00175
AT1G48470	GLN1-5	2.80468	51.074	4.18668	5e-05
AT1G48600	NMT2	11.3059	56.4941	2.32103	5e-05
AT1G49130	COL8	10.2706	21.9255	1.09409	5e-05
AT1G49200	ATL75	0.434675	3.77	3.11656	0.01
AT1G49405	-	1.99613	5.60436	1.48935	0.0235
AT1G49470	-	0.339694	1.15322	1.76336	0.0387
AT1G49740	-	14.4434	39.9987	1.46954	5e-05
AT1G49832	-	2.63319	5.37945	1.03065	0.0232
AT1G49990	-	1.38719	3.41101	1.29803	0.0034
AT1G50290	-	1.72502	5.8905	1.77177	0.0003
AT1G50310	STP9	0.398292	6.82878	4.09973	5e-05
AT1G50320	ATHX	60.4533	122.988	1.02462	5e-05
AT1G50830	-	1.25414	2.94389	1.23103	0.0001
AT1G51090	-	1.20648	3.4339	1.50904	0.011
AT1G51170	UNC	6.54913	14.6494	1.16147	5e-05
AT1G51340	MATE	0.167009	1.59329	3.25401	0.0041
AT1G51440	-	2.07749	10.4913	2.33628	5e-05
AT1G51680	4CL1	25.7299	69.099	1.42522	5e-05
AT1G51760	ILL4	8.8481	38.7756	2.13171	5e-05
AT1G51805	-	1.79311	5.25672	1.5517	5e-05
AT1G52190	NPF1.2	17.4365	97.1029	2.47741	5e-05
AT1G52510	-	14.8385	31.9926	1.1084	5e-05
AT1G52570	PLDALPHA2	0.292447	4.0134	3.77858	5e-05
AT1G52590	-	17.6791	48.7878	1.46447	5e-05
AT1G52680	-	0.266088	233.774	9.779	0.0272
AT1G52690	-	4.64802	12.1927	1.39133	5e-05
AT1G52827	CDT1	193.22	560.396	1.53621	5e-05
AT1G52855	-	8.40134	26.8813	1.67791	5e-05
AT1G52870	-	8.77232	26.5362	1.59693	5e-05
AT1G52880	NAC018	0.531907	3.67457	2.78833	5e-05
AT1G52890	NAC019	3.10852	34.8061	3.48504	5e-05
AT1G52910	-	1.73138	6.60554	1.93176	0.00045
AT1G53100	-	0.0882929	1.98319	4.48939	0.04215
AT1G53560	-	1.98794	21.9222	3.46305	5e-05
AT1G53790	-	1.0582	3.43615	1.69918	0.0002
AT1G54450	B''DELTA	4.36313	15.6775	1.84526	5e-05
AT1G54560	XI-E	0.0405234	4.96695	6.93746	0.0147
AT1G54570	-	7.27785	30.1064	2.04848	5e-05
AT1G54575	-	1.82674	20.6151	3.49636	5e-05
AT1G54740	-	1.95369	7.48599	1.93799	5e-05
AT1G54820	-	10.7145	24.2691	1.17955	5e-05
AT1G54860	-	0.821297	156.814	7.57694	5e-05
AT1G55020	LOX1	3.355	17.7402	2.40264	5e-05
AT1G55260	-	116.25	384.062	1.72411	5e-05
AT1G55265	-	33.1305	75.1151	1.18094	5e-05
AT1G55330	AGP21	1396.47	3915.28	1.48733	5e-05
AT1G55570	sks12	0.157012	98.5436	9.29375	0.0024
AT1G55850	CSLE1	11.048	25.8408	1.22587	5e-05
AT1G55960	-	6.17513	12.8038	1.05203	5e-05
AT1G56080	-	0.864738	1.83212	1.08318	0.02685
AT1G56190	-	19.9475	44.5226	1.15833	5e-05
AT1G56360	PAP6	0.0380224	13.5438	8.47656	0.03645
AT1G56520	-	0.448439	1.20956	1.4315	0.0009
AT1G56680	-	5.5006	16.2693	1.56449	5e-05
AT1G57560	AtMYB50	0.849219	1.86377	1.13402	0.04485
AT1G57750	CYP96A15	68.4981	199.998	1.54585	5e-05
AT1G57980	PUP22	1.34892	4.5339	1.74894	5e-05
AT1G57990	PUP18	3.70395	10.5828	1.51459	5e-05
AT1G58070	-	5.09296	13.7624	1.43416	5e-05
AT1G58210	EMB1674	1.4329	3.8361	1.4207	5e-05
AT1G58370	RXF12	0.442456	6.30905	3.83382	5e-05
AT1G59640	BPE	15.6715	113.826	2.86062	5e-05
AT1G59730	TRX7	0.390942	8.994	4.52393	0.0348
AT1G59740	NPF4.3	0.403676	13.6772	5.08243	5e-05
AT1G60030	NAT7	0.484126	4.20619	3.11906	5e-05
AT1G60590	-	1.21242	4.68732	1.95087	5e-05
AT1G61110	NAC025	0.755502	78.3689	6.6967	5e-05
AT1G61275	U12	48.6141	122.106	1.32869	0.013
AT1G61300	-	3.41369	8.73217	1.35501	5e-05
AT1G61560	MLO6	0.316094	2.873	3.18413	5e-05
AT1G61563	RALFL8	1.82718	990.653	9.08262	5e-05
AT1G61566	RALFL9	1.39187	842.97	9.24232	5e-05
AT1G61590	-	5.32557	15.2542	1.5182	5e-05
AT1G61680	TPS14	3.67979	13.2487	1.84815	5e-05
AT1G61740	-	14.8941	32.8017	1.13904	5e-05
AT1G61770	C50	35.4388	73.085	1.04424	5e-05
AT1G61795	RIC9	3.30573	9.64444	1.54473	5e-05
AT1G61860	-	0.648777	4.29959	2.72841	0.0001
AT1G62290	APA2	0.773964	2.01703	1.3819	0.0026
AT1G62300	WRKY6	0.26209	1.88922	2.84966	0.0008
AT1G62305	-	6.60959	16.3512	1.30677	5e-05
AT1G62370	-	2.94763	17.0999	2.53636	5e-05
AT1G62380	ACO2	135.255	283.708	1.06873	5e-05
AT1G62560	FMOGS-OX3	0.315764	3.11981	3.30454	0.00025
AT1G62660	BFRUCT3	2.21387	12.5472	2.50272	5e-05
AT1G62690	-	1.24097	8.24943	2.73283	0.00015
AT1G62770	-	0.329539	3.67024	3.47735	0.00435
AT1G62990	KNAT7	1.06914	17.3685	4.02196	5e-05
AT1G63180	UGE3	7.55372	33.5154	2.14957	5e-05
AT1G63295	-	1.05893	4.86752	2.20058	0.0024
AT1G63300	-	3.46599	7.45879	1.10567	5e-05
AT1G63310	-	2.81501	9.7198	1.78779	5e-05
AT1G63530	-	0.136223	1.60947	3.56254	0.0064
AT1G63840	-	24.5938	92.1392	1.90552	5e-05
AT1G64030	ATSRP3	0.229559	2.33563	3.34687	0.01155
AT1G64060	RBOHF	1.47414	4.71457	1.67725	5e-05
AT1G64065	-	0.804662	2.12275	1.39948	0.01
AT1G64200	VHA-E3	4.63366	10.2291	1.14246	0.0007
AT1G64320	-	2.43625	6.63404	1.44523	5e-05
AT1G64370	-	0.721263	157.685	7.77231	0.0003
AT1G64390	AtGH9C2	28.6684	65.7909	1.19843	5e-05
AT1G64618	-	1.46125	4.77968	1.70971	0.0224
AT1G64660	MGL	12.5784	39.2829	1.64295	5e-05
AT1G64680	-	13.3235	39.291	1.56022	5e-05
AT1G64690	BLT	8.4671	24.7339	1.54655	5e-05
AT1G64700	-	4.32905	9.90416	1.19399	0.00065
AT1G64740	TUBA1	7.32421	17.6781	1.27122	0.02545
AT1G64850	-	44.9988	93.0307	1.04782	5e-05
AT1G64900	CYP89A2	1.83913	3.99247	1.11826	0.00055
AT1G64970	VTE4	39.2588	97.1189	1.30674	5e-05
AT1G65113	SCRL2	0.948899	100.746	6.73026	0.00295
AT1G65190	-	3.13249	11.3322	1.85505	5e-05
AT1G65240	-	1.18378	3.00598	1.34444	0.0269
AT1G65450	-	17.4281	51.6948	1.5686	5e-05
AT1G65486	-	2.08781	7.0757	1.76088	0.01615
AT1G65490	-	5.35404	14.091	1.39607	0.0014
AT1G65590	HEXO3	4.88073	12.2141	1.32338	5e-05
AT1G65730	YSL7	6.27317	24.4089	1.96014	5e-05
AT1G65890	AAE12	0.517923	1.38987	1.42415	0.0075
AT1G66200	GLN1-2	95.1551	464.357	2.28688	5e-05
AT1G66350	RGL1	30.6926	189.869	2.62905	5e-05
AT1G66360	-	0.0756187	12.7887	7.40191	0.03645
AT1G66725	MIR163	4.37687	21.2658	2.28056	5e-05
AT1G66850	-	40.2255	2621.75	6.02628	5e-05
AT1G66910	-	0.37884	0.874018	1.20608	0.03745
AT1G66970	GDPDL1	14.6946	29.714	1.01586	5e-05
AT1G67050	-	17.2797	70.3768	2.02603	5e-05
AT1G67090	RBCS-1A	2262.1	4834.29	1.09564	5e-05
AT1G67195	MIR414	31.9612	93.9612	1.55575	5e-05
AT1G67265	DVL3	2.67222	21.4379	3.00406	5e-05
AT1G67540	-	0.185302	4.4025	4.57037	0.0335
AT1G67760	-	1.52179	5.02531	1.72344	0.0027
AT1G67810	SUFE2	1.12424	2.8362	1.33501	0.01425
AT1G67860	-	19.5838	82.8848	2.08144	5e-05
AT1G67865	-	43.2712	206.652	2.25573	5e-05
AT1G67870	-	24.9974	140.16	2.48722	5e-05
AT1G67990	TSM1	1.36127	541.913	8.63697	5e-05
AT1G68010	HPR	35.0305	106.732	1.6073	5e-05
AT1G68110	-	0.1139	5.11392	5.48859	0.04705
AT1G68290	ENDO2	1.86379	9.90104	2.40934	0.0006
AT1G68330	-	1.16257	2.6809	1.2054	0.0072
AT1G68500	-	9.5883	79.5083	3.05176	5e-05
AT1G68530	CUT1	325.735	722.927	1.15015	5e-05
AT1G68570	NPF3.1	51.4994	155.011	1.58975	5e-05
AT1G68600	ALMT5	2.80828	16.3764	2.54386	5e-05
AT1G68725	AGP19	2.45459	7.55759	1.62245	0.00045
AT1G68740	PHO1-H1	5.77027	11.8837	1.04228	5e-05
AT1G68800	TCP12	0.138565	1.1434	3.0447	0.0226
AT1G68825	DVL5	0.941639	5.87153	2.64049	0.0072
AT1G68875	-	2.09749	1035.85	8.94794	5e-05
AT1G69080	-	3.90392	9.4614	1.27713	0.0003
AT1G69325	-	2.10027	11.9188	2.5046	0.00705
AT1G69430	-	1.02336	3.21083	1.64963	0.0003
AT1G69490	NAC029	4.84862	9.69949	1.00033	0.0001
AT1G69526	-	0.612151	1.30163	1.08836	0.04345
AT1G69530	EXPA1	66.4308	225.854	1.76547	5e-05
AT1G69570	CDF5	2.68974	14.8909	2.46889	0.00015
AT1G69720	HO3	0.5158	2.12095	2.03983	0.00645
AT1G69790	-	0.575261	1.54787	1.428	0.00745
AT1G69850	NPF4.6	6.79175	41.7511	2.61996	5e-05
AT1G69940	PPME1	0.549152	256.377	8.86685	5e-05
AT1G69970	CLE26	3.33027	9.16843	1.46104	0.0229
AT1G70140	FH8	0.446144	1.60365	1.84578	0.0006
AT1G70230	AXY4	1.24249	3.9477	1.66778	5e-05
AT1G70250	-	0.390813	0.864914	1.14608	0.02805
AT1G70270	-	32.8975	128.182	1.96215	5e-05
AT1G70410	BCA4	4.91423	36.7176	2.90144	5e-05
AT1G70505	-	0.925224	2.76534	1.57958	0.0088
AT1G70580	GGAT2	5.35278	12.6009	1.23517	5e-05
AT1G70640	-	0.772264	3.04233	1.97801	0.01075
AT1G70670	PXG4	9.89448	24.5194	1.30923	5e-05
AT1G70680	PXG5	0.0660668	1.06865	4.01572	0.03645
AT1G70690	CRRSP2	1.26569	8.92796	2.8184	5e-05
AT1G70700	TIFY7	37.9073	178.712	2.23709	5e-05
AT1G70720	-	4.58409	42.3477	3.20758	5e-05
AT1G70760	ndhL	20.981	70.8218	1.75511	5e-05
AT1G70790	-	21.1567	47.7011	1.17291	5e-05
AT1G70810	-	3.92212	14.7055	1.90665	5e-05
AT1G70820	-	3.77293	10.4277	1.46667	5e-05
AT1G70890	MLP43	3.59434	10.1555	1.49847	5e-05
AT1G70940	PIN3	5.58885	15.2783	1.45086	5e-05
AT1G70990	-	1.16111	3.61836	1.63983	0.0068
AT1G71015	-	0.418153	2.23716	2.41956	0.01395
AT1G71150	-	0.287224	2.48686	3.11408	0.0031
AT1G71690	-	0.499994	4.44398	3.15187	0.00065
AT1G71691	-	1.23985	2.5862	1.06067	0.0095
AT1G71697	CK1	9.82117	23.6224	1.26619	5e-05
AT1G71770	PAB5	6.9822	45.9495	2.7183	5e-05
AT1G71810	-	3.74093	7.55286	1.01363	5e-05
AT1G71880	SUC1	9.04771	37.6414	2.0567	5e-05
AT1G71960	ABCG25	1.29647	4.50636	1.79737	5e-05
AT1G72110	-	0.363782	3.4438	3.24285	5e-05
AT1G72150	PATL1	75.5709	203.521	1.42927	5e-05
AT1G72180	-	3.48029	10.5017	1.59334	5e-05
AT1G72220	ATL54	0.210459	1.67416	2.99183	0.0052
AT1G72240	-	4.43464	9.12099	1.04037	0.00755
AT1G72260	THI2.1	231.861	2188.55	3.23864	5e-05
AT1G72280	AERO1	3.01808	13.3494	2.14507	5e-05
AT1G72290	-	0.398778	186.446	8.86896	0.00185
AT1G72416	-	6.28012	17.3196	1.46354	5e-05
AT1G72450	TIFY11B	32.7625	83.04	1.34176	5e-05
AT1G72460	-	0.0262911	7.72647	8.19909	0.03645
AT1G72510	-	15.7519	46.647	1.56626	5e-05
AT1G72520	LOX4	1.09798	9.03849	3.04123	5e-05
AT1G72610	GLP1	675.908	1442.08	1.09325	5e-05
AT1G72800	-	0.567326	2.38424	2.07128	0.0017
AT1G72900	-	0.382615	1.67151	2.12719	0.0083
AT1G72910	-	3.0859	6.54418	1.08452	0.0001
AT1G72920	-	1.85602	4.7146	1.34492	0.0011
AT1G72930	TIR	16.6871	47.2242	1.50079	5e-05
AT1G72960	-	0.125685	1.01947	3.01993	0.00555
AT1G73010	PS2	3.52192	24.0738	2.77303	5e-05
AT1G73220	2021-10-01	1.55437	41.9423	4.754	0.0256
AT1G73325	-	5.36207	32.2161	2.58692	5e-05
AT1G73480	-	0.713933	2.98925	2.06592	5e-05
AT1G73500	MKK9	2.90472	6.07053	1.06342	0.0001
AT1G73630	CML26	1.07709	22.1245	4.36043	5e-05
AT1G73680	DOX2	4.08996	25.5755	2.6446	5e-05
AT1G73700	-	0.434355	2.80523	2.69117	0.00015
AT1G73850	-	2.61381	7.03107	1.42759	5e-05
AT1G73860	-	0.281455	1.93784	2.78347	5e-05
AT1G74000	SSL11	0.794743	6.46241	3.02351	5e-05
AT1G74010	-	0.182226	2.23912	3.61913	0.011
AT1G74020	SSL12	7.34567	22.6715	1.62591	5e-05
AT1G74090	SOT18	4.65421	19.0514	2.03329	5e-05
AT1G74210	GDPD5	13.4587	31.1884	1.21246	5e-05
AT1G74458	-	1.76837	7.22011	2.0296	0.0037
AT1G74540	CYP98A8	1.19981	80.0863	6.06068	5e-05
AT1G74550	CYP98A9	4.7904	46.4145	3.27636	5e-05
AT1G74670	GASA6	15.7592	188.398	3.57952	5e-05
AT1G74880	ndhO	39.3044	79.2143	1.01107	5e-05
AT1G74950	TIFY10B	39.85	81.9396	1.03998	5e-05
AT1G75040	PR5	0.373542	5.8014	3.95706	0.00155
AT1G75280	-	38.3151	79.676	1.05623	5e-05
AT1G75300	-	0.817758	11.7235	3.84158	0.016
AT1G75380	BBD1	46.8746	130.152	1.47332	5e-05
AT1G75390	AtbZIP44	24.0983	58.2762	1.27398	5e-05
AT1G75410	BLH3	4.19052	8.39898	1.00308	5e-05
AT1G75440	UBC16	16.0127	32.5581	1.0238	5e-05
AT1G75460	-	3.57991	16.2916	2.18613	5e-05
AT1G75720	-	0.599748	1.93767	1.6919	0.04495
AT1G75750	GASA1	33.599	386.363	3.52347	5e-05
AT1G75880	EXL1	8.05695	60.3394	2.90479	5e-05
AT1G75890	EXL2	2.64446	7.06867	1.41846	0.00025
AT1G75910	EXL4	1.76019	690.506	8.61578	5e-05
AT1G75920	-	1.04649	99.8276	6.5758	5e-05
AT1G75930	EXL6	0.336646	198.942	9.2069	0.0002
AT1G75940	BGLU20	0.528281	320.529	9.24494	5e-05
AT1G75960	AAE8	1.06324	5.43629	2.35415	5e-05
AT1G76020	-	10.2616	21.4838	1.06599	5e-05
AT1G76080	CDSP32	14.5027	53.3259	1.87852	5e-05
AT1G76240	-	0.618638	9.19138	3.89311	5e-05
AT1G76410	ATL8	3.24936	10.5539	1.69954	5e-05
AT1G76520	-	4.77577	9.82403	1.04058	5e-05
AT1G76590	-	0.767169	2.9446	1.94045	0.0007
AT1G76690	OPR2	1.03447	5.32363	2.36352	0.0037
AT1G76890	GT-2	1.97084	18.4724	3.22849	5e-05
AT1G76955	-	2.93437	13.0321	2.15095	5e-05
AT1G77655	-	0.411439	2.23377	2.44073	0.04595
AT1G77760	NIA1	2.88527	5.92264	1.03754	5e-05
AT1G77870	MUB5	5.92183	15.0351	1.34422	5e-05
AT1G77880	-	5.88343	11.8197	1.00647	0.04895
AT1G77885	-	0.608557	4.85198	2.99511	0.0004
AT1G78070	-	2.71153	12.7552	2.2339	5e-05
AT1G78090	TPPB	0.393124	3.86606	3.29781	0.0003
AT1G78110	-	2.43494	16.4022	2.75193	5e-05
AT1G78120	TPR12	0.739009	2.69042	1.86417	0.0003
AT1G78140	-	7.97828	38.8019	2.28198	5e-05
AT1G78290	SRK2C	0.476735	2.43848	2.35472	0.02295
AT1G78440	GA2OX1	1.32914	2.9064	1.12873	0.0088
AT1G78450	-	0.215884	20.5597	6.57342	0.0226
AT1G78460	-	1.06312	17.6127	4.05024	5e-05
AT1G78490	CYP708A3	9.38395	20.9104	1.15595	5e-05
AT1G78530	-	0.21599	1.05383	2.2866	0.0404
AT1G78680	GGH2	58.3858	158.881	1.44426	5e-05
AT1G78950	BAS	0.341409	0.837782	1.29508	0.01535
AT1G78960	LUP2	11.6535	56.4863	2.27714	5e-05
AT1G78970	LUP1	1.01871	3.38968	1.73441	5e-05
AT1G79040	PSBR	1765.1	3548.42	1.00742	5e-05
AT1G79270	ECT8	2.07335	4.58177	1.14394	5e-05
AT1G79360	2021-10-02	4.85806	14.5289	1.58047	5e-05
AT1G79410	2021-10-05	1.35851	2.90065	1.09435	0.0023
AT1G79430	APL	3.47553	7.81688	1.16936	5e-05
AT1G79450	ALIS5	2.02644	8.63184	2.09072	5e-05
AT1G79480	-	0.284153	1.27674	2.16772	0.007
AT1G79510	-	4.00089	9.69406	1.27678	0.00275
AT1G79520	MTP9	3.27916	11.3384	1.78982	5e-05
AT1G79600	-	8.26052	23.9141	1.53356	5e-05
AT1G79620	-	1.29253	2.69865	1.06204	0.00015
AT1G79640	-	0.428577	2.33577	2.44627	5e-05
AT1G79700	-	7.37085	19.0827	1.37236	0.0005
AT1G79760	DTA4	1.35349	2.84551	1.072	0.0089
AT1G79800	ENODL7	2.90288	21.151	2.86517	5e-05
AT1G79900	BAC2	4.57416	15.0276	1.71604	5e-05
AT1G79910	-	0.216664	34.1203	7.29902	0.0016
AT1G80110	PP2B11	5.30468	12.7273	1.26259	5e-05
AT1G80160	-	14.4935	36.3037	1.32471	5e-05
AT1G80180	-	0.912566	17.3204	4.2464	5e-05
AT1G80310	MOT2	3.64587	7.94971	1.12464	5e-05
AT1G80380	GLYK	15.631	35.762	1.19402	5e-05
AT1G80440	-	0.677448	1.75103	1.37002	0.01175
AT1G80460	GLPK	39.22	96.8898	1.30476	5e-05
AT1G80660	AHA9	0.25409	31.7109	6.9635	0.0431
AT1G80730	ZFP1	1.069	2.74846	1.36236	0.0128
AT1G80745	-	1.28522	5.39831	2.07049	0.0076
AT1G80760	NIP6-1	2.28792	5.56186	1.28153	0.0265
AT2G01175	-	0.249684	1.34816	2.43282	0.01435
AT2G01260	-	9.08321	20.7178	1.1896	5e-05
AT2G01275	-	0.491207	3.5365	2.84792	0.0357
AT2G01420	PIN4	1.49235	5.6089	1.91013	5e-05
AT2G01422	-	0.365445	16.1569	5.46636	0.00305
AT2G01500	WOX6	0.639944	1.45622	1.18621	0.02835
AT2G01590	CRR3	13.537	32.0129	1.24175	5e-05
AT2G02020	NPF8.4	0.110308	1.38855	3.65398	0.01095
AT2G02140	PDF2.6	0.459279	55.4135	6.91472	0.0161
AT2G02430	-	0.592239	1.3972	1.23829	0.0422
AT2G02730	-	9.41462	23.2822	1.30625	5e-05
AT2G02850	ARPN	79.9595	176.423	1.1417	5e-05
AT2G02870	SKIP11	12.5553	25.4972	1.02205	5e-05
AT2G02990	RNS1	9.02965	57.1244	2.66137	5e-05
AT2G03060	AGL30	4.45427	9.65756	1.11647	5e-05
AT2G03200	-	0.114305	5.73704	5.64934	0.01815
AT2G03310	-	3.48918	15.7465	2.17408	5e-05
AT2G03500	-	1.33075	4.69339	1.81839	5e-05
AT2G03505	-	7.09281	21.0767	1.57122	5e-05
AT2G03740	-	0.209131	188.321	9.81457	0.04335
AT2G03830	RGF8	0.57269	36.1935	5.98183	0.00145
AT2G03850	-	0.7463	248.795	8.38099	0.00015
AT2G04039	-	8.44195	22.0176	1.38301	5e-05
AT2G04115	-	0.380329	142.736	8.55188	0.0304
AT2G04160	AIR3	1.23926	7.94701	2.68094	5e-05
AT2G04230	-	2.71738	6.17945	1.18526	5e-05
AT2G04460	-	0.189946	4.16647	4.45516	0.0019
AT2G04790	-	3.40572	9.3099	1.45081	0.00035
AT2G05160	-	0.389477	9.45857	4.60201	5e-05
AT2G05540	-	1.15737	8.5484	2.88481	5e-05
AT2G05910	-	1.18975	3.36854	1.50147	0.0114
AT2G05995	-	2.3214	11.5738	2.31779	5e-05
AT2G06255	EFL3	6.58792	18.5875	1.49644	5e-05
AT2G07560	AHA6	0.135568	106.209	9.61368	5e-05
AT2G07712	-	0.581256	1.35829	1.22454	0.01445
AT2G11810	MGD3	0.529995	5.17658	3.28795	5e-05
AT2G12480	SCPL43	0.246275	33.5258	7.08886	0.00025
AT2G13128	-	0.514211	2.06915	2.00861	0.0122
AT2G13360	AGT1	32.7411	129.352	1.98213	5e-05
AT2G13570	NFYB7	0.102543	15.7987	7.26742	0.03645
AT2G13680	CALS5	0.453455	0.96136	1.08412	0.0009
AT2G14080	-	0.728454	1.47837	1.02109	0.0025
AT2G14095	-	0.274634	2.30213	3.06739	0.0431
AT2G14475	-	0.496924	2.58263	2.37774	0.00285
AT2G14560	LURP1	0.777146	5.35591	2.78487	0.0005
AT2G15310	ATARFB1A	1.25693	2.61946	1.05937	0.0213
AT2G15580	-	4.99647	37.2629	2.89876	5e-05
AT2G15620	NIR1	10.2828	21.057	1.03407	5e-05
AT2G15880	PEX3	0.556301	3.21109	2.52913	5e-05
AT2G16050	-	0.745929	3.28514	2.13885	0.00325
AT2G16140	-	0.104847	0.926867	3.14408	0.0138
AT2G16260	GR-RBP1	3.50003	10.9135	1.64067	0.00075
AT2G16586	-	1.19641	5.19991	2.11977	0.0002
AT2G16750	-	0.990248	63.4475	6.00163	5e-05
AT2G16760	-	16.957	42.0052	1.30869	5e-05
AT2G16890	UGT90A1	4.81474	28.9242	2.58675	5e-05
AT2G16990	-	1.37822	5.1746	1.90864	5e-05
AT2G17470	ALMT6	0.0876129	4.74081	5.75785	0.04895
AT2G17550	-	5.06741	11.3187	1.15938	5e-05
AT2G17695	-	12.0755	31.581	1.38697	5e-05
AT2G17710	-	9.7621	72.7824	2.89833	5e-05
AT2G17730	NIP2	8.80748	29.7325	1.75524	5e-05
AT2G17820	AHK1	0.653804	1.48443	1.18298	0.0005
AT2G17940	-	0.299488	5.51563	4.20295	0.02545
AT2G17950	WUS	4.16315	15.7438	1.91904	5e-05
AT2G18050	HIS1-3	4.17216	8.64371	1.05086	0.00325
AT2G18196	-	2.73714	6.32837	1.20916	0.0022
AT2G18328	RL4	13.1629	55.1452	2.06675	5e-05
AT2G18340	-	0.607163	6.15151	3.34079	5e-05
AT2G18420	GASA11	0.126137	63.0105	8.96446	0.03645
AT2G18470	PERK4	0.205788	1.22864	2.57783	0.00315
AT2G18480	PLT3	0.558858	9.55096	4.09509	5e-05
AT2G18560	-	0.372361	1.78637	2.26226	0.00185
AT2G18570	UGT72D1	0.848322	1.7868	1.07469	0.01455
AT2G19110	HMA4	10.3887	71.9585	2.79215	5e-05
AT2G19310	HSP18.5	31.9658	179.064	2.48587	5e-05
AT2G19400	-	1.4758	3.13352	1.08629	0.00095
AT2G19460	-	26.9014	115.42	2.10114	5e-05
AT2G19570	CDA1	39.1015	79.1552	1.01746	5e-05
AT2G19690	PLA2-BETA	8.60398	17.9799	1.06331	5e-05
AT2G19770	PRO4	0.0873809	90.9232	10.0231	0.03645
AT2G20362	-	1.39736	6.70568	2.26268	0.00185
AT2G20440	-	2.37557	5.61335	1.24059	5e-05
AT2G20470	-	0.706563	3.62949	2.36088	5e-05
AT2G20562	-	1.07699	8.76964	3.02551	0.00385
AT2G20670	-	4.65784	12.9095	1.4707	5e-05
AT2G20700	LLG2	4.51138	77.5114	4.10277	5e-05
AT2G20825	ULT2	0.310605	1.49083	2.26296	0.0434
AT2G20870	-	2736.69	5794.36	1.08222	5e-05
AT2G20900	DGK5	8.56895	17.4088	1.02263	0.0028
AT2G21140	PRP2	3.60481	31.2141	3.1142	5e-05
AT2G21180	-	8.08594	43.9188	2.44135	5e-05
AT2G21187	-	7.3667	80.14	3.44343	5e-05
AT2G21188	-	1.00665	6.44888	2.67949	0.0326
AT2G21210	-	2.7559	15.5422	2.4956	5e-05
AT2G21220	-	2.54287	85.7323	5.07531	5e-05
AT2G21237	-	0.884753	21.7921	4.62238	5e-05
AT2G21260	-	2.25122	6.06514	1.42983	5e-05
AT2G21330	FBA1	61.7994	131.822	1.09293	5e-05
AT2G21490	LEA	0.787391	299.892	8.57315	5e-05
AT2G21510	-	0.669196	9.59075	3.84114	5e-05
AT2G21560	-	3.72751	8.08102	1.11633	5e-05
AT2G21650	RL2	3.44301	31.121	3.17615	5e-05
AT2G21770	CESA9	0.302909	1.36145	2.16819	0.00015
AT2G21830	-	1.1112	2.64136	1.24916	0.00105
AT2G21970	2021-09-02	20.2154	46.1468	1.19078	5e-05
AT2G22060	-	0.0479109	1.77123	5.20825	0.03645
AT2G22190	TPPE	2.38262	8.82895	1.88969	5e-05
AT2G22200	ERF056	0.149226	1.00763	2.75539	0.032
AT2G22330	CYP79B3	0.683339	2.28917	1.74415	0.0006
AT2G22470	AGP2	5.59495	15.652	1.48415	5e-05
AT2G22500	PUMP5	18.4592	46.4534	1.33144	5e-05
AT2G22560	NET2D	2.375	7.27958	1.61593	5e-05
AT2G22770	NAI1	0.70928	3.03739	2.09841	0.00025
AT2G22980	SCPL13	4.04783	10.9554	1.43642	5e-05
AT2G22990	SCPL8	6.92716	30.3699	2.13231	5e-05
AT2G23430	KRP1	6.10819	15.1927	1.31456	5e-05
AT2G23510	SDT	0.649392	6.34141	3.28764	5e-05
AT2G23600	MES2	4.37357	22.5432	2.36581	5e-05
AT2G23760	BLH4	6.22406	12.9891	1.06137	5e-05
AT2G23790	-	15.8521	51.678	1.70488	5e-05
AT2G23800	GGPPS2	0.589849	313.038	9.05177	5e-05
AT2G23840	-	1.69212	6.18105	1.86902	5e-05
AT2G24030	-	0.468806	1.35383	1.52998	0.00935
AT2G24210	TPS10	0.109355	2.16781	4.30915	0.00885
AT2G24220	PUP5	2.81663	6.25637	1.15135	0.0001
AT2G24260	BHLH66	2.74327	6.72702	1.29407	5e-05
AT2G24540	AFR	1.26349	9.32673	2.88395	5e-05
AT2G24550	-	1.9143	9.98351	2.38273	5e-05
AT2G24762	GDU4	9.6735	19.6248	1.02057	5e-05
AT2G24820	TIC55	7.85248	15.7758	1.00649	5e-05
AT2G25130	-	0.316678	1.164	1.878	0.01505
AT2G25460	-	0.682407	2.21813	1.70064	0.00105
AT2G25530	-	2.4002	6.1176	1.34981	5e-05
AT2G25625	-	0.51575	7.32711	3.8285	0.00145
AT2G25680	MOT1	0.75225	2.28348	1.60195	0.0025
AT2G26500	-	469.07	943.885	1.00881	5e-05
AT2G26530	AR781	0.631663	4.02292	2.67102	5e-05
AT2G26850	-	0.116954	2.53902	4.44026	0.03085
AT2G26975	COPT6	14.6661	30.3678	1.05006	5e-05
AT2G27140	-	3.54522	8.00277	1.17463	0.00045
AT2G27150	AAO3	1.03842	2.15849	1.05563	5e-05
AT2G27180	-	0.503483	14.4501	4.84299	5e-05
AT2G27310	-	0.574381	4.67985	3.02638	0.0003
AT2G27500	-	1.50362	7.7182	2.35983	5e-05
AT2G27740	-	3.00604	20.1402	2.74414	5e-05
AT2G27830	-	3.00012	15.228	2.34364	5e-05
AT2G27920	SCPL51	33.5107	94.6687	1.49826	5e-05
AT2G27930	-	0.789911	3.11299	1.97854	0.0269
AT2G28085	-	1.55406	6.01047	1.95143	0.0107
AT2G28110	IRX7	0.23072	2.6437	3.51834	0.00075
AT2G28120	-	0.891058	5.63471	2.66075	5e-05
AT2G28200	ZAT5	0.96785	7.79481	3.00966	5e-05
AT2G28260	CNGC15	0.232119	1.41763	2.61055	0.0018
AT2G28315	-	0.802878	9.51234	3.56655	5e-05
AT2G28355	LCR5	0.86078	234.528	8.0899	0.00295
AT2G28630	KCS12	14.591	49.4355	1.76047	5e-05
AT2G28680	-	0.21189	79.7507	8.55604	0.00425
AT2G28760	UXS6	4.11828	32.3315	2.97283	5e-05
AT2G28870	-	16.7324	58.1526	1.7972	5e-05
AT2G29290	-	1.05237	4.93804	2.23029	5e-05
AT2G29310	-	7.99137	19.5367	1.28967	5e-05
AT2G29320	-	5.23939	15.3782	1.55341	5e-05
AT2G29360	SDR	4.86122	16.7933	1.78849	5e-05
AT2G29420	GSTU7	20.5824	41.4618	1.01037	5e-05
AT2G29440	GSTU6	1.9084	11.2904	2.56466	5e-05
AT2G29450	GSTU5	80.032	202.669	1.34048	5e-05
AT2G29670	-	5.6678	12.4695	1.13755	5e-05
AT2G29720	CTF2B	0.543051	1.29662	1.25559	0.02805
AT2G29730	UGT71D1	4.98249	11.0775	1.15269	5e-05
AT2G29940	ABCG31	0.333493	9.27931	4.79829	5e-05
AT2G30080	ZIP6	3.12363	11.2172	1.84442	5e-05
AT2G30140	UGT87A2	0.744516	1.58422	1.0894	0.0218
AT2G30270	-	7.55989	22.8387	1.59505	5e-05
AT2G30420	ETC2	0.747707	2.94877	1.97957	0.01335
AT2G30520	RPT2	8.55068	39.506	2.20796	5e-05
AT2G30540	GRXS9	1.74535	13.1955	2.91846	5e-05
AT2G30550	-	3.0089	14.2586	2.24452	5e-05
AT2G30770	CYP71A13	0.0934378	2.86638	4.93908	0.02275
AT2G30930	-	12.3523	25.4695	1.04398	5e-05
AT2G30970	ASP1	21.6733	45.6586	1.07497	5e-05
AT2G30984	-	1.4634	15.7112	3.4244	0.00515
AT2G30985	-	12.4558	121.594	3.28719	5e-05
AT2G31100	-	0.312578	1.93983	2.63364	0.00765
AT2G31110	TBL40	10.2524	31.743	1.63047	5e-05
AT2G31250	HEMA3	0.480085	1.6674	1.79624	0.004
AT2G31500	CPK24	0.0266069	3.05639	6.84388	0.00765
AT2G31560	-	25.7377	52.7047	1.03405	5e-05
AT2G31570	GPX2	59.7028	126.186	1.07968	5e-05
AT2G31750	UGT74D1	11.5348	24.6658	1.09652	0.00025
AT2G31751	-	5.74653	15.7676	1.4562	0.00225
AT2G31830	5PTASE14	0.571372	1.56078	1.44977	0.00025
AT2G31900	XI-F	0.28464	0.909637	1.67615	0.003
AT2G31980	CYS2	11.1494	734.651	6.04203	5e-05
AT2G31985	-	0.0604496	15.3119	7.9847	0.03645
AT2G32150	-	4.85958	93.6883	4.26896	5e-05
AT2G32190	-	2.04926	17.6605	3.10735	5e-05
AT2G32200	-	0.891356	6.19274	2.79651	0.0105
AT2G32210	-	3.26661	7.13567	1.12725	0.0103
AT2G32240	-	15.7847	36.2956	1.20127	5e-05
AT2G32290	BAM6	0.381196	1.26189	1.72698	0.00545
AT2G32430	B3GALT3	1.53552	5.90108	1.94225	5e-05
AT2G32487	-	0.532931	5.62779	3.40055	0.0165
AT2G32530	CSLB3	1.81282	6.70269	1.88651	5e-05
AT2G32560	-	21.4568	48.73	1.18337	5e-05
AT2G32670	VAMP725	7.74359	34.0086	2.13482	5e-05
AT2G32790	-	0.983282	3.04815	1.63226	0.01525
AT2G32800	LECRKS2	0.658731	1.53258	1.2182	0.0396
AT2G33100	CSLD1	0.0527967	1.24704	4.56191	0.01305
AT2G33380	PXG3	70.6635	239.924	1.76354	5e-05
AT2G33420	-	0.0141501	2.90277	7.68047	0.03645
AT2G33480	ANAC041	19.2718	38.8505	1.01144	5e-05
AT2G33550	-	1.71501	3.60977	1.07369	0.00715
AT2G33690	-	0.856796	212.473	7.95411	0.0304
AT2G33775	RALFL19	0.474261	80.0625	7.3993	0.00075
AT2G33850	-	3.01707	44.1949	3.87266	5e-05
AT2G33855	-	28.6851	59.1245	1.04346	5e-05
AT2G33880	WOX9	8.74908	28.7871	1.71822	5e-05
AT2G34140	CDF4	4.01559	10.2711	1.3549	5e-05
AT2G34340	-	5.27752	28.3546	2.42565	5e-05
AT2G34600	TIFY 5B	1.22637	11.2208	3.19371	5e-05
AT2G34655	-	8.01182	75.4431	3.23519	5e-05
AT2G34790	MEE23	0.883744	17.854	4.33648	0.02865
AT2G34830	WRKY35	0.83211	1.78468	1.10082	0.026
AT2G34870	MEE26	32.4872	90.122	1.47201	5e-05
AT2G34930	-	0.411325	1.32317	1.68564	0.00095
AT2G35370	GDH1	178.48	377.354	1.08015	5e-05
AT2G35490	PAP3	27.4469	57.5373	1.06785	5e-05
AT2G35658	-	5.96055	12.761	1.09823	0.04335
AT2G35660	CTF2A	1.07498	2.91114	1.43728	0.04715
AT2G35690	ACX1.2	1.71889	4.14887	1.27125	5e-05
AT2G35710	PGSIP8	1.37663	2.8044	1.02655	0.0191
AT2G35760	-	11.4893	51.788	2.17233	5e-05
AT2G35830	-	14.5535	53.5777	1.88026	5e-05
AT2G35840	SPP2	12.8021	31.9709	1.32038	5e-05
AT2G35940	BLH1	5.99208	20.9917	1.80869	5e-05
AT2G35950	EDA12	1.04096	3.20873	1.62408	0.0035
AT2G35960	NHL12	11.2023	39.0424	1.80124	5e-05
AT2G36020	HVA22J	0.797337	11.3422	3.83037	0.00015
AT2G36080	ARF31	1.70057	7.72236	2.18302	5e-05
AT2G36145	-	15.0793	38.9289	1.36827	5e-05
AT2G36190	CWINV4	0.160833	30.9753	7.58941	0.00075
AT2G36320	SAP4	21.3844	48.1403	1.17069	5e-05
AT2G36430	-	2.50878	8.30433	1.72688	5e-05
AT2G36790	UGT73C6	0.746312	1.89294	1.34277	0.0325
AT2G36895	-	15.5507	36.1925	1.21871	5e-05
AT2G37040	PAL1	36.8275	87.0925	1.24176	5e-05
AT2G37090	IRX9	0.307463	8.06345	4.71291	0.0001
AT2G37170	PIP2-2	1.95536	23.0259	3.55775	5e-05
AT2G37180	PIP2-3	3.05988	14.0162	2.19554	5e-05
AT2G37240	-	8.46686	17.7022	1.06403	5e-05
AT2G37460	-	0.590046	6.61902	3.48772	5e-05
AT2G37580	ATL33	2.6553	6.31846	1.2507	0.0017
AT2G37610	-	0.681492	16.3614	4.58546	0.0077
AT2G37670	-	0.231364	1.52999	2.72528	0.00035
AT2G37750	-	1.04578	94.2838	6.49436	0.0001
AT2G37760	AKR4C8	4.27296	23.0004	2.42835	5e-05
AT2G37770	AKR4C9	1.03847	3.78887	1.86731	5e-05
AT2G37950	-	4.69476	10.4933	1.16034	5e-05
AT2G38010	-	5.02407	26.4958	2.39884	5e-05
AT2G38060	ANTR3	1.37254	3.69031	1.4269	0.0002
AT2G38080	IRX12	1.17155	19.3875	4.04863	5e-05
AT2G38110	GPAT6	59.964	130.347	1.12019	5e-05
AT2G38120	AUX1	16.5571	39.1209	1.24049	5e-05
AT2G38170	CAX1	30.1842	158.033	2.38837	5e-05
AT2G38230	PDX11	21.8806	108.899	2.31527	5e-05
AT2G38320	TBL34	0.78591	3.69504	2.23315	5e-05
AT2G38400	AGT3	5.10923	66.6372	3.70515	5e-05
AT2G38460	IREG1	1.3126	3.73981	1.51054	5e-05
AT2G38465	-	6.19755	18.6556	1.58984	0.00025
AT2G38480	-	7.66449	27.4822	1.84223	5e-05
AT2G38490	CIPK22	0.137833	1.12985	3.03514	0.00855
AT2G38530	LTP2	72.3924	295.49	2.0292	5e-05
AT2G38640	-	2.28239	8.88723	1.96119	5e-05
AT2G38750	ANN4	6.57394	20.9268	1.67052	5e-05
AT2G38820	-	4.52774	12.6172	1.47853	5e-05
AT2G38905	-	4.17619	480.315	6.84565	5e-05
AT2G39010	PIP2-6	121.74	349.223	1.52035	5e-05
AT2G39110	-	0.189286	1.7767	3.23055	0.0055
AT2G39180	CCR2	0.705542	1.57683	1.16022	0.00365
AT2G39300	-	1.36596	4.59391	1.74981	5e-05
AT2G39420	-	6.90558	30.004	2.11932	5e-05
AT2G39470	PNSL1	12.3459	40.0992	1.69954	5e-05
AT2G39510	-	3.46223	52.5827	3.92481	5e-05
AT2G39710	-	1.08532	2.27108	1.06526	0.0088
AT2G39730	RCA	60.3928	156.355	1.37237	5e-05
AT2G39820	EIF6-1	0.464024	4.70403	3.34163	0.00155
AT2G39850	-	2.14176	12.6861	2.56638	5e-05
AT2G39890	PROT1	12.6178	35.479	1.4915	5e-05
AT2G39920	-	3.62195	8.00103	1.14342	0.00165
AT2G39980	-	4.25513	12.4927	1.55381	5e-05
AT2G40000	HSPRO2	5.32905	14.2191	1.41588	5e-05
AT2G40100	LHCB4.3	97.6735	228.482	1.22604	5e-05
AT2G40110	-	27.751	63.8268	1.20162	5e-05
AT2G40116	PLC6	0.0725248	3.3018	5.50863	0.04705
AT2G40260	-	0.14241	1.36174	3.25733	0.04605
AT2G40320	TBL33	1.38796	4.04575	1.54344	0.0001
AT2G40330	PYL6	10.582	27.6882	1.38766	5e-05
AT2G40460	NPF5.1	4.92632	40.9648	3.0558	5e-05
AT2G40610	EXPA8	1.80632	67.2993	5.21946	5e-05
AT2G40670	ARR16	6.23896	60.4042	3.27527	5e-05
AT2G40850	PI4KG1	0.775745	3.05137	1.9758	5e-05
AT2G40900	-	0.522321	4.92148	3.23608	5e-05
AT2G40970	MYBC1	2.42773	6.00335	1.30616	0.0002
AT2G41040	-	6.53506	101.299	3.95427	5e-05
AT2G41150	-	1.18221	2.56541	1.11771	0.00455
AT2G41210	PIP5K5	0.587173	2.78817	2.24746	5e-05
AT2G41225	-	0.178622	20.4721	6.8406	0.03645
AT2G41290	SSL2	5.34809	51.7972	3.27578	5e-05
AT2G41300	SSL1	2.43894	5.48487	1.16921	0.0004
AT2G41312	-	40.618	170.533	2.06986	5e-05
AT2G41330	-	4.21684	12.5553	1.57406	5e-05
AT2G41380	-	0.149008	2.20644	3.88826	0.0301
AT2G41415	ESFL4	0.728546	49.8791	6.09727	0.0025
AT2G41480	PER25	0.748227	2.28608	1.61133	0.00545
AT2G41740	VLN2	23.5556	49.3483	1.06693	5e-05
AT2G41780	-	1.76576	12.7869	2.8563	5e-05
AT2G41830	-	1.36892	3.98367	1.54106	5e-05
AT2G41870	-	1.1062	2.89166	1.38628	0.0013
AT2G41905	-	18.6776	2640.26	7.14323	5e-05
AT2G42005	-	2.65986	6.67657	1.32776	5e-05
AT2G42180	-	0.599569	5.46874	3.18921	5e-05
AT2G42280	BHLH130	0.870383	3.55097	2.02849	0.0319
AT2G42380	BZIP34	0.517521	2.61591	2.33763	0.0005
AT2G42530	COR15B	106.522	223.268	1.06763	5e-05
AT2G42540	COR15A	77.9687	649.897	3.05925	5e-05
AT2G42820	HVA22F	1.72306	4.02388	1.22361	0.0101
AT2G42830	AGL5	2.67644	14.6028	2.44786	5e-05
AT2G42885	-	130.174	403.999	1.63391	5e-05
AT2G42890	ML2	1.93196	6.46059	1.7416	5e-05
AT2G42900	-	0.688993	9.42865	3.77449	5e-05
AT2G43100	IPMI2	0.0647253	9.85179	7.24991	0.00765
AT2G43150	-	10.8876	77.3651	2.829	5e-05
AT2G43230	-	0.581105	8.61899	3.89065	0.00065
AT2G43240	-	8.73965	20.1679	1.20641	5e-05
AT2G43550	ATTI6	300.218	912.787	1.60427	5e-05
AT2G43610	-	22.9307	58.0116	1.33906	5e-05
AT2G43820	UGT74F2	0.220632	2.13064	3.27157	0.00235
AT2G43840	UGT74F1	2.29576	5.1727	1.17195	0.00285
AT2G44010	-	0.839678	6.61008	2.97676	0.00105
AT2G44230	-	2.98891	6.59259	1.14123	5e-05
AT2G44260	-	2.45296	12.4153	2.33952	5e-05
AT2G44290	YLS3	5.77964	19.9078	1.78428	5e-05
AT2G44490	BGLU26	7.61398	22.6345	1.5718	5e-05
AT2G44500	-	3.69609	10.1971	1.46409	5e-05
AT2G44578	-	0.420512	5.45047	3.69616	0.00555
AT2G44740	CYCU4-1	13.7893	34.6957	1.33121	5e-05
AT2G44770	-	14.5668	32.7948	1.17078	5e-05
AT2G45040	-	0.347443	6.37339	4.19721	0.00025
AT2G45050	GATA2	0.239116	7.5004	4.97119	0.00245
AT2G45130	SPX3	0.2194	3.90369	4.1532	0.01495
AT2G45135	-	3.7741	14.3562	1.92747	5e-05
AT2G45180	-	553.23	1142.38	1.04609	5e-05
AT2G45210	SAUR36	0.341123	1.58904	2.21979	0.0142
AT2G45560	CYP76C1	0.641508	4.11106	2.67997	5e-05
AT2G45600	CXE8	11.2002	30.4205	1.44152	5e-05
AT2G45740	PEX11D	21.727	47.8708	1.13965	5e-05
AT2G45750	-	0.265005	1.19065	2.16766	0.0025
AT2G45800	PLIM2A	1.20666	15.0841	3.64395	0.0012
AT2G46070	MPK12	1.18625	2.85461	1.26689	0.0041
AT2G46100	-	10.2051	21.9225	1.10312	5e-05
AT2G46140	-	24.6429	83.7487	1.76489	5e-05
AT2G46300	-	0.515439	2.92093	2.50255	0.00235
AT2G46370	JAR1	7.87501	32.9745	2.066	5e-05
AT2G46630	-	3.40215	10.1503	1.577	5e-05
AT2G46640	-	1.15948	7.22304	2.63913	5e-05
AT2G46650	CYTB5-C	11.0634	47.5073	2.10236	5e-05
AT2G46690	SAUR32	0.403348	9.47721	4.55437	0.00685
AT2G46720	HIC	5.63569	11.3523	1.01032	5e-05
AT2G46770	NAC043	0.847732	7.45183	3.13591	5e-05
AT2G46830	CCA1	0.546365	1.7082	1.64454	0.0016
AT2G46870	NGA1	1.74528	3.77001	1.11111	0.00195
AT2G46950	CYP709B2	0.411201	2.84988	2.79299	5e-05
AT2G46970	PIL1	1.26069	5.73481	2.18553	5e-05
AT2G47030	PME4	0.78508	147.945	7.55801	5e-05
AT2G47040	PME5	1.06218	579.975	9.09281	5e-05
AT2G47050	-	0.852338	297.028	8.44496	5e-05
AT2G47360	-	0.443392	5.33017	3.58753	0.0002
AT2G47560	ATL64	1.38314	7.56923	2.4522	5e-05
AT2G47600	MHX	6.26341	14.0433	1.16486	5e-05
AT2G47750	GH3.9	0.27189	1.63184	2.58541	0.00085
AT2G47770	TSPO	0.154386	44.2058	8.16155	0.04895
AT2G48020	-	4.78523	15.8327	1.72624	5e-05
AT2G48030	-	8.15822	19.4203	1.25124	5e-05
AT2G48090	-	0.616442	4.1234	2.7418	0.0088
AT2G48130	-	0.250526	5.1667	4.36621	0.04265
AT2G48150	GPX4	0.706435	4.02936	2.51192	0.00325
AT3G01070	ENODL16	1.92055	9.50912	2.30779	5e-05
AT3G01240	-	0.298222	341.048	10.1594	0.04335
AT3G01250	-	0.838775	119.951	7.15994	5e-05
AT3G01270	-	0.136375	147.297	10.0769	0.0029
AT3G01470	HAT5	12.1663	25.2082	1.051	0.001
AT3G01490	-	11.7671	34.1529	1.53725	5e-05
AT3G01500	BCA1	49.4808	594.714	3.58725	5e-05
AT3G01630	-	1.0012	3.06828	1.6157	5e-05
AT3G01670	SEOA	2.33571	8.48894	1.86172	5e-05
AT3G01680	SEOB	2.68136	8.20571	1.61366	5e-05
AT3G01690	-	19.3654	53.9198	1.47733	5e-05
AT3G01700	AGP11	3.13801	172.344	5.7793	5e-05
AT3G01750	-	3.57952	15.1613	2.08255	5e-05
AT3G01860	-	23.7513	50.958	1.1013	5e-05
AT3G01940	-	5.72303	36.9625	2.69121	0.0214
AT3G01950	-	11.4175	39.3188	1.78397	5e-05
AT3G01970	WRKY45	0.540431	1.87862	1.79749	0.0179
AT3G01980	-	21.4708	83.6237	1.96154	5e-05
AT3G01990	ACR6	0.139095	1.22419	3.13769	0.0221
AT3G02480	-	7.70195	1270.57	7.36603	5e-05
AT3G02500	-	2.55743	5.76414	1.17241	0.03495
AT3G02730	TRXF1	54.8297	118.855	1.11617	5e-05
AT3G02875	ILR1	13.018	26.6072	1.03131	5e-05
AT3G02910	-	8.52327	39.7323	2.22083	5e-05
AT3G02930	-	10.3443	22.3668	1.11252	5e-05
AT3G03000	CML18	0.566321	2.48188	2.13174	0.01575
AT3G03272	-	0.825267	7.52733	3.1892	0.0003
AT3G03305	-	5.37784	14.5193	1.43287	5e-05
AT3G03450	RGL2	13.1271	41.9541	1.67626	5e-05
AT3G03470	CYP89A9	4.85049	40.7915	3.07207	5e-05
AT3G03480	CHAT	0.76448	6.23383	3.02757	5e-05
AT3G03550	ATL51	10.1143	23.4287	1.21188	5e-05
AT3G03780	MS2	31.8582	140.382	2.13962	5e-05
AT3G03900	APK3	2.98479	7.81938	1.38943	0.0028
AT3G04000	-	0.294848	3.09859	3.39357	0.0043
AT3G04040	-	4.51401	9.85521	1.12648	0.00065
AT3G04060	anac046	0.129938	1.4198	3.44979	0.0193
AT3G04140	-	0.621527	1.53297	1.30244	0.0043
AT3G04210	-	2.80571	6.96012	1.31075	5e-05
AT3G04620	-	87.5181	187.55	1.09962	5e-05
AT3G04690	ANX1	0.601128	1.72659	1.52218	0.00055
AT3G04700	-	5.31007	23.5997	2.15197	5e-05
AT3G05140	RBK2	0.0901757	0.923638	3.35652	0.01665
AT3G05150	-	0.145165	1.00039	2.78479	0.0288
AT3G05270	FPP3	1.18477	2.73254	1.20564	0.00055
AT3G05320	-	0.215292	1.66562	2.95169	0.0055
AT3G05327	-	0.873451	2.64743	1.5998	0.00685
AT3G05400	SUGTL5	4.22269	9.41435	1.1567	5e-05
AT3G05640	-	1.11816	2.78212	1.31506	0.00185
AT3G05730	-	0.397304	3.74316	3.23594	0.0463
AT3G05820	INVH	0.817997	3.1061	1.92494	5e-05
AT3G05880	RCI2A	660.68	1405.64	1.08921	5e-05
AT3G05890	RCI2B	22.6663	53.0448	1.22666	5e-05
AT3G05930	GLP8	0.802931	40.1757	5.6449	5e-05
AT3G05935	-	2.90436	6.9884	1.26674	0.0052
AT3G06035	-	101.258	203.704	1.00843	5e-05
AT3G06420	ATG8H	6.67452	31.3467	2.23158	5e-05
AT3G06750	-	14.5539	59.7866	2.03842	5e-05
AT3G06778	-	1.31916	10.8454	3.0394	5e-05
AT3G06830	PME23	0.60546	2.01345	1.73356	0.0004
AT3G06900	U4.2	2.27633	5.26485	1.20968	0.0372
AT3G07010	-	18.3116	68.7481	1.90856	5e-05
AT3G07120	-	0.432828	5.10121	3.55897	0.0066
AT3G07130	PAP15	0.163275	2.63715	4.01361	0.0438
AT3G07340	BHLH62	1.06199	12.015	3.49999	5e-05
AT3G07700	-	9.82849	65.6112	2.7389	5e-05
AT3G07820	-	0.485642	268.64	9.11156	5e-05
AT3G07850	-	2.29034	1090.31	8.89495	5e-05
AT3G07870	-	3.0475	6.65914	1.12771	5e-05
AT3G07920	-	0.493741	8.82703	4.1601	0.00065
AT3G08790	-	0.224953	3.03159	3.75238	0.0009
AT3G08860	PYD4	1.01117	2.33592	1.20796	0.0041
AT3G08990	-	18.5968	47.5318	1.35384	5e-05
AT3G09160	-	0.218621	2.44999	3.48627	0.0198
AT3G09162	-	1.68106	5.46844	1.70176	0.00525
AT3G09550	-	0.442959	2.41567	2.44718	5e-05
AT3G09680	RPS23A	1.9599	13.211	2.75288	0.0001
AT3G09910	RABC2B	1.97469	5.35886	1.4403	0.0019
AT3G10150	PAP16	2.903	8.88431	1.61371	5e-05
AT3G10185	GASA13	1.44932	9.23414	2.6716	0.03745
AT3G10290	-	1.6355	3.60949	1.14207	0.0036
AT3G10320	-	0.279748	4.01479	3.84312	5e-05
AT3G10340	PAL4	0.991407	10.5686	3.41417	5e-05
AT3G10420	SPD1	4.4087	9.61953	1.12561	5e-05
AT3G10450	SCPL7	1.02524	3.22679	1.65413	0.0005
AT3G10525	SMR1	23.6358	110.656	2.22705	5e-05
AT3G10570	CYP77A6	52.3079	120.594	1.20505	5e-05
AT3G10660	CPK2	0.635669	1.6025	1.33398	0.00345
AT3G10680	-	0.949273	2.06268	1.11962	0.0126
AT3G10740	ASD1	4.57394	16.4687	1.84822	5e-05
AT3G10890	MAN3	0.251412	1.11622	2.1505	0.02595
AT3G10910	ATL72	1.24435	3.2635	1.39103	0.0044
AT3G10985	SAG20	117.823	241.721	1.03672	5e-05
AT3G11160	-	0.10485	14.6054	7.12204	0.00765
AT3G11170	FAD7	35.7652	79.2578	1.148	5e-05
AT3G11340	-	0.112612	2.39281	4.40927	0.01815
AT3G11430	GPAT5	0.0263825	2.16308	6.35736	0.03645
AT3G11480	BSMT1	0.196296	11.6567	5.89198	0.0055
AT3G11660	NHL1	0.253387	16.9565	6.06435	0.0055
AT3G11825	-	1.77942	38.047	4.4183	0.0249
AT3G11900	ANT1	3.65443	8.15593	1.1582	5e-05
AT3G11930	-	6.498	490.949	6.23943	5e-05
AT3G12090	TET6	0.261934	1.4038	2.42206	0.0348
AT3G12610	DRT100	59.9846	177.524	1.56535	5e-05
AT3G12690	AGC1-5	1.66224	5.2491	1.65894	5e-05
AT3G12710	-	15.4296	47.7495	1.62979	5e-05
AT3G12730	-	1.26836	2.8377	1.16176	0.00975
AT3G12780	PGK1	100.136	214.335	1.0979	5e-05
AT3G13065	SRF4	0.295062	3.93745	3.73817	0.00165
AT3G13275	-	11.8484	38.3565	1.69479	5e-05
AT3G13390	sks11	0.130297	31.6576	7.9246	0.00295
AT3G13400	sks13	0.778288	408.292	9.03508	5e-05
AT3G13520	AGP12	418.524	1076.41	1.36285	5e-05
AT3G13590	-	0.981336	2.03041	1.04895	0.01325
AT3G13650	DIR7	10.8709	29.6931	1.44965	5e-05
AT3G14040	-	1.50627	720.37	8.90161	5e-05
AT3G14170	-	0.593638	1.24326	1.06647	0.0319
AT3G14310	PME3	108.206	282.016	1.382	5e-05
AT3G14370	WAG2	0.287155	0.921506	1.68217	0.02405
AT3G14380	-	0.301502	15.5471	5.68833	0.0127
AT3G14395	-	24.0539	71.5137	1.57195	5e-05
AT3G14415	GLO2	63.6781	175.848	1.46546	5e-05
AT3G14420	GLO1	77.2315	287.044	1.89401	5e-05
AT3G14450	CID9	0.445668	2.36192	2.40592	0.006
AT3G14452	-	352.54	2555.42	2.8577	5e-05
AT3G14550	GGPS3	0.443693	2.59828	2.54993	0.00095
AT3G14560	-	1.03576	77.5194	6.22579	5e-05
AT3G14595	-	6.8134	38.7745	2.50866	5e-05
AT3G14620	CYP72A8	0.102084	2.26164	4.46953	0.01525
AT3G14940	PPC3	0.340013	3.86381	3.50636	5e-05
AT3G15115	-	1.30363	4.42348	1.76265	5e-05
AT3G15280	-	0.506256	80.4481	7.31205	0.00535
AT3G15353	MT3	760.425	2949.9	1.95579	5e-05
AT3G15357	-	0.660817	7.8698	3.574	0.0073
AT3G15400	ATA20	6.73071	1302.6	7.59642	5e-05
AT3G15510	ATNAC2	0.0929999	20.8926	7.81154	0.0303
AT3G15540	IAA19	4.28126	12.1887	1.50943	5e-05
AT3G15720	-	0.771181	1.79525	1.21904	0.0145
AT3G15740	-	0.516388	2.92735	2.50307	0.02555
AT3G15770	-	1.29912	6.03914	2.21681	0.0008
AT3G15840	PIFI	11.9828	26.8179	1.16223	5e-05
AT3G15850	ADS3	22.1642	50.5554	1.18963	5e-05
AT3G15900	-	21.2531	122.385	2.52569	5e-05
AT3G16120	-	1.68118	6.38052	1.9242	0.00145
AT3G16220	-	1.96133	6.62824	1.75679	5e-05
AT3G16350	-	4.16575	8.58947	1.04399	0.00015
AT3G16370	APG	90.714	214.175	1.2394	5e-05
AT3G16570	RALF23	53.5052	152.707	1.51302	5e-05
AT3G16850	-	22.5065	50.5336	1.1669	5e-05
AT3G16920	CTL2	2.94549	37.2247	3.65968	5e-05
AT3G17060	PME67	0.109115	1.36117	3.64093	0.0263
AT3G17070	PER29	1.52767	4.93004	1.69027	0.0004
AT3G17100	BHLH147	14.2881	30.4649	1.09233	5e-05
AT3G17110	-	0.30785	2.61061	3.08409	0.0179
AT3G17120	-	9.84865	25.6821	1.38277	5e-05
AT3G17420	GPK1	0.895152	2.0859	1.22046	0.00275
AT3G17630	CHX19	0.908309	10.091	3.47375	5e-05
AT3G17660	AGD15	3.40692	9.31769	1.4515	5e-05
AT3G17760	GAD5	0.140276	18.3996	7.03526	0.0012
AT3G17810	PYD1	10.4894	25.5674	1.28537	5e-05
AT3G17860	TIFY6B	7.36414	19.3345	1.39259	5e-05
AT3G17980	-	0.297565	20.0047	6.07099	0.0033
AT3G18170	-	1.47412	4.27381	1.53567	0.00025
AT3G18260	RTNLB9	0.44951	1.71408	1.93101	0.0302
AT3G18560	-	6.41583	26.98	2.07218	5e-05
AT3G18610	NUCL2	0.418866	2.28133	2.44531	0.0002
AT3G18660	GUX1	1.23935	21.7138	4.13096	5e-05
AT3G18830	PLT5	11.9172	33.3811	1.48599	5e-05
AT3G18850	LPAT5	45.9611	117.458	1.35366	5e-05
AT3G19020	PEX1	1.1358	12.5414	3.46492	5e-05
AT3G19150	KRP6	4.36229	15.4966	1.82879	5e-05
AT3G19270	CYP707A4	0.384869	1.04085	1.43532	0.02405
AT3G19390	AT3G19400	0.671981	63.9127	6.57154	5e-05
AT3G19500	BHLH113	1.25098	2.71397	1.11734	0.0133
AT3G19550	-	0.692006	7.78676	3.49217	0.0022
AT3G19553	-	3.64085	7.35591	1.01463	5e-05
AT3G19580	AZF2	2.03911	7.44425	1.86818	5e-05
AT3G19620	BXL5	0.361793	1.0374	1.51973	0.0062
AT3G19830	NTMC2TYPE5.2	1.77871	3.76447	1.08161	5e-05
AT3G19850	-	3.47313	7.06168	1.02377	5e-05
AT3G19930	STP4	2.21251	18.0274	3.02643	5e-05
AT3G20130	CYP705A22	1.15851	8.45883	2.86818	5e-05
AT3G20190	PRK4	0.267101	1.29885	2.28177	0.00145
AT3G20220	-	4.14384	16.9829	2.03505	0.00335
AT3G20270	-	1.48755	3.81724	1.35959	5e-05
AT3G20300	-	0.894451	5.7217	2.67737	5e-05
AT3G20340	-	5.82403	12.1421	1.05993	0.00205
AT3G20450	-	1.63436	27.3566	4.06509	5e-05
AT3G20470	GRP-5	536.28	1356.55	1.33888	5e-05
AT3G20520	GDPDL5	0.444886	14.5624	5.03266	5e-05
AT3G20530	-	0.635797	2.46255	1.95351	0.00105
AT3G20570	ENODL9	7.89516	24.8961	1.65688	5e-05
AT3G20820	-	33.9731	101.893	1.5846	5e-05
AT3G20865	AGP40	5.85891	847.957	7.17721	5e-05
AT3G20990	-	0.515204	2.03829	1.98415	0.00415
AT3G21180	ACA9	0.111242	9.06293	6.34821	0.0001
AT3G21230	4CL4	2.62249	7.23584	1.46423	5e-05
AT3G21240	4CL2	2.1828	7.52464	1.78544	5e-05
AT3G21320	-	0.593813	10.7455	4.17758	5e-05
AT3G21550	DMP2	7.52363	30.5325	2.02084	5e-05
AT3G21600	-	3.2243	10.6285	1.72088	5e-05
AT3G21670	NPF6.4	1.31056	11.0904	3.08106	5e-05
AT3G21700	SGP2	3.22405	16.0452	2.31519	5e-05
AT3G21720	ICL	0.303847	6.84213	4.49303	5e-05
AT3G21890	-	0.538993	2.73233	2.34179	0.0354
AT3G22231	PCC1	4.41863	45.7773	3.37296	5e-05
AT3G22275	-	1.37605	28.1815	4.35615	5e-05
AT3G22370	AOX1A	2.7516	5.67213	1.04362	0.0004
AT3G22415	-	1.38895	9.5053	2.77473	0.0211
AT3G22750	-	1.87062	41.0675	4.45641	5e-05
AT3G22840	ELIP1	27.272	145.565	2.41617	5e-05
AT3G22850	-	15.4382	43.6264	1.4987	5e-05
AT3G22910	ACA13	0.186837	4.05572	4.4401	5e-05
AT3G23030	IAA2	15.5219	56.0479	1.85235	5e-05
AT3G23050	IAA7	4.8531	119.518	4.62218	5e-05
AT3G23130	SUP	1.2136	4.3941	1.85627	0.0006
AT3G23170	-	7.86028	27.8669	1.8259	5e-05
AT3G23270	-	0.295115	1.4897	2.33567	5e-05
AT3G23350	-	0.212716	4.36654	4.35949	0.0435
AT3G23410	FAO3	5.58112	15.1074	1.43663	5e-05
AT3G23430	PHO1	0.139336	1.48185	3.41076	0.00085
AT3G23480	-	0.446491	1.80872	2.01827	0.0018
AT3G23810	SAHH2	193.904	745.662	1.94318	5e-05
AT3G23870	-	0.111957	2.4638	4.45986	0.02265
AT3G23930	-	4.08272	10.8516	1.41031	5e-05
AT3G24100	-	288.512	678.937	1.23464	5e-05
AT3G24225	CLE19	0.42936	8.81041	4.35895	0.00765
AT3G24460	-	0.404331	1.45013	1.84257	0.00325
AT3G24503	ALDH2C4	2.74121	7.38299	1.42939	0.0008
AT3G24670	-	3.60229	11.398	1.66179	0.00235
AT3G24715	-	0.276815	1.18884	2.10256	5e-05
AT3G25050	XTH3	0.776616	452.915	9.18782	5e-05
AT3G25170	RALFL26	0.148827	18.0387	6.92131	0.03645
AT3G25180	CYP82G1	1.19485	2.52824	1.0813	0.0039
AT3G25221	-	268.887	774.634	1.52652	0.0188
AT3G25290	-	2.07007	27.5567	3.73465	5e-05
AT3G25620	ABCG21	2.46925	6.82095	1.4659	5e-05
AT3G25690	CHUP1	8.16402	20.1717	1.30498	5e-05
AT3G25950	-	0.349292	2.37058	2.76273	0.00525
AT3G26010	-	0.109117	1.18572	3.44182	0.0331
AT3G26100	-	6.96798	15.5507	1.15817	5e-05
AT3G26140	-	1.5126	12.5296	3.05024	5e-05
AT3G26170	CYP71B19	0.0932968	1.11347	3.57709	0.04885
AT3G26180	CYP71B20	5.21713	16.5197	1.66286	5e-05
AT3G26740	CCL	289.201	621.916	1.10465	5e-05
AT3G26742	-	1.33143	3.843	1.52926	0.0059
AT3G26840	-	1.89728	8.34004	2.13612	5e-05
AT3G26934	-	0.128248	6.93373	5.75663	0.00765
AT3G26960	-	5.85768	22.5622	1.94551	5e-05
AT3G27200	-	14.0794	217.56	3.94976	5e-05
AT3G27250	-	0.573557	2.19813	1.93827	0.00535
AT3G27415	-	3.66428	144.426	5.30065	5e-05
AT3G27540	-	4.34229	11.3994	1.39243	5e-05
AT3G27650	LBD25	0.565338	3.92318	2.79484	0.002
AT3G27660	OL2	1.27941	8.88078	2.79521	5e-05
AT3G27710	ARI3	0.0951542	1.63776	4.10531	0.02095
AT3G28007	SWEET4	2.84752	19.7594	2.79476	5e-05
AT3G28150	AXY4L	2.32844	4.77655	1.0366	0.0015
AT3G28180	CSLC4	2.47074	5.47978	1.14917	5e-05
AT3G28220	-	8.89922	33.8711	1.9283	5e-05
AT3G28270	-	1.2512	49.8578	5.31643	5e-05
AT3G28340	GATL10	0.130466	1.68769	3.6933	0.0166
AT3G28345	ABCB15	0.503083	1.56957	1.6415	5e-05
AT3G28540	-	0.932225	18.5968	4.31823	5e-05
AT3G28630	-	0.45822	2.31956	2.33973	0.00125
AT3G28750	-	1.39471	146.218	6.712	5e-05
AT3G28770	-	0.0285281	19.8055	9.4393	0.0118
AT3G28780	-	0.206048	73.4725	8.47808	0.0002
AT3G28790	-	0.385858	237.841	9.26771	5e-05
AT3G28820	-	0.122508	35.4037	8.17487	0.017
AT3G28830	-	1.08296	301.164	8.11943	5e-05
AT3G28840	-	0.653972	153.773	7.87736	5e-05
AT3G28917	MIF2	0.220267	76.7356	8.4445	0.04335
AT3G28980	-	1.74488	600.25	8.4263	5e-05
AT3G29020	MYB110	0.953597	3.00925	1.65795	0.00285
AT3G29030	EXPA5	18.0385	70.9364	1.97545	5e-05
AT3G29034	-	0.124412	2.03429	4.03132	0.03645
AT3G29040	CRRSP13	0.0807158	8.80467	6.76927	0.03645
AT3G29639	-	0.608988	8.09857	3.73318	0.0087
AT3G29680	-	0.666106	1.86709	1.48697	0.0072
AT3G29776	-	0.0388065	3.31293	6.41567	0.01295
AT3G30214	-	0.996225	2.82778	1.50513	0.0109
AT3G30720	QQS	20.7045	55.8584	1.43183	5e-05
AT3G42640	AHA8	1.81197	19.4164	3.42165	5e-05
AT3G42658	SADHU3-2	0.803298	10.0569	3.6461	5e-05
AT3G42806	-	3.39635	10.3397	1.60613	5e-05
AT3G42850	-	0.195522	7.04113	5.1704	5e-05
AT3G42950	-	9.67161	24.329	1.33085	5e-05
AT3G43110	-	0.944595	18.6915	4.30655	5e-05
AT3G43270	PME32	1.23993	16.82	3.76184	5e-05
AT3G44300	NIT2	0.0438538	1.06048	4.59587	0.00765
AT3G44310	NIT1	438.492	897.225	1.03292	5e-05
AT3G44620	-	14.0568	29.6428	1.07642	5e-05
AT3G45010	SCPL48	4.37264	91.1775	4.3821	5e-05
AT3G45140	LOX2	166.293	524.789	1.65801	5e-05
AT3G45160	-	1.49462	11.5866	2.9546	0.0002
AT3G45210	-	3.24049	6.84082	1.07796	0.00585
AT3G45600	TET3	6.62894	17.8454	1.4287	0.0003
AT3G45680	NPF2.3	0.668075	2.2732	1.76664	0.0004
AT3G45870	-	0.326664	4.19114	3.68146	0.01585
AT3G45940	XYL2	0.112293	1.45692	3.69759	0.0062
AT3G46440	UXS5	31.3263	67.8127	1.11418	5e-05
AT3G46450	-	37.6145	76.9354	1.03236	5e-05
AT3G46650	-	0.171826	1.15344	2.74692	0.02375
AT3G46750	-	0.242348	11.9295	5.62131	0.0002
AT3G46770	REM22	1.56772	15.4371	3.29966	5e-05
AT3G46890	-	3.66551	9.03118	1.3009	0.00045
AT3G47070	-	232.054	534.217	1.20297	5e-05
AT3G47340	ASN1	7.53366	22.3269	1.56736	5e-05
AT3G47350	HSD2	3.65274	9.41688	1.36627	5e-05
AT3G47400	PME33	1.11638	2.52481	1.17734	0.0012
AT3G47430	PEX11B	6.06896	17.456	1.52421	5e-05
AT3G47870	LBD27	0.0441459	15.2905	8.43614	0.03645
AT3G47965	-	3.69892	18.669	2.33546	5e-05
AT3G48100	ARR5	1.33771	2.84694	1.08965	0.0081
AT3G48180	-	5.06138	10.6146	1.06845	0.0157
AT3G48280	CYP71A25	0.836235	5.80833	2.79614	5e-05
AT3G48310	CYP71A22	0.290615	2.17337	2.90276	0.0015
AT3G48350	CEP3	3.50422	7.04518	1.00754	0.00045
AT3G48360	BT2	0.160807	2.07125	3.6871	0.0092
AT3G48390	-	0.454679	2.77039	2.60717	5e-05
AT3G48420	-	8.65403	17.6567	1.02877	5e-05
AT3G48450	-	4.0841	16.447	2.00973	5e-05
AT3G48460	-	21.6049	54.1053	1.32441	5e-05
AT3G48520	CYP94B3	0.135365	1.80983	3.74093	0.01045
AT3G48550	-	6.14931	13.1677	1.09851	0.00105
AT3G48740	SWEET11	1.24887	14.6444	3.55166	5e-05
AT3G48990	AAE3	7.71494	32.0245	2.05345	5e-05
AT3G49210	-	0.545452	1.45188	1.4124	0.00855
AT3G49540	-	2.72501	1060.33	8.60403	5e-05
AT3G49551	-	135.851	426.157	1.64936	0.003
AT3G49780	PSK3	1.49055	10.5472	2.82294	0.00515
AT3G49930	-	0.288907	1.59896	2.46846	0.04405
AT3G49940	LBD38	4.8598	12.4059	1.35205	5e-05
AT3G50220	IRX15	0.416638	6.26559	3.91059	0.00015
AT3G50310	MAPKKK20	0.0390001	2.91041	6.2216	0.03645
AT3G50350	-	2.77207	14.9508	2.43118	5e-05
AT3G50390	-	0.649334	3.53835	2.44604	0.00025
AT3G50440	ATMES10	19.9927	52.3802	1.38955	5e-05
AT3G50560	-	0.890168	2.38838	1.42389	0.0093
AT3G50570	-	1.66955	51.4769	4.9464	5e-05
AT3G50580	-	0.585552	12.1043	4.36958	0.00015
AT3G50630	KRP2	23.4189	50.0773	1.09649	5e-05
AT3G50770	CML41	0.47249	8.79184	4.21781	0.00105
AT3G50810	-	10.8461	24.3351	1.16586	5e-05
AT3G50900	-	0.932076	8.51956	3.19226	0.0007
AT3G50970	XERO2	1.22823	11.3327	3.20583	5e-05
AT3G51000	-	10.4287	115.401	3.46803	5e-05
AT3G51060	SRS1	1.24711	3.11681	1.32148	0.0013
AT3G51220	-	2.86904	13.917	2.27821	5e-05
AT3G51325	-	0.797791	18.0956	4.50349	0.0001
AT3G51380	IQD20	2.9753	11.6705	1.97177	0.0158
AT3G51410	-	0.678005	4.01414	2.56572	0.0007
AT3G51470	-	1.66482	5.9582	1.83951	5e-05
AT3G51490	MSSP3	0.990427	9.16009	3.20924	5e-05
AT3G51580	-	2.87419	6.06393	1.0771	5e-05
AT3G51590	LTP12	2.42094	1353.41	9.12682	5e-05
AT3G51730	-	51.739	105.49	1.02778	5e-05
AT3G51860	CAX3	5.7786	21.2232	1.87685	5e-05
AT3G52080	CHX28	0.421732	1.19505	1.50268	0.00345
AT3G52160	KCS15	1.83936	43.2707	4.55611	5e-05
AT3G52400	SYP122	0.310564	1.19083	1.93901	0.01505
AT3G52460	-	0.741553	8.22845	3.472	5e-05
AT3G52535	-	28.2143	63.2207	1.16397	0.00015
AT3G52740	-	1.53015	26.3724	4.10729	5e-05
AT3G52800	SAP6	16.6411	37.677	1.17894	5e-05
AT3G52820	PAP22	0.944041	5.62875	2.57589	5e-05
AT3G52840	BGAL2	0.638662	1.68043	1.39571	0.0016
AT3G53230	CDC48D	0.747541	1.86245	1.31697	0.0009
AT3G53232	RTFL1	1.8047	9.64331	2.41777	0.00405
AT3G53350	ICR5	9.67816	34.395	1.82939	5e-05
AT3G53370	S1FA1	76.4922	156.084	1.02894	5e-05
AT3G53420	PIP2-1	31.7833	123.394	1.95693	5e-05
AT3G53510	ABCG20	2.28109	5.4009	1.24347	5e-05
AT3G53720	CHX20	1.84072	9.40387	2.35298	5e-05
AT3G53800	Fes1B	4.97933	10.4744	1.07285	5e-05
AT3G54050	FBP	21.9809	66.8103	1.60382	5e-05
AT3G54140	NPF8.1	3.79253	22.677	2.58	5e-05
AT3G54600	DJ1F	6.93406	24.8761	1.84299	5e-05
AT3G54830	-	0.183544	1.58713	3.11222	0.0097
AT3G55290	-	6.49094	41.7209	2.68427	5e-05
AT3G55500	EXPA16	0.350553	3.22515	3.20166	0.0016
AT3G55610	P5CSB	10.5782	22.0454	1.05938	5e-05
AT3G55630	FPGS3	5.47881	29.5792	2.43265	5e-05
AT3G55700	UGT76F1	0.74438	4.86521	2.70839	5e-05
AT3G55710	UGT76F2	7.28039	18.0718	1.31165	5e-05
AT3G55880	SUE4	0.781001	2.92483	1.90496	0.0012
AT3G55890	-	0.562508	23.0506	5.35679	0.00255
AT3G55970	ATJRG21	0.331575	2.92001	3.13857	0.00255
AT3G55990	ESK1	1.19565	12.1081	3.34011	5e-05
AT3G56060	-	1.24023	3.06388	1.30475	0.00045
AT3G56080	-	0.239392	2.4647	3.36397	0.00035
AT3G56170	CAN1	2.1436	10.868	2.34198	5e-05
AT3G56230	-	0.215911	5.68333	4.71823	0.01015
AT3G56240	CCH	19.1753	166.713	3.12005	5e-05
AT3G56260	-	24.7827	54.8353	1.14577	5e-05
AT3G56275	-	1.29672	3.83267	1.56348	0.0163
AT3G56290	-	3.5621	17.4712	2.29418	5e-05
AT3G56410	-	0.41268	1.08408	1.39338	0.01365
AT3G56600	T5P19_250	0.153819	3.58082	4.54099	0.00095
AT3G57010	SSL8	1.93128	8.53503	2.14384	5e-05
AT3G57040	ARR9	5.70154	15.7085	1.46213	5e-05
AT3G57330	ACA11	7.65563	17.6248	1.20302	5e-05
AT3G57390	AGL18	11.6116	33.3519	1.5222	5e-05
AT3G57690	AGP23	8.40543	3396.78	8.65863	5e-05
AT3G57810	-	13.1158	88.0064	2.7463	5e-05
AT3G57950	-	0.413609	3.13766	2.92335	0.03375
AT3G58060	MTPC3	0.195455	5.20839	4.73593	0.00895
AT3G58720	-	0.931527	3.24815	1.80195	0.019
AT3G58750	CSY2	13.5192	29.3479	1.11825	5e-05
AT3G58780	AGL1	6.07801	24.8803	2.03333	5e-05
AT3G59010	PME35	2.33247	5.82094	1.31939	5e-05
AT3G59060	PIF5	0.489896	1.89265	1.94986	0.0005
AT3G59210	-	0.806089	2.01351	1.3207	0.00175
AT3G59220	PRN1	0.836315	7.0137	3.06806	5e-05
AT3G59455	-	0.492265	248.624	8.98032	0.02455
AT3G59480	-	0.328074	25.0665	6.2556	0.01915
AT3G59690	IQD13	3.66206	7.775	1.08619	5e-05
AT3G59830	-	0.181182	1.89901	3.38974	0.00305
AT3G59845	-	0.959868	2.3418	1.28671	0.00655
AT3G59880	-	0.589547	4.65335	2.98059	0.0047
AT3G59900	ARGOS	3.09798	7.10642	1.19779	0.0024
AT3G60100	CSY5	0.0880851	3.441	5.28778	0.04335
AT3G60130	BGLU16	6.48028	13.7582	1.08616	5e-05
AT3G60160	ABCC9	2.12464	5.92796	1.48032	5e-05
AT3G60180	UMK1	2.60452	6.4476	1.30775	0.0007
AT3G60290	-	1.29682	4.65481	1.84375	5e-05
AT3G60420	-	1.40494	8.76683	2.64155	5e-05
AT3G60490	ERF035	1.16244	2.49856	1.10394	0.0359
AT3G60540	-	10.0178	53.9695	2.42958	5e-05
AT3G60780	-	0.204759	2.9888	3.86757	0.0306
AT3G61160	ASK2	0.513688	10.2778	4.32249	5e-05
AT3G61170	-	0.32721	2.9916	3.19263	5e-05
AT3G61200	-	59.9967	168.195	1.48718	5e-05
AT3G61220	SDR1	6.56698	16.4064	1.32095	5e-05
AT3G61230	PLIM2C	0.855398	8.77452	3.35865	0.0036
AT3G61380	-	1.30341	3.56094	1.44997	0.00185
AT3G61430	PIP1-1	50.5108	139.644	1.46709	5e-05
AT3G61560	RTNLB6	8.89606	26.0351	1.54922	5e-05
AT3G61680	-	1.4635	3.38441	1.20948	5e-05
AT3G61760	DRP1B	0.570978	1.45867	1.35315	0.0067
AT3G61840	-	0.500351	4.5571	3.1871	0.0031
AT3G62020	GLP10	0.41664	7.23771	4.11866	0.04555
AT3G62170	VGDH2	0.645388	255.54	8.62917	5e-05
AT3G62410	CP12-2	33.9387	274.749	3.01711	5e-05
AT3G62550	-	11.3288	100.547	3.1498	5e-05
AT3G62610	ATMYB11	3.03917	8.49509	1.48295	5e-05
AT3G62820	-	18.5694	40.879	1.13843	5e-05
AT3G62860	-	1.19682	11.3943	3.25104	5e-05
AT3G62930	GRXS6	0.189699	2.10636	3.47297	0.0077
AT3G63050	-	0.154381	1.30548	3.08	0.03745
AT3G63095	-	0.250348	33.9127	7.08175	0.0262
AT3G63140	CSP41A	25.9395	74.748	1.52688	5e-05
AT3G63160	-	322.211	730.949	1.18177	5e-05
AT3G63470	SCPL40	1.37372	3.4476	1.32751	0.0049
AT3G63520	CCD1	15.4018	31.1311	1.01526	5e-05
AT4G00030	PAP11	8.3388	18.2541	1.1303	5e-05
AT4G00040	-	14.8553	127.613	3.10273	5e-05
AT4G00165	-	60.6793	160.66	1.40473	5e-05
AT4G00232	-	0.174512	2.15544	3.62658	0.03645
AT4G00360	CYP86A2	3.27805	10.3239	1.65508	5e-05
AT4G00780	-	1.33606	22.0271	4.04322	5e-05
AT4G00880	-	2.03835	5.61052	1.46073	0.0006
AT4G01060	ETC3	4.72379	68.9448	3.86743	5e-05
AT4G01080	TBL26	32.3188	149.317	2.20793	5e-05
AT4G01140	-	0.190504	4.33467	4.50803	0.00525
AT4G01335	-	0.584318	2.65708	2.18501	0.04235
AT4G01360	-	0.48997	1.32039	1.4302	0.0265
AT4G01430	-	0.478269	14.5318	4.92525	5e-05
AT4G01450	-	1.44482	15.8058	3.45149	5e-05
AT4G01480	PPA5	9.76889	121.801	3.64019	5e-05
AT4G01600	-	0.431878	4.85581	3.49102	0.00325
AT4G01883	-	5.20698	20.8915	2.0044	5e-05
AT4G01915	-	2.49515	6.85101	1.45719	0.0006
AT4G01950	GPAT3	0.737245	1.86215	1.33675	0.00365
AT4G02050	STP7	3.29959	13.0534	1.98407	0.00145
AT4G02140	-	2.15681	66.3535	4.9432	0.0001
AT4G02360	-	28.998	74.1009	1.35354	5e-05
AT4G02380	SAG21	16.0711	183.341	3.51199	5e-05
AT4G02650	-	0.0854369	3.99885	5.54858	0.01485
AT4G02940	-	6.9792	36.5833	2.39005	5e-05
AT4G03060	AOP2	4.15967	10.1489	1.28679	5e-05
AT4G03280	PETC	223.706	456.963	1.03047	5e-05
AT4G03320	TIC20-IV	3.28551	7.32446	1.15661	5e-05
AT4G03420	-	2.28029	19.4632	3.09346	5e-05
AT4G04020	PAP1	13.9196	62.0276	2.15579	5e-05
AT4G04077	-	0.432995	214.776	8.95427	0.00165
AT4G04450	WRKY42	0.1694	1.84763	3.44718	0.00745
AT4G04460	APA3	0.773692	60.3294	6.28496	5e-05
AT4G04470	PMP22	30.6076	361.496	3.56202	5e-05
AT4G04570	CRK40	0.824894	3.70033	2.16537	5e-05
AT4G04930	DES-1-LIKE	0.376172	16.1551	5.42446	0.02805
AT4G05010	-	11.0082	27.5349	1.32268	5e-05
AT4G05120	ENT3	10.3198	26.164	1.34217	5e-05
AT4G07960	CSLC12	6.34916	12.8248	1.0143	5e-05
AT4G08555	-	0.905726	19.1178	4.3997	0.01095
AT4G08870	ARGAH2	14.066	57.6655	2.0355	5e-05
AT4G09460	MYB6	5.76015	17.802	1.62786	5e-05
AT4G09890	-	65.4318	201.846	1.62519	5e-05
AT4G09950	-	1.17257	3.99994	1.77031	0.0012
AT4G09960	AGL11	0.809239	41.8759	5.69341	5e-05
AT4G09990	GXM2	0.959553	2.73839	1.5129	0.0059
AT4G10040	CYTC-2	25.4865	72.7705	1.51362	5e-05
AT4G10120	SPS4	0.501032	7.1163	3.82815	5e-05
AT4G10260	-	0.85077	72.2055	6.40719	5e-05
AT4G10290	-	2.70244	24.9972	3.20943	5e-05
AT4G10770	OPT7	5.00655	12.8534	1.36026	5e-05
AT4G10890	-	2.6103	33.0681	3.66315	5e-05
AT4G10955	-	10.7482	26.0956	1.27971	0.0187
AT4G11600	GPX6	120.233	273.014	1.18314	5e-05
AT4G11760	LCR17	0.948575	155.072	7.35296	0.0001
AT4G11910	SGR2	0.567729	2.02956	1.83789	0.00645
AT4G12030	BASS5	0.284972	3.3078	3.53698	0.00035
AT4G12130	-	5.87458	12.9101	1.13594	5e-05
AT4G12290	-	9.69254	28.8711	1.57468	5e-05
AT4G12430	TPPF	2.33228	5.49002	1.23507	0.0001
AT4G12870	-	24.0978	92.3178	1.93771	5e-05
AT4G12890	-	0.650826	12.583	4.27307	5e-05
AT4G12900	-	0.534605	2.03298	1.92705	0.0332
AT4G12910	SCPL20	2.83357	7.75519	1.45254	5e-05
AT4G12917	-	0.383135	5.77812	3.91468	0.0451
AT4G13000	-	0.934215	2.71144	1.53723	0.00275
AT4G13230	-	0.678613	229.062	8.39893	0.00115
AT4G13345	MEE55	1.64841	9.483	2.52427	5e-05
AT4G13530	-	28.4416	61.3786	1.10973	5e-05
AT4G13560	UNE15	1.13546	499.145	8.78003	0.0002
AT4G13770	CYP83A1	0.937884	13.8688	3.88629	5e-05
AT4G13800	-	2.05877	6.20678	1.59206	5e-05
AT4G13830	ATJ20	11.3027	23.9278	1.08203	5e-05
AT4G14040	SBP2	10.7967	22.9234	1.08623	5e-05
AT4G14305	-	2.09139	4.45223	1.09007	0.0107
AT4G14480	BLUS1	0.668091	1.57947	1.24132	0.01665
AT4G14548	-	1.36019	4.55144	1.74251	0.0029
AT4G14550	IAA14	0.8523	1.80674	1.08395	0.01935
AT4G14560	IAA1	7.57868	36.2692	2.25873	5e-05
AT4G14690	ELIP2	2.28687	12.5491	2.45614	5e-05
AT4G14710	ARD3	83.8877	175.587	1.06565	5e-05
AT4G14730	-	3.66979	15.2834	2.05819	5e-05
AT4G14746	-	7.17508	21.6053	1.59032	5e-05
AT4G14780	-	0.117808	27.4008	7.86164	0.04335
AT4G14815	-	0.55002	538.892	9.9363	0.0024
AT4G15093	LIGB	7.49883	21.3994	1.51283	5e-05
AT4G15120	-	1.03161	2.35222	1.18912	0.0371
AT4G15160	DL3625W	22.7849	62.6865	1.46007	5e-05
AT4G15248	-	0.166115	1.05055	2.66089	0.0133
AT4G15260	-	1.40087	4.02811	1.52378	5e-05
AT4G15490	UGT84A3	3.5786	9.82957	1.45773	5e-05
AT4G15550	UGT75D1	3.41398	13.2969	1.96156	0.00075
AT4G15670	GRXS7	0.459325	3.96539	3.10987	0.0431
AT4G15760	MO1	0.733805	2.34493	1.67608	0.0016
AT4G16008	-	2.28749	23.7773	3.37775	5e-05
AT4G16190	-	97.5042	458.802	2.23434	5e-05
AT4G16480	INT4	5.33221	30.6821	2.52459	5e-05
AT4G16515	RGF6	4.47591	106.049	4.56641	5e-05
AT4G16563	-	1.52264	3.5015	1.2014	0.0005
AT4G16590	ATCSLA01	22.1792	185.269	3.06235	5e-05
AT4G16640	-	0.132312	1.31504	3.31308	0.01725
AT4G16745	-	0.218818	9.6822	5.46753	5e-05
AT4G16790	-	1.27573	2.8401	1.15462	0.0028
AT4G16980	-	173.758	437.532	1.33231	5e-05
AT4G16990	RLM3	3.24359	7.89425	1.28321	5e-05
AT4G17030	EXLB1	2.22438	9.76275	2.13388	5e-05
AT4G17170	RABB1C	114.645	257.159	1.16549	5e-05
AT4G17245	-	2.4016	11.4022	2.24724	5e-05
AT4G17340	TIP2-2	3.48411	7.76696	1.15656	0.00075
AT4G17470	-	0.205216	4.9539	4.59335	0.00105
AT4G17483	-	4.39255	16.3334	1.8947	5e-05
AT4G17550	-	7.59267	16.6842	1.1358	5e-05
AT4G17680	-	3.98204	15.4194	1.95317	5e-05
AT4G18010	IP5P2	0.53845	3.33867	2.63239	5e-05
AT4G18050	ABCB9	0.230751	2.79564	3.59877	5e-05
AT4G18205	PUP21	0.202021	1.00421	2.31348	0.02155
AT4G18280	-	6.09117	42.9693	2.81851	5e-05
AT4G18290	KAT2	1.34579	5.79166	2.10553	5e-05
AT4G18422	-	0.192203	16.1946	6.39673	0.03645
AT4G18425	-	0.811923	9.14796	3.49403	5e-05
AT4G18550	DSEL	0.128428	6.81216	5.72908	0.03475
AT4G18580	-	47.289	99.7977	1.0775	5e-05
AT4G18640	MRH1	1.20356	5.75047	2.25637	5e-05
AT4G18770	MYB98	2.03372	9.19782	2.17717	0.00065
AT4G18780	CESA8	1.58889	15.5371	3.28962	5e-05
AT4G18980	AtS40-3	2.59662	9.56594	1.88127	0.0005
AT4G19120	ERD3	13.4033	41.9808	1.64715	5e-05
AT4G19170	CCD4	0.326895	1.88465	2.5274	0.00025
AT4G19200	-	53.258	150.741	1.501	5e-05
AT4G19380	FAO4A	3.67226	9.16596	1.31962	5e-05
AT4G19430	-	19.3543	369.195	4.25366	5e-05
AT4G19460	-	0.88002	7.66836	3.12331	5e-05
AT4G19530	-	0.638893	3.03654	2.24878	5e-05
AT4G19620	-	1.32765	7.78309	2.55147	0.02335
AT4G19645	-	0.267524	9.46273	5.14452	0.0276
AT4G19810	-	0.356769	1.032	1.53238	0.0348
AT4G19840	PP2A1	4.84332	60.8707	3.65168	5e-05
AT4G19960	POT9	0.769239	6.13457	2.99546	5e-05
AT4G20070	AAH	1.15683	3.61874	1.64532	5e-05
AT4G20260	PCAP1	103.128	285.275	1.46791	5e-05
AT4G20460	-	0.598594	4.72544	2.9808	5e-05
AT4G20780	CML42	0.962791	6.1151	2.66708	0.00085
AT4G20840	-	0.188609	0.880991	2.22373	0.02115
AT4G20880	-	13.4767	35.4846	1.39672	5e-05
AT4G21120	CAT1	0.387393	21.5393	5.79703	5e-05
AT4G21480	STP12	1.47107	7.65052	2.3787	5e-05
AT4G21500	-	0.790383	3.59299	2.18456	0.0029
AT4G21510	SKIP27	4.11015	13.4197	1.70709	5e-05
AT4G21690	GA3OX3	0.170177	3.21624	4.24027	0.01845
AT4G21780	-	0.64378	4.31864	2.74594	0.02105
AT4G21930	-	1.18295	3.94448	1.73745	0.01475
AT4G22160	-	13.1085	34.7045	1.40463	5e-05
AT4G22233	-	12.0968	70.1255	2.53531	5e-05
AT4G22235	-	0.818332	5.45216	2.73607	0.04315
AT4G22240	PAP2	90.5415	369.29	2.0281	5e-05
AT4G22540	ORP2A	3.53774	8.5755	1.27739	5e-05
AT4G22592	CPuORF27	0.5871	3.95531	2.75211	5e-05
AT4G22680	MYB85	0.157114	3.5617	4.50268	0.0113
AT4G22730	-	1.24388	14.933	3.58558	5e-05
AT4G22753	SMO1-3	0.520965	5.70673	3.4534	0.02425
AT4G22758	-	0.241333	3.44106	3.83375	0.00895
AT4G22920	SGR1	8.44653	26.3734	1.64265	5e-05
AT4G22960	-	1.16404	3.31621	1.51039	0.0002
AT4G23020	-	4.0721	10.867	1.41611	5e-05
AT4G23240	CRK16	0.798816	1.74785	1.12965	0.0454
AT4G23400	PIP1-5	44.5646	177.178	1.99123	5e-05
AT4G23496	SP1L5	0.837278	9.85727	3.55741	0.0002
AT4G23600	CORI3	23.835	179.121	2.90978	5e-05
AT4G23660	PPT1	4.61276	27.3763	2.56922	5e-05
AT4G23670	-	868.265	1749.43	1.01068	5e-05
AT4G23690	DIR6	6.33408	24.2621	1.9375	5e-05
AT4G23900	NDK4	7.6079	44.9451	2.56259	5e-05
AT4G24000	CSLG2	6.02633	19.516	1.69531	5e-05
AT4G24010	CSLG1	0.316362	1.20647	1.93115	0.0067
AT4G24015	RHA4A	3.50633	10.0972	1.52592	0.0004
AT4G24040	TRE1	1.62114	8.44976	2.3819	5e-05
AT4G24050	-	2.5322	5.25312	1.05278	0.00035
AT4G24120	YSL1	3.73206	9.04537	1.27721	5e-05
AT4G24230	ACBP3	4.69255	12.876	1.45625	0.0004
AT4G24250	MLO13	0.311248	1.07991	1.79477	0.01715
AT4G24275	-	1.54634	6.65727	2.10607	0.00295
AT4G24350	-	2.66149	6.98101	1.3912	0.0023
AT4G24380	-	6.9021	43.8834	2.66857	5e-05
AT4G24420	-	1.86945	4.69545	1.32865	0.0309
AT4G24430	-	0.076197	1.52964	4.32732	0.04725
AT4G24450	GWD2	0.551366	2.58574	2.2295	5e-05
AT4G24480	-	0.253985	1.55595	2.61498	5e-05
AT4G24510	CER2	54.5334	118.799	1.12331	5e-05
AT4G24580	REN1	0.90507	4.61849	2.35132	5e-05
AT4G24890	PAP24	0.074639	1.24353	4.05837	0.02575
AT4G25010	SWEET14	1.78952	5.39636	1.59241	5e-05
AT4G25040	-	0.268684	180.193	9.38942	0.0304
AT4G25170	-	8.66773	17.8012	1.03825	0.0002
AT4G25700	BETA-OHASE 1	9.57875	23.6283	1.3026	5e-05
AT4G25780	-	2.90996	17.3559	2.57636	5e-05
AT4G25850	ORP4B	11.8436	26.0636	1.13794	5e-05
AT4G25940	-	0.807742	4.1411	2.35805	5e-05
AT4G25950	VHA-G3	1.98068	73.3486	5.2107	0.0003
AT4G26060	-	2.2929	5.61478	1.29205	0.00115
AT4G26150	GATA22	0.194396	2.1173	3.44515	0.0091
AT4G26220	-	0.923854	7.43012	3.00765	5e-05
AT4G26260	MIOX4	1.14578	8.38385	2.87129	5e-05
AT4G26470	CML21	1.05053	7.80862	2.89395	0.0021
AT4G26530	-	2.16265	51.7272	4.58005	5e-05
AT4G26590	OPT5	2.80514	5.71689	1.02716	5e-05
AT4G26770	CDS3	0.328175	4.19576	3.6764	0.04225
AT4G27030	FAD4	1.40933	5.35012	1.92456	0.03445
AT4G27410	NAC072	3.54226	9.59253	1.43724	5e-05
AT4G27420	ABCG9	0.0700859	12.4195	7.46927	0.04335
AT4G27435	-	4.4929	58.7559	3.70902	5e-05
AT4G27480	-	1.19531	2.61718	1.13063	0.00345
AT4G27570	UGT79B3	1.10078	25.2033	4.51702	5e-05
AT4G27580	-	0.0794475	13.07	7.36204	0.03645
AT4G27590	-	2.71635	5.95114	1.1315	0.02075
AT4G27790	-	0.717682	2.20338	1.6183	0.00725
AT4G27820	BGLU9	2.27794	5.36808	1.23668	5e-05
AT4G27830	BGLU10	4.30168	10.0481	1.22394	5e-05
AT4G28025	-	40.4627	81.4723	1.00972	5e-05
AT4G28085	-	0.409803	8.41639	4.3602	0.0218
AT4G28270	RMA2	1.25276	3.21635	1.36032	0.0112
AT4G28280	LLG3	1.13229	30.3199	4.74295	5e-05
AT4G28395	ATA7	0.253765	118.159	8.86303	0.017
AT4G28530	anac074	1.31061	10.1454	2.95252	5e-05
AT4G28556	RIC7	0.149423	2.87145	4.26431	0.0098
AT4G28700	AMT1-4	1.19726	5.29602	2.14517	5e-05
AT4G29110	-	0.413895	4.51088	3.44607	0.00315
AT4G29130	HXK1	10.3458	22.6759	1.13212	5e-05
AT4G29250	-	0.819739	21.0864	4.685	5e-05
AT4G29340	PRO3	0.0905094	156.356	10.7545	0.03645
AT4G29550	-	0.240604	1.57936	2.7146	0.0208
AT4G29670	ACHT2	23.0966	52.0892	1.17331	5e-05
AT4G29905	-	5.1891	32.5711	2.65004	5e-05
AT4G30060	-	0.651014	1.41798	1.12308	0.0118
AT4G30270	XTH24	2.37209	29.2955	3.62645	5e-05
AT4G30290	XTH19	0.787179	3.83902	2.28597	0.00055
AT4G30460	-	24.4351	53.046	1.11829	5e-05
AT4G30500	-	17.5342	41.5186	1.24358	5e-05
AT4G30670	-	2.46763	56.1582	4.5083	5e-05
AT4G30810	SCPL29	35.2144	72.8151	1.04807	5e-05
AT4G31330	-	4.74782	47.8517	3.33323	5e-05
AT4G31380	FLP1	0.0623549	8.35784	7.06648	0.03645
AT4G31450	-	3.41019	7.3628	1.1104	5e-05
AT4G32260	-	107.743	217.657	1.01446	5e-05
AT4G32460	-	56.4934	190.877	1.75649	5e-05
AT4G32500	AKT5	0.352087	1.96765	2.48247	5e-05
AT4G32510	BOR7	0.130662	3.9034	4.90082	0.0051
AT4G32714	SCRL25	2.82015	124.841	5.46817	0.00825
AT4G32770	VTE1	13.3043	38.3115	1.52588	5e-05
AT4G32780	-	1.06593	3.61538	1.76203	0.00365
AT4G33010	GLDP1	87.9217	191.24	1.1211	5e-05
AT4G33150	LKR/SDH	14.5073	56.0405	1.94969	5e-05
AT4G33220	PME44	59.3669	130.774	1.13935	5e-05
AT4G33355	LTP11	6.31793	919.612	7.18543	5e-05
AT4G33390	WEL1	0.943824	6.74959	2.83821	5e-05
AT4G33420	PER47	0.145509	2.1244	3.86788	0.0183
AT4G33565	-	1.86526	4.9733	1.41483	0.0001
AT4G33666	-	4.73442	17.7579	1.9072	0.04985
AT4G33790	FAR3	20.1439	54.0925	1.42508	5e-05
AT4G34060	DML3	0.0947801	1.32303	3.80312	0.0017
AT4G34131	UGT73B3	0.560815	2.35914	2.07266	0.00775
AT4G34135	UGT73B2	0.293539	12.3071	5.3898	0.0001
AT4G34138	UGT73B1	0.584695	10.1602	4.1191	5e-05
AT4G34230	CAD5	37.4084	93.5809	1.32285	5e-05
AT4G34380	-	0.109525	2.6135	4.57665	0.0033
AT4G34510	KCS2	2.27917	18.3257	3.00729	5e-05
AT4G34560	-	5.79376	17.2733	1.57597	5e-05
AT4G34650	SQS2	0.545885	1.34238	1.29813	0.0245
AT4G34750	-	9.51636	27.1735	1.51372	5e-05
AT4G34920	-	29.8685	59.7716	1.00084	5e-05
AT4G34940	ARO1	0.0865548	1.94345	4.48886	0.0088
AT4G34970	ADF9	0.900253	2.15249	1.2576	0.04625
AT4G35010	BGAL11	0.136012	92.9463	9.41652	5e-05
AT4G35030	-	0.997861	2.49925	1.32459	0.00135
AT4G35090	CAT2	13.0663	41.7068	1.67444	5e-05
AT4G35110	-	7.55542	30.8385	2.02915	5e-05
AT4G35160	-	0.542299	12.5369	4.53095	5e-05
AT4G35180	LHT7	0.549305	10.2404	4.22052	5e-05
AT4G35350	XCP1	1.8078	5.33326	1.56078	5e-05
AT4G35380	BIG4	0.0281698	0.837169	4.8933	0.0226
AT4G35650	IDH3	0.179094	7.99182	5.47973	0.00335
AT4G35700	-	0.0570397	15.791	8.11292	0.03645
AT4G35720	-	0.36317	1.8238	2.32823	0.00905
AT4G35783	RTFL6	6.6972	19.3984	1.53431	0.0011
AT4G36380	ROT3	1.56414	5.40928	1.79007	5e-05
AT4G36530	-	8.3651	18.7277	1.16272	5e-05
AT4G36540	BEE2	18.7025	66.2184	1.824	5e-05
AT4G36570	ATRL3	17.4128	66.0181	1.92271	5e-05
AT4G36600	-	0.137924	6.70217	5.60268	0.04335
AT4G36640	-	6.32649	27.6082	2.12562	5e-05
AT4G36820	-	0.25779	1.15053	2.15803	0.026
AT4G36880	CP1	0.365999	2.43116	2.73173	0.00135
AT4G36900	RAP2-10	6.58229	13.727	1.06036	5e-05
AT4G36950	MAPKKK21	1.82936	6.59194	1.84936	5e-05
AT4G37400	CYP81F3	0.247877	1.30067	2.39157	0.0046
AT4G37445	-	2.79648	12.6438	2.17675	0.0002
AT4G37520	PER50	0.471019	13.7556	4.86809	5e-05
AT4G37690	GT6	1.68677	4.85146	1.52416	5e-05
AT4G37760	SQE3	5.02464	22.687	2.17477	5e-05
AT4G37800	XTH7	13.8973	39.764	1.51665	5e-05
AT4G37900	GRDP2	3.31156	85.5237	4.69074	5e-05
AT4G37925	NDHM	15.7965	36.7335	1.21749	5e-05
AT4G37930	SHM1	69.5406	180.384	1.37514	5e-05
AT4G37980	CAD7	25.442	99.9259	1.97364	5e-05
AT4G37990	CAD8	0.149836	8.1744	5.76966	0.02455
AT4G38000	DOF4.7	1.58058	3.43749	1.12091	0.0113
AT4G38010	PCMP-E45	0.560484	1.22635	1.12963	0.0275
AT4G38190	CSLD4	0.0484594	1.69121	5.12514	0.03085
AT4G38420	sks9	0.403942	1.35427	1.74529	0.00415
AT4G38690	-	22.1927	81.1481	1.87047	5e-05
AT4G38700	DIR15	1.30831	7.42719	2.50511	0.0002
AT4G38770	PRP4	416.448	1096.43	1.39661	5e-05
AT4G38810	-	1.27913	4.72104	1.88394	5e-05
AT4G38825	-	2.31228	8.77856	1.92467	0.0028
AT4G38840	-	14.1626	54.1714	1.93545	5e-05
AT4G38860	-	9.2423	33.4487	1.85563	5e-05
AT4G39030	EDS5	0.870779	5.33958	2.61635	0.00765
AT4G39110	-	0.602272	2.11139	1.80971	0.001
AT4G39140	-	3.67637	8.18926	1.15545	5e-05
AT4G39320	-	8.32625	31.1588	1.9039	5e-05
AT4G39640	GGT1	1.03887	4.63426	2.15732	5e-05
AT4G39720	-	2.39168	11.5606	2.27312	5e-05
AT4G39795	-	0.688628	4.531	2.71803	0.02055
AT4G39800	IPS1	97.6486	223.735	1.19612	5e-05
AT4G39940	APK2	4.74029	17.0356	1.8455	5e-05
AT4G39950	CYP79B2	0.867866	4.77083	2.4587	5e-05
AT4G40010	SRK2F	3.10926	14.2908	2.20044	5e-05
AT4G40020	-	1.15105	2.87077	1.31848	0.0006
AT5G01015	-	61.8071	124.583	1.01126	5e-05
AT5G01075	-	83.045	168.002	1.01651	5e-05
AT5G01190	LAC10	0.37911	2.04679	2.43268	0.00115
AT5G01210	-	6.8158	23.2255	1.76876	5e-05
AT5G01520	-	0.34089	3.86184	3.50191	0.00045
AT5G01600	FER1	95.4194	223.591	1.22851	5e-05
AT5G01610	-	10.7155	22.1219	1.04577	5e-05
AT5G01700	-	0.86139	4.35538	2.33806	0.0001
AT5G01760	-	0.282166	5.36586	4.24919	5e-05
AT5G01870	LTP10	16.2429	55.3983	1.77003	5e-05
AT5G01880	ATL74	5.91882	13.5872	1.19886	0.00015
AT5G02020	SIS	2.11717	10.0542	2.2476	5e-05
AT5G02090	-	2.2097	13.1397	2.57201	5e-05
AT5G02180	-	0.0621541	0.971297	3.96599	0.03675
AT5G02190	PCS1	20.4135	42.8433	1.06955	5e-05
AT5G02260	EXPA9	6.49144	24.2455	1.90111	5e-05
AT5G02270	ABCI20	11.9098	29.7625	1.32135	5e-05
AT5G02380	MT2B	6221.97	12840.6	1.04527	5e-05
AT5G02420	SMR3	0.303942	5.31117	4.12716	0.02195
AT5G02540	-	1.01766	7.25381	2.83349	5e-05
AT5G02570	-	4.8328	74.7973	3.95205	5e-05
AT5G02580	-	1.75616	62.4203	5.15152	5e-05
AT5G02600	NAKR1	2.23063	7.80431	1.80682	5e-05
AT5G02750	SGR9	2.76004	7.12472	1.36814	5e-05
AT5G02940	-	28.9925	81.4747	1.49067	5e-05
AT5G03120	-	3.89039	19.8835	2.35358	5e-05
AT5G03170	FLA11	14.3788	61.4836	2.09626	0.0005
AT5G03210	-	4.12653	46.1671	3.48386	5e-05
AT5G03250	-	0.820545	5.23942	2.67475	5e-05
AT5G03260	LAC11	1.61342	12.1644	2.91447	5e-05
AT5G03495	-	0.622635	4.71924	2.92209	5e-05
AT5G03510	-	0.900692	3.26627	1.85854	0.0015
AT5G03545	AT4	4.45529	17.5827	1.98057	5e-05
AT5G03552	MIR822A	0.339589	7.27213	4.42052	0.03645
AT5G03555	NCS1	2.77092	8.20084	1.56541	5e-05
AT5G03620	-	0.213342	11.2899	5.72571	5e-05
AT5G03690	-	2.1115	4.87488	1.2071	0.0003
AT5G03760	CSLA9	76.5467	175.623	1.19807	5e-05
AT5G03960	IQD12	0.323433	3.45005	3.41508	0.00055
AT5G04080	-	7.05509	51.058	2.8554	5e-05
AT5G04140	GLU1	6.03214	15.61	1.37173	5e-05
AT5G04200	AMC9	2.39113	11.5937	2.27758	5e-05
AT5G04220	SYT3	0.420822	1.38196	1.71544	0.004
AT5G04250	-	3.80967	15.37	2.01238	5e-05
AT5G04310	-	1.17768	5.53249	2.23199	5e-05
AT5G04390	-	0.123261	1.54644	3.64916	0.0173
AT5G04470	SIM	12.5534	58.9525	2.23148	5e-05
AT5G04500	-	0.424568	2.00385	2.2387	5e-05
AT5G04660	CYP77A4	3.59779	12.618	1.8103	5e-05
AT5G04680	-	0.195516	1.21313	2.63338	0.00305
AT5G04770	CAT6	2.20732	5.80213	1.39429	5e-05
AT5G04890	RTM2	4.3778	9.33167	1.09193	5e-05
AT5G05110	CYS7	15.7371	34.2527	1.12205	5e-05
AT5G05590	PAI2	3.41678	8.29751	1.28004	0.0029
AT5G05600	-	0.566184	23.0079	5.34471	5e-05
AT5G05640	-	1.91935	5.02103	1.38736	0.00025
AT5G05690	CYP90A1	18.2187	39.3163	1.10971	5e-05
AT5G05790	-	0.637289	2.92627	2.19904	0.0003
AT5G05960	-	0.789887	3.09315	1.96936	0.03055
AT5G06330	-	0.686245	4.29032	2.64429	0.00115
AT5G06570	CXE15	0.530589	2.05881	1.95614	0.0088
AT5G06610	-	3.80676	9.77355	1.36032	5e-05
AT5G06760	LEA4-5	0.237783	16.608	6.12609	0.0201
AT5G06850	-	1.24818	5.07199	2.02273	5e-05
AT5G06860	PGIP1	1.75579	5.13707	1.54882	0.0079
AT5G06990	-	0.235483	1.38816	2.55948	0.0338
AT5G07000	SOT14	0.964729	2.79394	1.5341	0.00065
AT5G07010	SOT15	0.143974	4.59805	4.99714	0.01325
AT5G07080	-	0.47666	2.19752	2.20484	0.0019
AT5G07110	PRA1B6	2.60093	22.7931	3.13149	0.0002
AT5G07220	BAG3	3.42745	24.7635	2.85301	5e-05
AT5G07250	ATRBL3	14.5396	31.4134	1.1114	5e-05
AT5G07410	PME48	0.364532	199.965	9.09949	5e-05
AT5G07440	GDH2	7.82682	18.7629	1.26139	5e-05
AT5G07460	MRSA2	20.3836	69.926	1.77842	5e-05
AT5G07490	-	0.219771	37.1799	7.40238	0.0161
AT5G07510	GRP14	2.46794	1208.51	8.93571	0.03665
AT5G07520	GRP18	0.389446	113.629	8.18869	0.00025
AT5G07530	GRP17	12.2362	3656.39	8.22311	5e-05
AT5G07540	GRP16	2.07572	551.969	8.05483	5e-05
AT5G07550	GRP19	8.10363	3973.38	8.93758	0.0353
AT5G07560	GRP20	3.95671	1055.06	8.05881	5e-05
AT5G07600	-	0.487471	189.55	8.60305	0.0024
AT5G07860	-	3.36385	7.59159	1.17429	5e-05
AT5G08030	GDPD6	0.277134	34.7639	6.97086	0.0005
AT5G08480	VQ31	2.5369	16.2822	2.68216	5e-05
AT5G08540	-	22.0102	93.65	2.08911	5e-05
AT5G08600	-	0.331048	1.02192	1.62617	0.00385
AT5G08760	-	9.49071	42.6541	2.1681	5e-05
AT5G09220	AAP2	3.19013	18.9717	2.57216	5e-05
AT5G09570	-	14.4544	101.668	2.81428	5e-05
AT5G09660	PMDH2	34.6505	136.893	1.9821	5e-05
AT5G09730	BXL3	0.51975	40.4712	6.28293	5e-05
AT5G09750	HEC3	0.816206	2.91343	1.83572	0.0188
AT5G09800	PUB28	0.55653	1.21399	1.12523	0.04955
AT5G09910	-	0.223632	1.17521	2.39372	0.02175
AT5G09980	PEP4	44.0379	88.8681	1.01292	5e-05
AT5G09990	PEP5	14.1701	73.5227	2.37534	5e-05
AT5G10140	FLC	3.38116	9.89857	1.5497	5e-05
AT5G10180	SULTR2	0.989776	19.4141	4.29386	5e-05
AT5G10260	RABH1E	2.98793	14.7257	2.30112	5e-05
AT5G10280	MYB92	0.913142	2.15918	1.24157	0.02195
AT5G10380	ATL55	2.51463	11.4029	2.18098	5e-05
AT5G10410	-	0.303483	1.24365	2.0349	0.01135
AT5G10650	-	1.86965	7.12255	1.92963	5e-05
AT5G10660	-	0.208878	7.06517	5.08	0.0009
AT5G10930	CIPK5	2.15807	7.04066	1.70597	5e-05
AT5G10946	-	0.343784	7.94469	4.53042	0.00275
AT5G11070	-	35.8892	95.2723	1.40851	5e-05
AT5G11100	SYT4	0.131517	0.961417	2.86991	0.0229
AT5G11140	-	0.0872134	2.32664	4.73755	0.03645
AT5G11360	-	5.60679	13.3516	1.25177	0.00235
AT5G11420	-	7.51482	43.2672	2.52546	5e-05
AT5G11440	CID5	0.34534	27.7846	6.33012	0.00495
AT5G11520	ASP3	31.9942	67.8919	1.08543	5e-05
AT5G11990	-	1.12677	4.06081	1.84958	0.01575
AT5G12170	CLT3	2.64398	5.70732	1.1101	0.0001
AT5G12270	-	2.41723	4.88298	1.01441	0.0055
AT5G12870	MYB46	0.46763	4.58353	3.29302	0.00025
AT5G12890	UGT92A1	6.2334	18.7847	1.59147	5e-05
AT5G12940	-	3.02949	8.37542	1.46709	5e-05
AT5G12950	-	10.843	35.1259	1.69578	5e-05
AT5G13150	ATEXO70C1	0.151959	1.45389	3.25816	0.0038
AT5G13180	ANAC083	7.0997	14.9191	1.07133	5e-05
AT5G13200	-	0.453451	1.21551	1.42254	0.04545
AT5G13380	-	0.0977778	16.0388	7.35784	0.0114
AT5G13670	-	0.416464	2.63936	2.66392	0.0323
AT5G13820	TRP4	0.647441	2.61679	2.01498	5e-05
AT5G14000	anac084	4.00388	15.8306	1.98324	5e-05
AT5G14150	-	0.849017	9.73167	3.51882	5e-05
AT5G14180	LIP2	1.07028	3.25357	1.60404	0.00085
AT5G14200	IMDH3	0.300634	5.00946	4.05858	0.0197
AT5G14380	AGP6	3.0063	505.065	7.39234	5e-05
AT5G14510	-	0.493785	2.23502	2.17833	0.0055
AT5G14550	-	4.68552	10.5909	1.17655	5e-05
AT5G14780	FDH1	9.98036	29.1211	1.5449	5e-05
AT5G14870	CNGC18	0.7757	2.10094	1.43747	0.0005
AT5G14890	-	0.456096	2.81483	2.62564	5e-05
AT5G14940	NPF5.8	0.192699	3.85878	4.32372	0.00075
AT5G15100	PIN5	0.390643	1.56939	2.00628	0.0124
AT5G15190	-	2.50129	9.63356	1.9454	0.00025
AT5G15240	-	0.953343	3.20339	1.74853	0.0013
AT5G15260	-	2.83625	6.10971	1.10712	0.00025
AT5G15490	UGD3	22.7041	45.9237	1.01628	5e-05
AT5G15530	BCCP2	87.5313	181.882	1.05513	5e-05
AT5G15600	SP1L4	8.65989	24.7441	1.51466	5e-05
AT5G15630	COBL4	2.42431	8.25314	1.76737	5e-05
AT5G15948	CPuORF10	5.8893	30.7111	2.38259	5e-05
AT5G15960	KIN1	14.5856	723.18	5.63174	5e-05
AT5G16170	-	0.0393033	1.24571	4.98618	0.03645
AT5G16240	S-ACP-DES1	8.3024	27.883	1.74779	5e-05
AT5G16350	-	0.161967	0.835684	2.36726	0.03285
AT5G16360	-	0.225475	9.03652	5.32473	0.00365
AT5G16370	AAE5	6.17803	17.7632	1.52367	5e-05
AT5G16450	-	17.1459	74.0718	2.11106	5e-05
AT5G16490	RIC4	7.86749	63.7129	3.01761	5e-05
AT5G16570	GLN1-4	0.525655	2.50973	2.25535	0.0022
AT5G16920	-	0.235031	34.446	7.19534	0.00705
AT5G16960	-	0.351578	185.842	9.04602	0.0002
AT5G16970	P1	10.809	30.0521	1.47524	5e-05
AT5G17165	-	9.02259	23.6127	1.38795	0.0001
AT5G17420	CESA7	0.892208	5.94515	2.73626	5e-05
AT5G17450	HIPP21	1.05713	5.74973	2.44334	0.00165
AT5G17490	RGL3	1.65756	4.44533	1.42323	5e-05
AT5G17540	-	4.20252	10.9642	1.38348	0.00235
AT5G17600	ATL52	2.58757	5.60612	1.11541	0.0008
AT5G17650	-	0.301392	4.21833	3.80696	0.0027
AT5G17700	-	3.5034	18.6006	2.40852	5e-05
AT5G17860	CCX1	6.68636	22.3739	1.74253	5e-05
AT5G18010	SAUR19	0.455369	10.7958	4.56729	0.02385
AT5G18020	SAUR20	1.84749	19.1605	3.3745	5e-05
AT5G18030	SAUR21	2.18303	11.513	2.39886	0.00035
AT5G18050	SAUR22	0.641466	11.4834	4.16204	0.02605
AT5G18090	-	0.375405	11.334	4.91607	0.00035
AT5G18130	-	3.41717	7.8819	1.20574	5e-05
AT5G18240	MYR1	1.16028	4.01321	1.79028	0.00105
AT5G18490	-	0.752983	2.06813	1.45763	0.00105
AT5G18600	GRXS2	0.968143	93.5282	6.59404	5e-05
AT5G18840	-	0.775945	3.26769	2.07425	5e-05
AT5G18850	-	18.8175	62.6807	1.73595	5e-05
AT5G18860	-	0.356355	3.06775	3.10579	5e-05
AT5G18980	-	1.25923	2.68146	1.09048	0.0003
AT5G19190	-	1.31112	4.32324	1.72131	0.00795
AT5G19230	-	0.367666	1.8543	2.33441	0.0359
AT5G19580	-	1.40885	449.104	8.31639	5e-05
AT5G20110	-	4.75152	27.6616	2.54142	5e-05
AT5G20230	BCB	0.736473	123.385	7.38831	5e-05
AT5G20250	RFS6	11.7234	27.9556	1.25375	5e-05
AT5G20330	BETAG4	0.248612	9.64151	5.27729	0.00015
AT5G20410	MGD2	5.35766	16.8347	1.65176	5e-05
AT5G20670	-	5.07102	28.5227	2.49176	5e-05
AT5G20700	-	22.6081	72.2419	1.67599	5e-05
AT5G20710	BGAL7	3.44891	51.2211	3.89253	5e-05
AT5G20790	-	0.492135	24.3052	5.62607	0.0005
AT5G20810	-	0.982682	8.08155	3.03984	5e-05
AT5G20830	SUS1	20.1538	47.3523	1.23238	5e-05
AT5G20970	-	4.2218	9.32502	1.14325	0.0011
AT5G21050	-	0.997502	4.4273	2.15003	0.00045
[truncated: 1,336 more rows]

## Sheet: 04=Day5_WW_E-M
INC= 1564, DEC=369
Gene_id	gene	511	512	log2(fold_change)	p_value
AT1G01180	-	0.387203	4.45465	3.52415	0.00065
AT1G01400	-	0.493917	10.8756	4.46068	0.00045
AT1G01570	-	1.24967	2.79975	1.16375	0.0123
AT1G01640	-	0.624844	4.55703	2.86653	0.0017
AT1G01810	-	10.8091	22.8068	1.07721	0.0002
AT1G02000	GAE2	5.01362	11.113	1.14832	5e-05
AT1G02030	ZAT1	1.20086	5.68816	2.24389	5e-05
AT1G02040	-	0.224135	15.605	6.12149	0.0114
AT1G02050	PKSA	8.11806	692.149	6.4138	5e-05
AT1G02340	HFR1	1.87408	3.94564	1.07408	0.009
AT1G02390	GPAT2	0.46827	1.37268	1.55158	0.0099
AT1G02470	-	0.612076	35.0468	5.83943	5e-05
AT1G02510	TPK4	0.410749	18.5422	5.49641	0.00035
AT1G02520	ABCB11	0.0364539	2.44101	6.06526	0.0463
AT1G02610	-	1.97409	5.28042	1.41946	0.003
AT1G02770	-	1.09502	11.2415	3.35981	5e-05
AT1G02820	-	0.569031	19.4369	5.09415	0.0034
AT1G02900	RALF1	17.1713	188.485	3.45638	5e-05
AT1G02980	CUL2	0.751069	9.069	3.59393	5e-05
AT1G03340	-	0.815324	7.63207	3.22663	5e-05
AT1G03390	-	5.01087	57.9987	3.53289	5e-05
AT1G03400	-	2.93412	5.8689	1.00016	0.00585
AT1G03600	PSB27-1	66.7553	154.27	1.20851	5e-05
AT1G03620	-	0.220017	7.06918	5.00585	0.0427
AT1G03850	GRXS13	6.10541	12.5613	1.04082	0.0052
AT1G03870	FLA9	6.02219	33.9804	2.49634	5e-05
AT1G03920	-	0.808438	2.69398	1.73653	0.0006
AT1G03950	VPS2.3	4.50542	15.4664	1.7794	5e-05
AT1G04090	-	0.476071	1.70771	1.84282	0.0037
AT1G04350	-	2.68236	10.8876	2.02111	5e-05
AT1G04360	ATL1	0.157785	1.15398	2.87059	0.02395
AT1G04700	-	0.814951	1.70708	1.06674	0.00355
AT1G04800	-	27.9744	67.691	1.27486	5e-05
AT1G04880	HMGB15	6.13059	32.6609	2.41347	5e-05
AT1G04930	-	5.23013	10.5594	1.01361	0.00015
AT1G05020	AP180	0.823256	3.33827	2.01969	5e-05
AT1G05270	-	11.095	32.8357	1.56535	5e-05
AT1G05300	ZIP5	0.732085	3.67245	2.32666	0.00045
AT1G05340	-	1.04171	5.18047	2.31412	0.00285
AT1G05400	-	0.76559	2.943	1.94264	0.04175
AT1G05550	-	1.32799	8.9457	2.75195	5e-05
AT1G05680	UGT74E2	0.111954	2.28741	4.35275	0.03985
AT1G05690	BT3	2.72092	13.802	2.34272	5e-05
AT1G05920	-	2.38874	20.3087	3.08778	5e-05
AT1G05930	-	1.85182	14.4792	2.96697	5e-05
AT1G06250	-	4.38156	13.5387	1.62757	5e-05
AT1G06450	CAF1-1	2.2039	8.1437	1.88563	0.03535
AT1G06645	-	0.658988	2.2286	1.75781	0.005
AT1G06820	CRTISO	2.8658	7.10599	1.3101	5e-05
AT1G07050	-	9.16308	20.5114	1.16252	5e-05
AT1G07090	LSH6	2.0672	14.4311	2.80343	5e-05
AT1G07180	NDA1	0.368465	11.2723	4.93511	5e-05
AT1G07450	-	2.0003	5.5298	1.46701	0.00175
AT1G07620	TRM32	0.100533	1.57237	3.9672	0.02135
AT1G07750	-	14.977	50.2498	1.74637	5e-05
AT1G07795	-	14.5725	113.326	2.95916	5e-05
AT1G08050	-	5.62466	14.5483	1.37101	5e-05
AT1G08340	ROPGAP5	2.33891	6.46831	1.46755	0.04845
AT1G08570	ACHT4	20.0206	40.6347	1.02123	5e-05
AT1G09050	-	0.788387	1.86477	1.24202	0.0024
AT1G09080	MED37B	0.181568	0.988216	2.44431	0.0092
AT1G09180	ATSAR1	2.23503	4.75441	1.08898	0.02315
AT1G09340	CSP41B	53.9444	120.584	1.16049	5e-05
AT1G09794	-	3.62224	12.4672	1.78318	0.0035
AT1G09880	-	0.250255	22.0846	6.4635	0.00015
AT1G09930	OPT2	0.180151	1.33459	2.88911	0.0113
AT1G10070	BCAT2	2.84167	6.72731	1.24329	0.0036
AT1G10360	GSTU18	6.48264	13.3563	1.04287	0.00085
AT1G10380	-	2.02166	5.03817	1.31736	0.0022
AT1G10500	ISCA	14.7663	37.9335	1.36117	0.0004
AT1G11020	-	1.71766	4.08969	1.25155	0.00305
AT1G11110	-	1.06847	2.88094	1.43099	0.01205
AT1G11530	CXXS1	17.3502	36.4557	1.07119	5e-05
AT1G11545	XTH8	1.18254	2.41564	1.03052	0.0495
AT1G12010	-	1.25095	6.06699	2.27795	5e-05
AT1G12320	-	7.40266	17.076	1.20585	5e-05
AT1G12450	-	0.542311	3.24638	2.58164	0.00065
AT1G12570	-	38.2171	227.284	2.5722	5e-05
AT1G12780	UGE1	9.26862	19.7906	1.09439	0.00135
AT1G13140	CYP86C3	1.63437	75.1346	5.52267	5e-05
AT1G13150	CYP86C4	1.02477	6.89929	2.75114	5e-05
AT1G13370	-	0.907495	7.07662	2.9631	0.00505
AT1G13820	-	2.0207	4.06535	1.00853	0.00965
AT1G13910	-	7.47473	47.3475	2.66319	5e-05
AT1G13970	-	0.174681	0.92031	2.3974	0.02245
AT1G14150	PNSL2	15.3418	53.625	1.80544	5e-05
AT1G14280	PKS2	1.95645	8.25645	2.07729	5e-05
AT1G14520	MIOX1	5.73051	14.0085	1.28957	5e-05
AT1G14680	-	6.48691	15.4419	1.25125	0.00015
AT1G14760	KNATM	4.75385	14.9878	1.65662	0.00145
AT1G14860	NUDT18	0.371906	1.46579	1.97867	0.04155
AT1G15175	-	2.21672	5.25731	1.2459	0.0307
AT1G15300	-	0.618978	1.98027	1.67774	0.0007
AT1G15320	-	4.31113	24.2857	2.49397	5e-05
AT1G15350	-	3.48593	8.29157	1.2501	0.0007
AT1G15470	-	15.3509	35.7464	1.21948	5e-05
AT1G15772	-	0.332303	4.94395	3.89509	0.0156
AT1G15850	-	1.27444	8.23081	2.69117	0.04865
AT1G15860	-	14.6998	29.9084	1.02476	5e-05
AT1G15980	PNSB1	8.68333	24.1815	1.47758	5e-05
AT1G16060	ADAP	21.4128	47.4155	1.14689	5e-05
AT1G16310	MTP10	1.89326	4.47804	1.242	0.0024
AT1G16880	ACR11	19.4966	50.5706	1.37507	0.00155
AT1G17050	SPS2	2.0478	5.12312	1.32295	0.0003
AT1G17060	CYP72C1	0.877946	2.93743	1.74235	0.0013
AT1G17420	LOX3	4.12521	8.3453	1.0165	5e-05
AT1G17640	-	1.44457	3.32952	1.20468	0.0144
AT1G17780	-	12.1332	27.2369	1.16661	5e-05
AT1G17950	ATMYB52	0.292229	9.00343	4.9453	0.00285
AT1G17960	-	0.232261	1.27195	2.45322	0.02355
AT1G18265	-	0.212541	23.5572	6.79228	0.01175
AT1G18280	-	0.441487	8.67402	4.29626	0.00375
AT1G18730	PNSB4	23.9964	56.2143	1.22812	5e-05
AT1G18960	-	4.56215	54.4158	3.57624	5e-05
AT1G19150	LHCA6	2.58061	21.1596	3.03553	5e-05
AT1G19460	-	0.414306	2.64491	2.67445	0.00915
AT1G19640	JMT	13.4768	27.1555	1.01077	5e-05
AT1G19660	BBD2	26.182	55.334	1.07959	5e-05
AT1G20020	LFNR2	76.7913	157.967	1.04061	5e-05
AT1G20440	COR47	29.8649	66.3764	1.15222	5e-05
AT1G20470	-	2.03008	6.43405	1.66419	0.02985
AT1G20816	OEP21A	12.3205	31.3293	1.34645	5e-05
AT1G21320	-	0.166578	1.22452	2.87795	0.0126
AT1G21790	-	4.12696	8.5918	1.05788	0.00155
AT1G22090	EMB2204	0.360695	18.7056	5.69654	0.0012
AT1G22110	-	0.0693201	3.50307	5.6592	0.04175
AT1G22380	UGT85A3	0.769147	1.75155	1.1873	0.02485
AT1G22550	NPF5.16	2.51816	7.71988	1.61621	5e-05
AT1G22630	-	17.2295	44.62	1.37281	5e-05
AT1G22710	SUC2	4.59763	15.0443	1.71026	5e-05
AT1G22730	-	1.69256	4.13407	1.28836	5e-05
AT1G22890	-	0.489119	2.47905	2.34153	0.04205
AT1G23040	-	7.19437	20.4929	1.51018	5e-05
AT1G23050	-	1.85528	7.29198	1.97467	0.0005
AT1G23110	-	0.0255006	1.51922	5.89665	0.00585
AT1G23150	-	0.879838	23.3919	4.73263	5e-05
AT1G23310	GGAT1	66.1464	133.568	1.01384	5e-05
AT1G23460	-	0.56015	1.47673	1.39852	0.0331
AT1G23560	-	0.516239	68.35	7.04876	0.01725
AT1G23580	-	0.281867	1.69057	2.58443	0.0299
AT1G23700	-	0.346862	1.37602	1.98807	0.01485
AT1G23760	JP630	0.207656	35.541	7.41914	5e-05
AT1G23800	ALDH2B7	2.79206	6.06825	1.11995	0.0003
AT1G24148	-	1.40125	3.19751	1.19023	0.02215
AT1G24220	-	0.091523	1.92718	4.39622	0.0195
AT1G24250	-	0.745425	4.03425	2.43616	0.0071
AT1G24400	LHT2	0.438066	17.7438	5.34002	5e-05
AT1G24470	KCR2	3.9077	16.3812	2.06765	5e-05
AT1G24577	-	2.02068	6.75745	1.74164	0.01165
AT1G24600	-	155.162	630.909	2.02366	5e-05
AT1G25440	COL16	32.2404	67.8884	1.0743	5e-05
AT1G25510	-	46.2596	108.911	1.23532	5e-05
AT1G25550	-	5.3472	13.1283	1.29582	5e-05
AT1G26218	-	6.01694	15.3702	1.35303	0.0377
AT1G26600	CLE9	2.48552	11.315	2.18662	5e-05
AT1G27045	ATHB-54	1.541	9.55961	2.63309	5e-05
AT1G27110	-	0.46447	1.29703	1.48155	0.01915
AT1G27270	-	0.965314	4.7729	2.3058	0.0056
AT1G27290	-	28.5666	63.7572	1.15826	5e-05
AT1G27480	LCAT1	7.41655	14.9079	1.00725	5e-05
AT1G28230	PUP1	3.99222	10.7145	1.42431	5e-05
AT1G28375	-	102.401	394.498	1.94579	5e-05
AT1G28470	NAC010	0.443703	3.85259	3.11816	0.00135
AT1G28560	SRD2	1.47536	2.97078	1.00977	0.00725
AT1G28600	-	1.31037	4.96601	1.92211	5e-05
AT1G28695	-	5.94012	20.1479	1.76207	5e-05
AT1G28710	-	33.3951	87.1525	1.3839	5e-05
AT1G29050	TBL38	7.25005	33.4865	2.20752	5e-05
AT1G29270	-	2.73114	9.23058	1.75692	0.001
AT1G29395	COR413IM1	30.4774	99.5461	1.70762	5e-05
AT1G29430	SAUR62	1.48943	8.53169	2.51807	0.0005
AT1G29590	eIF4E3	0.866008	2.34408	1.43657	0.01495
AT1G29640	-	3.07298	10.1128	1.71847	0.00055
AT1G29760	-	5.59946	13.4079	1.25973	5e-05
AT1G29970	RPL18AA	10.3172	23.7969	1.20572	0.0135
AT1G30020	-	3.76293	171.43	5.50962	5e-05
AT1G30135	TIFY5A	0.357056	2.48686	2.8001	0.0486
AT1G30220	INT2	0.15713	1.95766	3.6391	0.0041
AT1G30475	-	8.5593	18.3402	1.09944	0.0056
AT1G30800	-	3.39861	12.9975	1.93521	0.01335
AT1G30935	-	0.855504	1.9593	1.19549	0.0172
AT1G31258	-	78.2314	239.656	1.61515	0.01875
AT1G31720	-	0.381786	3.33418	3.1265	0.03905
AT1G31935	-	7.8974	17.2238	1.12495	0.00295
AT1G31950	TPS29	0.174778	0.872572	2.31975	0.01415
AT1G32060	PRK	87.9882	187.917	1.09471	5e-05
AT1G32080	PLGG1	15.2057	56.0084	1.88103	5e-05
AT1G32170	XTH30	0.628975	10.4562	4.05522	5e-05
AT1G32220	-	34.2053	85.6856	1.32483	5e-05
AT1G32450	NPF7.3	0.273696	14.1463	5.6917	5e-05
AT1G32470	GDH3	149.768	304.577	1.02408	5e-05
AT1G32760	-	8.90284	27.8115	1.64334	5e-05
AT1G32780	-	4.44685	30.5353	2.77962	5e-05
AT1G32920	-	26.7205	61.7788	1.20916	5e-05
AT1G32928	-	11.1807	33.1124	1.56637	5e-05
AT1G33440	NPF4.4	0.135997	0.983282	2.85404	0.01255
AT1G33770	-	0.0825798	1.46271	4.14671	0.02955
AT1G33811	-	6.30681	14.1677	1.16762	5e-05
AT1G34180	NAC016	0.149563	4.63407	4.95345	0.0025
AT1G34315	-	0.550708	2.25839	2.03593	0.03255
AT1G34392	-	1.18961	6.81841	2.51894	0.01985
AT1G34630	-	4.55994	10.4973	1.20294	0.02595
AT1G34640	-	75.9565	465.52	2.6156	5e-05
AT1G35140	EXL1	2.20145	6.13113	1.4777	0.00065
AT1G35190	-	1.38508	5.11501	1.88477	0.00015
AT1G35320	-	5.21693	12.5723	1.26898	5e-05
AT1G42540	GLR3.3	0.473689	1.01428	1.09844	0.02485
AT1G42970	GAPB	97.4485	230.591	1.24262	5e-05
AT1G43640	TULP5	0.168821	2.40526	3.83262	0.0053
AT1G43670	-	29.0194	66.7375	1.20148	5e-05
AT1G43790	TED6	22.6374	49.0753	1.11629	5e-05
AT1G43886	-	0.639935	1.30862	1.03205	0.00145
AT1G44575	PSBS	164.013	367.527	1.16405	5e-05
AT1G44608	-	0.38203	16.8114	5.45961	0.0311
AT1G44800	-	9.19859	24.4833	1.41231	5e-05
AT1G45145	TRX5	44.809	96.5081	1.10686	5e-05
AT1G47400	-	1.91887	6.00991	1.64709	0.03565
AT1G47480	CXE2	1.75751	12.8092	2.86557	5e-05
AT1G47610	-	2.61564	5.86525	1.16503	0.00225
AT1G48530	-	0.230285	5.64388	4.6152	0.0402
AT1G48590	-	0.384107	1.78256	2.21437	0.0183
AT1G48600	NMT2	13.3157	28.3169	1.08854	5e-05
AT1G49000	-	1.91979	18.2923	3.25221	5e-05
AT1G49130	COL8	8.25513	22.7957	1.4654	5e-05
AT1G49160	WNK7	0.263529	5.44549	4.36903	0.00025
AT1G49200	ATL75	0.502827	2.07994	2.04841	0.0171
AT1G49330	-	0.814119	3.29818	2.01836	0.005
AT1G49920	-	0.785573	2.14661	1.45025	0.00185
AT1G50400	TOM40-2	0.444185	3.00255	2.75695	0.0028
AT1G50732	-	4.914	15.7765	1.68281	0.0004
AT1G50820	-	0.761534	2.00665	1.39781	0.009
AT1G50970	-	0.100046	0.976598	3.28711	0.0458
AT1G51170	UNC	7.73828	16.5316	1.09514	5e-05
AT1G51440	-	1.77377	5.77272	1.70243	5e-05
AT1G52155	-	2.49645	25.2578	3.33878	5e-05
AT1G52342	-	0.546905	10.1029	4.20734	0.03555
AT1G52430	-	0.411021	2.2315	2.44073	0.0001
AT1G52618	-	18.6562	73.7782	1.98354	5e-05
AT1G52690	-	8.16849	27.5846	1.75572	5e-05
AT1G52880	NAC018	0.519409	3.38906	2.70594	0.00055
AT1G52910	-	1.76888	16.6454	3.23422	5e-05
AT1G53025	UBC26	2.78775	5.68014	1.02683	0.00045
AT1G53035	-	27.2274	58.495	1.10325	5e-05
AT1G53180	-	3.33345	6.87328	1.04398	0.00095
AT1G53190	-	4.29368	10.6426	1.30957	5e-05
AT1G53210	-	71.5929	148.272	1.05036	5e-05
AT1G53270	ABCG10	0.163706	0.960849	2.55321	0.0255
AT1G53560	-	3.63299	10.4294	1.52142	0.00175
AT1G53790	-	1.74473	4.07613	1.2242	0.0011
AT1G54100	ALDH7B4	8.96629	22.099	1.3014	5e-05
AT1G54230	-	4.9794	17.3789	1.8033	5e-05
AT1G54240	-	5.46061	18.5971	1.76794	5e-05
AT1G54300	-	0.429234	1.84409	2.10307	0.0168
AT1G54570	-	7.48611	15.4829	1.04839	5e-05
AT1G54930	-	0.610288	1.90085	1.63908	0.03045
AT1G55050	-	1.00429	2.52579	1.33056	0.0004
AT1G55140	-	5.0287	14.3675	1.51456	0.0001
AT1G55300	TAF7	12.1083	25.2924	1.0627	5e-05
AT1G55320	AAE18	11.0195	35.9105	1.70435	5e-05
AT1G55475	-	1.70966	3.55824	1.05745	0.0101
AT1G55560	sks14	0.18612	36.8647	7.62986	0.0017
AT1G55630	-	1.04435	2.09339	1.00323	0.01925
AT1G55920	SAT1	1.15543	2.51229	1.12057	0.02405
AT1G55928	-	0.49273	4.268	3.11469	0.0007
AT1G56080	-	0.777139	1.79976	1.21156	0.03755
AT1G56510	WRR4	1.37046	2.97499	1.11822	0.00035
AT1G56670	LIP4	0.746945	1.863	1.31855	0.02515
AT1G56680	-	9.76519	19.6109	1.00593	0.00045
AT1G57770	-	0.791598	1.70678	1.10844	0.01705
AT1G57980	PUP22	1.80647	4.01641	1.15274	0.00385
AT1G57990	PUP18	3.0106	6.66307	1.14613	0.00075
AT1G58420	-	4.14025	14.5748	1.81569	5e-05
AT1G59590	ZCF37	0.361786	1.39569	1.94777	0.03925
AT1G59740	NPF4.3	0.503565	2.41983	2.26466	0.00115
AT1G60240	-	6.29103	50.2728	2.99841	5e-05
AT1G60300	-	0.202529	4.74636	4.55062	0.0271
AT1G60340	-	0.254349	4.16787	4.03443	0.00485
AT1G60350	anac024	0.326609	3.21925	3.30109	0.02585
AT1G60550	MENB	1.90352	6.94992	1.86833	5e-05
AT1G60590	-	0.820658	2.85506	1.79867	0.00065
AT1G60989	SCRL7	11.2912	26.6289	1.23779	0.0111
AT1G61065	-	25.597	79.2594	1.63061	5e-05
AT1G61070	PDF2.4	267.827	1446.46	2.43315	5e-05
AT1G61110	NAC025	1.53542	70.4485	5.51987	5e-05
AT1G61255	-	0.704406	2.77255	1.97674	0.04975
AT1G61340	-	7.30587	34.5745	2.24258	5e-05
AT1G61590	-	6.40656	14.8211	1.21003	5e-05
AT1G61700	NRPB10L	1.23623	14.1355	3.5153	0.00265
AT1G62130	-	0.828623	2.19016	1.40225	0.0005
AT1G62300	WRKY6	0.624416	1.34234	1.10417	0.0394
AT1G62305	-	8.18883	69.2734	3.08057	5e-05
AT1G62690	-	1.58384	11.8988	2.90932	5e-05
AT1G62730	-	2.14509	4.39194	1.03382	0.03675
AT1G62770	-	0.356227	1.91725	2.42817	0.03525
AT1G62780	-	21.3223	44.9962	1.07744	5e-05
AT1G62940	4CLL1	10.5297	120.934	3.52168	5e-05
AT1G63180	UGE3	7.36249	17.3922	1.24017	5e-05
AT1G63206	-	0.19707	5.12223	4.69999	0.04425
AT1G63270	ABCI1	2.75854	6.17258	1.16197	0.006
AT1G63490	-	1.07609	2.18611	1.02256	0.0014
AT1G63530	-	0.212498	2.19813	3.37076	0.00125
AT1G64030	ATSRP3	0.187489	4.24195	4.49985	0.02535
AT1G64105	ANAC027	14.8648	30.6751	1.04517	0.00045
AT1G64210	-	0.396658	1.14796	1.53311	0.0402
AT1G64370	-	0.4614	8.96893	4.28085	0.00325
AT1G64770	PNSB2	14.3737	29.0161	1.01342	5e-05
AT1G64900	CYP89A2	2.09536	4.73396	1.17585	0.00115
AT1G65120	-	0.363959	1.07401	1.56116	0.00255
AT1G65130	-	0.642841	1.9936	1.63284	0.0006
AT1G65140	-	1.58045	5.05308	1.67683	0.002
AT1G65200	-	0.788581	2.92384	1.89054	5e-05
AT1G65490	-	4.52091	11.2179	1.31112	0.0083
AT1G65560	-	52.5901	124.361	1.24167	5e-05
AT1G65590	HEXO3	4.49593	9.46023	1.07326	5e-05
AT1G65620	LBD6	8.1092	93.637	3.52945	5e-05
AT1G66000	-	0.196747	3.04275	3.95096	0.03225
AT1G66060	-	1.00139	9.49692	3.24545	5e-05
AT1G66110	-	0.79386	7.35638	3.21204	0.0004
AT1G66350	RGL1	35.0161	81.4547	1.21798	5e-05
AT1G66400	CML23	25.5662	129.873	2.34479	5e-05
AT1G66850	-	92.7336	1244.5	3.74633	5e-05
AT1G66910	-	0.529796	1.41779	1.42013	0.00795
AT1G67090	RBCS-1A	2330.4	5348.17	1.19847	5e-05
AT1G67210	-	4.15907	8.36702	1.00845	0.00025
AT1G67460	-	0.308301	1.4368	2.22045	0.00785
AT1G67650	-	0.910221	3.61911	1.99135	5e-05
AT1G67810	SUFE2	1.59119	3.36229	1.07934	0.0388
AT1G67910	-	1.31363	3.79672	1.53119	0.02055
AT1G68010	HPR	47.5152	109.977	1.21074	5e-05
AT1G68390	-	0.277067	3.51151	3.66378	0.00095
AT1G68460	IPT1	1.42142	5.66	1.99346	5e-05
AT1G68500	-	10.7412	25.4879	1.24665	0.0003
AT1G68520	COL6	12.8202	36.8761	1.52426	5e-05
AT1G68540	TKPR2	50.9069	239.641	2.23494	5e-05
AT1G68840	RAV2	0.502945	4.97099	3.30506	0.00015
AT1G68875	-	0.527738	904.012	10.7423	0.00285
AT1G69050	-	10.767	24.561	1.18976	0.0023
AT1G69320	CLE10	2.01784	5.32745	1.40063	0.0158
AT1G69500	CYP704B1	50.9328	464.555	3.18918	5e-05
AT1G69523	-	4.44086	9.24395	1.05767	0.0006
AT1G69570	CDF5	3.17757	19.8984	2.64666	5e-05
AT1G69720	HO3	0.453966	3.07038	2.75776	0.00315
AT1G69850	NPF4.6	7.43475	18.6666	1.3281	5e-05
AT1G70020	-	0.888329	8.7588	3.30157	0.0001
AT1G70120	-	0.984049	8.6303	3.13261	0.0043
AT1G70140	FH8	0.443982	1.15357	1.37754	0.0179
AT1G70220	-	11.339	22.7403	1.00396	0.0001
AT1G70270	-	34.6626	79.3344	1.19457	5e-05
AT1G70370	JP650	54.9719	113.71	1.0486	5e-05
AT1G70410	BCA4	5.73438	22.6912	1.98442	5e-05
AT1G70440	SRO3	0.499087	5.83156	3.54652	0.0309
AT1G70581	-	0.542224	5.31418	3.29289	0.0093
AT1G70760	ndhL	24.7483	68.0321	1.45888	0.00225
AT1G70890	MLP43	3.63752	8.34842	1.19855	0.00315
AT1G71015	-	0.926114	4.69009	2.34035	0.00205
AT1G71110	-	6.13578	20.743	1.75731	5e-05
AT1G71140	-	0.138831	1.00079	2.84973	0.04025
AT1G71150	-	0.466529	3.6675	2.97476	0.0007
AT1G71160	KCS7	7.88695	39.9327	2.34003	5e-05
AT1G71170	-	24.7968	54.2045	1.12826	5e-05
AT1G71690	-	0.297288	2.53361	3.09126	0.0097
AT1G71770	PAB5	8.15646	17.0553	1.0642	5e-05
AT1G71810	-	4.4402	23.4696	2.4021	5e-05
AT1G72110	-	0.650677	1.71054	1.39444	0.00905
AT1G72280	AERO1	2.29482	22.8973	3.31872	5e-05
AT1G72530	MORF7	3.44462	7.23065	1.06978	0.02635
AT1G72800	-	1.69449	9.87343	2.5427	5e-05
AT1G72910	-	3.30198	6.76007	1.03371	0.003
AT1G72930	TIR	14.5596	38.3883	1.39869	5e-05
AT1G73010	PS2	4.54438	11.4015	1.32707	5e-05
AT1G73050	-	0.592929	1.45974	1.29978	0.02895
AT1G73325	-	11.7899	27.7877	1.23689	5e-05
AT1G73630	CML26	1.69192	3.71221	1.13362	0.04605
AT1G73680	DOX2	3.33207	9.27309	1.47663	5e-05
AT1G73700	-	1.37175	3.10579	1.17895	0.0056
AT1G73810	-	0.247651	2.88163	3.5405	0.0064
AT1G73860	-	0.182002	0.945078	2.37648	0.00185
AT1G73885	-	21.5518	51.0178	1.24319	5e-05
AT1G74010	-	0.274807	3.0921	3.4921	0.00545
AT1G74020	SSL12	5.52385	12.0921	1.13032	0.0001
AT1G74130	-	17.8328	49.9284	1.48532	5e-05
AT1G74150	-	0.234639	1.39405	2.57076	0.00695
AT1G74410	ATL24	3.32762	7.21385	1.11628	0.0227
AT1G74530	-	19.6348	39.9444	1.02458	5e-05
AT1G74540	CYP98A8	1.91634	79.305	5.37099	5e-05
AT1G74670	GASA6	19.5221	103.151	2.40158	5e-05
AT1G74870	-	13.6727	59.655	2.12534	5e-05
AT1G74960	KAS2	24.6671	71.3521	1.53237	5e-05
AT1G75030	ATLP-3	49.0686	718.399	3.87191	5e-05
AT1G75050	-	0.382642	12.1901	4.99357	0.01805
AT1G75380	BBD1	43.2809	106.902	1.30449	5e-05
AT1G75460	-	4.54702	12.4388	1.45186	5e-05
AT1G75750	GASA1	35.4973	156.925	2.1443	5e-05
AT1G75760	-	6.05238	17.2523	1.51121	5e-05
AT1G75880	EXL1	8.50326	17.6456	1.05322	5e-05
AT1G75910	EXL4	0.357204	40.7658	6.83447	0.0008
AT1G75920	-	0.835711	18.8036	4.49186	5e-05
AT1G75940	BGLU20	0.100095	154.342	10.5906	0.0255
AT1G75960	AAE8	1.13393	2.74762	1.27685	0.0026
AT1G76080	CDSP32	18.8861	55.0577	1.54362	5e-05
AT1G76410	ATL8	1.77907	39.1033	4.45809	5e-05
AT1G76890	GT-2	1.58532	4.25018	1.42275	0.0051
AT1G76955	-	3.81047	14.5042	1.92843	5e-05
AT1G77020	-	1.87788	4.65087	1.3084	0.0006
AT1G77210	STP14	0.0892697	42.6137	8.89893	0.0074
AT1G77490	APXT	6.2208	18.5111	1.57322	5e-05
AT1G77655	-	3.09127	17.1567	2.4725	0.00015
AT1G77850	ARF17	5.56195	20.6811	1.89465	5e-05
AT1G77880	-	4.92186	16.2954	1.72719	0.0261
AT1G77885	-	0.470812	1.59794	1.76299	0.03205
AT1G78000	SULTR1	1.7994	4.91286	1.44905	5e-05
AT1G78030	-	1.15239	3.96602	1.78306	0.01185
AT1G78050	PGM	14.3277	32.3838	1.17647	0.00065
AT1G78090	TPPB	1.04926	2.2905	1.12629	0.02105
AT1G78110	-	2.99459	7.35707	1.29677	5e-05
AT1G78140	-	6.04147	30.6926	2.34492	5e-05
AT1G78230	-	0.237628	13.7077	5.85013	5e-05
AT1G78460	-	1.49613	3.34983	1.16285	0.02655
AT1G78640	-	0.682918	5.32513	2.96303	0.0002
AT1G78720	-	0.151878	3.49613	4.52478	0.0194
AT1G78890	-	21.1038	44.5168	1.07685	5e-05
AT1G78955	CAMS1	0.0731503	1.33719	4.19219	0.029
AT1G78970	LUP1	0.689467	1.66217	1.26951	0.00835
AT1G79410	2021-10-05	0.787871	3.35218	2.08907	0.0003
AT1G79450	ALIS5	1.96452	11.7988	2.58639	5e-05
AT1G79520	MTP9	2.92923	6.057	1.04808	0.0018
AT1G79600	-	8.79322	25.3487	1.52745	5e-05
AT1G79640	-	0.773277	3.52844	2.18997	5e-05
AT1G79700	-	7.39316	24.3382	1.71896	0.00935
AT1G79760	DTA4	1.18659	2.71309	1.19312	0.01865
AT1G79790	-	40.5178	86.2441	1.08987	5e-05
AT1G79800	ENODL7	4.44719	21.3792	2.26524	5e-05
AT1G79900	BAC2	6.07099	13.8717	1.19214	5e-05
AT1G80180	-	0.833083	8.45103	3.34259	0.0008
AT1G80380	GLYK	13.9028	30.1206	1.11537	5e-05
AT1G80440	-	0.409518	41.5553	6.66496	5e-05
AT1G80820	CCR2	0.976221	3.33051	1.77046	0.00195
AT1G80830	NRAMP1	3.204	9.45904	1.56182	5e-05
AT1G80920	ATJ8	29.2578	67.8622	1.21379	0.00205
AT1G80970	-	2.59643	14.9613	2.52663	5e-05
AT1G80990	-	1.70576	9.68399	2.50519	0.00095
AT2G01350	QPT	14.725	33.202	1.173	5e-05
AT2G01420	PIN4	1.38254	2.9285	1.08284	0.0025
AT2G01500	WOX6	0.963377	2.66408	1.46747	0.00825
AT2G01560	-	0.145988	3.48398	4.57681	0.04425
AT2G01740	-	0.728436	1.52385	1.06485	0.0415
AT2G03160	ASK19	0.466112	3.636	2.9636	0.03915
AT2G03830	RGF8	0.404155	12.7636	4.98099	0.0189
AT2G04100	DTXL5	0.127586	0.87918	2.78469	0.04725
AT2G04160	AIR3	1.52717	3.54688	1.21569	0.00105
AT2G04550	IBR5	15.3467	31.7095	1.04699	5e-05
AT2G04790	-	3.25637	11.3034	1.79542	0.0001
AT2G04840	-	0.574203	1.61289	1.49001	0.03095
AT2G05160	-	0.267888	12.5495	5.54986	5e-05
AT2G05400	-	0.320272	1.12446	1.81187	0.02135
AT2G05540	-	4.10529	64.2499	3.96814	5e-05
AT2G05995	-	1.28373	8.95604	2.80252	0.0006
AT2G06255	EFL3	11.733	25.417	1.11522	5e-05
AT2G07042	-	0.750672	3.5498	2.24148	0.00295
AT2G12190	-	0.922528	2.69092	1.54443	0.003
AT2G12480	SCPL43	0.521439	6.75209	3.69476	5e-05
AT2G12550	-	7.83096	17.5585	1.16491	5e-05
AT2G13360	AGT1	41.0589	155.334	1.9196	5e-05
AT2G13960	-	3.05222	6.47077	1.08408	0.0121
AT2G14460	-	13.0975	30.2052	1.20551	0.00045
AT2G14475	-	0.857212	3.4165	1.9948	0.0024
AT2G14830	-	8.8907	18.2638	1.03862	0.0007
AT2G15840	-	0.541832	1.38244	1.3513	0.0139
AT2G16050	-	0.292845	1.51941	2.3753	0.03545
AT2G16245	-	0.735891	3.44667	2.22764	0.0171
AT2G16260	GR-RBP1	4.44257	10.1567	1.19296	0.0107
AT2G16500	SPE1	33.3317	81.4085	1.28828	5e-05
AT2G16750	-	0.630062	16.5624	4.71628	5e-05
AT2G16760	-	19.1466	62.6408	1.71001	5e-05
AT2G16790	-	2.01145	10.6194	2.4004	5e-05
AT2G16910	AMS	72.3288	167.171	1.20868	5e-05
AT2G17300	-	4.83879	18.6744	1.94834	5e-05
AT2G17940	-	0.442883	1.80831	2.02964	0.04765
AT2G18050	HIS1-3	4.89032	10.9138	1.15815	0.00245
AT2G18190	-	0.574975	4.65223	3.01635	0.0004
AT2G18260	SYP112	18.2108	108.568	2.57573	5e-05
AT2G18328	RL4	6.46596	20.4697	1.66255	0.0001
AT2G18600	RCE2	2.71098	9.20529	1.76365	0.0001
AT2G18700	TPS11	6.11176	19.5199	1.67528	5e-05
AT2G19110	HMA4	13.8436	91.2045	2.71988	5e-05
AT2G19310	HSP18.5	47.3948	122.01	1.3642	5e-05
AT2G20400	-	2.72117	6.04103	1.15057	0.0002
AT2G20470	-	0.587787	6.10266	3.37607	5e-05
AT2G20560	-	1.65652	3.48322	1.07227	0.00945
AT2G20670	-	5.31049	12.2991	1.21163	0.00015
AT2G20700	LLG2	4.19486	13.7956	1.71751	0.0282
AT2G20825	ULT2	1.73112	56.141	5.01928	5e-05
AT2G20900	DGK5	8.68062	17.9416	1.04744	0.0138
AT2G21140	PRP2	1.37002	45.9021	5.06629	5e-05
AT2G21187	-	7.55114	19.3689	1.35898	0.00045
AT2G21220	-	3.20654	12.4797	1.9605	0.002
AT2G21237	-	2.07718	9.8549	2.24622	0.0004
AT2G21280	GC1	8.24764	16.5844	1.00778	0.0001
AT2G21330	FBA1	64.7785	150.27	1.21397	5e-05
AT2G21430	-	45.4113	146.023	1.68508	5e-05
AT2G21510	-	0.919782	2.95746	1.68499	0.0033
AT2G21530	-	5.1041	14.8502	1.54075	0.00185
AT2G21650	RL2	1.69418	6.2927	1.89309	0.00745
AT2G21680	-	0.684727	2.39143	1.80427	0.01665
AT2G21880	RABG2	0.836603	2.38103	1.50897	0.0143
AT2G21940	SK1	1.92419	4.7618	1.30726	0.0259
AT2G22690	-	5.05253	17.9581	1.82956	5e-05
AT2G22800	HAT9	13.2009	55.4317	2.07008	5e-05
AT2G22980	SCPL13	4.48132	10.363	1.20944	5e-05
AT2G22990	SCPL8	12.8544	31.3702	1.28713	5e-05
AT2G23130	AGP17	12.0744	33.1604	1.45751	5e-05
AT2G23330	-	0.18155	3.35237	4.20674	5e-05
AT2G23430	KRP1	5.76751	13.2147	1.19612	0.0001
AT2G23510	SDT	2.11071	34.6643	4.03765	5e-05
AT2G23560	MES7	0.736201	2.03954	1.47007	0.03025
AT2G23800	GGPPS2	0.439122	9.85789	4.48859	0.0002
AT2G23910	-	5.11353	14.5143	1.50508	5e-05
AT2G23945	-	1.62844	6.62819	2.02512	0.0168
AT2G24550	-	3.03942	10.8925	1.84147	5e-05
AT2G25790	-	0.348121	0.988663	1.50589	0.00605
AT2G26160	-	0.12198	2.92136	4.58193	0.0271
AT2G26440	PME12	0.947806	3.06955	1.69536	0.00045
AT2G26500	-	505.456	1027.5	1.02348	5e-05
AT2G26530	AR781	0.96247	1.96914	1.03275	0.0338
AT2G26800	HMGCL	1.45073	4.3515	1.58474	0.00035
AT2G27120	POL2B	0.0728233	1.2607	4.11368	0.0001
AT2G27180	-	0.860479	4.02102	2.22435	0.003
AT2G27310	-	1.09362	15.4978	3.82488	5e-05
AT2G27400	TAS1A	3.21104	9.87737	1.62109	0.0001
AT2G27420	-	0.226854	1.03528	2.19019	0.03635
AT2G27500	-	1.95831	6.50838	1.73269	5e-05
AT2G27630	-	1.1516	3.79469	1.72035	5e-05
AT2G27650	-	0.639653	3.34383	2.38614	5e-05
AT2G27750	-	1.54092	10.4459	2.76106	0.00135
AT2G27830	-	2.805	6.69928	1.25601	0.00045
AT2G28120	-	0.723779	2.58847	1.83848	0.0005
AT2G28160	FIT	0.436461	1.27317	1.5445	0.0433
AT2G28200	ZAT5	1.39928	18.0863	3.69214	5e-05
AT2G28305	LOG1	4.24388	10.0626	1.24555	0.00015
AT2G28350	ARF10	4.1375	8.73069	1.07734	5e-05
AT2G29070	-	4.86242	12.6823	1.38307	5e-05
AT2G29290	-	2.16016	6.01036	1.47632	0.0002
AT2G29320	-	7.70381	15.9406	1.04906	5e-05
AT2G29360	SDR	7.0483	16.1508	1.19626	5e-05
AT2G29500	HSP17.6B	2.37402	4.9745	1.06722	0.0274
AT2G29720	CTF2B	0.42776	1.16073	1.44015	0.0313
AT2G29780	-	1.24492	17.6432	3.82498	0.04915
AT2G29800	-	0.439761	4.92355	3.48491	0.00035
AT2G29880	-	0.180776	11.2989	5.96584	0.0255
AT2G29940	ABCG31	0.38769	5.00507	3.69041	5e-05
AT2G29980	FAD3	13.5119	35.7829	1.40504	5e-05
AT2G29995	PSY3	6.19625	13.8226	1.15756	0.0056
AT2G30070	POT1	4.28587	11.9458	1.47884	5e-05
AT2G30080	ZIP6	3.30102	8.84769	1.42239	0.00035
AT2G30140	UGT87A2	1.12727	2.91565	1.37098	0.0057
AT2G30340	LBD13	0.253995	1.77972	2.80878	0.04025
AT2G30540	GRXS9	3.93243	12.9841	1.72325	0.0002
AT2G30550	-	2.51442	5.25758	1.06417	0.0012
AT2G30790	PSBP2	0.380348	1.57142	2.04668	0.0339
AT2G30985	-	11.3422	34.1198	1.5889	0.0002
AT2G31215	-	1.34827	6.36259	2.2385	0.03435
AT2G31350	GLX2-5	7.18556	16.74	1.22012	5e-05
AT2G31620	CRRSP10	0.27474	12.9847	5.5626	0.02705
AT2G31980	CYS2	10.0564	167.164	4.05508	5e-05
AT2G32030	-	0.532423	2.35553	2.14541	0.03485
AT2G32050	-	2.52624	14.1473	2.48546	5e-05
AT2G32150	-	9.32514	23.0067	1.30285	5e-05
AT2G32190	-	1.73112	4.59136	1.40721	0.0336
AT2G32470	-	7.82411	29.1542	1.89771	5e-05
AT2G32550	-	0.116097	3.52399	4.92381	0.0488
AT2G32830	PHT1-5	0.0980352	1.04298	3.41126	0.0485
AT2G33000	-	2.69881	11.3903	2.07741	5e-05
AT2G33010	-	0.259733	1.73549	2.74025	0.00175
AT2G33720	-	0.601494	1.86638	1.63362	0.0178
AT2G33850	-	0.28604	4.9885	4.12432	0.00545
AT2G33880	WOX9	8.57777	20.6577	1.26801	5e-05
AT2G34100	-	0.201366	11.0211	5.7743	0.04755
AT2G34210	-	0.100526	1.66353	4.04861	0.0046
AT2G34220	MEE20	2.36428	11.5409	2.28729	5e-05
AT2G34230	-	1.06358	2.26336	1.08954	0.0049
AT2G34340	-	3.0163	11.3415	1.91075	5e-05
AT2G34790	MEE23	0.914963	3.17068	1.79301	0.0418
AT2G35070	-	0.471132	12.76	4.75935	0.01155
AT2G35080	-	1.65887	6.07553	1.87281	0.00495
AT2G35550	BPC7	7.01796	39.7917	2.50334	5e-05
AT2G35660	CTF2A	1.34794	2.99108	1.14991	0.0179
AT2G35690	ACX1.2	1.33018	3.06055	1.20217	0.00135
AT2G35820	-	6.1073	12.5204	1.03568	0.01465
AT2G35830	-	20.371	43.4868	1.09406	5e-05
AT2G35940	BLH1	5.4283	11.1142	1.03383	5e-05
AT2G35960	NHL12	12.8586	29.4043	1.19329	5e-05
AT2G36080	ARF31	1.7027	3.7254	1.12958	0.01495
AT2G36190	CWINV4	0.14472	18.9243	7.03084	0.00215
AT2G36430	-	2.61781	6.42036	1.29429	0.00035
AT2G36800	UGT73C5	2.30836	5.92483	1.35991	0.00025
AT2G36885	-	15.3704	32.1385	1.06415	5e-05
AT2G36890	RAX2	6.29121	14.9676	1.25043	5e-05
AT2G36970	UGT86A1	0.374655	1.31793	1.81463	0.01205
AT2G37040	PAL1	49.6954	117.31	1.23914	5e-05
AT2G37090	IRX9	0.687895	1.51551	1.13954	0.04755
AT2G37170	PIP2-2	3.67258	10.7529	1.54986	5e-05
AT2G37180	PIP2-3	3.60721	8.22875	1.18979	0.0003
AT2G37580	ATL33	1.70154	6.30848	1.89045	0.00095
AT2G37750	-	0.36071	6.28526	4.12306	0.0275
AT2G37760	AKR4C8	5.42305	14.6837	1.43704	5e-05
AT2G37880	-	9.04085	23.4636	1.37589	5e-05
AT2G38010	-	5.69993	27.6884	2.28026	5e-05
AT2G38060	ANTR3	1.74119	3.62402	1.05752	0.0045
AT2G38170	CAX1	34.8448	78.7329	1.17602	5e-05
AT2G38210	PDX1L4	0.49232	2.3319	2.24384	0.03255
AT2G38230	PDX11	25.3026	112.718	2.15536	5e-05
AT2G38500	-	0.197256	0.893039	2.17865	0.035
AT2G38640	-	1.36419	4.00792	1.55481	0.0101
AT2G38690	-	5.17794	22.0269	2.08882	5e-05
AT2G38820	-	5.81544	12.3428	1.08571	5e-05
AT2G39110	-	0.447835	2.65038	2.56516	0.00225
AT2G39210	-	2.6783	13.0541	2.28511	5e-05
AT2G39320	-	0.675683	9.46102	3.80758	0.00205
AT2G39435	-	2.75161	11.2623	2.03316	5e-05
AT2G39470	PNSL1	12.9505	38.5297	1.57297	0.00265
AT2G39510	-	4.05607	20.5314	2.33968	5e-05
AT2G39650	-	2.93134	6.11009	1.05963	0.00295
AT2G39690	-	0.67931	1.74456	1.36072	0.0103
AT2G39705	RTFL8	29.0443	59.7612	1.04095	5e-05
AT2G39730	RCA	59.731	183.973	1.62294	5e-05
AT2G39820	EIF6-1	1.57646	6.84606	2.11858	0.00025
AT2G40000	HSPRO2	6.96929	17.1861	1.30216	5e-05
AT2G40100	LHCB4.3	83.9303	218.362	1.37946	5e-05
AT2G40116	PLC6	0.124768	1.48853	3.57657	0.02605
AT2G40180	PP2C5	0.565673	6.17672	3.4488	0.0001
AT2G40340	DREB2C	1.80591	5.42231	1.58618	0.00035
AT2G40500	-	0.200706	2.38693	3.572	0.03
AT2G40610	EXPA8	4.81527	19.2498	1.99916	5e-05
AT2G40670	ARR16	7.51836	38.9893	2.37459	5e-05
AT2G40850	PI4KG1	0.33149	1.24103	1.9045	0.00735
AT2G41040	-	6.30814	214.997	5.09096	5e-05
AT2G41290	SSL2	6.35021	104.412	4.03934	5e-05
AT2G41470	-	1.05015	5.34741	2.34824	0.0002
AT2G41630	TFIIB1	14.4192	41.4334	1.5228	5e-05
AT2G41780	-	2.97504	14.1462	2.24943	5e-05
AT2G41870	-	0.546923	2.37885	2.12085	0.00165
AT2G42140	VQ17	3.16269	7.22083	1.19101	0.00395
AT2G42380	BZIP34	0.272177	0.907022	1.73659	0.02765
AT2G42510	-	1.72426	7.00017	2.02141	5e-05
AT2G42540	COR15A	120.969	464.455	1.9409	5e-05
AT2G42720	-	1.24329	2.63968	1.0862	0.00845
AT2G42900	-	0.922935	3.32388	1.84857	0.0083
AT2G42940	AHL16	3.15352	334.713	6.72981	5e-05
AT2G42990	-	46.6293	107.196	1.20094	5e-05
AT2G43010	PIF4	0.351568	1.39875	1.99226	0.0112
AT2G43240	-	8.45651	18.2512	1.10986	5e-05
AT2G43440	-	0.21304	2.17143	3.34945	0.00825
AT2G43445	-	1.3251	2.66981	1.01063	0.02605
AT2G43465	-	0.606698	1.47959	1.28615	0.03
AT2G43470	-	0.80863	26.9587	5.05913	0.0002
AT2G44010	-	1.07675	6.54711	2.60418	0.0021
AT2G44195	-	0.325515	7.76721	4.5766	0.01475
AT2G44290	YLS3	6.26474	17.9493	1.5186	5e-05
AT2G44500	-	4.27439	9.60099	1.16746	5e-05
AT2G44700	-	1.71632	4.06855	1.2452	0.00705
AT2G45135	-	8.34254	24.4636	1.55208	5e-05
AT2G45400	BEN1	7.19238	19.658	1.45057	5e-05
AT2G45560	CYP76C1	0.967841	3.00867	1.63628	0.00045
AT2G45740	PEX11D	23.9216	51.195	1.09769	5e-05
AT2G45750	-	0.126045	6.86322	5.76687	0.0053
AT2G45780	-	0.64237	3.61176	2.49123	0.01785
AT2G45900	-	0.383909	0.888278	1.21025	0.0369
AT2G45970	CYP86A8	29.985	69.8238	1.21948	5e-05
AT2G46070	MPK12	1.48832	3.44299	1.20998	0.00565
AT2G46370	JAR1	8.21295	39.899	2.28038	5e-05
AT2G46480	GAUT2	0.573135	3.17546	2.47002	0.00025
AT2G46660	CYP78A6	0.121939	6.39971	5.71378	0.01885
AT2G46690	SAUR32	0.376443	5.52986	3.87674	0.00765
AT2G46720	HIC	2.7181	7.74093	1.50991	5e-05
AT2G46735	-	4.29446	9.90761	1.20606	0.0007
AT2G46830	CCA1	0.450785	1.97725	2.13299	0.0011
AT2G46870	NGA1	1.94657	4.28195	1.13733	0.0027
AT2G47000	ABCB4	0.444874	0.992431	1.15757	0.00855
AT2G47050	-	2.2239	4.58634	1.04426	0.02165
AT2G47160	BOR1	6.51372	44.8098	2.78226	5e-05
AT2G47360	-	0.571665	21.7143	5.24733	5e-05
AT2G47485	-	38.9735	131.701	1.7567	5e-05
AT2G47880	GRXC13	0.984993	9.81304	3.31651	0.0051
AT2G48080	-	0.380595	1.08247	1.508	0.02925
AT3G01170	-	2.34789	5.30221	1.17523	0.0024
AT3G01210	-	12.6923	33.6574	1.40697	5e-05
AT3G01440	PNSL3	13.3346	33.2824	1.31959	0.00025
AT3G01490	-	9.06086	24.2054	1.41761	5e-05
AT3G01500	BCA1	107.538	622.105	2.53231	5e-05
AT3G02030	-	5.96075	21.0598	1.82093	0.0014
AT3G02040	GDPD1	43.9362	109.264	1.31434	5e-05
AT3G02800	-	2.75292	7.71893	1.48744	0.00075
AT3G02910	-	5.50871	11.0715	1.00706	0.00485
AT3G03180	-	5.15648	12.2557	1.249	0.0028
AT3G03272	-	0.353088	4.45867	3.65851	0.0308
AT3G03450	RGL2	14.593	29.2868	1.00498	5e-05
AT3G03480	CHAT	2.22951	6.56047	1.55707	5e-05
AT3G03560	-	3.63612	8.10448	1.15632	0.0001
AT3G03650	EDA5	6.42574	34.1893	2.41161	5e-05
AT3G04060	anac046	0.180258	2.24246	3.63694	0.0073
AT3G04210	-	1.47373	3.37902	1.19713	0.00195
AT3G04590	AHL14	5.55801	12.4426	1.16265	5e-05
AT3G04620	-	116.276	246.921	1.08649	5e-05
AT3G05020	ACP1	472.54	1150.87	1.28422	5e-05
AT3G05180	-	19.1185	59.5829	1.63993	5e-05
AT3G05320	-	0.549057	5.07532	3.20847	5e-05
AT3G05327	-	0.802006	3.19782	1.99541	0.0058
AT3G05500	-	53.7824	111.248	1.04857	5e-05
AT3G05780	LON3	0.0540587	1.41905	4.71426	0.0481
AT3G05850	-	0.461522	1.21729	1.3992	0.0103
AT3G05890	RCI2B	33.2594	109.296	1.71641	5e-05
AT3G05935	-	3.61423	8.13043	1.16964	0.0122
AT3G06100	NIP7-1	6.6215	70.813	3.41878	5e-05
AT3G06420	ATG8H	6.29034	12.6266	1.00526	0.0047
AT3G06560	PAPS3	1.40656	9.46123	2.74985	5e-05
AT3G07130	PAP15	0.27443	1.18733	2.11321	0.02985
AT3G07250	-	1.00606	4.01358	1.99618	5e-05
AT3G07340	BHLH62	1.14541	3.94712	1.78493	0.00015
AT3G07700	-	9.26099	20.7994	1.1673	5e-05
AT3G07870	-	2.33211	4.97322	1.09255	0.0026
AT3G07920	-	0.673015	11.4867	4.09319	0.00035
AT3G08505	MKRN	2.55813	6.10763	1.25553	0.00075
AT3G08740	-	19.8332	51.761	1.38395	5e-05
AT3G08810	-	0.209369	1.28085	2.61299	0.03425
AT3G08900	RGP3	11.1941	27.5497	1.2993	0.0066
AT3G08970	ERDJ3A	1.70779	5.86937	1.78107	5e-05
AT3G09160	-	0.683251	5.5363	3.01843	0.00125
AT3G09162	-	0.474116	6.3605	3.74583	0.01135
AT3G09405	PAE4	0.341445	3.16494	3.21246	0.0456
AT3G09680	RPS23A	3.32724	44.3608	3.73689	5e-05
AT3G10185	GASA13	2.21342	11.1927	2.33821	0.02505
AT3G10290	-	0.963877	8.19473	3.08778	5e-05
AT3G10340	PAL4	1.40919	25.3884	4.17124	5e-05
AT3G10410	SCPL49	82.2933	198.374	1.26938	5e-05
AT3G10430	-	0.207608	2.0885	3.33053	0.01245
AT3G10525	SMR1	32.5781	191.62	2.55627	5e-05
AT3G10575	-	1.33955	20.155	3.91132	0.00145
AT3G10580	-	3.46832	31.7458	3.19426	5e-05
AT3G10910	ATL72	1.83232	4.54055	1.3092	0.00315
AT3G11020	DREB2B	3.26425	6.65535	1.02776	0.00165
AT3G11340	-	0.295511	1.32497	2.16468	0.01155
AT3G11480	BSMT1	0.33617	2.77942	3.04752	0.00185
AT3G11660	NHL1	0.861449	2.15833	1.32508	0.02505
AT3G11930	-	11.4627	60.5471	2.40111	5e-05
AT3G12320	T2E22.34	1.60588	3.47553	1.11387	0.00985
AT3G12540	-	0.534106	10.2441	4.26152	5e-05
AT3G12620	-	3.08645	7.28784	1.23954	5e-05
AT3G12850	-	0.407244	3.8311	3.23379	0.0044
AT3G13210	-	2.67089	23.0132	3.10707	5e-05
AT3G13220	ABCG26	5.12297	56.1427	3.45405	5e-05
AT3G13228	-	0.142915	2.70732	4.24364	0.02735
AT3G13275	-	15.0665	39.4703	1.38942	5e-05
AT3G13280	-	0.146634	2.2419	3.93444	0.04925
AT3G13310	-	9.48477	24.1844	1.35039	5e-05
AT3G13380	BRL3	0.722418	1.50581	1.05963	0.00245
AT3G13420	-	1.82982	4.16072	1.18513	0.00205
AT3G13900	ALA7	0.160631	0.962277	2.5827	0.00105
AT3G14415	GLO2	75.2249	158.875	1.07861	5e-05
AT3G14420	GLO1	102.293	259.927	1.3454	5e-05
AT3G14452	-	349.28	1451.34	2.05493	0.00015
AT3G14595	-	6.44399	14.1262	1.13234	0.0014
AT3G14660	CYP72A13	7.70799	16.2642	1.07728	5e-05
AT3G14780	-	1.39472	4.15657	1.57542	0.0011
AT3G14850	TBL41	0.449816	12.9648	4.84912	0.0003
AT3G14940	PPC3	0.369331	1.84742	2.32253	0.0001
AT3G14950	TTL2	0.617951	1.76572	1.51469	0.0057
AT3G14970	-	0.337624	4.34924	3.68727	0.0296
AT3G15115	-	2.57364	8.03817	1.64305	5e-05
AT3G15357	-	0.890394	6.94772	2.96402	0.01185
AT3G15400	ATA20	6.66253	957.324	7.16679	5e-05
AT3G15510	ATNAC2	0.200508	4.49989	4.48816	0.0032
AT3G15540	IAA19	3.22325	8.08912	1.32747	0.0005
AT3G15740	-	1.11732	8.723	2.96478	0.00055
AT3G15760	-	1.90033	10.0279	2.3997	5e-05
AT3G15840	PIFI	8.3721	37.7382	2.17237	5e-05
AT3G15850	ADS3	19.8918	53.4256	1.42536	5e-05
AT3G15900	-	26.5294	82.2107	1.63173	5e-05
AT3G16120	-	2.1783	9.96511	2.19368	5e-05
AT3G16220	-	2.48929	5.29626	1.08924	0.0057
AT3G16300	-	1.20009	9.56655	2.99486	0.00115
AT3G16340	ABCG29	3.52419	48.6693	3.78765	5e-05
AT3G16420	PBP1	0.386145	1.55982	2.01416	0.01095
AT3G16460	JAL34	0.196731	10.3562	5.71813	5e-05
AT3G17070	PER29	1.28818	2.74256	1.09019	0.0245
AT3G17260	-	0.218882	7.73301	5.14281	0.00055
AT3G17760	GAD5	0.182631	1.4444	2.98347	0.00725
AT3G18560	-	7.07324	56.3094	2.99293	5e-05
AT3G18610	NUCL2	0.858135	9.93883	3.5338	5e-05
AT3G19070	-	0.185102	1.79215	3.2753	0.0351
AT3G19150	KRP6	5.63266	11.395	1.01651	0.0021
AT3G19580	AZF2	3.77034	12.6891	1.75082	5e-05
AT3G19800	-	8.77511	17.8957	1.02813	0.0371
AT3G19880	-	0.42929	1.60108	1.89902	0.02085
AT3G20300	-	1.1428	2.28843	1.00178	0.01725
AT3G20370	-	0.471789	1.3741	1.54227	0.0215
AT3G20450	-	0.48344	178.315	8.52688	0.033
AT3G20520	GDPDL5	0.457966	1.12317	1.29426	0.01505
AT3G20760	NSE4B	0.0597714	1.93711	5.01831	0.04775
AT3G20865	AGP40	5.15219	10.9513	1.08785	0.0259
AT3G20975	-	1.82763	6.20884	1.76435	5e-05
AT3G20990	-	1.76594	15.2753	3.1127	5e-05
AT3G21000	-	2.62722	11.7974	2.16686	5e-05
AT3G21230	4CL4	3.09489	7.14943	1.20794	5e-05
AT3G21510	AHP1	2.64108	7.48314	1.50251	0.0024
AT3G21530	-	0.744378	3.66859	2.30112	0.0002
AT3G21620	-	1.50787	3.36361	1.1575	0.0004
AT3G21670	NPF6.4	1.00698	5.38744	2.41956	5e-05
AT3G21720	ICL	0.197203	4.37542	4.47167	0.00025
AT3G21790	UGT71B7	1.30032	3.02592	1.21851	0.0059
AT3G21870	CYCU1-1	0.609484	4.782	2.97195	0.0047
AT3G22260	-	2.61329	7.29986	1.482	0.0003
AT3G22370	AOX1A	3.97377	13.1725	1.72895	5e-05
AT3G22750	-	1.20309	14.6899	3.61002	5e-05
AT3G22910	ACA13	0.329156	1.95496	2.5703	0.0002
AT3G22930	CML11	0.594463	2.20926	1.8939	0.02315
AT3G23050	IAA7	7.58601	26.6554	1.81301	5e-05
AT3G23170	-	8.35884	22.6718	1.43952	5e-05
AT3G23200	-	3.21419	8.54593	1.41078	0.00075
AT3G23480	-	0.543065	1.22429	1.17275	0.04705
AT3G23605	PUX12	21.2664	54.7271	1.36368	5e-05
AT3G23610	DSPTP1	2.2317	6.74282	1.59521	0.00015
AT3G23840	CER26L	47.5896	164.267	1.78732	5e-05
AT3G23870	-	0.382671	3.78321	3.30544	0.0008
AT3G23880	-	4.19147	9.9184	1.24265	0.0003
AT3G24280	SMAP2	2.70133	42.9379	3.99051	0.0001
AT3G24760	-	8.17017	17.4595	1.09557	5e-05
AT3G24780	-	0.185781	1.15869	2.64081	0.011
AT3G24840	SFH9	2.85063	6.06357	1.08889	5e-05
AT3G25690	CHUP1	8.47359	18.8323	1.15217	5e-05
AT3G25930	-	0.280923	7.51418	4.74137	0.0413
AT3G25950	-	0.265921	1.16957	2.13691	0.0431
AT3G26010	-	0.225874	1.31819	2.54497	0.0207
AT3G26125	CYP86C2	0.195494	2.66494	3.76891	0.004
AT3G26180	CYP71B20	5.19825	10.6634	1.03657	5e-05
AT3G26445	-	3.07235	10.7819	1.81119	0.0248
AT3G26450	-	7.73258	20.3486	1.39591	5e-05
AT3G26740	CCL	351.255	703.502	1.00204	5e-05
AT3G26940	CDG1	0.0936014	1.37204	3.87365	0.0395
AT3G26960	-	4.76067	11.785	1.30772	0.00035
AT3G27200	-	16.3405	34.552	1.08031	5e-05
AT3G27210	Y-2	14.0599	30.2716	1.10638	5e-05
AT3G27580	D6PKL3	12.8537	25.7959	1.00496	5e-05
AT3G27660	OL2	0.399415	2.5243	2.65992	0.01815
AT3G27690	LHCB2.4	20.0403	49.0838	1.29234	5e-05
AT3G27710	ARI3	0.456646	6.17562	3.75744	5e-05
AT3G27880	-	7.55281	16.4625	1.12409	5e-05
AT3G28100	-	0.665806	2.22353	1.73968	0.0117
AT3G28180	CSLC4	1.96326	4.14733	1.07893	0.0004
AT3G28220	-	16.8011	33.74	1.00591	5e-05
AT3G28270	-	2.23682	22.7571	3.34679	5e-05
AT3G28540	-	0.842611	34.8147	5.36869	5e-05
AT3G28570	-	2.09189	4.83813	1.20964	0.00285
AT3G28960	-	0.148516	2.93336	4.30386	0.04015
AT3G29156	-	0.157598	2.21734	3.8145	0.00015
AT3G29580	-	0.296614	3.54195	3.57789	0.0085
AT3G30120	-	0.141369	1.12499	2.99237	0.00025
AT3G30460	-	3.1459	8.41259	1.41908	0.0027
AT3G33235	-	0.801087	2.24335	1.48562	0.00175
AT3G42806	-	4.54661	9.26163	1.02647	5e-05
AT3G42850	-	0.0835671	0.916345	3.45488	0.01125
AT3G42950	-	10.4647	43.0509	2.0405	5e-05
AT3G42960	TA1	60.0973	536.193	3.15738	5e-05
AT3G43270	PME32	1.47896	3.1234	1.07854	0.0028
AT3G43430	-	4.48092	15.3419	1.77561	5e-05
AT3G43920	DCL3	1.34303	4.29014	1.67554	5e-05
AT3G43930	-	4.40632	11.4995	1.38393	5e-05
AT3G44220	-	4.72165	21.275	2.1718	5e-05
AT3G44760	-	1.44806	8.27235	2.51418	0.0002
AT3G44798	-	2.15864	5.34128	1.30706	0.01695
AT3G45010	SCPL48	5.19974	66.0547	3.66715	5e-05
AT3G45060	NRT2.6	0.210668	5.70861	4.7601	0.00175
AT3G45210	-	3.70176	17.6628	2.25443	5e-05
AT3G45260	IDD9	0.160776	1.04251	2.69694	0.0173
AT3G45280	SYP72	0.307703	1.85531	2.59205	0.0289
AT3G45460	-	0.255637	3.37599	3.72314	0.00165
AT3G45680	NPF2.3	0.717344	1.49724	1.06157	0.03115
AT3G46650	-	0.186443	0.868483	2.21976	0.04075
AT3G46770	REM22	1.73077	9.34758	2.43318	5e-05
AT3G46780	PTAC16	18.1017	43.7747	1.27397	5e-05
AT3G47070	-	239.954	554.369	1.20809	5e-05
AT3G47250	-	1.74873	5.00164	1.5161	5e-05
AT3G47295	PSY2	15.2677	58.3484	1.93421	0.0023
AT3G47340	ASN1	10.8056	25.6272	1.2459	5e-05
AT3G47430	PEX11B	7.6082	20.2173	1.40996	5e-05
AT3G47560	-	4.25851	9.3735	1.13824	0.02315
AT3G47965	-	6.69969	22.3573	1.73858	0.0001
AT3G48180	-	11.8855	48.6651	2.03368	5e-05
AT3G48200	-	2.82743	6.11959	1.11394	5e-05
AT3G48240	-	4.5412	10.2111	1.16899	0.0007
AT3G48290	CYP71A24	0.177545	1.26666	2.83478	0.0095
AT3G48310	CYP71A22	0.244317	2.25658	3.20731	0.00125
AT3G48390	-	0.848704	3.74593	2.14199	5e-05
AT3G48420	-	8.57175	24.5705	1.51926	5e-05
AT3G48450	-	6.85077	24.3915	1.83204	0.0001
AT3G48690	CXE12	120.709	253.931	1.0729	5e-05
AT3G48740	SWEET11	0.603692	5.2848	3.12996	0.0001
AT3G48950	-	0.102763	2.3908	4.5401	0.04425
AT3G49832	-	2.14049	10.0324	2.22865	0.00715
AT3G50040	-	2.65313	6.86219	1.37097	5e-05
AT3G50310	MAPKKK20	0.282301	1.41528	2.32578	0.011
AT3G50330	HEC2	4.06926	8.25437	1.02039	0.0019
AT3G50350	-	2.80506	10.1139	1.85023	5e-05
AT3G50560	-	1.13612	3.1708	1.48074	0.00705
AT3G50570	-	1.85366	93.1823	5.6516	5e-05
AT3G50580	-	0.697238	48.0884	6.10789	5e-05
AT3G50810	-	9.71285	44.195	2.18592	5e-05
AT3G50820	PSBO2	3.28964	28.0008	3.08947	5e-05
AT3G50940	-	0.227603	1.99642	3.13283	0.00785
AT3G51000	-	9.96117	33.7072	1.75867	5e-05
AT3G51590	LTP12	0.427789	2498.51	12.5119	0.038
AT3G52160	KCS15	2.73628	122.848	5.48851	5e-05
AT3G52840	BGAL2	0.364022	1.2864	1.82125	0.0027
AT3G53100	-	7.27524	21.039	1.532	5e-05
AT3G53210	-	1.44702	3.69488	1.35244	0.0041
AT3G53230	CDC48D	1.12452	2.65946	1.24182	0.00105
AT3G53260	PAL2	29.6813	64.7665	1.12569	5e-05
AT3G53640	-	0.237124	1.94071	3.03287	0.001
AT3G53800	Fes1B	4.82833	11.4722	1.24854	5e-05
AT3G53950	-	4.05457	8.56546	1.07898	0.00015
AT3G54050	FBP	25.6314	61.0595	1.2523	5e-05
AT3G54130	-	14.2964	38.8278	1.44143	5e-05
AT3G54140	NPF8.1	4.0721	10.2103	1.32617	5e-05
AT3G54160	-	0.39487	1.41711	1.8435	0.02195
AT3G54990	SMZ	0.530761	2.9766	2.48753	0.0044
AT3G55090	ABCG16	0.785754	2.68096	1.7706	0.0002
AT3G55290	-	9.68826	20.4576	1.07833	5e-05
AT3G55470	-	30.8684	63.7044	1.04526	5e-05
AT3G55500	EXPA16	0.309751	3.83863	3.63141	0.0067
AT3G55570	-	43.0112	127.153	1.56378	5e-05
AT3G55630	FPGS3	10.2959	30.5329	1.5683	5e-05
AT3G55700	UGT76F1	1.85685	3.83224	1.04533	0.0046
AT3G55710	UGT76F2	8.51442	18.334	1.10654	5e-05
AT3G55740	PROT2	2.79487	6.26454	1.16443	5e-05
AT3G55780	-	0.247002	1.04899	2.0864	0.0383
AT3G55800	SBPASE	31.4286	73.1547	1.21887	5e-05
AT3G55880	SUE4	1.64673	3.74366	1.18484	0.01005
AT3G55890	-	0.968398	47.8466	5.62667	0.00095
AT3G55990	ESK1	1.45928	7.87694	2.43238	5e-05
AT3G56080	-	0.344582	2.13975	2.63452	0.00055
AT3G56170	CAN1	2.21975	6.61241	1.57478	0.0001
AT3G56230	-	0.616138	20.5289	5.05826	5e-05
AT3G56530	anac064	0.251826	2.58043	3.35711	0.0096
AT3G56730	-	0.843974	5.49254	2.7022	0.00275
AT3G57160	-	14.4571	36.5469	1.33798	5e-05
AT3G57370	-	0.485499	3.26138	2.74794	0.0095
AT3G57390	AGL18	12.9969	48.0821	1.88733	5e-05
AT3G57670	WIP2	2.35458	5.53835	1.23399	0.0008
AT3G57680	CTPA3	0.416723	1.15644	1.47253	0.02975
AT3G57690	AGP23	1.73938	49.5193	4.83135	0.0105
AT3G58000	VQ25	1.44967	7.32716	2.33753	0.008
AT3G58060	MTPC3	0.147694	1.16709	2.98223	0.03005
AT3G58150	-	2.58008	11.5495	2.16234	0.0001
AT3G58210	-	0.140128	6.70744	5.58095	0.0481
AT3G58280	-	3.47758	19.9576	2.52078	5e-05
AT3G58350	RTM3	0.302038	1.57499	2.38254	0.0299
AT3G59010	PME35	1.07531	5.78453	2.42744	5e-05
AT3G59220	PRN1	0.671885	3.24545	2.27213	0.00315
AT3G59480	-	1.62058	64.8465	5.32245	5e-05
AT3G59510	-	0.234007	47.4276	7.66303	0.005
AT3G59530	SSL13	33.3755	167.152	2.3243	5e-05
AT3G59640	-	11.545	23.7517	1.04077	5e-05
AT3G59700	LECRK55	0.492403	1.34219	1.44667	0.0084
AT3G59880	-	1.49002	12.367	3.05309	0.0001
AT3G60010	ASK13	0.475202	10.4528	4.45921	0.04425
AT3G60020	ASK5	1.5973	4.96903	1.63733	0.0408
AT3G60180	UMK1	2.82668	5.94876	1.07348	0.0094
AT3G60290	-	1.35093	2.71893	1.00909	0.0354
AT3G60420	-	1.76496	6.06959	1.78196	0.0012
AT3G60780	-	0.856768	7.31518	3.09392	0.0011
AT3G60965	-	0.742852	1.52823	1.04072	0.0001
AT3G61340	-	0.864118	7.40705	3.0996	5e-05
AT3G61410	-	0.760849	3.31467	2.12318	0.00165
AT3G61450	SYP73	0.304034	6.34641	4.38363	0.00155
AT3G61680	-	2.48435	7.1999	1.53511	5e-05
AT3G62280	-	0.727433	3.03084	2.05883	0.0018
AT3G62410	CP12-2	44.8648	247.037	2.46107	5e-05
AT3G62450	-	29.8145	66.219	1.15123	0.02025
AT3G62550	-	14.4324	58.2211	2.01223	5e-05
AT3G62590	-	10.0448	20.2336	1.0103	0.0115
AT3G62690	ATL5	0.488173	1.40378	1.52385	0.02605
AT3G62860	-	1.76069	7.48488	2.08784	5e-05
AT3G63095	-	3.15965	404.814	7.00135	5e-05
AT3G63140	CSP41A	26.2284	65.4725	1.31976	0.0005
AT3G63160	-	290.848	832.14	1.51656	5e-05
AT3G63170	FAP1	42.8913	95.9319	1.16133	5e-05
AT4G00040	-	15.93	68.9836	2.11451	5e-05
AT4G00050	UNE10	0.232262	1.48157	2.6733	0.00745
AT4G00250	-	1.77573	5.39539	1.60332	0.00065
AT4G00305	-	1.46587	6.45233	2.13806	0.0401
AT4G00390	-	0.888012	4.74293	2.41713	5e-05
AT4G00610	-	1.02893	5.10306	2.31021	0.00075
AT4G00750	-	5.72248	12.2403	1.09693	0.00865
AT4G00780	-	1.32656	5.84083	2.13848	5e-05
AT4G00880	-	1.3618	2.84165	1.06122	0.04885
AT4G00893	-	0.82658	3.02912	1.87367	0.00165
AT4G01023	-	3.35204	11.9648	1.83569	0.0004
AT4G01360	-	0.722033	6.54736	3.18078	5e-05
AT4G01430	-	0.657118	21.5104	5.03274	5e-05
AT4G01450	-	0.868013	4.41391	2.34627	5e-05
AT4G01480	PPA5	14.6484	42.3103	1.53026	5e-05
AT4G01840	TPK5	1.01347	2.61301	1.36641	0.0035
AT4G01883	-	7.59077	79.4375	3.3875	5e-05
AT4G01895	-	5.79424	20.5656	1.82754	0.0173
AT4G02650	-	0.251318	0.99092	1.97925	0.0358
AT4G02830	-	0.377711	7.04059	4.22034	0.00155
AT4G02870	ARF42	0.637602	3.99772	2.64845	0.0086
AT4G03170	-	2.20155	4.77665	1.11748	0.03615
AT4G03320	TIC20-IV	4.14158	13.6443	1.72004	5e-05
AT4G03600	-	4.55013	9.62578	1.081	0.0037
AT4G04020	PAP1	15.5051	77.0881	2.31377	5e-05
AT4G04460	APA3	0.372218	20.8034	5.80453	0.02775
AT4G04470	PMP22	31.5302	174.28	2.46661	5e-05
AT4G04570	CRK40	0.377853	1.26931	1.74815	0.00645
AT4G04760	-	0.200049	12.0008	5.90663	0.00595
AT4G04850	KEA3	0.607411	1.41534	1.2204	0.0063
AT4G04880	-	0.491259	2.4283	2.30539	0.00705
AT4G05120	ENT3	10.0617	22.0126	1.12946	5e-05
AT4G05310	-	0.454609	4.47682	3.29977	0.00055
AT4G06746	RAP2-9	1.14201	20.8521	4.19055	0.0013
AT4G09170	-	0.792426	2.96527	1.90381	0.0187
AT4G09350	ndhT	9.3073	23.6954	1.34817	5e-05
AT4G09500	UGT79B7	9.69069	20.7293	1.097	5e-05
AT4G09650	ATPD	39.0871	143.226	1.87353	5e-05
AT4G09950	-	0.489862	1.81386	1.88862	0.01765
AT4G09960	AGL11	0.58324	12.8623	4.46291	5e-05
AT4G10010	-	0.337446	0.97555	1.53156	0.03345
AT4G10120	SPS4	0.314086	2.49138	2.98772	5e-05
AT4G10180	DET1	4.08306	8.21315	1.00828	0.00025
AT4G10260	-	1.28005	4.70246	1.87722	0.0013
AT4G10680	-	0.539123	7.0248	3.70377	0.02315
AT4G10950	-	7.37653	19.8985	1.43165	5e-05
AT4G11820	HMGS	62.6256	136.187	1.12077	5e-05
AT4G12382	-	0.705442	2.31838	1.71652	0.0249
AT4G12430	TPPF	4.60288	12.0881	1.39298	5e-05
AT4G12580	-	1.56365	4.88202	1.64256	0.03045
AT4G12900	-	1.04962	3.83888	1.87082	0.0093
AT4G12917	-	0.952492	6.16067	2.69331	0.00525
AT4G13000	-	0.328962	1.83301	2.47822	0.02165
AT4G13260	YUC2	1.27426	4.19016	1.71734	0.00025
AT4G13810	AtRLP47	0.15151	0.922122	2.60554	0.0053
AT4G13990	-	4.37081	9.17704	1.07013	5e-05
AT4G14080	A6	31.7086	391.909	3.62757	5e-05
AT4G14305	-	2.19113	4.58967	1.06671	0.0282
AT4G14400	ACD6	0.551865	1.95719	1.8264	0.0009
AT4G14480	BLUS1	0.547043	3.13748	2.51988	0.00135
AT4G14540	NFYB3	2.68507	9.46445	1.81756	0.00125
AT4G14780	-	0.209547	26.9178	7.00514	0.0037
AT4G14810	-	5.00105	42.6349	3.09173	0.0078
AT4G14815	-	0.377037	851.261	11.1407	0.02355
AT4G14819	-	0.932979	3.59263	1.94512	0.04575
AT4G15093	LIGB	9.03546	24.5881	1.44429	5e-05
AT4G15490	UGT84A3	3.85874	8.17179	1.08252	0.0001
AT4G15800	RALFL33	13.3611	29.2508	1.13043	0.00015
AT4G16008	-	6.11892	12.835	1.06874	0.00325
AT4G16515	RGF6	5.73427	11.5484	1.01001	0.0186
AT4G16590	ATCSLA01	52.9197	168.478	1.67069	5e-05
AT4G16745	-	0.603903	3.72268	2.62395	0.0001
AT4G17030	EXLB1	0.899632	5.10985	2.50587	0.0003
AT4G17245	-	0.736482	4.49391	2.60925	0.01635
AT4G17483	-	8.28818	26.9384	1.70054	5e-05
AT4G17695	KAN3	1.09792	4.08108	1.89417	0.0013
AT4G17810	-	0.621514	2.62604	2.07903	0.01475
AT4G18010	IP5P2	0.801192	1.61052	1.00731	0.01755
AT4G18050	ABCB9	0.514883	1.97709	1.94106	5e-05
AT4G18090	-	1.58452	4.56656	1.52706	0.00595
AT4G18280	-	6.59828	21.2587	1.68789	5e-05
AT4G18425	-	0.872411	7.21437	3.04779	0.00145
AT4G18510	CLE2	0.368072	3.76038	3.35282	0.04615
AT4G18550	DSEL	0.215903	20.552	6.57275	0.0036
AT4G18580	-	68.4057	152.09	1.15274	0.0017
AT4G18980	AtS40-3	3.60918	7.82512	1.11644	0.02435
AT4G19000	IWS2	1.14304	6.64413	2.53921	5e-05
AT4G19130	RPA1E	0.644991	2.28198	1.82293	0.00055
AT4G19170	CCD4	0.261706	0.869406	1.73208	0.01565
AT4G19230	CYP707A1	5.31609	11.2448	1.08082	5e-05
AT4G19380	FAO4A	4.26013	8.81035	1.0483	5e-05
AT4G19430	-	42.7441	115.22	1.4306	5e-05
AT4G19460	-	0.796607	8.25506	3.37334	5e-05
AT4G19530	-	0.707029	1.97352	1.48093	5e-05
AT4G19560	CYCT1-2	3.26632	10.7257	1.71533	5e-05
AT4G19840	PP2A1	3.67635	14.8582	2.01491	5e-05
AT4G20050	QRT3	0.413461	60.8061	7.20032	5e-05
AT4G20070	AAH	0.781315	1.76103	1.17244	0.01635
AT4G20390	-	0.991659	17.0593	4.10457	5e-05
AT4G20420	-	103.359	3099.63	4.90636	5e-05
AT4G20460	-	0.573077	3.60717	2.65406	0.00015
AT4G20480	-	22.0275	53.0925	1.2692	5e-05
AT4G20900	MS5	2.17861	11.29	2.37356	5e-05
AT4G21010	-	0.53546	12.4644	4.54089	0.0017
AT4G21120	CAT1	0.145106	82.5228	9.15154	0.00295
AT4G21445	-	18.873	42.5204	1.17183	5e-05
AT4G21680	NPF7.2	1.27232	4.19785	1.72219	0.02355
AT4G21720	-	8.01534	19.5672	1.2876	5e-05
AT4G21780	-	0.537764	7.66641	3.83351	0.007
AT4G21930	-	1.55851	3.68596	1.24187	0.03135
AT4G22030	-	0.166268	1.11759	2.7488	0.04545
AT4G22592	CPuORF27	1.01189	4.35032	2.10407	0.00015
AT4G22600	-	2.7967	9.9165	1.82611	0.00105
AT4G22690	CYP706A1	0.656327	2.29286	1.80466	0.0005
AT4G22760	PCMP-E6	0.932632	4.68762	2.32948	5e-05
AT4G22790	-	2.92302	6.6624	1.18858	0.0002
AT4G22910	FZR2	1.75838	3.80279	1.11282	0.00205
AT4G22960	-	1.18664	4.68735	1.98189	5e-05
AT4G23010	UTR2	22.2818	52.5022	1.23651	5e-05
AT4G23170	CRK9	3.38573	7.39502	1.12709	0.00165
AT4G23450	AIRP1	0.207767	3.91614	4.23639	0.0247
AT4G23660	PPT1	4.82261	17.7545	1.8803	5e-05
AT4G23700	CHX17	0.325303	4.59261	3.81946	5e-05
AT4G23900	NDK4	6.93137	16.3405	1.23724	0.0066
AT4G23920	UGE2	7.33174	15.1878	1.05068	5e-05
AT4G24000	CSLG2	6.82913	14.0634	1.04217	5e-05
AT4G24040	TRE1	3.03204	6.84144	1.17401	5e-05
AT4G24050	-	2.05329	9.94806	2.27648	5e-05
AT4G24120	YSL1	3.49092	32.354	3.21226	5e-05
AT4G24420	-	2.78264	27.6919	3.31494	5e-05
AT4G24480	-	0.287102	2.91775	3.34522	5e-05
AT4G24700	-	2.85277	6.27989	1.13838	0.01395
AT4G24860	-	0.458486	2.22149	2.27658	5e-05
AT4G25010	SWEET14	0.856137	6.23749	2.86505	5e-05
AT4G25170	-	9.75034	23.7477	1.28426	0.00025
AT4G25420	GA20OX1	1.28102	2.68947	1.07003	0.02705
AT4G25480	DREB1A	0.306914	1.69831	2.4682	0.0242
AT4G25700	BETA-OHASE 1	8.19943	18.5453	1.17746	5e-05
AT4G25940	-	0.932663	3.62842	1.95992	0.00025
AT4G26260	MIOX4	7.74633	20.7167	1.41921	5e-05
AT4G26530	-	8.39921	55.5564	2.72563	5e-05
AT4G26540	-	0.64666	1.35412	1.06627	0.0104
AT4G27460	CBSX5	2.76619	6.68104	1.27217	0.00075
AT4G27910	ATX4	5.28616	15.9044	1.58914	5e-05
AT4G28340	-	0.541113	2.0851	1.94612	0.01645
AT4G28390	AAC3	19.5137	66.7326	1.77391	5e-05
AT4G28397	-	4.20608	824.878	7.61556	5e-05
AT4G28530	anac074	1.83449	4.23813	1.20805	0.0028
AT4G28580	MRS2-6	0.150376	2.92003	4.27933	0.01845
AT4G28640	IAA11	3.05914	9.67804	1.66159	5e-05
AT4G28690	-	1.29156	3.26663	1.33869	0.00275
AT4G28730	GRXC5	37.8805	138.843	1.87393	5e-05
AT4G29250	-	1.83951	54.9742	4.90136	5e-05
AT4G29550	-	0.652215	2.09512	1.68361	0.014
AT4G29905	-	6.1657	21.9368	1.83102	5e-05
AT4G30270	XTH24	2.82587	6.83566	1.27438	0.0004
AT4G30370	ATL14	2.58621	7.61702	1.55839	0.00075
AT4G30400	ATL13	3.18438	12.111	1.92723	5e-05
AT4G30440	GAE1	9.00402	21.2459	1.23855	5e-05
AT4G30470	-	16.831	151.998	3.17486	5e-05
AT4G30490	-	3.09342	7.50468	1.27859	0.01
AT4G30570	-	1.87616	4.31145	1.20039	0.01015
AT4G30810	SCPL29	34.7848	128.039	1.88005	5e-05
AT4G30980	BHLH69	1.81235	3.70887	1.03312	0.01395
AT4G31330	-	7.87791	31.3803	1.99397	5e-05
AT4G31450	-	4.10365	8.61965	1.07072	5e-05
AT4G31520	-	0.519908	3.58789	2.78681	0.0001
AT4G32000	-	0.584073	1.59153	1.44619	0.01495
AT4G32260	-	97.7625	216.37	1.14615	5e-05
AT4G32500	AKT5	0.468061	1.00963	1.10906	0.0242
AT4G32510	BOR7	0.302473	2.6701	3.14201	0.00065
AT4G33390	WEL1	0.807726	2.11138	1.38625	0.00105
AT4G33420	PER47	0.306819	1.59446	2.37761	0.02065
AT4G33565	-	1.37764	3.00097	1.12323	0.0096
AT4G33740	-	17.8152	66.2622	1.89508	5e-05
AT4G33940	-	25.5525	63.5123	1.31357	5e-05
AT4G34138	UGT73B1	0.67004	2.7005	2.01091	0.0006
AT4G34230	CAD5	44.4222	91.0799	1.03585	5e-05
AT4G34240	ALDH3I1	9.69912	24.9601	1.3637	5e-05
AT4G34320	-	0.243843	1.52908	2.64864	0.0081
AT4G34850	PKSB	85.7448	1041.1	3.60192	5e-05
AT4G34940	ARO1	0.258782	0.961137	1.893	0.0088
AT4G35090	CAT2	17.825	39.9677	1.16493	5e-05
AT4G35110	-	6.22256	17.295	1.47477	5e-05
AT4G35420	TKPR1	133.128	732.509	2.46003	5e-05
AT4G35733	-	0.158571	1.4305	3.17332	0.0352
AT4G35770	STR15	4.05323	8.59451	1.08434	0.0038
AT4G35970	APX5	0.488348	4.59369	3.23367	0.0019
AT4G36040	ATJ11	16.7767	41.4854	1.30615	5e-05
AT4G36060	BHLH11	0.445056	2.19088	2.29945	0.007
AT4G36090	-	2.52535	5.74761	1.18648	0.0003
AT4G36230	-	4.77878	71.6277	3.90581	5e-05
AT4G36410	UBC17	5.44975	13.1736	1.27339	0.0014
AT4G36640	-	8.85075	38.6783	2.12765	5e-05
AT4G36880	CP1	0.809199	1.75286	1.11515	0.03855
AT4G36900	RAP2-10	6.58753	13.9331	1.08071	0.00025
AT4G37150	MES9	0.381926	1.90723	2.32012	0.02915
AT4G37180	-	7.93853	20.3019	1.35467	5e-05
AT4G37520	PER50	0.542566	2.81246	2.37396	0.002
AT4G37608	-	13.7839	28.7798	1.06207	0.00715
AT4G37690	GT6	1.97837	8.23516	2.05749	5e-05
AT4G37860	-	0.39468	2.20814	2.48408	0.0045
AT4G37900	GRDP2	2.61675	47.5639	4.18402	5e-05
AT4G37925	NDHM	17.5204	48.2693	1.46207	5e-05
AT4G37980	CAD7	31.8207	73.9029	1.21567	5e-05
AT4G38000	DOF4.7	2.40192	5.36392	1.1591	0.0078
AT4G38380	DTX45	0.621755	1.36741	1.13703	0.0312
AT4G38420	sks9	0.203993	1.24761	2.61257	0.0166
AT4G38650	-	4.10995	11.4548	1.47875	5e-05
AT4G38810	-	1.41726	3.66792	1.37186	0.0016
AT4G38840	-	11.086	23.6143	1.09093	0.0005
AT4G38860	-	7.21419	18.6442	1.36982	5e-05
AT4G39590	-	0.155175	8.2999	5.74113	0.01935
AT4G39640	GGT1	1.12764	2.36983	1.07147	0.009
AT4G39780	ERF060	0.637211	1.76668	1.4712	0.0244
AT4G40010	SRK2F	4.23381	9.52267	1.16941	0.00055
AT4G40020	-	3.49868	15.4268	2.14056	5e-05
AT5G01100	-	0.646769	2.28635	1.82172	0.00085
AT5G01180	NPF8.2	0.890132	3.60111	2.01635	0.02115
AT5G01445	-	15.2958	35.1357	1.1998	0.0002
AT5G01610	-	7.71178	16.0957	1.06154	0.00055
AT5G01840	OFP1	1.50365	3.80882	1.34087	0.01335
AT5G01870	LTP10	19.5843	42.4734	1.11686	5e-05
AT5G02020	SIS	4.32842	15.6152	1.85104	5e-05
AT5G02160	-	23.5409	48.3693	1.03892	5e-05
AT5G02180	-	0.241105	1.3631	2.49916	0.0054
AT5G02400	PLL2	0.268414	1.003	1.90179	0.01975
AT5G02540	-	0.990649	121.716	6.94093	5e-05
AT5G02660	-	0.385289	3.46881	3.17043	0.0001
AT5G02750	SGR9	2.22368	5.04955	1.18321	0.00535
AT5G02880	UPL4	0.985784	2.31165	1.22958	5e-05
AT5G03000	-	0.215929	7.39507	5.09793	0.01935
AT5G03080	LPPG	22.1999	45.4222	1.03284	5e-05
AT5G03210	-	3.4705	15.2473	2.13534	0.0001
AT5G03495	-	0.590466	4.95399	3.06867	0.00025
AT5G03510	-	0.869794	1.9838	1.18952	0.0437
AT5G03690	-	1.40713	3.29788	1.22878	0.0084
AT5G03700	-	0.473007	1.4378	1.60393	0.0176
AT5G03720	HSFA3	1.26491	3.01551	1.25336	0.0077
AT5G03795	-	1.41999	24.9369	4.13433	5e-05
AT5G04080	-	15.0637	34.8401	1.20968	0.00015
AT5G04220	SYT3	0.382754	2.72823	2.83347	0.00035
AT5G04250	-	4.02936	10.3554	1.36176	0.0004
AT5G04340	ZAT6	0.720519	3.80297	2.40002	0.002
AT5G04470	SIM	14.9458	31.7634	1.08763	5e-05
AT5G04500	-	0.363867	1.70056	2.22453	0.0006
AT5G04770	CAT6	2.31783	9.02328	1.96088	5e-05
AT5G04980	-	1.02344	2.66797	1.38232	0.00585
AT5G05110	CYS7	19.6185	47.6036	1.27885	5e-05
AT5G05250	-	1.64446	3.49394	1.08724	0.0272
AT5G05270	CHI3	178.682	426.3	1.25447	5e-05
AT5G05410	DREB2A	1.71988	4.40638	1.35729	0.0014
AT5G05640	-	3.54365	8.17874	1.20664	0.0001
AT5G05810	ATL43	3.54445	8.93305	1.33359	5e-05
AT5G06130	-	14.008	28.0181	1.00011	5e-05
AT5G06470	-	0.384732	1.72516	2.16481	0.0467
AT5G06580	DLD	6.75192	22.8828	1.76089	5e-05
AT5G06690	WCRKC1	3.42692	17.2067	2.32798	5e-05
AT5G06820	SRF2	4.99181	10.5427	1.07861	5e-05
AT5G07010	SOT15	0.227808	5.78976	4.66762	0.00315
AT5G07230	A9	721.425	4063.98	2.49397	5e-05
AT5G07500	PEI1	0.347783	1.65029	2.24646	0.0169
AT5G07520	GRP18	0.140166	38.2951	8.09388	0.0488
AT5G07530	GRP17	5.98185	255.485	5.41651	5e-05
AT5G07560	GRP20	0.351446	58.7507	7.38516	0.02525
AT5G07820	-	3.44455	9.52375	1.46722	5e-05
AT5G07830	AtGUS2	29.536	107.892	1.86905	5e-05
AT5G08030	GDPD6	0.453306	26.5292	5.87095	5e-05
AT5G08410	FTRA2	40.6105	82.7866	1.02755	5e-05
AT5G08415	LIP1P	4.00242	8.04655	1.0075	0.00105
AT5G08480	VQ31	3.4029	11.1245	1.7089	5e-05
AT5G08600	-	0.619349	2.10007	1.76161	0.0003
AT5G09220	AAP2	2.65048	8.89053	1.74602	5e-05
AT5G09380	-	1.00725	3.31985	1.72069	0.0121
AT5G09570	-	15.8756	91.2555	2.5231	5e-05
AT5G09610	APUM21	0.277477	1.70954	2.62317	0.0145
AT5G09630	-	2.07581	7.38761	1.83143	5e-05
AT5G09660	PMDH2	45.4918	118.788	1.38471	5e-05
AT5G09730	BXL3	0.588563	1.57823	1.42303	0.0053
AT5G10140	FLC	6.4763	19.9272	1.6215	5e-05
AT5G10180	SULTR2	0.689612	2.97424	2.10866	5e-05
AT5G10340	-	0.15705	0.926949	2.56126	0.0382
AT5G11070	-	37.8611	138.289	1.8689	5e-05
AT5G11080	-	0.48446	2.71714	2.48764	0.0004
AT5G11540	GULLO3	0.789017	2.39455	1.60163	0.00145
AT5G11990	-	0.461164	10.3305	4.48548	0.0157
AT5G12940	-	2.37211	23.656	3.31796	5e-05
AT5G13180	ANAC083	5.81651	12.0455	1.05027	0.0003
AT5G13210	-	0.0782734	2.92426	5.2234	0.02705
AT5G13320	GH3.12	1.01782	4.50348	2.14556	5e-05
AT5G13730	SIGD	4.73935	10.3783	1.13081	0.00205
AT5G14000	anac084	3.97737	8.28794	1.0592	0.0018
AT5G14180	LIP2	0.79932	3.02764	1.92135	0.00105
AT5G14740	BCA2	1.94606	27.8841	3.84082	5e-05
AT5G14760	AO	6.84007	18.1098	1.40469	5e-05
AT5G15190	-	2.49382	5.9165	1.24639	0.01935
AT5G15240	-	0.528017	1.97356	1.90214	0.00795
AT5G15260	-	1.86747	5.38306	1.52734	0.0004
AT5G15480	-	0.265184	1.15439	2.12207	0.0353
AT5G15940	-	0.38273	1.30572	1.77044	0.02965
AT5G15948	CPuORF10	6.38094	61.6235	3.27164	5e-05
AT5G15960	KIN1	7.69425	21.7595	1.4998	0.0002
AT5G16090	-	3.10919	16.7342	2.42819	0.00015
AT5G16230	S-ACP-DES3	5.91514	12.1729	1.04119	5e-05
AT5G16240	S-ACP-DES1	7.81229	20.824	1.41443	5e-05
AT5G16360	-	0.338867	8.82238	4.70238	0.00235
AT5G16510	RGP5	12.8007	26.0254	1.02369	5e-05
AT5G16570	GLN1-4	1.42135	8.1761	2.52415	5e-05
AT5G16920	-	0.169504	552.836	11.6713	0.02705
AT5G17050	UGT78D2	16.8161	63.4021	1.91469	5e-05
AT5G17165	-	5.86218	16.9101	1.52838	0.0013
AT5G17230	PSY1	6.57927	14.53	1.14303	5e-05
AT5G17580	-	3.44616	8.84368	1.35966	5e-05
AT5G17600	ATL52	2.42386	7.69254	1.66615	5e-05
AT5G17650	-	0.299881	1.20741	2.00945	0.04625
AT5G17830	-	2.91861	11.9216	2.03023	5e-05
AT5G17850	CCX2	0.824622	2.20831	1.42114	0.00475
AT5G17860	CCX1	5.69375	13.1771	1.21058	5e-05
AT5G18020	SAUR20	1.32172	8.63111	2.70713	0.0034
AT5G18090	-	0.902678	6.02395	2.73843	0.0002
AT5G18180	-	0.997435	3.81441	1.93517	0.02045
AT5G18270	ANAC087	0.436505	1.45557	1.73751	0.01835
AT5G18290	SIP1-2	17.8143	50.853	1.5133	5e-05
AT5G18320	PUB46	0.52911	3.1204	2.56009	0.0009
AT5G18600	GRXS2	1.18292	26.6919	4.49597	5e-05
AT5G18840	-	0.747282	2.81845	1.91518	0.00025
AT5G19070	-	0.8943	4.74272	2.40688	0.0001
AT5G19090	-	6.3918	14.0542	1.1367	5e-05
AT5G19580	-	0.532876	1.68504	1.66091	0.00255
AT5G19730	PME53	3.15441	7.57981	1.26479	0.00035
AT5G20030	-	1.35972	6.52775	2.26327	5e-05
AT5G20110	-	5.23557	10.7079	1.03225	0.00235
AT5G20250	RFS6	10.474	25.5192	1.28477	5e-05
AT5G20420	CLSY2	0.554419	1.13692	1.03609	0.0107
AT5G20670	-	7.6594	25.6476	1.74352	5e-05
AT5G20710	BGAL7	3.10683	7.79871	1.32779	5e-05
AT5G20810	-	1.48249	6.31963	2.09182	0.0002
AT5G20935	-	25.7558	56.6516	1.13722	0.0042
AT5G21130	-	0.270793	2.8793	3.41045	0.0241
AT5G21430	ndhU	16.1778	35.7986	1.14589	5e-05
AT5G21900	-	7.13392	28.5159	1.999	5e-05
AT5G22020	-	92.7765	316.686	1.77122	5e-05
AT5G22200	-	2.02597	9.15359	2.17572	0.0008
AT5G22270	-	0.834096	9.15702	3.45659	0.00115
AT5G22300	NIT4	1.82975	5.14615	1.49185	0.00015
AT5G22390	-	1.48132	7.78077	2.39303	5e-05
AT5G23160	-	0.556219	8.62519	3.95483	0.00015
AT5G23170	-	2.17322	5.20881	1.26112	0.0017
AT5G23190	CYP86B1	8.35946	24.2862	1.53865	5e-05
AT5G23210	SCPL34	8.84358	23.6369	1.41834	5e-05
AT5G23240	-	2.15452	7.57297	1.81349	5e-05
AT5G23660	SWEET12	2.24887	8.33924	1.89072	5e-05
AT5G23700	-	2.48603	14.9453	2.58777	5e-05
AT5G23730	RUP2	1.83481	3.78281	1.04383	0.00785
AT5G24150	SQE5	6.32883	19.3569	1.61284	5e-05
AT5G24870	-	5.37043	11.6712	1.11985	5e-05
AT5G25250	FLOT1	0.701239	13.5222	4.26928	5e-05
AT5G25450	QCR7-2	2.10681	8.54752	2.02044	5e-05
AT5G25540	CID6	28.9712	58.8732	1.02299	5e-05
AT5G25620	YUC6	2.56684	7.67532	1.58023	5e-05
AT5G25790	TCX7	0.869834	2.48354	1.51359	0.0033
AT5G25840	-	2.67359	8.54306	1.67598	0.0007
AT5G25880	NADP-ME3	0.430722	1.50939	1.80914	0.0037
AT5G26660	MYB86	1.12402	2.49112	1.14813	0.02005
AT5G26730	-	30.6163	250.88	3.03463	5e-05
AT5G27200	ACP5	0.681681	17.975	4.72075	0.0397
AT5G27360	SFP2	0.54825	1.55682	1.50569	0.01205
AT5G27580	AGL89	0.499688	2.54873	2.35068	0.025
AT5G27610	ALY1	3.74821	7.60255	1.02028	5e-05
AT5G27940	WPP3	2.6201	25.9298	3.30691	5e-05
AT5G28030	DES1	1.18416	3.86784	1.70766	0.0018
AT5G35090	-	0.997161	9.30932	3.22278	0.0011
AT5G35100	CYP28	31.1918	66.5635	1.09356	5e-05
AT5G35410	CIPK24	1.53609	3.25378	1.08286	0.0056
AT5G35480	-	2.99394	27.7552	3.21264	0.0015
AT5G35740	-	14.1817	34.7969	1.29493	5e-05
AT5G36150	PEN3	0.0783667	1.07998	3.78462	0.01625
AT5G37260	RVE2	4.6628	11.413	1.29141	0.0002
AT5G37410	-	1.38875	3.87344	1.47983	0.00015
AT5G37420	-	0.506864	1.85862	1.87456	0.00895
AT5G37460	-	0.375516	1.42999	1.92906	0.00535
AT5G37470	-	0.773619	3.2591	2.07478	0.0004
AT5G37500	GORK	0.957486	1.95474	1.02965	0.0076
AT5G37650	-	0.229493	1.46483	2.67421	0.0088
AT5G37750	-	1.23435	2.47858	1.00576	0.0353
AT5G37920	-	0.40013	1.51629	1.922	0.01165
AT5G38005	-	0.680571	3.83598	2.49478	0.0237
AT5G38035	-	1.07953	2.42853	1.16968	5e-05
AT5G38060	-	4.66821	10.6413	1.18873	0.0042
AT5G38393	-	0.0306415	1.92165	5.97072	0.04425
AT5G38410	RBCS-3B	917.473	3286.22	1.84069	5e-05
AT5G38420	RBCS-2B	285.104	1429.3	2.32575	5e-05
AT5G38430	RBCS-1B	144.668	542.212	1.90611	5e-05
AT5G38490	-	0.51201	5.64993	3.46399	0.00015
AT5G38740	AGL77	0.23015	1.74541	2.92292	0.03465
AT5G38760	-	0.471213	5.30162	3.49198	0.038
AT5G38820	-	1.00158	2.40823	1.26569	0.01755
AT5G39860	PRE1	3.89658	8.07979	1.05211	0.01405
AT5G40040	RPP2E	13.545	209.756	3.95288	5e-05
AT5G40210	-	0.318879	1.25814	1.98021	0.0409
AT5G40260	SWEET8	45.3072	176.884	1.96499	5e-05
AT5G40470	-	4.16194	9.81458	1.23767	5e-05
AT5G40730	AGP24	10.9127	104.598	3.26078	5e-05
AT5G40880	ZFWD3	3.90464	8.34177	1.09516	0.00045
AT5G40940	FLA20	3.12204	8.68495	1.47603	5e-05
AT5G41030	TCP6	0.790727	3.5488	2.16608	0.0101
AT5G41050	-	15.5782	34.6025	1.15135	5e-05
AT5G41080	GDPD2	3.93421	7.97147	1.01877	0.001
AT5G41090	anac095	2.956	37.741	3.67441	5e-05
AT5G41130	-	3.11043	27.8907	3.1646	5e-05
AT5G41410	BEL1	2.33509	6.60581	1.50026	5e-05
AT5G41690	-	0.870626	2.3305	1.42052	0.00225
AT5G41800	-	4.69046	37.4982	2.99902	5e-05
AT5G42120	LECRKS6	0.80157	3.12997	1.96525	0.00025
AT5G42250	-	0.256264	0.908566	1.82596	0.0311
AT5G42390	-	6.32285	13.3951	1.08306	5e-05
AT5G42460	-	2.19463	11.2309	2.35543	5e-05
AT5G42630	KAN4	0.730865	1.80141	1.30145	0.0329
AT5G43170	AZF3	1.08847	6.01696	2.46674	0.00325
AT5G43420	ATL16	2.01274	7.51666	1.90093	5e-05
AT5G43450	-	0.164526	3.6033	4.45293	0.01905
AT5G43530	-	0.519723	1.27577	1.29556	0.0038
AT5G43660	-	4.29702	10.1361	1.23809	0.0002
AT5G43860	CLH2	2.09006	7.58374	1.85937	5e-05
AT5G44005	-	1.75985	5.74672	1.70729	0.0054
AT5G44130	FLA13	27.4489	65.2003	1.24813	5e-05
AT5G44260	-	1.00742	2.02993	1.01077	0.02625
AT5G44330	-	1.42874	9.90563	2.79351	5e-05
AT5G44350	-	0.299704	1.31186	2.13	0.0182
AT5G44530	-	22.4483	84.6082	1.91419	5e-05
AT5G44540	-	481.28	2523.43	2.39044	5e-05
AT5G44550	-	4.73203	30.8875	2.70649	5e-05
AT5G44580	-	4.85879	10.2477	1.07664	0.01965
AT5G44680	-	18.9739	51.0993	1.42929	5e-05
AT5G44690	-	0.110136	1.05981	3.26644	0.00835
AT5G44980	-	0.204934	2.67651	3.70712	0.004
AT5G45280	PAE11	8.13668	21.5932	1.40806	5e-05
AT5G45310	-	0.20248	1.01395	2.32413	0.0288
AT5G45550	MOB1A	6.02294	12.2838	1.02821	0.00085
AT5G45680	FKBP13	17.5422	43.5185	1.3108	5e-05
AT5G45880	-	0.595163	1.88475	1.66301	0.0317
AT5G45960	-	11.4634	25.3007	1.14214	5e-05
AT5G46110	TPT	25.8023	76.6663	1.57109	5e-05
AT5G46220	-	0.948903	3.6181	1.9309	0.00025
AT5G46230	-	1.23401	5.26187	2.09222	0.0114
AT5G46240	KAT1	0.797925	5.16372	2.69409	5e-05
AT5G46380	-	0.503313	2.26415	2.16944	0.00195
AT5G46640	AHL8	1.30338	6.6559	2.35237	5e-05
AT5G47050	-	4.97837	10.0873	1.0188	5e-05
AT5G47150	-	1.8011	9.68962	2.42756	5e-05
AT5G47330	-	0.895273	3.71433	2.0527	0.00115
AT5G47560	TDT	0.371054	1.14385	1.6242	0.00705
AT5G47610	ATL79	4.56961	9.87509	1.11172	0.0031
AT5G47800	-	6.16184	12.7653	1.05079	5e-05
AT5G47900	-	0.724258	2.28217	1.65583	0.00255
AT5G47920	-	1.52281	3.7788	1.31119	0.01665
AT5G48420	-	0.909858	6.60852	2.86061	0.0173
AT5G48950	DHNAT2	1.47689	6.54233	2.14724	0.00235
AT5G48980	-	0.30397	1.10696	1.86461	0.02765
AT5G49070	KCS20	0.380158	10.4805	4.78497	0.0001
AT5G49340	TBL4	0.674917	3.43773	2.34867	0.0013
AT5G49360	BXL1	0.500094	16.6465	5.05687	5e-05
AT5G49390	-	7.29736	16.3991	1.16817	5e-05
AT5G49448	CPuORF4	4.71042	18.1419	1.9454	5e-05
AT5G49730	FRO6	2.56502	6.84144	1.41533	5e-05
AT5G49740	FRO7	1.34214	3.17141	1.24059	0.00065
AT5G50160	FRO8	2.33698	5.22987	1.16213	5e-05
AT5G50210	QS	7.09139	18.1428	1.35526	5e-05
AT5G50335	-	0.846816	10.4236	3.62166	0.0008
AT5G50400	PAP27	2.16133	4.3375	1.00495	0.00195
AT5G50440	MEMB12	3.49106	7.65795	1.13329	0.00305
AT5G50450	-	2.97154	7.35862	1.30822	0.00045
AT5G50480	NFYC6	0.825606	10.4206	3.65785	0.00035
AT5G50950	FUM2	0.604096	1.68265	1.47788	0.0103
AT5G51210	OL3	0.745846	3.82727	2.35937	0.00575
AT5G51250	-	0.137255	2.64568	4.26871	0.0443
AT5G51260	-	3.8796	7.77469	1.00288	0.0013
AT5G51270	PUB53	0.766475	2.26902	1.56576	0.0014
AT5G51390	-	2.76393	12.8848	2.22087	0.03905
AT5G51530	-	0.443513	2.90853	2.71324	5e-05
AT5G51580	-	0.551102	7.50162	3.76681	0.0022
AT5G51720	NEET	98.1527	215.278	1.1331	5e-05
AT5G51830	-	17.4334	67.1412	1.94534	5e-05
AT5G51950	-	1.62238	59.0096	5.18476	5e-05
AT5G52000	IMPA8	0.358991	2.52828	2.81614	0.00575
AT5G52190	-	15.3601	31.5262	1.03737	5e-05
AT5G52250	RUP1	0.803698	4.23886	2.39895	5e-05
AT5G52340	ATEXO70A2	0.496117	2.04117	2.04065	0.0012
AT5G52890	-	2.78207	11.0105	1.98465	5e-05
AT5G53190	SWEET3	39.2173	118.206	1.59174	5e-05
AT5G53290	CRF3	0.385888	2.13336	2.46687	0.00645
AT5G53588	CPuORF50	2.94732	14.1953	2.26794	5e-05
AT5G53592	-	1.81394	11.5901	2.67569	5e-05
AT5G53700	-	1.79951	11.4389	2.66827	5e-05
AT5G54080	HGO	5.4157	11.4187	1.07618	0.00015
AT5G54730	ATG18F	2.27334	7.56632	1.73478	5e-05
AT5G55050	-	0.571376	1.40092	1.29386	0.0288
AT5G55430	-	1.85537	6.74393	1.86188	0.00225
AT5G55590	QRT1	1.49973	15.1119	3.33291	0.00145
AT5G55970	-	4.33893	11.711	1.43245	5e-05
AT5G56100	-	2.8938	6.72289	1.21611	0.01425
AT5G56110	AtMYB103	0.855342	8.16197	3.25434	5e-05
AT5G56150	UBC30	55.4954	194.289	1.80776	5e-05
AT5G56510	APUM12	0.213113	2.47127	3.53556	0.00075
AT5G56720	-	0.341921	1.38974	2.02308	0.035
AT5G56810	-	0.620167	1.50135	1.27553	0.04985
AT5G56970	CKX3	0.291508	1.56317	2.42286	0.0064
AT5G57040	-	13.9825	33.3281	1.25312	0.0005
AT5G57350	AHA3	3.08664	16.438	2.41293	5e-05
AT5G57420	IAA33	1.8519	6.31881	1.77065	0.01195
AT5G58260	ndhN	26.0132	55.3189	1.08853	5e-05
AT5G58310	MES18	2.07004	269.427	7.02409	5e-05
AT5G58390	PER67	0.392408	28.0144	6.15767	5e-05
AT5G58580	ATL63	0.235142	2.46018	3.38716	0.04675
AT5G59230	-	2.37991	9.01833	1.92196	0.00585
AT5G59240	RPS8B	9.74067	22.481	1.20661	5e-05
AT5G59290	UXS3	86.2572	193.349	1.16449	5e-05
AT5G59490	-	7.119	15.5231	1.12467	5e-05
AT5G59820	ZAT12	5.24748	19.3834	1.88513	5e-05
AT5G59845	GASA10	7.06197	172.093	4.60697	5e-05
AT5G60080	-	0.593096	5.54402	3.22459	0.00085
AT5G60090	-	0.39145	4.18945	3.41986	0.0038
AT5G60330	-	1.25756	4.3123	1.77783	0.03295
AT5G60610	-	0.32009	2.2005	2.78129	0.00385
AT5G60660	PIP2-4	0.683426	9.9913	3.86982	0.00015
AT5G60740	ABCG28	0.221849	2.1361	3.26732	5e-05
AT5G60850	DOF5.4	5.68583	14.0096	1.30097	5e-05
AT5G61260	-	1.06627	18.5349	4.1196	5e-05
AT5G61270	BHLH72	0.183326	1.9677	3.42403	0.0059
AT5G61340	-	2.00224	9.58992	2.2599	5e-05
AT5G61430	NAC100	0.477337	1.94126	2.02391	0.00595
AT5G61640	MSRA1	4.40919	11.8844	1.43048	0.0001
AT5G61660	-	4.79811	17.2755	1.84819	5e-05
AT5G61890	ERF114	0.276131	2.16541	2.97121	0.01915
AT5G61940	-	0.983671	2.84957	1.5345	0.0001
AT5G61950	-	1.18317	3.62259	1.61437	5e-05
AT5G62080	-	1333.62	2982.91	1.16137	5e-05
AT5G62430	CDF1	0.240737	0.927355	1.94567	0.0487
AT5G62720	-	7.02659	16.3878	1.22173	5e-05
AT5G62920	ARR6	1.97771	5.47252	1.46837	0.0023
AT5G63060	-	2.80105	6.79653	1.27883	0.0427
AT5G63080	-	0.702674	2.14327	1.60889	0.00795
AT5G63750	ARI13	0.89948	6.99866	2.95992	5e-05
AT5G63760	ARI15	1.68627	4.49241	1.41366	0.00025
AT5G64230	-	2.99525	6.15223	1.03843	0.00225
AT5G64510	TIN1	0.568164	2.84533	2.32422	0.00045
AT5G64660	PUB27	3.65366	7.46163	1.03015	0.0009
AT5G64870	FLOT3	6.71873	27.2968	2.02247	5e-05
AT5G65090	MRH3	2.40707	13.997	2.53977	5e-05
AT5G65205	-	6.76687	78.216	3.5309	5e-05
AT5G65660	-	21.0455	45.5685	1.11453	5e-05
AT5G65687	-	4.14105	9.96091	1.26628	5e-05
AT5G65870	PSK5	6.60202	17.19	1.38059	0.0012
AT5G66070	ATL27	5.86065	41.4999	2.82398	5e-05
AT5G66110	HIPP27	0.864884	7.01012	3.01886	0.00865
AT5G66400	RAB18	2.73658	15.6991	2.52024	5e-05
AT5G66690	UGT72E2	0.144272	31.5675	7.7735	0.00675
AT5G66710	-	2.0713	4.82893	1.22117	0.0395
AT5G66830	-	0.15706	1.28071	3.02756	0.0417
AT5G66870	LBD36	0.352275	4.22799	3.5852	0.00015
AT5G67050	-	0.277399	0.939813	1.76041	0.03145
AT5G67130	-	4.64109	11.6068	1.32244	5e-05
AT5G67190	ERF010	5.85076	11.7653	1.00784	0.0143
AT5G67370	-	3.7384	11.5716	1.6301	5e-05
ATCG00020	PSBA	125.309	258.629	1.04539	5e-05
ATCG00080	PSBI	4973.57	10555.8	1.08569	5e-05
ATCG00320	TRNFM	2817.2	6501.1	1.20642	0.0225
ATCG00340	PSAB	17.3639	158.487	3.1902	5e-05
ATCG00430	NDHK	48.7934	99.3161	1.02534	5e-05
ATCG00520	YCF4	21.8969	46.926	1.09966	5e-05
ATCG00550	PSBJ	66.3313	371.949	2.48734	0.02365
ATCG00580	PSBE	7.15641	74.26	3.37528	0.0013
ATCG00650	RPS18	572.94	1613.26	1.49352	5e-05
ATCG00720	PETB	74.1502	228.657	1.62467	5e-05
ATCG00790	RPL16	465.804	1105.44	1.24683	5e-05
ATCG00820	RPS19	2230.89	4658.49	1.06224	5e-05
ATCG01020	RPL32	12647	29641.6	1.22883	5e-05
ATCG01060	PSAC	49.4547	108.689	1.13602	0.00185
ATCG01070	NDHE	233.225	489.991	1.07103	5e-05
AT1G01690	ATPRD3	13.5443	6.24396	-1.11715	5e-05
AT1G02930	GSTF6	28.6715	1.63721	-4.13031	5e-05
AT1G03220	-	12.0232	3.73737	-1.68573	5e-05
AT1G03230	-	33.1771	15.137	-1.13211	5e-05
AT1G03700	-	41.7585	1.46882	-4.82934	5e-05
AT1G03746	-	18115.8	8377.18	-1.11271	5e-05
AT1G03840	MGP	4.65611	1.91553	-1.28138	0.00055
AT1G04425	-	46.825	14.9277	-1.64928	5e-05
AT1G04760	VAMP726	5.27199	2.13909	-1.30135	0.0157
AT1G05135	-	91.787	45.5516	-1.01079	5e-05
AT1G05835	-	688.679	330.475	-1.05929	5e-05
AT1G08500	ENODL18	3.17031	1.4858	-1.09338	0.0376
AT1G09740	-	4.32849	1.53841	-1.49242	0.00695
AT1G10220	-	14.069	1.22929	-3.51663	0.00065
AT1G10417	-	3.12985	1.46346	-1.09671	0.00535
AT1G10710	PHS1	3.01773	0.989983	-1.60799	0.00305
AT1G10900	PIP5K7	1.45268	0.647088	-1.16669	0.01135
AT1G10980	-	16.2706	4.46466	-1.86564	5e-05
AT1G10990	-	4.33009	0.982896	-2.13929	0.00325
AT1G11125	-	24.0055	10.5073	-1.19197	5e-05
AT1G11730	B3GALT1	3.3349	1.62404	-1.03806	0.02335
AT1G12015	-	3427.28	1620.44	-1.08067	0.01235
AT1G12805	-	18.2363	1.9289	-3.24096	0.00015
AT1G13290	WIP6	9.159	4.05219	-1.17649	0.0001
AT1G13420	SOT8	4.28621	1.28467	-1.73831	0.00115
AT1G13710	CYP78A5	152.639	25.1333	-2.60245	5e-05
AT1G14750	SDS	3.94094	1.35864	-1.53637	0.00015
AT1G15870	-	9.34174	4.38625	-1.0907	0.0017
AT1G16070	TULP8	9.38629	2.40024	-1.96738	5e-05
AT1G16640	-	48.1773	17.843	-1.43299	5e-05
AT1G18140	LAC1	30.6043	14.4709	-1.08058	5e-05
AT1G18250	ATLP-1	339.824	143.921	-1.23951	5e-05
AT1G18370	NACK1	12.4212	5.85272	-1.08563	5e-05
AT1G19376	-	3161.35	1422.79	-1.15182	0.01845
AT1G21250	WAK1	16.8417	7.95561	-1.08199	5e-05
AT1G21310	EXT3	272.407	109.099	-1.32013	5e-05
AT1G21520	-	9.54224	4.54439	-1.07024	0.00975
AT1G22480	-	5.33775	2.64972	-1.01039	0.0142
AT1G23000	-	26.5557	12.3103	-1.10915	5e-05
AT1G24090	-	3.55006	1.50105	-1.24187	0.00515
AT1G26760	ATXR1	7.5401	3.70168	-1.0264	0.0318
AT1G27020	-	4.07682	1.5332	-1.4109	0.00265
AT1G27670	-	1.90927	0.249642	-2.93509	0.04125
AT1G28190	-	17.4086	8.33486	-1.06257	0.0001
AT1G28360	ERF12	19.595	9.70199	-1.01413	0.00015
AT1G30950	UFO	1.09029	0.241324	-2.17568	0.0329
AT1G33790	JAL4	6.01159	1.28096	-2.23052	5e-05
AT1G34355	PS1	3.82085	1.35342	-1.49729	5e-05
AT1G36060	ERF055	1.50839	0.157501	-3.25957	0.01235
AT1G37150	HCS2	1.55321	0.528948	-1.55405	0.0313
AT1G43765	-	63.8378	28.0292	-1.18748	5e-05
AT1G43800	S-ACP-DES6	9.47815	2.04238	-2.21436	5e-05
AT1G44970	PER9	633.75	152.11	-2.0588	5e-05
AT1G45120	-	1.37722	0.678698	-1.02091	0.00465
AT1G47655	DOF1.6	13.3899	3.35839	-1.99531	5e-05
AT1G48180	-	2.3379	0.698153	-1.7436	0.0295
AT1G49230	ATL78	4.57513	1.6322	-1.487	0.0074
AT1G50240	TIO	6.4651	2.94009	-1.13681	5e-05
AT1G51670	-	23.5481	11.4986	-1.03415	5e-05
AT1G52400	BGLU18	708.6	341.01	-1.05516	5e-05
AT1G53140	DRP5A	13.7106	6.52557	-1.07112	5e-05
AT1G53260	-	1.31254	0.509414	-1.36545	0.03745
AT1G53860	-	14.5809	4.86229	-1.58437	5e-05
AT1G54010	GLL23	21.9251	7.53204	-1.54147	5e-05
AT1G55580	SCL18	1.85568	0.565463	-1.71444	0.0054
AT1G56650	MYB75	12.2233	2.7636	-2.14501	5e-05
AT1G57820	ORTH2	52.3871	23.3435	-1.16619	5e-05
AT1G59960	-	10.0596	4.46472	-1.17194	0.0002
AT1G60460	-	1.66653	0.449231	-1.89132	0.0063
AT1G61415	-	5.11282	2.00959	-1.34721	0.00245
AT1G62670	RPF2	0.951915	0.365738	-1.38002	0.0404
AT1G62810	-	3.05038	1.32512	-1.20286	0.0005
AT1G63020	NRPD1	2.32937	0.775623	-1.58651	5e-05
AT1G63650	BHLH2	8.76204	4.00321	-1.13011	5e-05
AT1G66390	MYB90	6.85943	2.05167	-1.74129	0.0004
AT1G67370	ASY1	3.65597	0.620277	-2.55927	0.00205
AT1G68470	-	2.70401	1.20152	-1.17024	0.0078
AT1G69180	CRC	247.318	108.971	-1.18243	5e-05
AT1G70510	KNAT2	13.6073	6.65578	-1.0317	5e-05
AT1G71691	-	1.82089	0.384641	-2.24306	0.0113
AT1G72250	-	24.004	10.3451	-1.21433	5e-05
AT1G72260	THI2.1	541.534	128.087	-2.07992	5e-05
AT1G72810	TS2	62.5215	30.7372	-1.02437	5e-05
AT1G73890	-	82.9049	4.79449	-4.11201	5e-05
AT1G74140	-	3.2898	0.721307	-2.18931	0.00085
AT1G74460	-	16.0147	4.95305	-1.69301	5e-05
AT1G75780	TUBB1	20.5064	8.57563	-1.25776	5e-05
AT1G76500	AHL29	4.00218	1.91456	-1.06378	0.01865
AT1G76790	-	40.0575	19.8781	-1.0109	0.0003
AT1G77110	PIN6	9.8342	4.19823	-1.22803	5e-05
AT1G80100	AHP6	3.3882	1.31976	-1.36024	0.042
AT1G80120	-	9.78276	4.87246	-1.00559	0.0025
AT2G01905	CYCJ18	1.22802	0.602338	-1.02768	0.0249
AT2G03020	-	17.5028	4.40288	-1.99107	5e-05
AT2G03980	-	4.04714	1.67856	-1.26968	0.002
AT2G04450	NUDT6	2.35807	0.956058	-1.30243	0.01545
AT2G07170	-	11.9038	5.27239	-1.17489	5e-05
AT2G14210	ANR1	2.75697	0.506909	-2.44329	0.00575
AT2G15760	-	2.19806	0.525745	-2.0638	0.00635
AT2G16210	-	126.141	26.4388	-2.25431	5e-05
AT2G17490	-	1.41777	0.40989	-1.79032	0.0009
AT2G17620	CYCB2-1	5.1271	2.4641	-1.05708	0.002
AT2G17770	BZIP27	20.3593	8.20913	-1.31039	5e-05
AT2G18100	-	2.2776	0.901887	-1.33649	0.0018
AT2G18150	PER15	12.0532	0.886879	-3.76453	5e-05
AT2G19930	RDR5	3.79301	1.88234	-1.01081	0.0006
AT2G21060	CSP4	611.735	250.374	-1.28882	5e-05
AT2G21100	DIR23	27.5457	1.96948	-3.80594	5e-05
AT2G22140	EME1B	6.3299	2.76264	-1.19614	0.0001
AT2G22170	-	228.795	109.379	-1.06471	5e-05
AT2G22540	SVP	11.0018	3.19237	-1.78505	5e-05
AT2G22590	UGT91A1	1.45502	0.426291	-1.77113	0.013
AT2G23300	-	1.39555	0.657072	-1.08671	0.0185
AT2G24300	CBP60E	1.04452	0.50818	-1.03942	0.0453
AT2G24320	-	5.52951	1.59688	-1.7919	0.00575
AT2G24600	-	3.21521	1.42071	-1.1783	0.00185
AT2G25260	-	3.54046	1.47184	-1.26632	0.00745
AT2G26180	IQD6	49.101	20.4424	-1.26419	5e-05
AT2G26400	ARD1	50.7425	22.1989	-1.19271	5e-05
AT2G26690	NPF6.2	8.75276	3.37047	-1.37679	5e-05
AT2G27035	ENODL20	182.899	1.91576	-6.57699	5e-05
AT2G28090	-	13.5779	2.9249	-2.2148	5e-05
AT2G30860	GSTF9	977.057	385.26	-1.34261	5e-05
AT2G30900	TBL43	5.26895	2.61639	-1.00994	0.0305
AT2G31160	LSH3	9.24296	2.27937	-2.01972	5e-05
AT2G31751	-	7.45739	2.48896	-1.58313	0.0399
AT2G32350	-	17.4682	0.68142	-4.68004	0.00155
AT2G33793	-	5.80572	2.7355	-1.08567	0.0016
AT2G34500	CYP710A1	0.900706	0.293568	-1.61736	0.0225
AT2G34870	MEE26	37.3909	0.312194	-6.9041	0.0404
AT2G35300	LEA18	20.2465	8.72447	-1.21453	0.0018
AT2G35382	-	110639	40498.3	-1.44993	5e-05
AT2G39880	MYB25	2.64167	1.30005	-1.02288	0.04855
AT2G41180	SIB2	9.81159	4.62597	-1.08473	0.00315
AT2G41360	-	1.2551	0.384545	-1.70658	0.0371
AT2G41940	ZFP8	4.23126	1.26721	-1.73943	0.0012
AT2G42340	-	3.13969	0.715855	-2.13288	0.00505
AT2G42610	LSH10	9.96956	3.89997	-1.35407	0.0001
AT2G42980	-	1.01827	0.383482	-1.40889	0.04135
AT2G43610	-	24.0664	3.78369	-2.66915	5e-05
AT2G43620	-	25.1443	11.789	-1.09279	5e-05
AT2G44190	EDE1	3.32681	1.30175	-1.35369	0.00105
AT2G44790	UCC2	43.332	12.4414	-1.80029	5e-05
AT2G44840	ERF13	4.44161	2.01177	-1.14261	0.0183
AT2G45930	-	2.09241	0.890684	-1.23218	0.01975
AT2G46400	WRKY46	4.9294	2.25489	-1.12836	0.00415
AT2G46410	CPC	4.18938	0.906073	-2.20904	0.01235
AT3G01316	-	5349.99	2465.94	-1.1174	0.03445
AT3G01516	-	4.66785	0.999367	-2.22367	0.0088
AT3G02000	GRXC7	14.6181	2.74216	-2.41438	5e-05
AT3G05152	-	5.80137	2.21201	-1.39104	0.00965
AT3G05650	AtRLP32	1.64905	0.487871	-1.75706	0.00075
AT3G05690	NFYA2	29.8865	13.7913	-1.11573	5e-05
AT3G05936	-	4.51212	1.37138	-1.71818	0.006
AT3G06020	FAF4	6.09693	2.07611	-1.5542	0.0035
AT3G07195	-	1.34149	0.334202	-2.00504	0.04255
AT3G10040	-	23.5688	9.82034	-1.26303	5e-05
AT3G11600	-	25.826	11.9819	-1.10797	5e-05
AT3G12970	-	21.1917	6.32109	-1.74526	5e-05
AT3G13170	SPO11-1	1.23062	0.226205	-2.44368	0.0378
AT3G13610	F6'H1	13.2635	3.31671	-1.99964	0.0232
AT3G15170	NAC054	2.11756	0.807129	-1.39153	0.0361
AT3G15650	-	21.2213	9.77423	-1.11846	0.0154
AT3G16400	NSP1	44.1552	16.5542	-1.41539	5e-05
AT3G17010	-	88.1865	5.67142	-3.95878	5e-05
AT3G17225	-	4.06486	1.66032	-1.29174	0.0479
AT3G17360	POK1	6.11454	2.49107	-1.29548	5e-05
AT3G17609	HYH	19.7507	9.84593	-1.0043	0.00315
AT3G17830	-	1.77035	0.882122	-1.00498	0.02975
AT3G18880	-	14.9311	6.19969	-1.26805	0.00165
AT3G19050	POK2	5.48024	2.68736	-1.02805	5e-05
AT3G19184	-	5.72779	0.647724	-3.14453	0.0001
AT3G19270	CYP707A4	1.21974	0.494344	-1.30298	0.02805
AT3G20150	-	22.2184	10.3557	-1.10133	5e-05
AT3G21020	-	3.01644	1.36727	-1.14155	0.0145
AT3G21950	-	3.91745	0.984807	-1.992	0.00065
AT3G22090	-	6.02757	2.26138	-1.41437	0.017
AT3G22540	-	17.9019	5.54071	-1.69197	0.00045
AT3G22560	-	3.53246	1.35838	-1.37879	0.0347
AT3G22600	-	10.3121	4.7044	-1.13226	0.0039
AT3G23290	LSH4	16.4869	6.11481	-1.43094	0.0001
AT3G23670	KIN12B	10.7295	5.22291	-1.03866	5e-05
AT3G24332	-	3.30719	0.969116	-1.77087	0.0008
AT3G25180	CYP82G1	1.21327	0.37512	-1.69348	0.01235
AT3G25640	-	16.4423	4.16794	-1.98	5e-05
AT3G25760	AOC1	4.02837	1.46355	-1.46072	0.0038
AT3G25780	AOC3	40.0873	15.0262	-1.41567	5e-05
AT3G26140	-	1.22863	0.187897	-2.70904	0.0198
AT3G27415	-	6.67194	1.97047	-1.75956	0.00235
AT3G27730	MER3	1.23714	0.279881	-2.14412	0.00035
AT3G28350	-	2.26548	0.686273	-1.72296	0.0255
AT3G28470	ATMYB35	12.368	4.09464	-1.59481	5e-05
AT3G28560	-	7.02158	3.21533	-1.12683	0.0004
AT3G28580	-	9.22557	4.49907	-1.03601	5e-05
AT3G46940	DUT	684.15	341.327	-1.00316	5e-05
AT3G48350	CEP3	6.86911	3.36684	-1.02873	0.00185
AT3G48700	CXE13	6.74089	2.95752	-1.18855	0.001
AT3G50230	-	1.71339	0.813858	-1.074	0.01905
AT3G50410	DOF3.4	17.8436	6.91844	-1.36689	5e-05
AT3G50420	PCMP-E85	1.35769	0.589206	-1.20431	0.01495
AT3G50870	GATA18	11.0398	5.20633	-1.08437	0.00015
AT3G50930	BCS1	5.04145	1.81583	-1.47321	5e-05
AT3G54180	CDKB1-1	38.1048	18.6932	-1.02746	5e-05
AT3G54490	NRPE5C	10.0287	4.28864	-1.22554	0.0141
AT3G54630	-	7.10035	3.32575	-1.09421	0.0007
AT3G55240	-	9.57952	3.79615	-1.33542	0.00365
AT3G55560	AHL15	40.385	18.317	-1.14064	5e-05
AT3G55660	ROPGEF6	22.4756	10.0664	-1.15882	5e-05
AT3G57440	-	1.48855	0.501916	-1.5684	0.049
AT3G57500	-	14.4544	5.42402	-1.41407	5e-05
AT3G58193	-	6915.97	3069.89	-1.17175	0.0077
AT3G58770	-	4.89709	2.1125	-1.21298	5e-05
AT3G58810	MTPA2	1.73256	0.755895	-1.19665	0.01545
AT3G59765	-	157.535	75.7485	-1.05638	5e-05
AT3G60280	UCC3	11.3654	2.26105	-2.32958	5e-05
AT3G60670	-	3.08349	0.860891	-1.84066	0.00765
AT3G60900	FLA10	24.3264	10.9922	-1.14604	5e-05
AT3G61190	BAP1	2.94277	1.29406	-1.18527	0.0307
AT3G61198	-	12.1968	5.80707	-1.07062	0.00495
AT3G63010	GID1B	22.035	9.11448	-1.27356	5e-05
AT3G63280	NEK4	1.27802	0.562612	-1.18369	0.02475
AT3G63440	CKX6	12.1579	5.59029	-1.12089	0.0003
AT4G01700	-	21.6976	3.31182	-2.71184	0.00155
AT4G02810	FAF1	13.6267	6.07232	-1.16612	0.0001
AT4G03100	ROPGAP2	60.3814	28.6244	-1.07686	5e-05
AT4G03330	SYP123	9.90562	4.47056	-1.14779	0.00035
AT4G09820	TT8	1.49598	0.170134	-3.13634	0.007
AT4G10150	ATL7	3.3673	0.294505	-3.51523	0.0423
AT4G11190	DIR13	146.283	22.1776	-2.72159	5e-05
AT4G11300	-	10.8303	4.37882	-1.30646	5e-05
AT4G11911	-	2.96324	0.597791	-2.30947	0.01055
AT4G12870	-	16.4135	6.36185	-1.36737	5e-05
AT4G13190	-	1.52408	0.392785	-1.95613	0.04415
AT4G13600	-	3.57028	0.588399	-2.60117	0.007
AT4G13996	-	4.44065	0.315087	-3.81695	0.0164
AT4G14090	UGT75C1	4.5335	1.64715	-1.46065	0.0313
AT4G14103	-	1.44997	0.634739	-1.19178	0.04815
AT4G14104	-	2.91907	0.856881	-1.76834	0.032
AT4G14365	XBAT34	3.22294	1.26273	-1.35183	0.0037
AT4G15140	-	100.133	47.286	-1.08243	5e-05
AT4G15480	UGT84A1	24.7572	9.33318	-1.40741	5e-05
AT4G16050	-	1.05956	0.349866	-1.59859	0.01495
AT4G16270	PER40	141.018	65.2723	-1.11133	5e-05
AT4G16550	-	2.24963	0.455786	-2.30326	0.0002
AT4G17280	-	26.4785	13.176	-1.00691	0.0005
AT4G17490	ERF6	5.28988	2.04343	-1.37224	0.0033
AT4G17800	AHL23	1.01217	0.19918	-2.34531	0.0303
AT4G18197	PUP7	1.71398	0.749988	-1.19241	0.02415
AT4G21220	LPXD2	3.43021	1.56001	-1.13674	0.0198
AT4G21850	MSRB9	16.1297	3.08846	-2.38476	5e-05
AT4G22880	LDOX	3.45823	0.712431	-2.27921	0.0019
AT4G24110	-	30.7862	9.41259	-1.70962	5e-05
AT4G24150	GRF8	1.68339	0.650692	-1.37133	0.0209
AT4G24265	-	18.9058	7.05225	-1.42267	0.0004
AT4G25160	PUB35	1.32388	0.570884	-1.2135	0.00795
AT4G25240	SKS1	48.3902	22.5615	-1.10085	5e-05
AT4G26660	-	24.1499	11.294	-1.09647	5e-05
AT4G27810	-	1.80751	0.283329	-2.67345	0.03255
AT4G28950	ARAC7	27.5071	12.7015	-1.1148	5e-05
AT4G29270	-	5.31785	0.962777	-2.46557	0.00035
AT4G30250	-	49.7205	24.7232	-1.00797	5e-05
AT4G31020	-	8.08502	3.51482	-1.2018	0.01075
AT4G31500	CYP83B1	12.3218	5.49243	-1.16569	5e-05
AT4G31610	REM1	15.9634	7.30232	-1.12834	5e-05
AT4G31690	REM9	2.56653	0.422746	-2.60196	0.0014
AT4G31805	POLAR	3.5009	1.71131	-1.03262	0.0124
AT4G32540	YUC1	1.94573	0.603514	-1.68885	0.0126
AT4G32950	-	1.62635	0.493994	-1.71907	0.0349
AT4G33070	PDC1	3.50801	0.85943	-2.0292	5e-05
AT4G34400	-	149.964	44.2608	-1.76051	5e-05
AT4G35030	-	1.73331	0.856977	-1.0162	0.03175
AT4G35620	CYCB2-2	16.4628	7.84225	-1.06987	5e-05
AT4G35730	-	17.2002	8.58488	-1.00256	5e-05
AT4G35900	FD	9.20443	2.6861	-1.77681	5e-05
AT4G36610	-	5.30454	1.27544	-2.05623	0.0001
AT4G37390	YDK1	7.84809	3.22521	-1.28295	5e-05
AT4G37580	HLS1	2.79153	0.700617	-1.99436	0.00025
AT4G37870	PCKA	65.8203	28.7661	-1.19416	5e-05
AT4G38070	BHLH131	8.89624	3.85672	-1.20582	5e-05
AT5G01881	-	59.9381	26.0734	-1.20089	0.017
AT5G02200	FHL	4.10956	1.72837	-1.24957	0.027
AT5G02430	-	2.27446	1.02061	-1.15609	0.00265
AT5G03150	JKD	16.6121	7.06216	-1.23406	5e-05
AT5G03350	-	44.473	16.4507	-1.43478	5e-05
AT5G03790	ATHB-51	7.98372	3.86434	-1.04684	0.01125
AT5G05460	ENGASE1	4.35084	1.75682	-1.30833	0.0002
AT5G06380	-	5.63793	1.80838	-1.64047	0.00155
AT5G06540	PCMP-H88	0.987941	0.332565	-1.57079	0.0231
AT5G06650	GIS2	3.88301	0.96662	-2.00615	0.03165
AT5G06730	PER54	1.65461	0.16179	-3.3543	0.0167
AT5G09420	OM64	8.05111	3.99848	-1.00974	5e-05
AT5G09780	REM23	3.8624	0.521969	-2.88746	0.00305
AT5G09970	CYP78A7	24.2379	9.47699	-1.35476	5e-05
AT5G10170	IPS3	91.3146	16.5248	-2.46621	5e-05
AT5G10760	-	2.16475	0.711494	-1.60528	0.00325
AT5G10830	-	17.912	8.09617	-1.14561	0.0443
AT5G11590	DREB3	2.68919	0.838827	-1.68073	0.00705
AT5G11930	GRXC10	14.1173	6.3622	-1.14987	0.0011
AT5G12030	HSP17.7	1.68246	0.0741959	-4.50309	0.01615
AT5G12970	-	4.91323	2.45421	-1.00141	0.00015
AT5G14070	GRXC8	65.2585	11.9379	-2.45062	5e-05
AT5G15720	GLIP7	26.834	5.48042	-2.2917	5e-05
AT5G17160	-	40.9908	17.855	-1.19897	5e-05
AT5G17800	AtMYB56	17.0511	7.01302	-1.28176	5e-05
AT5G23000	RAX1	1.78029	0.147319	-3.5951	0.0394
AT5G23820	-	15.9846	6.15195	-1.37757	0.00015
AT5G24860	FPF1	74.2236	5.99839	-3.62923	5e-05
AT5G24910	CYP714A1	4.47464	1.91236	-1.22642	0.0011
AT5G25090	ENODL13	418.334	194.77	-1.10288	5e-05
AT5G25310	-	1.27537	0.161356	-2.98259	0.0147
AT5G25950	-	23.9897	5.858	-2.03394	5e-05
AT5G27420	ATL31	4.0067	1.96067	-1.03107	0.0067
AT5G28640	GIF1	192.587	92.6235	-1.05606	5e-05
AT5G36001	-	7.35631	0.569358	-3.69157	0.02765
AT5G36910	THI2.2	8.35931	3.32529	-1.3299	0.0028
AT5G37860	-	3.25063	0.659753	-2.30072	0.027
AT5G39240	-	63.059	30.8636	-1.0308	0.0022
AT5G39330	-	11.6267	4.04906	-1.52179	0.00035
AT5G41471	SNOR108	34272.2	12799	-1.42101	5e-05
AT5G41890	-	35.1236	9.79632	-1.84213	5e-05
AT5G42830	-	0.920143	0.222643	-2.04712	0.0465
AT5G43245	-	37.4894	4.60692	-3.02461	0.0261
AT5G44286	-	2408.76	819.269	-1.55588	0.02335
AT5G45276	-	4.18737	1.62011	-1.36996	0.00075
AT5G46600	ALMT13	1.52771	0.505291	-1.59619	0.0077
AT5G47380	-	2.58033	1.20638	-1.09687	0.00585
AT5G47510	SFH11	1.59943	0.50937	-1.65077	0.03455
AT5G47590	-	60.6117	21.0988	-1.52243	5e-05
AT5G47600	HSP14.7	751.446	190.88	-1.977	5e-05
AT5G48320	-	1.03961	0.350583	-1.56822	0.0055
AT5G48390	ZIP4	1.08026	0.232096	-2.21858	0.0025
AT5G48540	CRRSP55	3.93223	0.908376	-2.11399	0.0042
AT5G49152	-	27.2233	11.6225	-1.22792	0.01085
AT5G49525	-	4.24353	1.38182	-1.61869	0.04795
AT5G49560	-	6.00249	2.84446	-1.07741	0.0128
AT5G50012	CPuORF36	9.3029	4.40012	-1.08014	5e-05
AT5G50090	-	24.6694	10.9213	-1.17558	5e-05
AT5G51174	SNOR30	673.949	287.379	-1.22968	0.02235
AT5G51190	ERF105	5.52834	1.47094	-1.91011	0.0048
AT5G51330	DYAD	1.50394	0.40474	-1.89368	0.00335
AT5G51440	HSP23.5	8.35304	4.01207	-1.05795	0.0035
AT5G52600	MYB82	63.0374	13.0433	-2.2729	5e-05
AT5G52750	-	9.44634	1.02101	-3.20976	0.0013
AT5G52760	-	3.30334	1.24161	-1.41171	0.04695
AT5G54400	-	4.61007	0.948116	-2.28165	0.00085
AT5G54510	GH3.6	8.01398	2.8877	-1.4726	5e-05
AT5G55330	AT6	7.88071	3.62188	-1.12159	0.00185
AT5G55340	AT5	23.41	9.66978	-1.27557	5e-05
AT5G55450	-	199.115	85.1593	-1.22537	5e-05
AT5G56300	GAMT2	3.40709	0.394975	-3.10871	0.00115
AT5G57720	-	75.6876	13.3472	-2.50352	5e-05
AT5G57785	-	46.6263	20.8923	-1.15818	5e-05
AT5G58280	-	8.74638	4.09601	-1.09447	0.0039
AT5G58495	-	343.211	49.4766	-2.79428	0.0348
AT5G58670	PLC1	1.90194	0.588733	-1.69179	0.0023
AT5G59305	CLE46	25.8653	3.17629	-3.0256	5e-05
AT5G60650	-	48.1997	18.8587	-1.3538	5e-05
AT5G60930	-	15.2131	7.00702	-1.11844	5e-05
AT5G61800	PCMP-E8	3.15093	1.22346	-1.36481	0.0029
AT5G61850	LFY	6.30288	0.732949	-3.10423	5e-05
AT5G61865	-	3.17853	1.3826	-1.20098	0.00775
AT5G62230	ERL1	19.6873	9.12687	-1.10907	5e-05
AT5G64910	-	20.6731	10.0509	-1.04043	0.0129
AT5G66390	PER72	18.1762	3.19475	-2.50827	5e-05
AT5G66562	-	3236.4	1251.61	-1.3706	0.02275
AT5G66564	-	13020.8	5715.91	-1.18776	0.0002
AT5G66840	-	2.20493	0.964427	-1.19299	0.0119
AT5G67020	-	1.41649	0.65324	-1.11663	0.04935
AT5G67460	-	29.2961	8.31543	-1.81685	5e-05

## Sheet: 05=Day5_WW_M-L
INC= 1625, DEC=1104
Gene_id	gene	512	513	log2(fold_change)	p_value
AT1G01470	LEA14	9.8134	31.6071	1.68742	5e-05
AT1G01580	FRO2	0.0701524	1.49783	4.41624	0.0172
AT1G01750	ADF10	2.90792	7.2708	1.32213	0.0083
AT1G01770	-	3.99251	13.4741	1.75482	5e-05
AT1G01780	PLIM2B	7.04667	66.7035	3.24275	5e-05
AT1G01980	-	0.158566	1.11004	2.80746	0.00665
AT1G02010	SEC1A	3.48935	8.11333	1.21734	5e-05
AT1G02040	-	15.2151	39.8139	1.38777	5e-05
AT1G02660	-	5.13196	13.5309	1.39867	5e-05
AT1G02790	PGA3	0.161562	314.444	10.9265	0.0028
AT1G02950	GSTF4	20.4188	41.3154	1.01678	5e-05
AT1G03050	-	0.38469	17.8915	5.53943	5e-05
AT1G03070	-	1.13741	6.43234	2.49959	5e-05
AT1G03120	ATRAB28	1.03857	3.52143	1.76156	0.0256
AT1G03870	FLA9	33.1648	96.2906	1.53774	5e-05
AT1G04040	-	6.70091	27.5802	2.04121	5e-05
AT1G04470	-	0.0643553	4.20156	6.02872	0.0117
AT1G04500	-	0.634375	5.81704	3.19688	5e-05
AT1G04580	AAO4	0.131947	3.08202	4.54584	5e-05
AT1G04610	YUC3	0.298498	2.26763	2.92539	0.0009
AT1G04760	VAMP726	2.08867	5.57047	1.41521	0.0067
AT1G04890	-	0.621146	6.50378	3.38827	5e-05
AT1G04920	SPS3	1.10011	4.22579	1.94158	5e-05
AT1G05040	-	0.856453	4.3487	2.34414	0.0005
AT1G05100	MAPKKK18	4.41583	12.3774	1.48695	5e-05
AT1G05290	-	0.401908	5.16397	3.68354	0.00025
AT1G05340	-	5.05266	29.3131	2.53643	5e-05
AT1G05450	-	0.522705	21.9394	5.39138	0.045
AT1G05550	-	8.72957	22.5565	1.36956	5e-05
AT1G05577	-	0.636854	10.5218	4.04628	5e-05
AT1G05680	UGT74E2	2.22995	13.0778	2.55204	5e-05
AT1G05780	-	11.4773	23.2077	1.01583	0.00015
AT1G05820	SPPL5	1.6938	3.7881	1.16121	0.00055
AT1G06260	-	0.756875	17.1772	4.5043	0.022
AT1G06265	-	4.6763	98.6671	4.39913	5e-05
AT1G06350	-	46.1363	101.225	1.13359	5e-05
AT1G06430	FTSH8	13.2844	27.8399	1.06742	5e-05
AT1G06570	PDS1	5.21837	12.5999	1.27174	5e-05
AT1G06620	-	0.683186	3.33673	2.28808	0.0001
AT1G07120	-	0.564421	2.56938	2.18657	0.0017
AT1G07590	-	93.4831	395.427	2.08064	5e-05
AT1G07610	MT1C	0.51226	15.5178	4.92091	0.03865
AT1G08170	-	0.546484	5.33081	3.2861	0.0028
AT1G08340	ROPGAP5	6.30408	25.697	2.02724	5e-05
AT1G08500	ENODL18	1.45057	5.95647	2.03783	0.0001
AT1G08670	-	1.03071	2.99479	1.53881	0.01475
AT1G08730	XI-C	0.576264	6.41957	3.47768	5e-05
AT1G09155	PP2B15	0.47371	4.60158	3.28005	0.00025
AT1G09440	-	0.554319	1.53705	1.47137	0.00915
AT1G10140	-	0.68666	3.56016	2.37427	0.00375
AT1G10385	EXO84A	0.133746	1.05406	2.97839	0.0051
AT1G10770	-	0.748982	189.597	7.98379	5e-05
AT1G11080	SCPL31	0.970448	2.72712	1.49066	0.00055
AT1G11190	ENDO1	1.97548	37.9178	4.2626	5e-05
AT1G11362	-	0.264756	2.15038	3.02185	0.047
AT1G11410	-	2.19229	4.95044	1.17511	5e-05
AT1G11545	XTH8	2.35888	7.33835	1.63735	0.00015
AT1G11570	NTL	0.791353	7.49571	3.24367	0.0039
AT1G11580	PME18	9.0759	21.7948	1.26387	5e-05
AT1G11610	CYP71A18	0.102298	1.49986	3.87398	0.00565
AT1G11740	-	0.481155	3.44393	2.83948	5e-05
AT1G11780	-	5.47393	14.0767	1.36266	5e-05
AT1G11990	-	0.51445	2.78737	2.4378	0.0001
AT1G12080	-	250.984	915.564	1.86707	5e-05
AT1G12090	ELP	1020.19	2414.81	1.24307	5e-05
AT1G12240	BFRUCT4	9.02457	23.3251	1.36995	5e-05
AT1G12640	LPLAT1	4.55492	9.94165	1.12606	5e-05
AT1G12780	UGE1	19.3058	62.3737	1.6919	5e-05
AT1G13130	-	0.124949	2.2394	4.1637	0.00555
AT1G13150	CYP86C4	6.72857	26.3682	1.97043	5e-05
AT1G13420	SOT8	1.25357	2.96397	1.24149	0.0092
AT1G13830	-	0.409849	6.67918	4.02651	0.001
AT1G13890	SNAP30	0.441849	4.21049	3.25236	0.0064
AT1G13950	ELF5A-1	6.47492	33.6224	2.37649	5e-05
AT1G13970	-	0.898072	14.4663	4.00972	5e-05
AT1G13990	-	4.74845	12.984	1.45121	5e-05
AT1G14182	SCRL28	1.46838	50.5461	5.1053	0.03865
AT1G14280	PKS2	8.05426	25.6835	1.67302	5e-05
AT1G14420	AT59	0.0750987	4.46494	5.89371	0.0476
AT1G14860	NUDT18	1.4303	8.32097	2.54044	5e-05
AT1G15350	-	8.08758	18.702	1.20941	5e-05
AT1G15360	WIN1	36.2662	79.9537	1.14054	5e-05
AT1G15415	-	15.6448	478.508	4.93479	5e-05
AT1G15580	IAA5	0.37462	5.44501	3.86144	0.0239
AT1G15670	-	7.92676	24.999	1.65707	5e-05
AT1G16360	ALIS4	0.301191	9.63265	4.99918	0.0003
AT1G16850	-	4.04586	9.66324	1.25606	0.0009
AT1G17020	SRG1	0.509375	1.53363	1.59015	0.01005
AT1G17030	-	0.801145	23.8224	4.89411	5e-05
AT1G17170	GSTU24	3.99151	8.14025	1.02814	0.00275
AT1G17180	GSTU25	0.71566	6.14993	3.10322	0.0001
AT1G17380	TIFY11A	12.1695	53.5686	2.13812	5e-05
AT1G17430	-	6.62151	13.5484	1.03289	0.0044
AT1G17540	-	0.103332	1.00086	3.27588	0.00485
AT1G17700	PRA1F1	1.07526	5.30879	2.3037	0.00085
AT1G18150	MPK8	7.86824	17.19	1.12746	5e-05
AT1G18280	-	8.46358	238.605	4.81721	5e-05
AT1G18400	BEE1	0.672236	6.08223	3.17756	0.00025
AT1G18410	-	0.4434	0.958851	1.1127	0.0142
AT1G18520	TET11	5.75132	17.9323	1.64059	5e-05
AT1G18530	CML15	0.824008	4.74921	2.52696	0.02075
AT1G18590	SOT17	2.15846	5.08089	1.23508	0.0006
AT1G18750	AGL65	2.49051	6.60262	1.4066	5e-05
AT1G18810	PKS3	0.414475	5.93528	3.83996	5e-05
AT1G18990	MYOB5	0.283945	9.04446	4.99335	5e-05
AT1G19180	TIFY10A	74.3134	236.829	1.67215	5e-05
AT1G19300	GATL1	11.3781	27.8029	1.28898	5e-05
AT1G19780	CNGC8	0.0980261	2.29053	4.54637	0.004
AT1G19940	AtGH9B5	1.63484	10.8429	2.72953	5e-05
AT1G20080	SYT2	0.113832	2.98673	4.71358	0.0056
AT1G20120	-	49.4069	111.532	1.17467	5e-05
AT1G20130	APG	303.331	695.065	1.19625	5e-05
AT1G20190	EXPA11	0.813058	40.6763	5.64469	5e-05
AT1G20440	COR47	64.7554	270.721	2.06373	5e-05
AT1G20680	-	1.03302	2.43029	1.23426	0.02075
AT1G20823	ATL80	10.9359	21.9494	1.00511	5e-05
AT1G21000	-	2.30261	11.4965	2.31985	5e-05
AT1G21010	-	0.569485	2.36418	2.05361	0.01565
AT1G21140	-	1.00888	8.83418	3.13034	0.0001
AT1G21540	AEE9	9.83199	29.507	1.5855	5e-05
AT1G21550	CML44	0.414033	3.04571	2.87896	0.0084
AT1G21670	-	4.50326	13.7075	1.60592	5e-05
AT1G22110	-	3.41752	8.63554	1.33734	5e-05
AT1G22130	AGL104	0.980026	5.23392	2.417	0.0002
AT1G22380	UGT85A3	1.70923	12.008	2.81258	5e-05
AT1G22400	UGT85A1	0.499448	12.7439	4.67333	5e-05
AT1G22460	-	1.1083	4.97317	2.16581	5e-05
AT1G22640	MYB3	32.9094	81.4153	1.3068	5e-05
AT1G22710	SUC2	14.6798	49.9609	1.76697	5e-05
AT1G22730	-	4.03473	9.82577	1.2841	5e-05
AT1G22760	PAB3	5.08054	127.431	4.64859	5e-05
AT1G22910	-	25.0866	62.3799	1.31416	5e-05
AT1G23010	LPR1	0.643223	2.08726	1.69822	0.0009
AT1G23020	FRO3	1.01167	2.57276	1.34658	0.00065
AT1G23040	-	20.0036	59.3998	1.5702	5e-05
AT1G23060	-	5.68232	17.9802	1.66186	5e-05
AT1G23070	-	0.339439	5.66788	4.06159	0.00015
AT1G23090	SULTR3	2.36064	5.23676	1.1495	0.0001
AT1G23130	-	7.94203	105.704	3.73438	5e-05
AT1G23150	-	22.8247	75.7758	1.73114	5e-05
AT1G23190	PGM3	31.0373	74.4338	1.26196	5e-05
AT1G23250	-	1.1246	6.97415	2.6326	0.00255
AT1G23350	-	0.910336	16.5604	4.18519	5e-05
AT1G23390	-	8.03208	17.6624	1.13683	5e-05
AT1G23420	YAB4	4.30151	51.0258	3.56831	5e-05
AT1G23480	CSLA3	1.61405	3.45616	1.09848	0.00105
AT1G23540	PERK12	0.322718	0.927922	1.52373	0.01205
AT1G23570	-	12.1664	278.52	4.5168	0.0356
AT1G23580	-	1.64811	65.0479	5.30262	5e-05
AT1G23590	-	0.572094	48.1875	6.39626	5e-05
AT1G23600	-	0.712369	48.6687	6.09423	5e-05
AT1G23670	-	1.57406	88.5527	5.81397	5e-05
AT1G23730	BCA3	3.59904	61.2927	4.09003	0.02565
AT1G23800	ALDH2B7	5.92536	22.6471	1.93435	5e-05
AT1G24030	-	1.80885	8.25435	2.19008	0.0003
AT1G24100	UGT74B1	13.8635	34.7622	1.32623	5e-05
AT1G24140	-	0.260255	2.53208	3.28232	0.00115
AT1G24330	PUB6	1.99135	4.36904	1.13357	5e-05
AT1G24400	LHT2	17.3083	39.2832	1.18245	5e-05
AT1G24405	-	3.42325	9.42981	1.46186	0.01085
AT1G24520	BCP1	0.878212	173.615	7.62711	5e-05
AT1G24540	CYP86C1	0.263426	3.79296	3.84786	0.00035
AT1G24570	-	0.231951	2.02626	3.12693	0.0174
AT1G24575	-	14.17	63.4228	2.16216	5e-05
AT1G25230	PAP4	9.01523	51.6957	2.51961	5e-05
AT1G25330	BHLH75	4.64892	41.1098	3.14452	5e-05
AT1G25340	MYB116	0.742345	2.75342	1.89107	0.00265
AT1G25370	-	4.63462	13.0031	1.48833	5e-05
AT1G25400	-	0.80082	1.69788	1.08418	0.0446
AT1G26290	-	6.04118	19.2807	1.67425	0.0199
AT1G26320	-	0.179594	32.08	7.48079	0.00215
AT1G26480	GRF12	0.425824	36.5386	6.42302	5e-05
AT1G26610	-	0.933811	5.56474	2.57511	5e-05
AT1G26710	-	11.5937	28.4118	1.29315	5e-05
AT1G26762	-	1.24359	3.28561	1.40165	0.0489
AT1G26820	RNS3	4.39461	28.7547	2.70999	5e-05
AT1G26920	-	7.45443	28.2583	1.9225	5e-05
AT1G26930	-	1.78918	6.28635	1.81293	5e-05
AT1G26945	PRE6	112.406	364.197	1.696	5e-05
AT1G27040	NPF4.5	0.233223	2.9857	3.67828	0.00015
AT1G27045	ATHB-54	9.32696	37.0526	1.9901	5e-05
AT1G27380	RIC2	0.809508	2.29138	1.5011	0.0324
AT1G27920	MAP65-8	2.06841	7.29502	1.81839	5e-05
AT1G27921	-	3.4906	8.95816	1.35973	0.0443
AT1G28130	GH3.17	1.24859	4.2135	1.75472	5e-05
AT1G28270	RALFL4	0.996943	233.482	7.87159	5e-05
AT1G29010	-	0.400957	4.51133	3.49203	0.00075
AT1G29120	-	3.80743	8.62768	1.18015	5e-05
AT1G29140	-	0.401541	349.075	9.76377	0.0023
AT1G29200	-	2.15261	5.72787	1.41191	0.01465
AT1G29440	SAUR63	5.35084	13.7467	1.36125	0.0006
AT1G29450	SAUR64	2.51398	9.85154	1.97037	0.0004
AT1G29460	SAUR65	4.71562	9.84221	1.06153	0.0059
AT1G29500	SAUR66	15.4012	39.0468	1.34216	5e-05
AT1G29510	SAUR67	7.02772	19.6747	1.48521	5e-05
AT1G29660	-	0.550168	2.74251	2.31756	0.00095
AT1G30040	GA2OX2	6.08902	13.3226	1.12959	5e-05
AT1G30050	-	0.246685	4.49185	4.18657	0.0009
AT1G30260	-	6.84704	15.6012	1.1881	0.0006
AT1G30280	-	1.56109	4.76265	1.60921	0.0006
AT1G30740	-	0.381793	1.73636	2.1852	0.0043
AT1G31750	-	0.481199	11.3515	4.5601	0.0019
AT1G31770	ABCG14	4.07498	10.4392	1.35715	5e-05
AT1G31990	-	0.198631	2.53999	3.67666	0.0044
AT1G32100	PRR1	5.95074	12.331	1.05115	0.00015
AT1G32170	XTH30	10.1952	24.5193	1.26602	5e-05
AT1G32180	CSLD6	0.370768	1.3798	1.89587	0.00075
AT1G32450	NPF7.3	13.7991	29.4242	1.09243	5e-05
AT1G33240	AT-GTL1	24.0003	50.4192	1.07092	5e-05
AT1G33700	-	2.17848	7.20821	1.72632	0.0077
AT1G33800	GXM3	2.57994	17.5189	2.7635	5e-05
AT1G34060	TAR4	2.38577	7.10733	1.57485	5e-05
AT1G34340	-	8.21793	19.1104	1.21751	5e-05
AT1G35180	-	30.2686	71.226	1.23458	5e-05
AT1G35190	-	4.98777	10.7908	1.11334	5e-05
AT1G35310	MLP168	3.97104	99.0316	4.6403	5e-05
AT1G35720	ANN1	26.7341	71.2402	1.41401	5e-05
AT1G35910	TPPD	0.178929	1.95594	3.45041	0.00775
AT1G43640	TULP5	2.34657	7.57289	1.69029	5e-05
AT1G44100	AAP5	6.0155	19.0293	1.66146	5e-05
AT1G44350	ILL6	6.45652	14.0887	1.12571	5e-05
AT1G46768	RAP2-1	0.603416	2.85287	2.24119	0.00935
AT1G47128	RD21A	110.449	254.864	1.20634	5e-05
AT1G47280	-	1.9551	36.8135	4.23492	5e-05
AT1G47960	C/VIF1	0.537188	1.84736	1.78196	0.00605
AT1G48000	MYB112	0.2527	1.55329	2.61983	0.0235
AT1G48470	GLN1-5	3.05619	58.482	4.25819	5e-05
AT1G48590	-	1.73725	68.0873	5.29251	5e-05
AT1G48600	NMT2	27.6215	67.4945	1.28898	5e-05
AT1G49405	-	2.9754	7.5086	1.33546	0.0274
AT1G49470	-	0.760696	1.91293	1.33039	0.0184
AT1G49832	-	2.76223	6.87212	1.31492	0.0065
AT1G50290	-	1.7347	5.61394	1.69432	0.0006
AT1G50830	-	1.20245	3.48974	1.53714	5e-05
AT1G51340	MATE	0.817116	2.12155	1.3765	0.00335
AT1G51440	-	5.6317	11.8431	1.0724	5e-05
AT1G51640	ATEXO70G2	0.828778	1.79338	1.11362	0.0271
AT1G51680	4CL1	32.4839	86.6884	1.41612	5e-05
AT1G51760	ILL4	13.4307	33.5419	1.32043	5e-05
AT1G52120	JAL12	0.297718	1.42434	2.25828	0.0048
AT1G52190	NPF1.2	21.1983	106.577	2.32988	5e-05
AT1G52342	-	9.85743	26.3087	1.41626	5e-05
AT1G52400	BGLU18	332.868	957.143	1.52378	5e-05
AT1G52570	PLDALPHA2	0.221712	4.73483	4.41656	5e-05
AT1G52590	-	26.5801	60.1093	1.17724	5e-05
AT1G52855	-	16.9855	36.4199	1.10042	0.0001
AT1G52890	NAC019	6.41102	40.1355	2.64626	5e-05
AT1G53163	-	0.838194	3.2868	1.97133	0.00165
AT1G53560	-	10.1743	30.7353	1.59496	5e-05
AT1G54020	-	42.0139	103.746	1.30411	5e-05
AT1G54215	-	0.558567	2.7591	2.3044	0.0397
AT1G54280	ALA6	0.0927821	1.16745	3.65337	0.00045
AT1G54450	B''DELTA	3.92326	22.0547	2.49096	5e-05
AT1G54560	XI-E	0.115933	8.43584	6.18517	5e-05
AT1G54570	-	15.107	33.9895	1.16987	5e-05
AT1G54575	-	6.55591	32.8339	2.32432	5e-05
AT1G54860	-	1.22398	263.816	7.75181	5e-05
AT1G55020	LOX1	2.17064	14.6047	2.75024	5e-05
AT1G55260	-	99.9896	367.67	1.87856	5e-05
AT1G55265	-	36.0348	76.6432	1.08877	0.00025
AT1G55570	sks12	0.0982293	160.383	10.6731	0.0082
AT1G58210	EMB1674	1.10662	4.64351	2.06905	5e-05
AT1G58370	RXF12	1.74464	9.18194	2.39587	5e-05
AT1G59640	BPE	18.6395	137.065	2.87842	5e-05
AT1G59730	TRX7	0.950506	6.01497	2.66179	0.0039
AT1G59740	NPF4.3	2.36178	14.1889	2.58682	5e-05
AT1G60030	NAT7	1.34704	3.64624	1.43662	5e-05
AT1G61290	SYP124	0.491923	1.69984	1.7889	0.01465
AT1G61560	MLO6	0.34084	2.21775	2.70193	0.00015
AT1G61563	RALFL8	1.35028	1798.74	10.3795	5e-05
AT1G61566	RALFL9	1.24896	1567.41	10.2934	0.0001
AT1G61680	TPS14	5.62946	19.902	1.82184	0.0001
AT1G61860	-	1.53891	6.87276	2.15898	5e-05
AT1G62290	APA2	0.591889	2.73143	2.20626	0.0001
AT1G62333	-	0.748553	3.65319	2.28698	0.02395
AT1G62370	-	7.26802	20.0346	1.46286	5e-05
AT1G62560	FMOGS-OX3	0.699853	2.20507	1.6557	0.0016
AT1G62660	BFRUCT3	3.97901	14.3487	1.85043	5e-05
AT1G62710	bVPE	1.21325	6.19996	2.35338	5e-05
AT1G62770	-	1.87058	6.40822	1.77644	0.00035
AT1G62990	KNAT7	3.03644	23.3432	2.94255	5e-05
AT1G63180	UGE3	16.9742	39.9536	1.23498	5e-05
AT1G63220	-	42.1629	101.633	1.26932	5e-05
AT1G63295	-	2.29908	5.16793	1.16853	0.00985
AT1G63300	-	3.29361	8.12986	1.30356	5e-05
AT1G63840	-	36.5333	127.955	1.80836	5e-05
AT1G63930	ROH1	0.744658	27.6505	5.21459	5e-05
AT1G64060	RBOHF	2.79789	6.05436	1.11364	5e-05
AT1G64110	-	0.230862	3.26368	3.8214	5e-05
AT1G64200	VHA-E3	4.54155	12.939	1.51047	0.0001
AT1G64320	-	2.61307	11.7024	2.16299	5e-05
AT1G64370	-	8.743	137.451	3.97464	5e-05
AT1G64405	-	0.477457	6.79085	3.83015	0.00785
AT1G64618	-	2.08279	5.97924	1.52145	0.0155
AT1G64660	MGL	12.7823	55.9727	2.13057	5e-05
AT1G64670	BDG1	10.6921	21.7812	1.02654	5e-05
AT1G64740	TUBA1	6.17904	20.6552	1.74105	0.0297
AT1G64800	-	3.1206	51.7678	4.05216	5e-05
AT1G65190	-	2.80731	9.11011	1.69828	5e-05
AT1G65240	-	1.95188	4.43682	1.18466	0.04275
AT1G65730	YSL7	12.3643	37.4992	1.60067	5e-05
AT1G65800	SD16	0.580609	1.92842	1.73178	0.0002
AT1G66200	GLN1-2	127.205	513.078	2.01202	5e-05
AT1G66350	RGL1	79.4785	197.15	1.31066	5e-05
AT1G66360	-	0.568243	19.0006	5.06339	0.0004
AT1G66540	-	0.359184	3.24897	3.17719	5e-05
AT1G66725	MIR163	9.1611	19.5672	1.09484	0.0007
AT1G66850	-	1215.18	2604.57	1.09987	5e-05
AT1G67050	-	37.348	86.3672	1.20945	5e-05
AT1G67070	PMI2	0.36896	2.63605	2.83684	0.00025
AT1G67105	-	4.49586	9.49344	1.07833	0.00285
AT1G67195	MIR414	49.2086	156.517	1.66934	5e-05
AT1G67265	DVL3	1.68567	20.4094	3.59784	5e-05
AT1G67290	-	0.119107	40.5197	8.41022	0.0022
AT1G67540	-	0.641775	6.32013	3.29982	0.0029
AT1G67860	-	31.6207	85.4957	1.43498	5e-05
AT1G67865	-	90.2279	249.171	1.46549	5e-05
AT1G67870	-	42.3255	128.665	1.60402	5e-05
AT1G68090	ANN5	0.159742	1.07535	2.75099	0.04485
AT1G68110	-	0.526103	6.81895	3.69613	5e-05
AT1G68130	IDD14	6.05704	13.1984	1.12368	5e-05
AT1G68330	-	0.851635	3.08057	1.85489	0.00075
AT1G68500	-	24.8669	51.4793	1.04976	5e-05
AT1G68530	CUT1	323.795	670.632	1.05044	5e-05
AT1G68570	NPF3.1	79.4618	206.047	1.37464	5e-05
AT1G68600	ALMT5	2.55887	11.0102	2.10526	5e-05
AT1G68725	AGP19	2.05178	12.1517	2.56621	5e-05
AT1G68825	DVL5	4.22307	9.19479	1.12252	0.01745
AT1G69080	-	4.08593	8.89939	1.12304	0.00085
AT1G69325	-	5.00114	14.9387	1.57872	0.00735
AT1G69530	EXPA1	115.215	334.931	1.53954	5e-05
AT1G69540	AGL94	0.586446	5.45725	3.2181	5e-05
AT1G69790	-	0.664882	1.6147	1.28009	0.0115
AT1G69850	NPF4.6	18.2083	41.9029	1.20246	5e-05
AT1G69940	PPME1	0.299268	431.216	10.4928	0.00035
AT1G70185	-	2.15094	12.9259	2.58723	0.00695
AT1G70690	CRRSP2	1.77129	11.957	2.75499	5e-05
AT1G70700	TIFY7	80.2487	182.741	1.18725	5e-05
AT1G70720	-	2.84831	40.8603	3.84252	5e-05
AT1G70790	-	30.8159	64.9716	1.07613	5e-05
AT1G70810	-	5.89576	21.97	1.89778	5e-05
AT1G70940	PIN3	6.81741	17.1183	1.32825	5e-05
AT1G70985	-	0.758092	2.71601	1.84104	0.0293
AT1G70990	-	0.608379	3.53719	2.53956	0.005
AT1G71691	-	0.374578	1.90642	2.34752	0.00475
AT1G71770	PAB5	16.6415	57.2556	1.78263	5e-05
AT1G71880	SUC1	6.33109	59.6161	3.23518	5e-05
AT1G71960	ABCG25	2.79277	6.64651	1.2509	5e-05
AT1G72100	-	0.287005	1.65299	2.52593	0.0035
AT1G72110	-	1.66953	4.32573	1.3735	0.0001
AT1G72120	NPF5.14	2.20429	5.43674	1.30243	5e-05
AT1G72150	PATL1	114.304	255.514	1.16052	5e-05
AT1G72180	-	6.29769	12.8706	1.03119	5e-05
AT1G72220	ATL54	0.542031	1.71681	1.66329	0.00685
AT1G72260	THI2.1	124.987	2185.2	4.12791	5e-05
AT1G72416	-	3.47197	13.2489	1.93205	5e-05
AT1G72450	TIFY11B	34.1205	88.5376	1.37565	5e-05
AT1G72520	LOX4	1.68391	9.66628	2.52115	5e-05
AT1G72620	-	0.893604	2.86382	1.68023	0.0033
AT1G72960	-	0.451434	1.63624	1.8578	0.00045
AT1G73010	PS2	11.121	28.8492	1.37524	5e-05
AT1G73220	2021-10-01	2.47032	60.6461	4.61764	0.00015
AT1G73480	-	0.854281	4.35551	2.35006	5e-05
AT1G73630	CML26	3.62666	26.6165	2.87561	5e-05
AT1G73680	DOX2	9.04594	28.0864	1.63453	5e-05
AT1G73850	-	3.52826	7.91969	1.16649	5e-05
AT1G73860	-	0.922293	2.28917	1.31153	0.0001
AT1G73880	UGT89B1	6.12089	12.3134	1.00841	5e-05
AT1G74000	SSL11	1.23268	13.8356	3.48852	5e-05
AT1G74020	SSL12	11.8087	31.4359	1.41256	5e-05
AT1G74090	SOT18	10.8115	25.7761	1.25346	5e-05
AT1G74210	GDPD5	15.1736	31.6125	1.05893	5e-05
AT1G74490	-	0.962742	1.98057	1.04069	0.0209
AT1G74550	CYP98A9	6.87388	40.428	2.55616	0.00635
AT1G74670	GASA6	100.666	276.789	1.45921	5e-05
AT1G74990	-	1.75343	4.38909	1.32374	0.0185
AT1G75160	-	0.63175	4.66677	2.885	5e-05
AT1G75260	-	0.538932	1.82494	1.75967	0.004
AT1G75300	-	1.23903	12.1014	3.2879	0.028
AT1G75550	-	3.64036	8.38287	1.20336	0.01165
AT1G75780	TUBB1	8.37112	30.6647	1.87309	5e-05
AT1G75880	EXL1	17.2151	67.5025	1.97127	5e-05
AT1G75910	EXL4	39.7835	729.359	4.19639	5e-05
AT1G75920	-	18.3381	111.872	2.60893	5e-05
AT1G75930	EXL6	19.8456	230.775	3.5396	5e-05
AT1G75940	BGLU20	150.602	326.672	1.1171	5e-05
AT1G75960	AAE8	2.68093	5.50048	1.03683	0.00055
AT1G76070	-	0.693411	3.06566	2.14442	0.00095
AT1G76180	ERD14	142.19	338.553	1.25156	5e-05
AT1G76240	-	1.32006	14.6321	3.47046	5e-05
AT1G76500	AHL29	1.86975	4.43288	1.2454	0.00365
AT1G76590	-	0.895105	2.76908	1.62928	0.00175
AT1G76690	OPR2	2.50901	7.1203	1.50482	0.0121
AT1G76800	-	0.304065	6.21213	4.35264	0.0032
AT1G76878	-	15.8102	32.6577	1.04657	0.00245
AT1G76890	GT-2	4.14697	18.652	2.1692	5e-05
AT1G77450	anac032	2.37293	6.9665	1.55376	5e-05
AT1G77640	ERF013	0.262934	1.05915	2.01014	0.04165
AT1G77660	-	5.10286	10.2285	1.00322	5e-05
AT1G77690	LAX3	3.09792	6.31547	1.02759	0.00045
AT1G77760	NIA1	2.88195	6.81614	1.24191	5e-05
AT1G77765	-	6.22271	17.9799	1.53077	0.03095
AT1G77885	-	1.55847	5.94668	1.93195	0.0001
AT1G78070	-	6.10438	17.7936	1.54344	5e-05
AT1G78090	TPPB	2.23452	4.49542	1.00849	0.0032
AT1G78110	-	7.17066	22.2261	1.63208	5e-05
AT1G78450	-	4.43169	19.376	2.12834	5e-05
AT1G78460	-	3.26682	32.9943	3.33626	5e-05
AT1G78510	SPS1	4.9863	10.1942	1.03171	5e-05
AT1G78530	-	0.345596	1.14243	1.72495	0.02705
AT1G78670	GGH3	12.8082	26.6297	1.05596	5e-05
AT1G78850	-	0.632058	1.81801	1.52423	0.00655
AT1G78950	BAS	0.407515	2.52007	2.62854	5e-05
AT1G78970	LUP1	1.62221	4.72734	1.54307	5e-05
AT1G78980	SRF5	0.235821	2.62588	3.47704	0.0387
AT1G79180	ATMYB63	0.571137	1.40733	1.30105	0.04805
AT1G79250	AGC1-7	0.226616	4.55703	4.32977	5e-05
AT1G79270	ECT8	2.20101	5.65612	1.36165	5e-05
AT1G79360	2021-10-02	5.87689	19.2109	1.7088	5e-05
AT1G79400	CHX2	0.245451	5.1045	4.37827	5e-05
AT1G79520	MTP9	5.90642	12.8531	1.12176	5e-05
AT1G79860	ROPGEF12	0.407154	1.74661	2.10091	0.0026
AT1G79910	-	0.7917	59.2617	6.226	5e-05
AT1G80120	-	4.75504	16.3974	1.78594	5e-05
AT1G80180	-	8.23604	25.5719	1.63454	5e-05
AT1G80460	GLPK	42.3401	103.499	1.28952	5e-05
AT1G80660	AHA9	6.16064	55.0707	3.16013	5e-05
AT1G80730	ZFP1	2.02743	4.09432	1.01397	0.0167
AT1G80745	-	1.9324	5.86244	1.6011	0.00825
AT2G01175	-	0.68989	2.30673	1.74141	0.00245
AT2G01275	-	0.447636	6.02818	3.75132	0.04755
AT2G01330	-	2.96715	10.3067	1.79643	5e-05
AT2G01420	PIN4	2.85627	5.76201	1.01244	5e-05
AT2G01422	-	4.07903	20.6468	2.33962	5e-05
AT2G01660	CRRSP12	0.953973	2.90018	1.60412	0.0012
AT2G02730	-	10.8636	36.3241	1.74142	5e-05
AT2G02850	ARPN	50.1404	127.506	1.34652	5e-05
AT2G02990	RNS1	7.26677	92.8499	3.67551	5e-05
AT2G03505	-	11.2389	30.9436	1.46114	5e-05
AT2G03830	RGF8	12.4487	50.0521	2.00743	5e-05
AT2G03850	-	33.9897	258.763	2.92846	5e-05
AT2G03980	-	1.63891	4.43136	1.43502	0.0005
AT2G04160	AIR3	3.4615	12.9123	1.89928	5e-05
AT2G04460	-	0.150807	4.4638	4.8875	0.013
AT2G04795	-	5.08247	16.3674	1.68722	0.00015
AT2G07180	-	15.2169	33.7352	1.14859	5e-05
AT2G07560	AHA6	0.0494504	165.531	11.7088	0.0172
AT2G11810	MGD3	1.0672	4.55782	2.09451	5e-05
AT2G12480	SCPL43	6.58763	27.3188	2.05206	5e-05
AT2G13547	-	10.2917	67.4381	2.71208	0.0033
AT2G13570	NFYB7	0.892039	24.3842	4.7727	0.0002
AT2G13680	CALS5	0.236585	1.30445	2.46301	5e-05
AT2G14095	-	0.301003	4.51094	3.90558	0.0045
AT2G15020	-	0.111584	1.2644	3.50225	0.0093
AT2G15340	-	3.5305	33.9968	3.26745	5e-05
AT2G15580	-	20.0886	48.296	1.26552	5e-05
AT2G15760	-	0.512984	1.51014	1.55769	0.016
AT2G15880	PEX3	0.902498	6.95252	2.94554	5e-05
AT2G16310	-	0.194902	1.10954	2.50913	0.03805
AT2G16505	ESFL9	0.828412	197.872	7.90001	0.0012
AT2G16586	-	1.07597	9.58603	3.1553	5e-05
AT2G16740	UBC29	0.878808	2.30075	1.38848	0.03315
AT2G16750	-	16.1518	95.9641	2.5708	5e-05
AT2G16890	UGT90A1	10.0661	40.6436	2.01353	5e-05
AT2G16990	-	1.32763	6.29821	2.24609	5e-05
AT2G17010	-	0.154261	1.36737	3.14797	0.0011
AT2G17470	ALMT6	0.392172	3.98928	3.34657	5e-05
AT2G17710	-	20.0783	98.4787	2.29418	5e-05
AT2G17730	NIP2	11.6759	38.8214	1.73332	5e-05
AT2G17940	-	1.76256	6.67984	1.92214	0.0004
AT2G17950	WUS	5.60921	20.8673	1.89537	5e-05
AT2G18100	-	0.88046	3.85158	2.12912	5e-05
AT2G18196	-	3.40995	8.7092	1.35279	0.0003
AT2G18328	RL4	19.9875	45.5695	1.18897	5e-05
AT2G18340	-	0.383042	7.58217	4.30704	0.00095
AT2G18420	GASA11	18.9963	76.5038	2.00981	5e-05
AT2G18470	PERK4	0.109087	1.71993	3.9788	0.00575
AT2G18480	PLT3	0.450946	11.0893	4.62007	5e-05
AT2G18560	-	0.614731	1.68641	1.45592	0.0053
AT2G18570	UGT72D1	0.87203	2.07817	1.25287	0.0064
AT2G18969	-	34.7825	79.7043	1.1963	5e-05
AT2G19400	-	1.64157	3.86395	1.235	5e-05
AT2G19460	-	47.0215	116.778	1.31238	5e-05
AT2G19970	-	0.288384	1.94368	2.75273	0.02645
AT2G20362	-	2.26741	4.84501	1.09545	0.0277
AT2G20440	-	2.78196	7.67804	1.46464	5e-05
AT2G20562	-	1.99643	8.67087	2.11876	0.00285
AT2G20700	LLG2	13.4639	82.2196	2.61038	5e-05
AT2G21180	-	13.0409	54.5759	2.06522	5e-05
AT2G21187	-	18.8883	104.929	2.47386	5e-05
AT2G21188	-	2.63957	12.8188	2.27989	0.0047
AT2G21210	-	5.25631	27.8828	2.40725	5e-05
AT2G21220	-	12.1657	167.326	3.78178	5e-05
AT2G21490	LEA	0.55152	534.74	9.92121	0.0005
AT2G21510	-	2.8856	11.151	1.95023	5e-05
AT2G21540	SFH3	1.54782	3.27135	1.07965	0.0226
AT2G21650	RL2	6.14389	24.0064	1.9662	5e-05
AT2G21770	CESA9	0.489073	1.79022	1.87202	0.00015
AT2G21830	-	0.68639	2.16655	1.6583	0.00055
AT2G22170	-	106.688	312.437	1.55016	5e-05
AT2G22200	ERF056	0.491673	1.46877	1.57884	0.0173
AT2G22330	CYP79B3	0.614024	1.43084	1.22049	0.0114
AT2G22500	PUMP5	26.5561	57.7051	1.11965	5e-05
AT2G22560	NET2D	3.52213	9.4226	1.41967	5e-05
AT2G22770	NAI1	0.637154	4.52913	2.82952	0.00015
AT2G22950	ACA7	0.207002	2.66711	3.68756	5e-05
AT2G23610	MES3	4.01589	9.75558	1.28051	0.00015
AT2G23660	LBD10	0.479981	2.69469	2.48907	0.0009
AT2G23790	-	25.8959	63.1581	1.28624	5e-05
AT2G23800	GGPPS2	9.61603	489.211	5.66887	5e-05
AT2G23970	-	2.96336	13.3532	2.17188	5e-05
AT2G24210	TPS10	0.211609	3.13907	3.89086	0.0003
AT2G24370	-	0.248455	1.00545	2.01678	0.0048
AT2G24540	AFR	3.23173	8.42945	1.38313	5e-05
AT2G25450	GSL-OH	0.141368	10.2421	6.17891	0.00855
AT2G25460	-	0.802356	2.54349	1.6645	0.00085
AT2G25530	-	2.86784	7.13856	1.31567	5e-05
AT2G25540	CESA10	0.0627944	1.66695	4.73043	0.00545
AT2G25625	-	1.82481	13.0313	2.83617	5e-05
AT2G26450	PME13	0.0690681	4.90689	6.15065	0.0225
AT2G26520	-	5.15517	10.4042	1.01307	0.0011
AT2G26530	AR781	1.91988	4.73522	1.30242	0.00065
AT2G26610	-	0.0493673	1.35878	4.78262	0.01385
AT2G26695	-	6.41585	19.7122	1.61938	5e-05
AT2G27150	AAO3	0.815049	2.16005	1.4061	5e-05
AT2G27180	-	3.92476	24.8111	2.66031	5e-05
AT2G27420	-	1.01019	2.27032	1.16827	0.01485
AT2G27690	CYP94C1	0.180912	1.66111	3.19879	0.00415
AT2G27740	-	3.92351	22.5034	2.51992	5e-05
AT2G27830	-	6.5375	20.6587	1.65994	5e-05
AT2G28085	-	1.93067	12.1834	2.65774	0.00035
AT2G28110	IRX7	0.523269	3.54909	2.76182	0.0001
AT2G28120	-	2.5253	6.66142	1.39938	5e-05
AT2G28260	CNGC15	0.116627	1.06367	3.18907	0.00885
AT2G28315	-	0.94216	11.0435	3.55108	5e-05
AT2G28400	-	12.2498	29.1335	1.24993	5e-05
AT2G28405	LCR32	3.69361	1395.11	8.56113	0.00625
AT2G28630	KCS12	30.9314	64.344	1.05673	5e-05
AT2G28650	ATEXO70H8	1.17478	2.56471	1.12641	0.00455
AT2G28760	UXS6	9.80886	34.6635	1.82126	5e-05
AT2G28870	-	28.062	63.8053	1.18506	5e-05
AT2G29440	GSTU6	5.01735	11.63	1.21285	0.0002
AT2G29710	UGT71D2	1.98455	5.40072	1.44434	5e-05
AT2G29730	UGT71D1	4.91048	10.0396	1.03177	5e-05
AT2G29750	UGT71C1	0.0908424	1.35022	3.89368	0.0145
AT2G29940	ABCG31	4.88162	11.5395	1.24115	5e-05
AT2G29950	EFL1	4.81869	12.8575	1.4159	5e-05
AT2G30040	MAPKKK14	0.199866	1.40505	2.81352	0.0076
AT2G30520	RPT2	17.6418	37.4122	1.08451	5e-05
AT2G30550	-	5.12988	14.0331	1.45184	5e-05
AT2G30930	-	11.263	27.4257	1.28394	5e-05
AT2G30970	ASP1	19.2515	44.6826	1.21474	5e-05
AT2G30984	-	4.55927	17.9195	1.97466	0.0007
AT2G30985	-	33.2845	111.88	1.74903	5e-05
AT2G31100	-	1.0699	3.59084	1.74685	0.001
AT2G31250	HEMA3	1.19412	2.58315	1.11318	0.00585
AT2G31390	-	13.1308	44.5782	1.76338	5e-05
AT2G31750	UGT74D1	9.41451	34.3591	1.86773	5e-05
AT2G31751	-	2.4302	25.9044	3.41405	0.0001
AT2G31830	5PTASE14	0.759913	2.35844	1.63393	5e-05
AT2G31945	-	0.378853	5.14768	3.76421	0.0391
AT2G31980	CYS2	163.06	1135.31	2.79961	5e-05
AT2G32140	-	0.363729	1.08321	1.57437	0.03745
AT2G32150	-	22.4304	121.338	2.43551	5e-05
AT2G32190	-	4.48367	18.8198	2.0695	5e-05
AT2G32240	-	14.4042	34.0706	1.24204	0.0002
AT2G32290	BAM6	0.482073	1.379	1.5163	0.006
AT2G32430	B3GALT3	4.22604	8.47968	1.0047	5e-05
AT2G32487	-	4.1704	8.807	1.07847	0.01525
AT2G32510	MAPKKK17	0.888528	5.13533	2.53097	5e-05
AT2G32530	CSLB3	3.08003	7.98174	1.37376	5e-05
AT2G32670	VAMP725	10.2464	45.8087	2.1605	5e-05
AT2G32790	-	1.56022	3.36252	1.10779	0.0372
AT2G32860	BGLU33	1.34102	2.79938	1.06178	0.0029
AT2G33050	AtRLP26	0.912489	2.03142	1.15461	0.0023
AT2G33100	CSLD1	0.267887	2.68072	3.32293	5e-05
AT2G33190	-	0.165289	1.18626	2.84336	0.0296
AT2G33350	-	0.374505	3.82247	3.35145	5e-05
AT2G33420	-	0.295028	6.4732	4.45555	5e-05
AT2G33480	ANAC041	21.5342	50.1654	1.22006	5e-05
AT2G33850	-	4.86621	41.6855	3.09867	5e-05
AT2G34030	-	0.547868	2.89905	2.40368	0.0002
AT2G34340	-	11.0654	30.3098	1.45373	5e-05
AT2G34360	-	0.103177	1.12881	3.45161	0.04265
AT2G34600	TIFY 5B	1.08336	6.13906	2.5025	0.00105
AT2G34655	-	6.38871	116.921	4.19387	5e-05
AT2G34700	-	0.250067	21.0863	6.39785	0.03865
AT2G34790	MEE23	3.09385	29.4609	3.25133	5e-05
AT2G34870	MEE26	0.304436	92.6368	8.2493	0.0198
AT2G35035	URED	0.899919	2.29255	1.34908	0.0258
AT2G35210	AGD10	0.732403	2.07026	1.4991	0.00315
AT2G35300	LEA18	8.51834	32.5696	1.93488	5e-05
AT2G35710	PGSIP8	0.861171	2.78887	1.69531	0.00705
AT2G35760	-	15.2276	55.8509	1.87489	5e-05
AT2G35940	BLH1	10.8422	26.4669	1.28753	5e-05
AT2G35950	EDA12	1.35508	3.67923	1.44103	0.0044
AT2G36020	HVA22J	0.453102	14.4558	4.99567	0.0179
AT2G36190	CWINV4	18.4559	42.6449	1.20829	5e-05
AT2G37090	IRX9	1.47785	7.64809	2.3716	5e-05
AT2G37170	PIP2-2	10.4927	22.6452	1.10982	5e-05
AT2G37290	-	0.729952	3.92838	2.42806	5e-05
AT2G37370	-	0.063689	0.945239	3.89156	0.0321
AT2G37460	-	0.662556	5.24303	2.98429	5e-05
AT2G37610	-	2.79079	25.4507	3.18896	5e-05
AT2G37620	ACT3	31.7381	69.5222	1.13126	5e-05
AT2G37670	-	0.577452	2.47414	2.09916	5e-05
AT2G37750	-	6.12699	99.1282	4.01605	5e-05
AT2G37770	AKR4C9	1.7532	6.89632	1.97584	5e-05
AT2G37980	-	1.63708	4.034	1.30109	5e-05
AT2G38080	IRX12	2.63349	27.3175	3.37478	5e-05
AT2G38110	GPAT6	56.0007	134.517	1.26427	5e-05
AT2G38120	AUX1	18.0346	41.7806	1.21207	5e-05
AT2G38320	TBL34	1.19616	3.03901	1.34519	0.0014
AT2G38400	AGT3	10.3034	87.3967	3.08445	5e-05
AT2G38480	-	13.4052	36.1577	1.4315	5e-05
AT2G38490	CIPK22	0.813351	2.02158	1.31353	0.006
AT2G38500	-	0.871996	10.6164	3.60582	5e-05
AT2G38530	LTP2	51.8989	239.605	2.20688	5e-05
AT2G38540	LTP1	4030.3	9793.95	1.281	5e-05
AT2G38640	-	3.90677	17.0453	2.12533	5e-05
AT2G38750	ANN4	5.6915	14.8926	1.38772	5e-05
AT2G38760	ANN3	5.61125	12.0937	1.10786	0.0001
AT2G38905	-	18.9345	631.087	5.05875	5e-05
AT2G38920	RF178	0.69874	3.04535	2.12378	0.0002
AT2G39300	-	1.80323	5.35714	1.57088	5e-05
AT2G39420	-	12.8659	35.1741	1.45096	5e-05
AT2G39510	-	20.029	52.0211	1.37701	5e-05
AT2G39850	-	2.61711	18.343	2.80918	5e-05
AT2G39890	PROT1	10.4937	44.7894	2.09364	5e-05
AT2G40116	PLC6	1.45141	4.79234	1.72327	5e-05
AT2G40260	-	0.261976	1.18383	2.17596	0.01885
AT2G40320	TBL33	1.56348	5.02045	1.68305	5e-05
AT2G40390	-	0.229265	0.94983	2.05066	0.01305
AT2G40460	NPF5.1	12.1623	72.2942	2.57146	5e-05
AT2G40610	EXPA8	18.7748	108.833	2.53524	5e-05
AT2G40670	ARR16	38.0368	77.3272	1.02358	5e-05
AT2G40790	CXXS2	0.620196	3.57148	2.52573	0.00325
AT2G40850	PI4KG1	1.21165	4.47239	1.88407	5e-05
AT2G40900	-	1.15903	5.65267	2.28602	5e-05
AT2G41190	-	1.7847	4.61054	1.36925	5e-05
AT2G41210	PIP5K5	0.63515	4.92103	2.95379	5e-05
AT2G41225	-	1.32628	26.1349	4.30052	0.001
AT2G41300	SSL1	4.73689	10.484	1.14618	5e-05
AT2G41312	-	82.2226	179.254	1.1244	5e-05
AT2G41380	-	0.969737	4.79347	2.30541	0.00035
AT2G41740	VLN2	23.7698	54.2049	1.1893	5e-05
AT2G41905	-	16.8465	4343.65	8.01032	5e-05
AT2G41940	ZFP8	1.2367	5.66731	2.19616	0.00015
AT2G42005	-	2.18309	11.339	2.37685	5e-05
AT2G42180	-	1.56226	5.11284	1.71049	0.0003
AT2G42280	BHLH130	1.53229	3.46103	1.17551	0.02865
AT2G42380	BZIP34	0.885331	2.68129	1.59864	0.0011
AT2G42530	COR15B	192.304	424.059	1.14088	5e-05
AT2G42540	COR15A	453.198	941.681	1.0551	5e-05
AT2G42830	AGL5	5.74328	15.2201	1.40603	5e-05
AT2G42890	ML2	1.86416	8.21849	2.14035	5e-05
AT2G42900	-	3.24327	16.4726	2.34455	5e-05
AT2G42980	-	0.374281	1.0058	1.42615	0.0277
AT2G43100	IPMI2	0.796758	10.4538	3.71374	5e-05
AT2G43150	-	10.0814	84.4425	3.06628	5e-05
AT2G43230	-	1.12395	14.3017	3.66954	5e-05
AT2G43610	-	3.6924	76.796	4.3784	5e-05
AT2G43820	UGT74F2	0.195653	3.90419	4.31865	0.0016
AT2G44130	-	4.68245	26.9109	2.52286	0.04335
AT2G44230	-	2.01536	7.36523	1.86969	5e-05
AT2G44260	-	4.30448	18.0909	2.07136	5e-05
AT2G44578	-	1.20444	5.00026	2.05364	0.0046
AT2G45040	-	0.22142	6.84505	4.9502	0.0028
AT2G45050	GATA2	0.620219	6.20154	3.32178	0.00025
AT2G45130	SPX3	0.932472	3.85501	2.0476	0.00185
AT2G45210	SAUR36	0.34837	2.73236	2.97146	0.0023
AT2G45290	TKL-2	2.79473	5.73748	1.03771	0.0002
AT2G45610	CXE9	0.394127	5.82583	3.88573	0.0003
AT2G45800	PLIM2A	0.794352	26.6176	5.06646	0.04545
AT2G46140	-	35.8996	127.423	1.82759	5e-05
AT2G46210	SLD2	5.00597	16.4509	1.71644	5e-05
AT2G46300	-	0.415394	6.02755	3.85902	0.0002
AT2G46360	-	0.45829	4.61099	3.33075	0.03025
AT2G46630	-	4.23038	9.25312	1.12915	0.0002
AT2G46640	-	1.34998	6.44689	2.25567	5e-05
AT2G46650	CYTB5-C	8.49862	37.9705	2.15958	5e-05
AT2G46770	NAC043	1.2464	8.645	2.7941	5e-05
AT2G46950	CYP709B2	0.152278	3.42979	4.49334	0.00125
AT2G46970	PIL1	1.62661	4.76218	1.54975	5e-05
AT2G47030	PME4	0.115563	273.617	11.2093	0.0071
AT2G47040	PME5	0.445955	975.727	11.0954	5e-05
AT2G47050	-	4.47679	554.075	6.95147	5e-05
AT2G47560	ATL64	2.86542	7.04146	1.29713	0.0018
AT2G47770	TSPO	0.152201	69.6377	8.83775	0.04025
AT2G47880	GRXC13	9.57835	43.5688	2.18545	5e-05
AT2G48020	-	7.25611	19.4157	1.41996	5e-05
AT2G48030	-	8.01574	18.9425	1.24072	5e-05
AT2G48150	GPX4	1.13043	7.01979	2.63456	0.00025
AT3G01015	-	0.856492	2.74916	1.68248	0.00055
AT3G01020	ISU2	4.14339	15.8362	1.93434	5e-05
AT3G01070	ENODL16	2.29004	9.60771	2.06882	5e-05
AT3G01240	-	0.40547	611.661	10.5589	0.0094
AT3G01250	-	0.311024	195.958	9.29931	0.0094
AT3G01270	-	0.128116	258.641	10.9793	0.0091
AT3G01316	-	2406.59	4827.4	1.00426	0.0419
AT3G01620	-	0.69923	2.15938	1.62678	0.03945
AT3G01630	-	1.07029	4.83192	2.1746	5e-05
AT3G01690	-	19.9134	54.8724	1.46234	5e-05
AT3G01700	AGP11	1.29011	315.429	7.93368	5e-05
AT3G01750	-	6.09673	15.451	1.34159	5e-05
AT3G01830	CML40	0.723466	2.63817	1.86654	0.00465
AT3G01950	-	17.48	36.511	1.06262	0.0015
AT3G01970	WRKY45	1.36437	4.61961	1.75954	0.001
AT3G01980	-	23.3625	84.4841	1.85448	5e-05
AT3G01990	ACR6	0.457846	1.34319	1.55273	0.00895
AT3G02480	-	8.75646	2209.26	7.979	5e-05
AT3G02670	-	0.397119	1.45109	1.8695	0.03455
AT3G02810	-	0.257558	18.159	6.13964	5e-05
AT3G02875	ILR1	11.9798	29.0799	1.27941	5e-05
AT3G02910	-	10.8024	27.6606	1.35648	5e-05
AT3G03305	-	8.00226	17.8934	1.16095	5e-05
AT3G03470	CYP89A9	11.9408	50.2793	2.07407	5e-05
AT3G03540	NPC5	0.0816129	3.53398	5.43635	0.04195
AT3G03780	MS2	42.7713	206.56	2.27185	5e-05
AT3G03850	-	2.12771	4.45741	1.0669	0.03805
AT3G03890	-	8.58292	18.5573	1.11245	5e-05
AT3G03900	APK3	2.58949	8.66184	1.74201	0.0006
AT3G04000	-	0.565419	6.57125	3.53878	0.0001
AT3G04310	-	0.961386	2.27574	1.24315	0.04315
AT3G04360	-	0.128833	7.05887	5.77587	0.0322
AT3G04690	ANX1	1.04845	2.55853	1.28706	0.0005
AT3G04700	-	5.08471	40.3476	2.98825	5e-05
AT3G05140	RBK2	0.469026	1.11893	1.25438	0.015
AT3G05150	-	0.334142	1.46857	2.13588	0.00305
AT3G05170	-	6.75366	15.2072	1.17102	0.01965
AT3G05640	-	1.30777	5.4591	2.06155	5e-05
AT3G05820	INVH	1.70125	5.6814	1.73965	5e-05
AT3G05930	GLP8	8.9025	63.0237	2.82361	5e-05
AT3G06020	FAF4	2.02788	10.2033	2.33099	5e-05
AT3G06420	ATG8H	12.3144	41.6251	1.75711	5e-05
AT3G06490	MYB108	0.133363	3.79083	4.82908	0.00305
AT3G06778	-	1.96619	12.5545	2.67473	5e-05
AT3G06830	PME23	0.433769	5.31171	3.61418	5e-05
AT3G07010	-	30.9706	67.1303	1.11606	5e-05
AT3G07120	-	1.20236	6.54645	2.44485	0.00355
AT3G07340	BHLH62	3.85192	12.4101	1.68787	5e-05
AT3G07700	-	20.2912	96.7158	2.2529	5e-05
AT3G07820	-	0.211755	441.147	11.0246	0.0029
AT3G07850	-	0.986737	2155.17	11.0928	5e-05
AT3G07960	PIP5K6	4.99517	10.3987	1.0578	5e-05
AT3G08040	FRD3	0.117126	6.26883	5.74206	0.00135
AT3G08790	-	0.224938	4.09078	4.18478	0.0004
AT3G08990	-	22.4732	56.9731	1.34208	5e-05
AT3G09550	-	0.443465	2.40468	2.43895	5e-05
AT3G09910	RABC2B	2.68661	8.04405	1.58213	0.0003
AT3G09930	-	0.127493	11.4649	6.49067	0.02665
AT3G10320	-	0.270383	6.54235	4.59673	5e-05
AT3G10450	SCPL7	0.878941	2.77549	1.6589	0.0007
AT3G10560	UNE9	0.138369	1.62145	3.5507	0.0039
AT3G10660	CPK2	0.51924	2.13846	2.0421	5e-05
AT3G10740	ASD1	7.15938	22.2488	1.63582	5e-05
AT3G11050	FER2	7.48325	16.705	1.15854	5e-05
AT3G11340	-	1.2928	2.70779	1.06661	0.0095
AT3G11480	BSMT1	2.71265	11.5425	2.08918	5e-05
AT3G11660	NHL1	2.1077	20.7891	3.30209	5e-05
AT3G11690	-	30.6021	79.7446	1.38176	5e-05
AT3G11740	-	0.500305	3.46921	2.79373	0.01
AT3G11900	ANT1	3.75857	10.6394	1.50115	5e-05
AT3G11930	-	59.0672	718.666	3.60489	5e-05
AT3G12090	TET6	1.18742	2.63409	1.14947	0.0179
AT3G12660	FLA14	0.302937	10.5743	5.1254	0.0086
AT3G12690	AGC1-5	2.8136	7.34078	1.38351	5e-05
AT3G12730	-	0.898531	2.71475	1.59518	0.0049
AT3G13061	-	14.8419	35.2271	1.24701	0.0067
AT3G13065	SRF4	0.469514	6.8062	3.85761	0.00145
AT3G13400	sks13	0.434051	734.213	10.7241	5e-05
AT3G13610	F6'H1	3.23415	19.5232	2.59373	0.00725
AT3G13650	DIR7	11.6952	28.3311	1.27647	5e-05
AT3G14040	-	0.421891	1394.76	11.6909	5e-05
AT3G14310	PME3	129.445	261.882	1.01658	5e-05
AT3G14380	-	1.75982	15.6686	3.15438	5e-05
AT3G14550	GGPS3	0.643751	2.07552	1.6889	0.0063
AT3G14560	-	2.57195	119.834	5.54203	5e-05
AT3G14595	-	13.7907	42.4441	1.62186	5e-05
AT3G14620	CYP72A8	0.117188	2.92306	4.64058	0.00755
AT3G14760	-	1.33179	4.13238	1.6336	0.00425
AT3G14940	PPC3	1.80277	4.40072	1.28752	5e-05
AT3G15280	-	4.0319	124.082	4.9437	5e-05
AT3G15500	NAC055	0.309591	14.1803	5.51738	0.00025
AT3G15510	ATNAC2	4.38964	26.5331	2.59562	5e-05
AT3G15770	-	2.89729	5.94447	1.03685	0.0143
AT3G16040	-	3.06553	74.4924	4.60288	0.0271
AT3G16175	-	23.6263	56.5206	1.25838	0.00305
AT3G16350	-	2.76033	10.2321	1.89019	5e-05
AT3G16470	JAL35	225.428	506.799	1.16875	5e-05
AT3G16800	-	0.748296	2.82552	1.91683	0.00045
AT3G16850	-	27.2481	54.6066	1.00292	5e-05
AT3G16920	CTL2	5.2255	49.5839	3.24623	5e-05
AT3G17050	-	51.9887	137.668	1.40492	5e-05
AT3G17100	BHLH147	14.967	31.92	1.09267	5e-05
AT3G17110	-	0.665213	2.50784	1.91456	0.01075
AT3G17120	-	13.251	31.7995	1.2629	5e-05
AT3G17130	-	1.36039	3.66255	1.42883	0.0348
AT3G17220	PMEI2	0.349765	22.4148	6.00192	0.04195
AT3G17630	CHX19	0.63039	15.7868	4.64633	5e-05
AT3G17660	AGD15	3.11634	10.4847	1.75036	5e-05
AT3G17760	GAD5	1.40989	20.8096	3.8836	5e-05
AT3G17790	PAP17	12.4288	26.7039	1.10337	0.02215
AT3G17810	PYD1	8.81277	28.2946	1.68286	5e-05
AT3G17860	TIFY6B	7.66802	24.5583	1.67928	5e-05
AT3G17980	-	1.4923	38.3536	4.68376	5e-05
AT3G18170	-	2.242	4.89504	1.12654	0.0014
AT3G18220	LPP4	0.755777	6.54974	3.11541	5e-05
AT3G18250	-	28.622	62.7457	1.13239	0.0441
AT3G18360	VQ20	0.491015	5.65551	3.52582	0.0006
AT3G18362	-	4.70178	21.5969	2.19955	5e-05
AT3G18570	-	0.317719	10.2283	5.00867	0.013
AT3G18590	ENODL5	1.19387	3.91166	1.71213	0.03495
AT3G18660	GUX1	3.25582	28.554	3.1326	5e-05
AT3G18830	PLT5	12.3801	28.4637	1.2011	5e-05
AT3G19020	PEX1	1.80409	20.1113	3.47866	5e-05
AT3G19310	-	1.2954	5.58283	2.1076	5e-05
AT3G19390	AT3G19400	1.03627	93.5262	6.4959	5e-05
AT3G19500	BHLH113	1.18954	2.44172	1.0375	0.02795
AT3G19550	-	2.55225	11.2863	2.14473	5e-05
AT3G19930	STP4	3.2671	19.6578	2.58902	5e-05
AT3G20130	CYP705A22	1.81036	7.22233	1.99619	5e-05
AT3G20190	PRK4	0.483638	2.69062	2.47594	5e-05
AT3G20220	-	6.403	36.6052	2.51523	0.00075
AT3G20300	-	2.23151	7.12572	1.67502	5e-05
AT3G20520	GDPDL5	1.0962	10.1815	3.21537	5e-05
AT3G20530	-	0.126433	5.80954	5.52198	0.0086
AT3G20820	-	45.6643	101.603	1.1538	5e-05
AT3G20865	AGP40	10.6777	1553.37	7.18466	5e-05
AT3G21150	BBX32	0.39733	1.79094	2.17231	0.0162
AT3G21180	ACA9	0.194176	11.6488	5.90667	5e-05
AT3G21240	4CL2	1.56655	8.00318	2.35298	5e-05
AT3G21320	-	0.987767	16.2173	4.03722	5e-05
AT3G21420	-	6.85796	14.9212	1.12151	5e-05
AT3G21550	DMP2	14.6674	39.9669	1.44619	5e-05
AT3G21670	NPF6.4	5.25845	15.7963	1.58687	5e-05
AT3G21700	SGP2	2.85978	26.6869	3.22216	5e-05
AT3G21800	UGT71B8	1.61985	3.97708	1.29585	0.001
AT3G21900	CRRSP16	0.991061	7.68016	2.95409	0.00045
AT3G21910	CRRSP17	0.934133	5.79591	2.63334	0.00025
AT3G21933	-	0.303831	3.21561	3.40375	0.0055
AT3G22231	PCC1	1.83083	11.2677	2.62162	0.0004
AT3G22275	-	0.812497	27.9403	5.10384	0.0001
AT3G22415	-	3.67646	15.3119	2.05826	0.0019
AT3G22540	-	5.40755	13.9772	1.37003	0.00115
AT3G22750	-	14.3221	70.5908	2.30124	5e-05
AT3G22840	ELIP1	37.971	135.333	1.83354	5e-05
AT3G22850	-	19.8931	54.2054	1.44617	5e-05
AT3G22910	ACA13	1.90647	8.20961	2.10641	5e-05
AT3G23030	IAA2	24.9606	72.1332	1.53101	5e-05
AT3G23050	IAA7	25.9984	150.912	2.53722	5e-05
AT3G23270	-	0.113454	2.57113	4.50223	0.0005
AT3G23430	PHO1	0.592514	1.53527	1.37357	0.00185
AT3G23810	SAHH2	208.493	781.675	1.90657	5e-05
AT3G24460	-	0.906201	2.12816	1.2317	0.00345
AT3G24600	-	0.129842	1.20588	3.21526	0.02475
AT3G24640	-	1.2041	6.73596	2.48393	0.0158
AT3G24670	-	4.52721	9.52684	1.07338	0.0323
AT3G24715	-	0.349489	1.70274	2.28454	5e-05
AT3G25050	XTH3	0.253097	529.918	11.0319	0.0043
AT3G25180	CYP82G1	0.366107	2.32492	2.66684	0.00045
AT3G25221	-	82.6529	1095.05	3.72779	0.01815
AT3G25225	-	0.235401	2.92532	3.6354	0.0044
AT3G25290	-	2.57701	35.6932	3.79188	5e-05
AT3G25570	SAMDC3	0.638008	4.62814	2.85879	0.03745
AT3G25597	-	0.195999	1.633	3.05861	0.0318
AT3G25620	ABCG21	2.80779	9.95437	1.8259	5e-05
AT3G25930	-	7.32738	35.8198	2.28939	5e-05
AT3G25950	-	1.14176	2.56179	1.16589	0.01555
AT3G26125	CYP86C2	2.60139	10.7076	2.04127	5e-05
AT3G26140	-	0.183255	13.0713	6.1564	0.0012
AT3G26170	CYP71B19	0.0738079	0.921487	3.64212	0.042
AT3G26790	FUS3	0.262463	1.97171	2.90926	0.00675
AT3G26840	-	3.76938	9.26192	1.29698	0.001
AT3G26934	-	0.445361	12.3301	4.79106	0.0094
AT3G27200	-	33.7183	258.927	2.94094	5e-05
AT3G27250	-	0.844773	4.3787	2.37387	5e-05
AT3G27415	-	1.92247	240.993	6.96989	5e-05
AT3G27540	-	6.56446	16.0634	1.29103	5e-05
AT3G27650	LBD25	1.28402	5.53633	2.10826	5e-05
AT3G27660	OL2	2.46366	13.3687	2.43999	5e-05
AT3G28007	SWEET4	5.32717	28.3196	2.41036	5e-05
AT3G28150	AXY4L	3.22083	10.0028	1.63489	5e-05
AT3G28210	SAP12	0.365325	1.59612	2.12731	0.04305
AT3G28315	-	0.442036	0.996168	1.17222	0.00545
AT3G28340	GATL10	0.757299	2.73593	1.8531	0.0009
AT3G28345	ABCB15	0.692081	1.60974	1.21782	0.00115
AT3G28490	P4H6	0.172682	3.76184	4.44525	0.025
AT3G28630	-	0.59041	2.08615	1.82105	0.00215
AT3G28750	-	0.22374	248.22	10.1156	0.0028
AT3G28770	-	0.0922807	40.746	8.78641	5e-05
AT3G28790	-	0.0937503	379.666	11.9836	0.0094
AT3G28830	-	0.138226	467.222	11.7229	0.0067
AT3G28840	-	0.288027	258.259	9.8084	5e-05
AT3G28850	-	1.18615	3.28956	1.47161	0.0009
AT3G28857	PRE5	1.36438	4.03279	1.56353	0.0102
AT3G28950	-	26.2812	59.7613	1.18518	5e-05
AT3G28960	-	2.86225	11.0057	1.94303	5e-05
AT3G28980	-	0.539787	1105.64	11.0002	5e-05
AT3G29680	-	0.887707	2.06721	1.21953	0.0138
AT3G30340	-	0.184915	1.07754	2.5428	0.0239
AT3G30580	-	1.194	6.36469	2.41429	0.0179
AT3G30720	QQS	26.4002	79.5955	1.59214	5e-05
AT3G30778	-	39.9108	245.346	2.61997	0.0359
AT3G42640	AHA8	2.29935	28.56	3.6347	5e-05
AT3G42658	SADHU3-2	1.81756	14.2871	2.97464	5e-05
AT3G42850	-	0.893611	9.54341	3.41679	5e-05
AT3G43110	-	1.33116	21.5426	4.01644	5e-05
AT3G43270	PME32	3.0462	19.1938	2.65555	5e-05
AT3G43960	-	19.0204	44.6916	1.23245	5e-05
AT3G45160	-	4.03129	10.548	1.38766	0.0027
AT3G45280	SYP72	1.8086	11.5818	2.67892	5e-05
AT3G45320	-	6.86005	20.2229	1.5597	0.0002
AT3G45710	NPF2.5	0.413253	2.38869	2.53112	0.0001
AT3G45870	-	0.601503	5.1588	3.10039	0.0002
AT3G45940	XYL2	0.53354	1.16209	1.12305	0.0131
AT3G46520	ACT12	7.00026	41.5815	2.57046	5e-05
AT3G46650	-	0.847611	1.81951	1.10207	0.023
AT3G47350	HSD2	3.24015	12.2981	1.9243	5e-05
AT3G47400	PME33	1.28316	2.57974	1.00753	0.0051
AT3G47420	ATPS3	10.9517	23.3052	1.08949	5e-05
AT3G47540	-	6.33103	15.1693	1.26064	5e-05
AT3G47870	LBD27	4.65813	16.2153	1.79953	5e-05
AT3G48280	CYP71A25	3.04201	10.8562	1.83543	5e-05
AT3G48290	CYP71A24	1.23507	14.3547	3.53886	5e-05
AT3G48350	CEP3	3.28392	6.72594	1.03432	0.00085
AT3G48360	BT2	0.238675	2.76528	3.53431	0.0035
AT3G48460	-	22.9292	50.5709	1.14112	5e-05
AT3G48550	-	5.61777	14.1722	1.335	0.0003
AT3G48740	SWEET11	5.15963	18.1917	1.81794	5e-05
AT3G48990	AAE3	13.6545	39.2545	1.52348	5e-05
AT3G49210	-	0.553912	2.05327	1.8902	0.00055
AT3G49270	-	3.79511	35.5187	3.22637	5e-05
AT3G49300	-	1.7181	42.6815	4.63473	5e-05
AT3G49540	-	1.63942	1954.83	10.2196	5e-05
AT3G49780	PSK3	0.972526	15.8909	4.03032	0.00235
AT3G49930	-	0.420389	3.16218	2.91112	0.0134
AT3G50120	-	0.682419	1.88025	1.4622	0.0031
AT3G50220	IRX15	0.497138	7.19533	3.85534	5e-05
AT3G50310	MAPKKK20	1.38134	7.26353	2.39461	5e-05
AT3G50390	-	0.812016	5.53824	2.76985	5e-05
AT3G50770	CML41	0.499338	4.81183	3.2685	0.0023
AT3G50900	-	2.19095	10.0853	2.20263	0.0004
AT3G50970	XERO2	1.18708	20.2875	4.0951	5e-05
AT3G51000	-	32.8844	121.736	1.88828	5e-05
AT3G51060	SRS1	1.14347	3.63586	1.66888	5e-05
AT3G51220	-	3.68482	12.2073	1.72807	5e-05
AT3G51300	ARAC11	4.60838	15.2003	1.72177	0.0043
AT3G51325	-	0.556343	22.6611	5.3481	0.00075
AT3G51380	IQD20	5.81069	13.2482	1.18901	0.03375
AT3G51410	-	1.39955	5.44438	1.95981	0.00015
AT3G51470	-	2.84401	5.93704	1.06182	0.0015
AT3G51490	MSSP3	0.513257	11.2438	4.45331	5e-05
AT3G51860	CAX3	9.24139	22.1942	1.264	5e-05
AT3G52080	CHX28	0.251423	1.41377	2.49136	0.00015
AT3G52460	-	0.980282	18.7987	4.2613	5e-05
AT3G52740	-	6.33831	42.4115	2.74229	5e-05
AT3G52820	PAP22	3.47278	8.14764	1.23029	5e-05
AT3G53232	RTFL1	3.18516	10.2199	1.68194	0.00505
AT3G53350	ICR5	11.0425	38.679	1.80848	5e-05
AT3G53510	ABCG20	2.39188	9.83071	2.03915	5e-05
AT3G53720	CHX20	3.2529	14.0469	2.11046	5e-05
AT3G53750	ACT3	90.4265	221.949	1.29541	5e-05
AT3G54040	-	2.26189	6.44121	1.5098	0.0006
AT3G54140	NPF8.1	9.95799	22.6983	1.18866	5e-05
AT3G54510	-	0.115129	1.11201	3.27185	0.00365
AT3G54830	-	0.421055	3.11288	2.88617	0.00045
AT3G55100	ABCG17	0.298895	11.838	5.30765	5e-05
AT3G55290	-	19.9565	45.077	1.17553	5e-05
AT3G55610	P5CSB	10.1316	29.78	1.55549	5e-05
AT3G55970	ATJRG21	0.788526	2.50743	1.66898	0.0026
AT3G56170	CAN1	6.44975	13.152	1.02797	5e-05
AT3G56240	CCH	34.0144	229.014	2.75122	5e-05
AT3G57010	SSL8	2.27852	17.9758	2.97988	5e-05
AT3G57330	ACA11	6.60612	19.9368	1.59356	5e-05
AT3G57510	ADPG1	0.0942879	3.68441	5.28822	0.025
AT3G57645	U2.2	0.67398	2.53788	1.91285	0.0138
AT3G57680	CTPA3	1.12933	2.34102	1.05167	0.01325
AT3G57690	AGP23	48.3179	4724.82	6.61156	5e-05
AT3G57810	-	15.8163	106.154	2.74667	5e-05
AT3G58060	MTPC3	1.13769	6.17598	2.44057	5e-05
AT3G58160	XI-J	1.31309	3.01494	1.19916	5e-05
AT3G58240	-	0.916567	12.4078	3.75887	5e-05
AT3G58310	CRRSP61	0.208271	16.1363	6.2757	0.03165
AT3G58780	AGL1	7.48538	23.7688	1.66692	5e-05
AT3G58990	IPMI1	0.183671	2.56476	3.80363	0.0082
AT3G59060	PIF5	0.879075	1.80028	1.03416	0.0158
AT3G59220	PRN1	3.16807	6.35939	1.00528	0.004
AT3G59290	EPSIN3	5.01226	10.0593	1.005	5e-05
AT3G59455	-	1.15772	377.583	8.34937	5e-05
AT3G59690	IQD13	3.04796	8.18973	1.42597	5e-05
AT3G59830	-	0.688196	2.55782	1.89402	0.0003
AT3G59850	-	0.418371	1.41658	1.75956	0.01295
AT3G59900	ARGOS	2.55078	6.09158	1.25588	0.00555
AT3G60100	CSY5	1.2122	4.68451	1.95027	5e-05
AT3G60140	BGLU30	0.128872	0.93923	2.86554	0.01315
AT3G60160	ABCC9	2.1362	5.49873	1.36405	5e-05
AT3G60330	AHA7	0.253916	1.26392	2.31548	0.0003
AT3G60490	ERF035	1.03981	3.60988	1.79563	0.0026
AT3G60540	-	16.3679	77.0991	2.23584	5e-05
AT3G61160	ASK2	0.83578	16.064	4.26456	5e-05
AT3G61170	-	0.274414	3.55587	3.69577	0.02345
AT3G61200	-	83.8071	198.754	1.24584	5e-05
AT3G61210	-	0.31653	1.50934	2.25351	0.02195
AT3G61380	-	1.32892	4.39169	1.72453	0.00145
AT3G61560	RTNLB6	14.4101	35.8053	1.31309	5e-05
AT3G61590	HWS	5.25163	10.8424	1.04584	5e-05
AT3G61760	DRP1B	0.467332	2.09979	2.16773	0.00055
AT3G61840	-	0.462325	3.14013	2.76385	0.0087
AT3G61930	-	1.64618	11.6588	2.82423	0.00015
AT3G62160	-	0.513026	1.1839	1.20645	0.04655
AT3G62170	VGDH2	0.264911	435.953	10.6844	5e-05
AT3G62230	-	0.392984	37.3121	6.56903	5e-05
AT3G62610	ATMYB11	3.62349	7.49467	1.04849	0.00075
AT3G62640	-	1.93932	103.107	5.73245	5e-05
AT3G62710	-	0.0904845	10.1268	6.80629	0.013
AT3G62960	GRXC14	0.87306	4.49602	2.3645	0.01165
AT3G63470	SCPL40	1.28381	4.82244	1.90934	0.0022
AT4G00120	IND	0.466157	2.48495	2.41433	0.00075
AT4G00350	-	0.137975	6.20923	5.49193	0.0034
AT4G00780	-	5.69744	21.9756	1.94752	5e-05
AT4G00880	-	2.7762	5.82759	1.06979	0.0084
AT4G01060	ETC3	25.8921	88.9138	1.7799	5e-05
AT4G01230	RTNLB7	0.38864	1.94353	2.32217	0.02285
AT4G01450	-	4.30692	14.5059	1.75191	5e-05
AT4G01480	PPA5	41.2779	170.163	2.04347	5e-05
AT4G01600	-	2.55415	9.78676	1.93799	5e-05
AT4G02050	STP7	4.8286	15.6	1.69187	0.00355
AT4G02140	-	4.42487	94.0966	4.41044	5e-05
AT4G02360	-	24.8644	60.1128	1.27359	5e-05
AT4G02380	SAG21	9.23219	342.679	5.21404	5e-05
AT4G02650	-	0.967106	7.19856	2.89596	5e-05
AT4G02940	-	11.1654	47.2073	2.07998	5e-05
AT4G03420	-	3.96683	23.8623	2.58868	5e-05
AT4G04080	ISU3	2.91603	11.2198	1.94397	5e-05
AT4G04450	WRKY42	0.241083	1.47601	2.6141	0.00335
AT4G04460	APA3	20.2983	64.6116	1.67043	0.0004
AT4G04470	PMP22	170.004	447.427	1.39608	5e-05
AT4G04930	DES-1-LIKE	2.57415	25.3919	3.3022	5e-05
AT4G07960	CSLC12	5.62228	19.2277	1.77396	5e-05
AT4G08550	-	0.122983	1.11259	3.1774	0.00475
AT4G08555	-	6.82151	30.2855	2.15046	5e-05
AT4G08670	-	47.7076	571.708	3.58299	5e-05
AT4G09460	MYB6	6.25229	14.9799	1.26058	5e-05
AT4G09950	-	1.76838	4.3374	1.2944	0.00445
AT4G09960	AGL11	12.551	31.0611	1.3073	5e-05
AT4G09990	GXM2	1.11597	4.01907	1.84856	0.0003
AT4G10010	-	0.952215	3.25646	1.77395	0.0001
AT4G10040	CYTC-2	27.3709	96.3303	1.81535	5e-05
AT4G10120	SPS4	2.43119	9.39143	1.94968	5e-05
AT4G10260	-	4.58955	69.715	3.92504	5e-05
AT4G10290	-	9.08231	30.4085	1.74334	5e-05
AT4G10310	HKT1	0.505484	6.48956	3.68238	5e-05
AT4G10440	-	1.413	12.8376	3.18354	5e-05
AT4G10640	IQD16	1.79691	5.87354	1.70871	5e-05
AT4G10770	OPT7	7.71376	16.8253	1.12512	5e-05
AT4G10890	-	2.39738	56.0704	4.54771	5e-05
AT4G11290	PER39	0.427503	8.76316	4.35744	0.00025
AT4G11350	-	0.830533	3.13298	1.91542	0.0003
AT4G11600	GPX6	144.618	291.58	1.01164	5e-05
AT4G11810	-	0.453594	1.24755	1.45962	0.00515
AT4G11910	SGR2	0.535202	3.62998	2.76181	0.00105
AT4G12030	BASS5	0.500573	3.83044	2.93586	5e-05
AT4G12080	AHL1	0.412969	0.950346	1.20242	0.0479
AT4G12130	-	5.1731	15.3615	1.57022	5e-05
AT4G12410	-	0.597733	7.66688	3.68107	0.0024
AT4G12870	-	6.21225	68.878	3.47085	5e-05
AT4G13240	ROPGEF9	0.115104	1.86671	4.01949	0.01675
AT4G13345	MEE55	4.99167	11.2941	1.17798	5e-05
AT4G13450	-	1.31005	7.39186	2.49631	5e-05
AT4G13560	UNE15	0.540332	799.432	10.5309	0.0071
AT4G13700	ATPAP23	0.476048	1.38147	1.53702	0.01515
AT4G13770	CYP83A1	1.63115	14.0077	3.10226	5e-05
AT4G13800	-	2.27374	9.67661	2.08943	5e-05
AT4G13960	-	0.270749	1.25224	2.20948	0.0156
AT4G14020	-	4.34241	17.2347	1.98875	5e-05
AT4G14103	-	0.619673	1.43979	1.21628	0.02815
AT4G14368	-	0.172033	1.76487	3.35881	5e-05
AT4G14548	-	2.53386	5.58366	1.13987	0.0097
AT4G14690	ELIP2	3.27302	16.4535	2.32969	5e-05
AT4G14730	-	2.92625	14.1564	2.27433	5e-05
AT4G15120	-	1.08193	2.62869	1.28073	0.0403
AT4G15160	DL3625W	22.7837	56.6992	1.31533	5e-05
AT4G15490	UGT84A3	7.97334	18.1144	1.18388	5e-05
AT4G15550	UGT75D1	6.76134	18.3413	1.43972	0.0237
AT4G15610	-	0.235671	3.52515	3.90283	0.01445
AT4G15650	-	0.652909	6.74477	3.36882	0.0002
AT4G15670	GRXS7	2.2165	5.02052	1.17955	0.0275
AT4G15760	MO1	0.314412	4.77295	3.92415	5e-05
AT4G15980	PME43	0.139572	1.28292	3.20034	0.00475
AT4G16000	-	1.32305	5.62067	2.08687	0.00185
AT4G16008	-	12.5245	40.7142	1.70078	5e-05
AT4G16190	-	212.951	637.898	1.5828	5e-05
AT4G16480	INT4	4.95608	48.1208	3.27939	5e-05
AT4G16515	RGF6	11.2665	120.398	3.41769	5e-05
AT4G16620	-	0.185437	3.04645	4.03813	0.00795
AT4G16640	-	0.233257	3.85364	4.04622	0.00115
AT4G16745	-	3.63238	16.7015	2.201	5e-05
AT4G16790	-	2.02232	4.47705	1.14654	0.00155
AT4G17210	-	4.43496	9.67405	1.1252	5e-05
AT4G17245	-	4.38111	9.20511	1.07114	0.0071
AT4G17470	-	0.236071	2.45411	3.37791	0.00295
AT4G17500	ERF1A	2.58239	5.52796	1.09804	0.0038
AT4G17550	-	9.86157	23.3632	1.24435	5e-05
AT4G17680	-	6.03319	20.7408	1.78148	5e-05
AT4G18010	IP5P2	1.57106	3.91165	1.31604	5e-05
AT4G18197	PUP7	0.731774	1.66234	1.18375	0.02005
AT4G18210	PUP10	0.423238	2.47925	2.55036	0.00075
AT4G18280	-	20.7316	60.5429	1.54613	5e-05
AT4G18290	KAT2	2.96371	7.58696	1.35612	5e-05
AT4G18640	MRH1	1.45582	7.6058	2.38526	5e-05
AT4G18760	AtRLP51	1.25159	2.5256	1.01286	0.01735
AT4G18770	MYB98	1.97832	12.0425	2.60579	5e-05
AT4G18780	CESA8	2.36372	15.175	2.68256	5e-05
AT4G19170	CCD4	0.847628	2.9506	1.79951	5e-05
AT4G19420	PAE8	6.36844	14.9903	1.23502	5e-05
AT4G19430	-	112.436	440.064	1.9686	5e-05
AT4G19690	IRT1	10.6277	22.0748	1.05457	5e-05
AT4G19840	PP2A1	14.4978	51.8051	1.83726	5e-05
AT4G19960	POT9	1.10049	11.5198	3.3879	5e-05
AT4G20070	AAH	1.71867	4.46576	1.37761	0.0001
AT4G20160	-	0.0827903	3.32076	5.32591	0.00305
AT4G20780	CML42	0.445879	7.70107	4.11033	0.00205
AT4G20880	-	13.2044	43.944	1.73465	5e-05
AT4G21480	STP12	1.85866	6.15942	1.72853	0.0152
AT4G21490	NDB3	0.0857093	2.26662	4.72495	0.025
[truncated: 1,603 more rows]

## Sheet: 06=Day5_WW_E-L
INC= 2475, DEC=1059
[truncated: 3,535 more rows]

## Sheet: 07=Day5_MD_E-M
INC= 1155, DEC=340
[truncated: 1,496 more rows]

[truncated: 23 more sheets: 08=Day5_MD_M-L, 09=Day5_MD_E-L, 10=Day5_SD_E-M, 11=Day5_SD_M-L, 12=Day5_SD_E-L, 13=Day6_WW_E-M, 14=Day6_WW_M-L, 15=Day6_WW_E-L, 16=Day6_MD_E-M, 17=Day6_MD_M-L, 18=Day6_MD-E-L, 19=Day6_SD_E-M, 20=Day6_SD_M-L, 21=Day6_SD_E-L, 22=Day7_WW_E-M, 23=Day7_WW_M-L, 24=Day7_WW_E-L, 25=Day7_MD_E-M, 26=Day7_MD_M-L, 27=Day7_MD_E-L …]
