# Supplementary material for: Developmentally dependent reprogramming of the Arabidopsis floral transcriptome under sufficient and limited water availability
Source: BMC Plant Biol. 2024 Apr 11;24:273. doi: 10.1186/s12870-024-04916-w (PMC11007919; doi:10.1186/s12870-024-04916-w)
Supplement: Supplementary file 5 — Supplementary Material 5: File S4. 9 clusters of 8694 DVGs [file 12870_2024_4916_MOESM5_ESM.xlsx]

## Sheet: README
File S4. 9 clusters of 8694 DVGs. A total of 8694 developmentally-regulated genes were identified. The fold-change of each gene in all 27 comparisons are shown in columns D-AD. The statistically significant DVGs are highlighted in bold.
Column	Heading
A	Gene_ID	Arabidopsis gene ID
B	gene	annotated gene name
C	Cluster	the cluster this gene belongs to
D	Fold-change in the corresponding comparison	Log2(512/511)=Day5_WW_E/M	Bold: statistically significant differential expression for the specific comparison
E		Log2(612/611)=Day6_WW_E/M
F		Log2(712/711)=Day7_WW_E/M
G		Log2(522/521)=Day5_MD_E/M
H		Log2(622/621)=Day6_MD_E/M
I		Log2(722/721)=Day7_MD_E/M
J		Log2(532/531)=Day5_SD_E/M
K		Log2(632/631)=Day6_SD_E/M
L		Log2(732/731)=Day7_SD_E/M
M		Log2(513/512)=Day5_WW_M/L
N		Log2(613/612)=Day6_WW_M/L
O		Log2(713/712)=Day7_WW_M/L
P		Log2(523/522)=Day5_MD_M/L
Q		Log2(623/622)=Day6_MD_M/L
R		Log2(723/722)=Day7_MD_M/L
S		Log2(533/532)=Day5_SD_M/L
T		Log2(633/632)=Day6_SD_M/L
U		Log2(733/732)=Day7_SD_M/L
V		Log2(513/511)=Day5_WW_E/L
W		Log2(613/611)=Day6_WW_E/L
Z		Log2(713/711)=Day7_WW_E/L
Y		Log2(523/521)=Day5_MD_E/L
Z		Log2(623/621)=Day6_MD_E/L
AA		Log2(723/721)=Day7_MD_E/L
AB		Log2(533/531)=Day5_SD_E/L
AC		Log2(633/631)=Day6_SD_E/L
AD		Log2(733/731)=Day7_SD_E/L

## Sheet: Cluster of DVGs
Gene_ID	gene	Cluster	Log2(512/511)=Day5_WW_E/M	Log2(612/611)=Day6_WW_E/M	Log2(712/711)=Day7_WW_E/M	Log2(522/521)=Day5_MD_E/M	Log2(622/621)=Day6_MD_E/M	Log2(722/721)=Day7_MD_E/M	Log2(532/531)=Day5_SD_E/M	Log2(632/631)=Day6_SD_E/M	Log2(732/731)=Day7_SD_E/M	Log2(513/512)=Day5_WW_M/L	Log2(613/612)=Day6_WW_M/L	Log2(713/712)=Day7_WW_M/L	Log2(523/522)=Day5_MD_M/L	Log2(623/622)=Day6_MD_M/L	Log2(723/722)=Day7_MD_M/L	Log2(533/532)=Day5_SD_M/L	Log2(633/632)=Day6_SD_M/L	Log2(733/732)=Day7_SD_M/L	Log2(513/511)=Day5_WW_E/L	Log2(613/611)=Day6_WW_E/L	Log2(713/711)=Day7_WW_E/L	Log2(523/521)=Day5_MD_E/L	Log2(623/621)=Day6_MD_E/L	Log2(723/721)=Day7_MD_E/L	Log2(533/531)=Day5_SD_E/L	Log2(633/631)=Day6_SD_E/L	Log2(733/731)=Day7_SD_E/L
AT1G01010	NAC001	8	0.434014	-0.0806331	0.258569	0.27036	-0.35767	0.166047	0.242397	0.0393069	0.249316	0.0505435	0.279933	0.292958	0.122528	1.87811	1.06149	1.277	1.49969	0.226134	1.08033	0.1993	0.551526	0.392888	0.354327	1.92496	1.90755	1.72992	0.47545
AT1G01060	LHY	8	-0.0730477	-0.136877	0.0462449	-0.262665	0.552252	0.381083	-0.125928	0.276939	0.148656	0.291673	1.18134	1.16756	0.467573	0.144697	0.437191	0.426926	0.380668	0.543802	0.218625	0.539154	1.11635	0.204908	1.16427	1.4662	0.300998	1.0197	1.06677
AT1G01070	-	3	0.18672	0.245234	-0.0239036	0.0313617	0.247559	0.14374	0.228068	0	0.0934432	1.66036	1.4628	2.1344	1.89755	4.48627	1.58995	3.98752	2.19179	1.59759	1.84708	1.70803	2.1105	1.92891	2.36383	1.73369	1.88577	2.19179	1.69104
AT1G01120	KCS1	9	-0.101722	-0.816017	-0.00891178	-0.252151	-1.00379	-1.0535	-0.409316	-0.679167	0.113277	-0.370623	-0.243234	0.28347	-0.288286	0.286703	0.153661	-0.365412	0.0371389	-0.403278	-0.472344	-1.05925	0.274558	-0.540437	-0.716729	-0.893695	-0.774728	-0.642028	-0.29
AT1G01130	-	5	-0.400227	-0.435487	-0.35144	-0.694992	-0.200286	-0.396404	-0.240917	-0.469306	-0.840294	-0.682508	-0.607315	-0.674696	-0.614705	-0.837142	-0.682089	-0.716058	-0.707267	-0.701178	-1.00556	-1.0428	-1.02614	-1.24751	-1.03743	-1.07849	-0.956974	-1.15075	-1.35658
AT1G01150	-	7	-0.0844358	0.102662	-0.00326888	0.0539583	0	-0.0114963	0.0920139	-0.123602	-0.0355576	0.0657866	-0.102662	0.00329283	-0.122796	0.169869	0.00545763	0.001762	0	2.06726	-0.0186492	0	2.3944e-05	-0.0688378	0.169869	-0.00603866	0.0937759	-0.123602	-0.00415738
AT1G01180	-	1	3.52415	1.03706	1.73852	1.44227	0.335794	0.375337	1.73779	0.124788	0.191961	-2.47532	-0.606271	-2.88618	-1.21476	-1.36351	-1.75423	-2.59825	-1.59657	-1.4023	0.290506	0.0824221	-0.307542	0.0376117	-0.482703	-0.317455	-0.130206	-1.48147	-0.364429
AT1G01200	RABA3	6	0.645178	0.0696181	0.375932	0.429209	0.0207014	2.09172	1.75462	0.385706	0.33757	-0.268071	-0.054503	-0.194595	0.180549	1.8233	0.277091	0.0134306	0.230948	0.00839512	0.377107	0.0151151	0.181337	0.609758	1.00508	2.67036	1.78231	1.51175	1.24414
AT1G01240	-	6	0.51131	0.492284	0.39662	0.69598	0.386653	0.148038	0.456628	4.33315e-05	0.418518	0.47868	0.31411	0.56405	0.480449	0.400005	1.04074	0.441676	0.440391	0.337206	1.19834	0.806393	1.17594	1.4758	1.01877	1.24351	1.16859	0.440435	0.755725
AT1G01250	ERF023	8	-0.168892	0.173679	-0.202767	-0.0866157	-0.323626	-0.10914	-0.0488168	-0.114233	-0.0716936	0.776114	1.11674	1.26841	1.1582	1.25695	1.28685	0.816144	1.26082	1.16645	0.607223	1.28794	1.00504	1.06401	0.807112	1.20271	0.767327	1.12829	1.12903
AT1G01280	CYP703A2	1	7.72758	8.23795	2.88379	5.41341	3.74413	4.18322	6.92511	3.6607	1.40741	-8.47695	-9.79474	-7.9424	-7.57474	-8.18518	-8.81634	-7.62445	-9.64552	-9.25683	0.740758	0.501798	-5.04771	-2.17283	-4.44063	-4.6339	-0.42296	-5.99267	-7.85341
AT1G01310	-	3	0.659675	0.228769	0.461686	0.580199	-0.268483	-0.171412	0.416061	0.0251829	0.325353	2.61159	3.18022	3.3115	3.40031	3.99438	3.9008	3.26141	4.06696	4.68257	3.27126	3.40899	3.77319	3.97177	3.7259	3.72939	3.67747	4.09215	5.50054
AT1G01340	CNGC10	1	0.382039	1.49547	0.471929	1.37008	1.10252	1.45165	1.02115	1.03845	-0.0218091	-0.318547	-1.0591	-0.49728	-0.243731	-0.35972	-0.0230377	-1.02553	-1.25972	-0.249771	0.0634915	0.129448	-0.0253512	1.11343	0.164028	1.44286	0.0174892	-0.145563	-0.27158
AT1G01370	HTR12	5	-0.809297	-0.692679	-0.542866	-0.703675	-0.471757	-0.617293	-0.502748	-0.553457	-0.498431	-0.59926	-0.73772	-0.790705	-0.685774	-0.635723	-0.738024	-0.648236	-0.817072	-0.78379	-1.37509	-1.39822	-1.36241	-1.33231	-1.03347	-1.26246	-1.03398	-1.24244	-1.22196
AT1G01380	ETC1	6	0.175927	0.107177	0.201964	0.88736	0.522652	0.126107	0.633572	0.797645	0.387113	0.553813	-0.240026	0.496278	-0.366717	0.25497	0.599943	-0.222637	0.439442	0.611684	1.29045	-0.132849	1.65354	0.520643	1.61235	1.82823	0.410935	2.31187	1.77513
AT1G01400	-	1	4.46068	1.59541	1.68599	1.28753	0.386386	0.612158	1.44211	0.134392	-0.589443	-3.32272	-2.83157	-3.37549	-3.21072	-2.67705	-2.4666	-2.9697	-2.28403	-2.016	-0.488735	-1.57484	-1.91654	-2.10845	-2.29067	-1.85445	-1.82021	-2.14964	-2.60544
AT1G01430	TBL25	8	0.265	0.229052	0.0855256	0.379895	0.161321	0.265033	0.300731	0.212433	0.191969	0.47299	0.534032	0.423816	0.296554	0.289775	0.421855	0.419368	0.371029	0.731922	0.73799	1.00824	0.509341	0.676449	0.451097	0.686887	0.720099	0.583463	1.06939
AT1G01460	PIP5K10	3	0.494532	0.156249	0.32681	0.311764	0.252278	0.422399	0.794573	0.368219	0.303645	0.426654	3.77662	2.74386	2.19274	3.2852	3.37331	1.66463	3.34735	3.94348	0.921186	1.3702	4.46272	1.343	1.41328	2.25498	1.63789	4.20395	5.0135
AT1G01470	LEA14	3	0.241673	0.488734	0.00828132	0.449463	0.192704	0.230363	0.542864	0.238221	-0.037556	1.68742	1.08928	1.35605	1.42498	1.26388	1.18143	0.693484	1.26212	1.2389	1.9234	1.5962	1.2797	1.95799	1.46964	1.42565	1.4449	1.48582	1.22204
AT1G01500	-	6	0.785081	0.426345	0.496004	0.676337	0.329719	0.6378	1.16902	0.691655	0.48396	0.264826	0.619365	0.725578	0.487513	0.657507	0.71676	0.409639	0.781608	0.597363	1.16852	1.10372	1.26273	1.34709	1.111	1.23099	1.44903	1.56307	1.16414
AT1G01570	-	1	1.16375	1.42487	1.36627	1.49271	1.1759	0.757082	1.29022	0.715065	1.45603	-0.341641	-0.318615	0.0301621	-0.364515	-0.160637	-0.314551	-0.402597	-0.646906	-0.696543	0.273687	1.3874	1.54052	0.396139	1.13222	0.442531	1.15319	0.0681587	0.471835
AT1G01580	FRO2	3	0.0809117	0.190113	0.0259888	0.0651512	0.0470666	0.0202725	0.189648	0.12848	0.220947	4.41624	3.50608	4.73341	3.83805	2.70523	0.923751	3.1103	3.61143	1.86057	1.27638	1.08339	1.14608	1.22203	3.35166	4.28771	1.26018	1.05059	3.52819
AT1G01590	FRO1	6	0.63516	0.488126	0.286494	0.211121	-0.0462306	0.384832	0.742391	0.205341	0.392448	0.389147	0.199161	1.31344	1.43526	1.3036	0.421518	0.205787	1.39384	0.112839	3.06223	1.67874	1.67058	2.38276	0.461992	2.36937	2.29142	1.46595	1.61533
AT1G01600	CYP86A4	6	0.819008	0.22993	0.607842	0.75977	0.049846	-0.174031	0.45274	0.151524	0.570651	0.283537	0.269323	0.771441	0.414905	1.07429	0.569359	0.351384	0.683009	0.556882	1.2388	0.499253	1.50216	1.37465	1.12037	0.395328	0.804124	1.02032	1.34737
AT1G01640	-	2	2.86653	1.40608	1.36895	2.59275	2.28609	1.98083	1.75014	2.85821	2.76045	-0.452758	-0.674178	0.277432	-0.637274	-0.514181	-1.04047	-0.854496	-1.07422	-1.39212	2.33416	0.530765	2.02293	2.20101	1.8177	0.376487	0.341113	1.77679	1.35927
AT1G01690	ATPRD3	5	-1.11715	-0.65963	-0.321647	-0.589332	-0.817468	-0.347999	-0.860552	-0.639512	-0.485166	0.0725445	-0.090036	-0.380307	-0.168118	-0.0538661	-0.539035	-0.310416	-0.076116	-0.332188	-0.875555	-0.749666	-0.701954	-0.75745	-0.871334	-0.887033	-1.14925	-0.715628	-0.817354
AT1G01695	-	4	-0.25731	-0.595751	-0.00628969	0.144638	0.0504211	-0.23777	-0.525128	-0.224605	-0.378815	0.2383	-0.206406	-0.0831081	-1.45728	-1.91862	-0.285758	0.0572424	0.149477	-0.17642	-0.0190097	-1.53797	-0.0893978	-0.482857	-1.58339	-0.523528	-0.467885	-0.075128	-1.38734
AT1G01725	-	7	0.223144	0.91118	0.627551	-0.00679546	0.1724	0.169514	0.473144	0.286858	-0.109648	-0.0107145	0.0357225	-0.241571	0.282481	0.0713267	0.177602	-0.283011	-0.13032	0.0672804	0.21243	1.08062	0.385981	0.275686	0.243726	0.347117	0.190134	0.156538	-0.0423672
AT1G01750	ADF10	3	0.366926	0.681393	-1.13208	-0.0735559	-0.210244	0.357397	-0.459021	0.266372	0.632937	1.32213	1.16669	2.01045	1.79514	1.02185	1.55988	2.04137	1.60484	2.04515	1.92559	1.00707	2.04762	1.16283	1.91341	1.39184	1.76442	1.4322	2.0371
AT1G01770	-	3	0.0531929	0.486289	0.201846	-0.0214157	0.241714	0.257304	0.315898	-0.0401514	0.216179	1.75482	1.58128	1.53629	1.44242	1.60783	1.50889	1.87372	1.67529	1.45838	1.91433	2.17452	1.52588	1.62283	2.40949	1.88613	2.04566	1.68509	1.60571
AT1G01780	PLIM2B	3	0.47827	0.420728	0.49262	0.408913	0.175357	0.362511	0.546986	0.31959	1.26536	3.24275	3.5056	3.97667	3.64072	3.62402	3.94321	3.44293	3.42443	3.15335	3.841	4.06655	4.55277	4.37067	3.89406	4.55455	4.15289	3.82974	4.4109
AT1G01810	-	1	1.07721	0.671609	0.403232	0.790008	1.06994	1.08722	1.11643	1.12102	0.627494	-1.24231	-1.12249	-0.934278	-1.10398	-1.15278	-1.01083	-1.327	-1.97674	-1.15815	-0.0730171	-0.455141	-0.531046	-0.36328	-0.316124	-0.0281219	-0.267085	-0.772707	-0.557571
AT1G01900	SBTI1.1	8	0.134408	0.0714952	0.278667	0.146606	-0.180629	-0.229186	-0.0802456	0.215799	0.38413	0.493809	0.385287	0.516756	0.511237	0.627925	0.486318	0.464172	0.628051	0.424924	0.628217	0.456782	1.0375	0.657843	0.447296	0.257132	0.383926	1.12939	1.16135
AT1G01940	CYP18-1	4	-0.333955	-0.397316	-0.124166	-0.274733	-0.435412	-0.254094	-0.656176	-0.241886	-0.435839	-0.562398	-0.268764	-0.653573	-0.596954	-0.481387	-0.581242	-0.506938	-0.496371	-0.189336	-0.896353	-0.66608	-0.777738	-0.871686	-0.916799	-0.835336	-1.06305	-0.738257	-0.625175
AT1G01980	-	3	0.0448521	0.0639935	0.0404147	0	0	-0.0688228	0.280162	0.0475663	-0.0679696	2.80746	3.82792	6.38047	1.99476	1.6939	3.14982	2.95832	3.22444	3.96789	1.03179	4.04137	2.39301	4.7046	1.6939	5.70285	1.81156	3.27201	7.64373
AT1G02000	GAE2	6	1.14832	0.33076	0.460235	0.58334	0.0130133	0.211908	0.238715	0.396895	0.18353	0.203032	0.70402	0.717805	0.689784	0.761506	1.56593	0.737316	1.40063	1.74962	1.48656	1.29362	1.37513	1.5355	0.77452	1.8723	1.21964	1.85088	2.00042
AT1G02010	SEC1A	3	0.0822526	0.199424	0.0853177	0.298965	0.0222081	0.00537778	0.296124	0.107219	-0.0265244	1.21734	1.21464	1.21858	1.14975	1.40547	1.50528	1.31125	1.09458	1.49955	1.33129	1.514	1.33904	1.54863	1.4957	1.48	1.78162	1.12241	1.59735
AT1G02030	ZAT1	1	2.24389	0.551239	0.270761	0.586141	1.23759	0.661571	0.548078	0.70326	-0.470377	-2.82515	-1.49662	-2.37972	-1.73148	-2.49657	-1.91628	-1.73902	-2.63777	-1.67287	-0.224044	-0.418491	-2.19036	-1.22332	-1.26202	-1.10255	-1.0473	-1.89206	-2.25238
AT1G02040	-	2	6.12149	4.80078	2.70387	2.87002	2.36845	3.38014	3.86536	1.81069	-0.319948	1.38777	1.81696	1.84497	1.65387	1.91528	1.65535	1.74273	1.96439	2.79496	7.51527	6.62596	4.56066	4.51693	4.28321	5.03481	5.60116	3.76665	2.35787
AT1G02050	PKSA	1	6.4138	6.55009	2.37954	4.0247	2.85555	3.96242	4.83382	2.24463	0.450859	-7.29483	-7.57265	-7.19931	-6.93264	-7.6754	-7.92909	-7.02062	-7.45947	-7.06458	-0.770558	-1.01581	-4.80919	-2.91585	-4.81986	-3.96745	-2.19293	-5.22232	-6.53065
AT1G02060	-	4	-0.264494	0.0359155	-0.163183	-0.162455	0.215847	-0.123882	-0.389213	-0.0396548	-0.422327	-0.0431579	-0.0200551	-0.233785	0.0836293	-1.77159	-1.59928	-0.291404	-0.323242	-0.316822	-0.307652	0.0158603	-0.396968	-0.0788254	-0.447597	-1.5755	-1.53199	-0.362896	-1.45613
AT1G02065	SPL8	4	-0.772893	-0.85781	-0.309684	-0.694062	-0.80395	-0.450328	-0.771573	-0.911932	-0.777186	-1.52671	-1.54975	-2.05667	-1.71493	-1.66814	-1.97571	-1.64114	-1.72932	-1.81412	-2.3156	-2.45134	-2.34647	-2.39494	-2.47857	-2.44726	-2.41922	-2.62126	-2.53239
AT1G02110	-	4	-0.621994	-0.333066	-0.309916	-0.550786	-0.30798	-0.229771	-0.441045	-0.381305	-0.267049	-0.486806	-0.477303	-0.712553	-0.696586	-0.74086	-0.588224	-0.451371	-0.377523	-0.76618	-1.08852	-0.810368	-1.02247	-1.17636	-1.01143	-0.817995	-0.892416	-0.758829	-1.03323
AT1G02220	NAC003	8	0.431819	0.285192	0.342345	0.484638	0.182413	0.203954	0.174871	0.18314	0.158105	0.359632	0.71307	1.48904	0.383036	0.836045	0.678686	0.560263	0.401917	0.473749	0.791451	0.998261	0.727894	0.867674	1.01846	0.882641	0.735133	0.585057	0.631853
AT1G02335	GL22	8	0.522219	-0.196163	0.288436	-0.0673222	-0.42783	-0.0331937	-0.188935	-0.163734	0.278878	0.645695	0.48425	0.581331	1.14661	1.25915	0.730388	0.758474	1.20349	1.45231	1.35958	0.288087	1.05394	1.04904	0.60544	0.697194	0.569539	1.01723	1.82704
AT1G02340	HFR1	6	1.07408	0.363305	0.238749	0.429241	-0.110618	0.112013	0.310221	0.49907	0.549833	0.507113	0.101166	0.490346	0.267434	0.787479	1.03407	0.318711	0.245668	0.378719	1.82638	0.464472	1.04525	0.696675	0.676862	1.2246	0.628932	1.10911	1.28293
AT1G02380	-	7	-0.0253471	0.374347	0.0228364	0.613136	1.02932	0.238768	0.0423136	0.729439	1.36073	0.0814223	-0.252217	0.138106	-0.468233	-0.182433	0.129937	-0.0155802	-0.384965	-0.554218	0.0560752	0.12213	0.160942	0.144902	0.291434	0.368705	0.0267334	0.344473	0.417453
AT1G02390	GPAT2	1	1.55158	0.420523	0.30882	1.12617	0.0871458	0.27508	0.502455	0.346877	0.36055	-2.12656	-2.05586	-1.27236	-2.15784	-2.56419	-1.83784	-2.08972	-2.34405	-2.31158	-0.113947	-1.38719	-0.149699	-0.367909	-2.32384	-1.22738	-1.24323	-1.75837	-1.79953
AT1G02400	GA2OX6	1	2.84054	2.56982	2.60841	5.68482	1.55819	2.96179	3.3938	1.47056	-0.14311	-3.66269	-3.35654	-3.8156	-3.48073	-3.59371	-3.14404	-4.80526	-3.38654	-1.67104	0.568437	0.532676	-0.500019	0.571045	-2.03597	-0.0850005	-0.397591	-1.92001	-1.80085
AT1G02405	-	2	2.07491	2.43045	0.97974	2.1461	1.81519	2.02138	2.38179	2.50011	2.22731	-0.54747	-1.34513	0.256749	-0.309298	-0.292734	-0.407939	-1.46474	-0.242528	-0.641355	1.52744	1.46241	1.72736	1.83681	1.52246	1.61344	1.1516	2.25759	1.58595
AT1G02430	ATARFD1B	9	0.0999803	0	-0.282998	-0.0585499	0.346639	0	-0.156425	0	0	-0.0442713	0	0	0	-0.346639	0.166626	-1.03833	0	0.149192	0.055709	0	-0.282998	-0.0585499	0	0.166626	-1.14249	0	0.149192
AT1G02470	-	2	5.83943	4.75752	3.55023	4.6386	2.76028	3.55427	4.89754	4.02649	0.482943	-1.18976	-1.53581	-0.841544	-1.00485	-0.826067	-0.869648	-1.03619	-0.674736	0.395136	4.65626	3.22555	2.7908	3.63036	1.98366	2.74971	3.85224	3.43188	1.11663
AT1G02475	-	6	0.880019	0.874191	0.54625	0.788262	0.680533	0.26606	0.538101	0.633802	0.470482	0.441991	0.241755	0.299452	0.341144	0.224656	0.53599	0.178604	0.351146	0.670624	1.49245	1.38935	0.845701	1.32702	1.11897	1.04048	0.716705	1.19149	1.38264
AT1G02510	TPK4	1	5.49641	2.66057	2.02227	2.2045	2.08688	2.15139	2.68581	1.88662	1.42837	-6.55213	-6.36691	-7.37006	-6.47053	-6.07411	-3.75494	-6.50036	-4.00627	-5.38554	-0.237576	-3.69862	-5.33678	-4.26871	-3.9878	-1.84606	-3.82404	-2.28632	-3.9637
AT1G02520	ABCB11	2	6.06526	2.00986	2.04139	5.95085	4.83357	5.48699	5.23367	5.53669	6.6437	-0.74112	-1.13393	-0.520336	-1.16202	-1.59347	-1.4699	-1.15033	-1.90868	-1.98651	5.24098	1.09955	1.55489	4.77905	3.2369	4.0219	4.07057	3.61884	4.65229
AT1G02530	ABCB12	7	0.104627	0.0981346	0.145803	-0.0267534	0.106401	-0.0411583	-0.195865	-0.0626673	-0.189869	-0.0277904	0.173444	0.0477165	0.0200725	0.0334126	0.0469009	0.250715	0.0593931	1.53446	0.0768369	0.271578	0.19352	-0.00668099	0.139814	0.00574262	0.0548497	-0.00327415	0.273235
AT1G02610	-	7	1.41946	0.015561	0.661169	0.541386	-0.383418	-0.493198	0.138316	-1.27363	0.355966	-0.284485	-0.376862	-0.402903	0.441233	0.164556	1.08317	0.0983149	1.57034	-0.131201	1.17596	-0.3613	0.258266	1.25982	-0.218862	0.19894	0.236631	0.0786529	0.224765
AT1G02630	ETN8	8	0.0772189	0.0808665	-0.271281	-0.332296	-0.0762794	0.300561	-0.423811	-0.40408	-0.245903	0.329329	0.190098	0.444869	0.542394	0.57576	0.0849102	1.25076	0.396621	0.349752	0.406548	0.270965	0.173587	0.210098	0.499481	0.385471	0.29387	-0.00745829	0.103849
AT1G02640	BXL2	5	-0.120216	-1.51822	0.124746	-0.389728	-1.64601	-2.54596	-1.20963	-1.89233	-2.04039	-2.41877	-1.33905	-1.76152	-1.81033	-1.2639	-0.622841	-1.8772	-1.09113	-0.441412	-2.5778	-2.85125	-1.71012	-2.22933	-2.91354	-3.20746	-3.09613	-2.99308	-2.64888
AT1G02660	-	3	0.448413	0.0295742	0.104858	0.389463	0.150117	-0.100149	0.206869	-0.0263775	0.281466	1.39867	1.79712	1.95622	1.62129	1.53188	1.69361	1.90084	1.86301	1.94618	1.91938	1.82975	1.98738	2.08763	1.70216	1.59705	2.18537	1.81636	2.33961
AT1G02670	-	4	0.677909	-0.000631785	0.423881	0.504898	-0.0420055	-0.0769557	0.0657024	-0.64803	-1.45575	-2.68962	-2.4491	-2.84814	-2.29358	-2.35881	-2.67816	-2.26204	-1.60683	-1.49104	-1.77793	-2.22663	-2.3379	-1.64546	-2.25517	-2.59312	-2.18183	-2.22238	-2.94992
AT1G02690	IMPA6	4	-0.297406	-0.488661	-0.212022	-0.218884	-0.353442	-0.421431	-0.346993	0.0791639	0.385858	-0.693507	-0.833435	-0.762302	-0.860596	-0.638694	-0.712515	-0.818595	-0.964908	-1.40456	-0.990913	-1.28922	-0.974324	-1.03684	-0.992135	-1.02579	-1.09863	-0.885744	-0.944412
AT1G02730	CSLD5	5	-0.767454	-0.917502	-0.484834	-0.50068	-0.875009	-1.12121	-0.664942	-0.757453	-0.176139	-0.473553	-0.442042	-0.355958	-0.450646	-0.43728	-0.412719	-0.69737	-0.371529	-0.478477	-1.19449	-1.27632	-0.840792	-0.951326	-1.22358	-1.42528	-1.26204	-1.01406	-0.654616
AT1G02740	MRG2	7	0.84423	0.309673	0.167203	0.577682	0.368583	0.362159	1.09193	0.571403	0.41083	-0.732193	-0.444284	-0.350881	-0.584798	-0.40431	-0.42841	-0.572917	-0.768471	-0.385422	0.112038	-0.134611	-0.183679	-0.00711667	-0.0357267	-0.0662511	0.0151447	-0.197069	0.0254081
AT1G02770	-	2	3.35981	2.91895	1.39383	2.15527	1.74049	2.54881	2.79566	2.66935	1.53056	-0.832805	-0.626347	-0.341771	-0.571077	0.00263489	-0.51057	-0.55116	-0.674084	-0.626555	2.53923	2.32055	1.1004	1.61174	1.86438	2.06913	2.27633	2.0443	0.533108
AT1G02790	PGA3	3	0.00122624	-0.216294	0.224972	-0.825068	-0.0415633	-2.23517	-2.42314	0.0387183	0.0284766	10.9265	11.6388	10.1959	8.46967	9.06733	10.2441	10.6692	11.5047	9.86389	10.8042	10.6681	10.6842	8.67984	9.02577	8.00888	8.23338	11.6914	10.3965
AT1G02800	CEL2	5	-0.709085	-0.802071	-0.387697	-0.413969	-0.698813	-0.772261	-0.64772	-0.5622	-0.66366	-0.796508	-0.750926	-0.834824	-0.860996	-0.650256	-0.792351	-0.756828	-0.674296	-0.455727	-1.5119	-1.47051	-1.20219	-1.16576	-1.27743	-1.51143	-1.29761	-1.15337	-1.06379
AT1G02810	PME7	7	0.0418336	-0.106114	0.190377	-0.275661	-0.479714	-0.149016	0.0578804	0.248181	0.162079	0.384177	-0.118555	1.10282	0.11199	0.298479	0.228644	-0.0839747	0.2159	0.0509133	0.42601	-0.224669	1.0388	-0.163671	-0.181235	0.0796275	-0.0260943	0.464081	0.212992
AT1G02813	-	1	10.5045	13.0098	3.08284	10.9461	11.6254	7.54981	11.9738	10.6261	4.12476	-5.57088	-6.96262	-8.30131	-5.52945	-10.0812	-11.6815	-7.00236	-12.3339	-9.93969	4.89363	6.05614	-5.20644	5.31172	1.54253	-4.13627	4.96092	0.181289	-5.81811
AT1G02816	-	7	0.364107	0.218637	0.519896	0.397982	0.156996	0.172	0.21068	0.281267	0.3961	0.266423	0.582091	0.199393	0.243729	0.240766	0.41822	0.0519037	0.358407	0.50653	0.63053	0.800728	0.719289	0.641711	0.397762	0.59022	0.262584	0.639674	1.08091
AT1G02820	-	1	5.09415	5.09171	1.61867	4.22386	3.31139	3.56817	3.14679	3.86434	2.0871	-2.04248	-1.96692	-1.81982	-2.25057	-1.94582	-2.35847	-2.44347	-1.67675	-2.1315	3.05773	3.13038	-0.304553	1.97281	1.35868	1.21273	0.337178	2.18008	-0.0916174
AT1G02850	BGLU11	4	0.317642	0.323055	0.228215	0.447747	0.317952	0.274901	0.34325	0.324001	0.473023	-0.831124	-1.25139	-0.888066	-1.18864	-1.41761	-1.31788	-1.57189	-1.56524	-1.50703	-0.513482	-0.984508	-0.659851	-0.80313	-1.07019	-1.06091	-1.20642	-1.24635	-1.02146
AT1G02900	RALF1	1	3.45638	2.95905	1.66737	2.36767	1.183	1.84654	2.41486	1.0479	-0.611263	-4.42275	-4.23396	-4.18999	-4.02219	-3.82727	-4.25425	-4.40663	-3.84985	-3.12398	-0.968888	-1.26817	-2.51342	-1.65327	-2.64437	-2.41039	-1.99815	-2.80854	-3.72845
AT1G02930	GSTF6	5	-4.13031	-4.63524	-1.91172	-3.4299	-3.75785	-4.89242	-3.88844	-4.00884	-4.57914	-1.27656	-0.420995	-4.48746	-1.39792	-1.27451	-0.230962	-0.86792	-0.550753	0.0508819	-5.39809	-5.63394	-6.3971	-4.2397	-4.4113	-5.5157	-4.03536	-3.53725	-4.3205
AT1G02950	GSTF4	3	0.695511	0.456529	0.218845	0.58122	0.446983	0.723442	0.811692	0.46725	0.502613	1.01678	1.14742	1.15501	1.24483	1.10224	1.09719	1.15354	1.21033	0.371568	1.72552	1.62517	1.34282	1.87303	1.63261	1.96138	2.06453	1.69064	1.10755
AT1G02970	WEE1	5	-0.580937	-0.44721	-0.332818	-0.226636	-0.566465	-0.600646	-0.681399	-0.392804	-0.516491	-0.749034	-0.730479	-0.595589	-0.683234	-0.666013	-0.367333	-0.61503	-1.11977	-0.546201	-1.68253	-1.37284	-1.22922	-0.90987	-1.43888	-1.00877	-1.48238	-1.52817	-1.34897
AT1G02980	CUL2	1	3.59393	1.93363	1.55557	1.95067	2.02013	2.18221	1.37163	1.09187	0.354593	-4.88769	-4.33218	-4.9943	-4.53365	-5.61481	-4.38207	-5.63476	-5.68563	-4.67141	-0.806302	-2.38972	-3.42858	-2.58511	-3.59646	-2.19721	-4.27059	-4.8037	-4.29738
AT1G03050	-	3	0.406453	0.0630024	0.375004	-0.152658	0.0659111	-0.137202	-0.0485381	-0.127164	-0.148375	5.53943	6.18924	6.22187	4.85443	4.73907	5.23141	6.46115	5.24104	8.11733	4.5918	7.55394	4.90869	6.49061	6.42981	7.23318	6.8855	7.41204	7.65471
AT1G03055	D27	7	0.249883	0.0595113	0.372235	-0.375756	-0.0836636	0.59673	0.573453	0.173953	0.32368	-0.0148126	-0.114689	-0.359376	1.92222	0.554422	-0.220733	-0.131551	-0.0684013	-0.386449	0.235071	-0.0551779	0.0128588	-0.0199792	2.66672	0.375996	0.441902	0.105552	-0.0627689
AT1G03070	-	3	0.000671783	0.0959167	-0.192894	-0.00761123	0.53191	-0.235301	0.0762071	0.366417	0.442163	2.49959	2.26956	2.83514	3.35141	2.33179	2.33194	2.16522	2.14821	2.49367	2.38574	2.51599	2.50202	3.30804	3.50693	1.93246	2.31564	2.7768	3.25112
AT1G03090	MCCA	7	0.457553	0.54676	0.55977	1.11125	0.839316	0.469935	0.486627	0.522305	0.736878	-0.15404	-0.403961	-0.155392	-0.358673	-0.533825	-0.0379289	-0.251116	-0.136088	-0.301695	0.303512	0.142799	0.404378	0.759565	0.305491	0.432006	0.23551	0.386217	0.435183
AT1G03120	ATRAB28	3	0.335683	0.0513901	-0.113216	-0.227233	0.154469	0.344331	-0.281461	0.304358	0.170308	1.76156	1.38156	2.97809	2.57378	3.14346	3.37431	1.83142	2.48682	1.23735	1.47509	1.43295	3.05862	1.52162	3.18779	2.26547	1.54996	3.41594	2.80809
AT1G03170	FAF2	8	-0.295485	-0.742148	-0.263115	-0.606305	-0.903669	-0.734752	-0.513882	-0.809705	-0.604539	0.759123	0.658506	1.08713	1.07708	1.52174	1.17077	1.15929	1.9991	1.53711	0.463638	-0.0836428	0.617235	0.276589	0.440015	0.257096	0.473954	1.15434	1.04176
AT1G03180	-	9	-0.587237	-0.564136	0.0743629	-0.12038	-0.0414834	-0.35777	-0.172976	0.0618533	-0.132508	-0.0808947	0.133243	-0.492122	-0.169108	0.0623364	-0.450553	-0.425709	0.191662	-0.247559	-0.668132	-0.430893	-0.417759	-0.289488	0.0208529	-1.18196	-0.598686	0.253515	-0.380067
AT1G03210	-	9	-0.341142	-0.0466473	0.155689	0.223435	-0.118147	-0.0773778	-0.143872	-0.489633	-0.256038	0.0316165	-0.278192	-0.481115	-0.25547	-0.519498	-0.0402351	-0.416849	-0.020889	0.0476075	-0.309526	-1.03757	-0.325426	-0.0320348	-0.637645	-0.117613	-0.560722	-0.510522	-0.208431
AT1G03220	-	5	-1.68573	-1.18025	-0.624765	-1.05059	-1.61632	-1.56695	-1.47896	-1.19215	-0.530902	-0.217237	-0.746179	-0.755408	-0.436098	-0.634478	-0.742654	-0.620706	-1.19543	-0.612338	-1.90475	-2.00079	-1.61445	-1.56154	-2.33922	-2.55092	-2.2665	-2.396	-1.64479
AT1G03230	-	5	-1.13211	-1.40826	-0.587593	-1.15184	-1.13956	-1.30561	-1.24773	-1.05817	-0.870153	-0.915485	-0.739289	-1.21758	-0.89776	-0.798612	-0.913824	-0.643679	-0.63134	-0.522783	-2.04443	-2.09978	-1.92329	-1.98871	-1.91702	-2.29507	-1.84472	-1.62563	-1.39743
AT1G03300	ATDUF1	4	-0.0792341	-0.433879	0.329376	-0.156886	-0.232249	-0.288373	-0.306687	-0.30503	-0.175167	-0.451034	-0.343093	-0.253443	-0.572302	-0.411275	-0.369265	-0.268368	-0.487094	-0.4633	-0.530268	-1.10892	0.0759331	-1.3022	-0.643524	-0.657638	-0.575054	-0.792124	-0.638467
AT1G03320	-	1	1.56587	0.449834	0.882383	1.07706	0.920827	-0.0378568	0.947165	0.501248	0.723773	-1.84152	0.248447	-0.346299	-0.0746496	-0.544908	-0.0899375	-1.86416	-0.281443	-0.431025	0.49517	0.698281	0.536084	1.00241	0.375919	-0.127794	0.0391469	0.219805	0.292749
AT1G03340	-	1	3.22663	3.59567	1.49638	3.78875	3.99402	3.71349	4.40278	4.21536	3.17662	-2.16475	-1.97704	-1.60276	-2.32367	-3.07631	-3.09517	-2.69634	-3.56737	-3.446	1.06866	1.62504	-0.401398	1.4632	0.424676	0.247542	1.69558	0.288904	-0.16714
AT1G03390	-	1	3.53289	1.91952	1.27168	2.14735	1.10887	1.47869	1.82138	0.365375	-1.26988	-6.54792	-5.86384	-6.03877	-6.03762	-6.03501	-5.65886	-5.66116	-5.38243	-4.33128	-3.13661	-3.67596	-4.76533	-4.22292	-4.94072	-4.16601	-4.13282	-5.01706	-5.75209
AT1G03400	-	7	1.00016	0.612441	0.260308	0.161561	0.314313	0.285129	0.268172	0.320252	-0.203298	-0.213017	-0.102133	-0.485886	-0.410359	-0.0754382	-0.400494	-0.0696506	-0.467098	-0.0872673	0.400931	0.510308	-0.225578	-0.248798	0.238875	-0.115365	0.198521	-0.146846	-0.290565
AT1G03457	BRN2	4	-0.280229	-0.327791	0.0525374	-0.01476	-1.26785	-0.483178	-0.485413	-0.60666	-0.156863	-1.39895	-1.91169	-1.29423	-1.25526	-0.48157	-1.09597	-1.64684	-1.16349	-0.655854	-1.76927	-2.29692	-1.29328	-1.31432	-1.82814	-1.68786	-2.26008	-1.94881	-0.812717
AT1G03470	NET3A	4	0.0369659	0.302811	-0.0612829	-0.0403323	0.182342	0.181563	0.141971	0.414244	0.749652	-0.819043	-0.93813	-0.386778	-0.756887	-0.760014	-0.570226	-0.740014	-0.917709	-1.12354	-0.782077	-0.635319	-0.448061	-0.79722	-0.577673	-0.388662	-0.598043	-0.503465	-0.385645
AT1G03490	NAC006	1	1.34373	1.42005	2.20621	0.724294	0.989283	0.386054	1.21386	0.0128325	-1.43151	-1.29761	-1.46967	-1.7824	-1.61539	-1.20927	-0.936813	-1.15592	-0.747836	-0.805153	0.0461171	-0.0496198	-0.553889	-0.8911	-0.219984	-0.550759	0.0579419	-0.735004	-1.59031
AT1G03495	3AT2	9	-0.589084	-0.265073	-0.102769	-0.232035	-0.309701	-0.243221	-0.256794	-0.436863	1.0843	0.0304053	-0.0236526	-0.0400333	-0.0191319	0.0459463	0.00489009	0.0423162	0.0933498	-1.03403	-0.558679	-0.288725	-0.142802	-0.251167	-0.263755	-0.238331	-0.214478	-0.343513	-0.235259
AT1G03506	-	7	-0.32221	0.0324476	-0.361467	-0.263983	0.391364	-0.202404	0.057249	0.40044	0.290051	0.300272	0.199326	0.255896	0.197194	0.370795	0.177831	0.199807	-0.122738	0.0202917	-0.0219384	0.231774	-0.105571	-0.0667885	1.08167	-0.0245724	0.257056	0.277702	0.310342
AT1G03510	PCMP-E3	9	0.150161	-0.00127217	0.155072	0.127323	-0.492049	0.148392	-0.221971	0.29044	0.0580152	0.0638793	-0.234587	-0.0525109	-0.1074	0.15135	-1.19079	-0.303122	-0.073177	-1.2138	0.21404	-0.235859	0.102561	0.0199231	-0.340699	-0.526602	-0.525093	0.217263	-1.31399
AT1G03530	ATNAF1	4	0.217547	0.247277	0.0667682	-0.129622	0.0776622	0.146038	0.0337023	-0.313256	-0.318832	-1.02817	-1.01087	-0.945634	-0.855914	-1.03274	-0.995858	-0.786367	-0.769196	-0.850264	-0.893812	-0.763592	-0.878865	-0.985537	-1.02378	-0.84982	-0.752665	-1.08245	-1.10744
AT1G03540	PCMP-E4	9	-0.211228	-0.0167367	-0.27742	-0.0043284	-0.125328	-0.221321	0.0367523	-0.298644	-0.282275	-0.0580272	-0.0758119	-0.334823	0.0927525	-1.03262	-0.195024	-0.326238	-0.370214	-0.482761	-0.269255	-0.0925486	-0.612244	0.0884241	-1.17323	-0.416346	-0.289485	-0.668857	-1.126
AT1G03550	SCAMP2	6	0.544836	0.592443	0.708152	0.599898	0.412728	0.145786	0.220412	0.736419	-0.0344517	0.169465	0.359434	0.277993	0.311427	0.868088	1.04925	0.609254	0.577772	1.02017	0.714301	0.951877	1.04527	1.0834	1.32806	1.06625	0.829667	1.44028	1.12965
AT1G03600	PSB27-1	1	1.20851	0.662593	0.997126	0.817445	0.527696	0.372648	0.835318	0.91681	0.851341	-0.534908	-0.713999	-0.335346	-0.602936	-0.31704	-0.567676	-0.778947	-0.816107	-0.82106	0.713453	-0.051406	0.66178	0.214508	0.210656	-0.195029	0.0563717	0.100703	0.0302805
AT1G03620	-	1	5.00585	2.5878	2.86327	2.9223	1.75061	1.85371	3.53927	0.487383	-0.380073	-2.2393	-0.994173	-1.54246	-1.87144	-2.27443	-0.645714	-1.90053	-0.636955	-0.065927	2.77289	1.59362	1.33144	1.36418	-0.170029	0.532796	0.699832	-0.149571	-0.446
AT1G03660	-	9	-0.215795	0.675298	-0.531263	-0.387383	0.172951	0.751947	0.0301766	-1.59567	0.072846	-0.586239	0.424204	-0.0755336	0.0943357	-0.257816	-0.295331	-0.0668936	1.52525	-0.197088	-0.802033	1.28959	-0.606796	-0.293048	-0.0848651	0.456616	-0.036717	-0.484623	-0.124242
AT1G03700	-	5	-4.82934	-4.99154	-1.53745	-4.27109	-5.79886	-5.86088	-5.23804	-5.85348	-5.05351	-0.715405	-0.563336	-2.81235	-1.14276	-0.363518	-0.343811	-0.962962	-0.420297	-0.413366	-7.1883	-7.11789	-4.13627	-4.80192	-4.68174	-4.456	-4.9466	-4.42117	-3.92109
AT1G03720	-	4	0.0391036	-0.135115	0.127898	0.0529383	-0.227191	-0.209496	0.320522	-0.185004	-0.0423053	-1.86462	-0.314611	-0.555717	-0.621792	-2.61568	-1.75028	-1.10866	-0.490942	-1.41561	-1.0683	-0.449726	-0.427818	-0.568853	-2.98871	-1.48125	-0.788135	-0.675946	-1.59597
AT1G03730	-	1	0.78394	0.632532	0.495215	0.683269	0.459161	0.545936	1.05229	1.09315	0.990057	-0.74946	-1.03988	-0.531837	-0.811302	-0.592409	-0.75014	-1.01872	-1.10514	-1.31417	0.0344802	-0.297146	-0.0366217	-0.128033	-0.133249	-0.204204	0.0757765	0.12638	-0.306157
AT1G03743	-	5	-0.542357	-0.455587	0.261994	-0.489922	-0.786499	-1.08549	-0.49974	-1.04083	-2.4672	-0.417534	-0.383101	-1.2139	-0.170865	0.0027938	-0.349939	-0.0304595	0.101756	1.36273	-1.00913	-0.838689	-0.951903	-0.660786	-0.783705	-1.44546	-0.5302	-0.435913	-1.10757
AT1G03746	-	5	-1.11271	-1.26449	-1.18451	-1.3352	-1.22572	-0.823654	-1.06842	-1.22006	-1.14637	-0.0123186	0.210306	0.147751	0.202879	0.230139	-0.0506817	0.108644	0.344978	0.369425	-1.392	-0.659074	-0.996313	-1.04234	-0.688311	-0.874336	-0.703047	-0.352738	-0.646781
AT1G03760	-	4	0.0232926	-0.119552	-0.119782	0.108044	-0.124811	-0.145277	0.0277805	-0.308262	-0.15898	-0.609472	-0.522914	-0.543108	-0.436483	-0.326882	-0.402789	-0.704197	-0.610842	-0.548762	-0.586179	-0.642466	-0.66289	-0.328438	-0.451693	-0.548067	-0.676417	-1.01045	-0.707743
AT1G03780	TPX2	5	-0.662891	-0.743838	-0.339439	-0.454079	-0.793294	-0.82175	-0.703558	-0.675201	-1.03989	-0.694445	-0.628188	-0.856579	-0.84138	-0.557784	-0.616582	-0.627536	-0.746	-0.212397	-1.32752	-1.34632	-1.20624	-1.25011	-1.30351	-1.39669	-1.2393	-1.49005	-1.20838
AT1G03820	-	8	0.00294194	-0.315923	0.041063	-0.0866544	-0.402976	-0.584352	-0.124135	-0.493777	-0.209202	0.618143	0.787553	0.547428	0.601311	0.829903	0.654149	0.529178	1.1166	1.05197	0.621085	0.47163	0.588491	0.514656	0.426928	0.0697965	0.405043	0.42254	0.712279
AT1G03830	-	4	-0.492284	-0.297275	-0.379958	-0.39559	-0.197764	-0.149674	-0.179716	-0.348397	-0.40799	-0.172307	-0.448655	-0.358392	-0.298938	-0.624761	-0.69364	-0.33733	-0.517648	-0.65502	-0.664591	-0.745931	-0.738351	-0.694528	-0.822525	-0.843315	-0.517046	-0.866046	-1.02642
AT1G03840	MGP	5	-1.28138	-0.745726	-0.555417	-0.382628	-0.268938	-0.582054	-0.344806	-0.634365	-1.19665	0.329558	0.220951	0.109585	0.285017	-0.0911089	-0.0859675	0.453431	0.193186	0.231165	-0.55124	-0.524774	-0.445831	-0.0976105	-0.360047	-0.668021	0.108625	-0.441179	-0.601804
AT1G03850	GRXS13	6	1.04082	0.787275	1.24989	1.24652	0.712963	0.541477	0.71299	0.660453	1.01672	0.411603	0.231253	0.268876	0.200825	1.04668	0.29583	0.236768	0.135904	0.0777477	1.61732	1.38644	1.7497	1.55227	1.78394	1.29625	1.21681	1.16479	1.2219
AT1G03870	FLA9	2	2.49634	1.9454	1.64305	2.5716	1.79436	2.26487	2.42767	2.18032	3.47724	1.53774	1.45614	1.70815	1.33115	1.69163	1.05781	1.08184	1.07933	0.750204	4.04067	3.40998	3.36076	3.90116	3.48387	3.32471	3.50068	3.25137	4.29667
AT1G03905	ABCI19	1	0.648406	0.353971	0.699866	0.261327	0.464369	0.489765	0.524482	0.628656	0.00750179	-0.856358	-0.262173	-1.16196	-0.614669	-0.784785	-0.73195	-0.709488	-0.812201	-0.55929	-0.207952	0.0917974	-0.345662	-0.353342	-0.320415	-0.242185	-0.185006	-0.183545	-0.551788
AT1G03920	-	2	1.73653	2.85808	1.27616	1.86835	2.25834	1.84731	2.3772	2.22563	2.58734	0.248414	0.0609143	0.129445	-0.100074	0.0347562	0.39077	-0.261606	0.207068	0.198887	2.15085	3.04618	1.57629	1.94376	2.39024	2.55593	2.25599	2.58291	2.99301
AT1G03930	ADK1	8	0.287433	0.31468	0.489442	0.360849	0.439176	-0.00139205	0.189322	0.189313	-0.0637972	0.453753	0.206786	0.0494071	0.45021	0.445346	0.267091	0.293189	0.618611	0.667204	0.741186	0.521466	0.53885	1.15266	1.28263	0.265699	0.482511	1.17022	0.603407
AT1G03935	-	8	0.0448375	-1.06491	-0.161704	0.0244229	0.0303856	-0.38076	0.139597	1.24024	-0.184244	0.262682	0.775316	0.108818	0.176059	0.240148	0.335804	0.221744	-0.336507	0.737794	0.30752	-0.0555578	-0.0528856	0.200482	0.270534	-0.0449554	0.361341	0.697525	1.01624
AT1G03950	VPS2.3	6	1.7794	0.626987	1.18765	1.603	0.449618	0.412621	1.36	1.35934	1.27842	-0.206621	-0.0677004	0.0778945	0.127923	0.291539	-0.0613947	-0.228404	0.0605146	-0.00960395	1.67419	0.559287	1.5256	1.83655	0.741157	0.351227	1.18925	1.53119	1.35548
AT1G04010	PSAT	4	0.00730481	-0.264312	-0.147202	-0.213655	-0.0779758	-0.212267	-0.661132	-0.377212	-0.6893	-0.488036	-0.679739	-0.651665	-0.740979	-0.772812	-1.01068	-0.501837	-0.551099	-0.196367	-0.480731	-1.05137	-0.798867	-1.02772	-0.850788	-1.20227	-1.17598	-1.06626	-0.885667
AT1G04020	BARD1	5	-0.380716	-0.369762	-0.378862	-0.159199	-0.396042	-0.621795	-0.264486	-0.119578	-0.700413	-0.857638	-0.459513	-0.600241	-0.786428	-0.540782	-0.58956	-0.89405	-0.774402	-0.326936	-1.37959	-0.829275	-1.07195	-0.945628	-0.936824	-1.25073	-1.2063	-0.893981	-1.06098
AT1G04030	-	4	-0.102424	-0.251948	-0.0339287	-0.291471	0.0667436	-0.0874336	-0.0957224	-0.199785	-0.180785	-0.451498	-0.436083	-0.698294	-0.75511	-0.718851	-0.578433	-0.59775	-0.29609	-0.505587	-0.553922	-0.688032	-0.732222	-1.24429	-0.652107	-0.665867	-0.693472	-0.495875	-0.686372
AT1G04040	-	3	0.869596	0.594179	0.241368	0.757945	0.444244	0.499847	0.817187	0.558568	0.187	2.04121	1.43081	1.70368	1.99241	1.79757	1.65456	1.53499	1.90355	1.70923	2.86353	2.38923	1.97155	2.50159	2.28422	2.05772	2.44753	2.56565	2.1607
AT1G04050	SUVR1	4	-0.0306092	0.302309	0.201843	-0.188245	-0.282336	-0.0649056	-0.225085	-0.0896002	-0.343486	-1.47947	-1.51981	-1.64808	-1.52877	-1.13345	-1.51835	-1.1169	-1.41423	-1.27028	-1.54609	-1.28777	-1.54332	-1.75329	-1.45906	-1.51571	-1.33663	-1.53772	-1.62568
AT1G04090	-	3	1.84282	0.568534	0.256403	0.347413	0.0334222	-0.160406	1.95622	0.344984	1.23892	0.336533	1.0445	1.33519	1.567	2.36648	1.59791	1.13684	1.28362	1.13026	2.49947	2.00569	1.8898	2.46108	2.25775	1.30716	3.08401	2.20575	2.35875
AT1G04100	IAA10	1	0.838005	0.772188	0.525113	1.53716	1.11442	1.32627	1.29871	0.540998	0.657226	-0.464779	-0.390368	-0.262667	-0.440768	-0.871748	-0.542927	-0.765166	-0.363145	-0.505118	0.373226	0.38182	0.262446	1.05795	0.035232	0.494735	0.338877	0.177854	0.152108
AT1G04150	-	4	-0.0367124	-0.166055	-0.0154538	-0.31898	-0.0921928	0.253248	-0.122907	0.413476	0.0630022	-0.609903	-0.176493	-0.254992	-0.475889	-0.314196	-1.81421	-0.378045	-0.547434	-0.388917	-0.646615	-0.342547	-0.270446	-2.13902	-0.406388	-0.426002	-1.36388	-0.133958	-0.325915
AT1G04160	XI-B	7	-0.0839464	-0.00749922	0.17356	-0.219302	-0.015816	0.0457985	0.0766046	0.220637	-0.183393	0.136276	0.234946	-0.00191873	0.243366	0.162231	0.127253	-0.0915394	0.161442	1.32285	0.0523299	0.227447	0.171641	0.0240639	0.146415	0.173051	-0.0149348	0.38208	0.222216
AT1G04240	IAA3	7	0.636199	0.358995	0.335098	0.807152	0.240394	0.403229	0.777789	0.7446	0.696396	0.194863	0.346364	0.465285	0.214815	0.293713	0.275245	-0.0572791	-0.244175	-0.0150808	0.831062	0.70536	0.800383	1.21376	0.534106	0.678474	0.72051	0.500425	0.681315
AT1G04250	IAA17	5	-0.57298	-0.688785	-0.430162	-0.583337	-0.931179	-0.629948	-0.693659	-0.542997	-0.632957	0.0952064	0.661442	0.362454	0.173837	0.518828	1.17557	0.654401	1.21391	1.39023	-0.477774	-0.0273434	-0.0677083	-0.409501	-0.412351	0.314374	-0.0392575	0.487323	0.612965
AT1G04290	-	6	0.658829	0.472975	0.659998	0.606377	0.113217	0.038459	0.415051	0.634141	0.623372	0.587456	0.561406	0.829171	0.5667	1.13751	0.823229	0.48367	0.693451	0.883148	1.31651	1.09898	1.52305	1.28134	1.21246	0.861688	1.04155	1.45471	1.60011
AT1G04350	-	2	2.02111	1.91633	0.88497	1.56067	1.02788	1.46013	1.73425	1.0391	1.11611	0.242166	0.229231	0.360408	0.438555	0.233937	0.420658	0.446188	0.594222	0.332307	2.13994	2.14439	1.3657	2.01392	1.60279	2.01703	2.05529	1.57262	1.55564
AT1G04360	ATL1	1	2.87059	-0.130038	0.270272	0.0868996	0.0337886	0.159919	0.384279	-0.119708	-0.112241	-1.57459	-0.742551	-0.566628	-3.00892	-0.567009	-0.606084	-0.592066	-0.703674	-0.226697	0.113062	-0.872589	-0.296356	-0.668973	-0.53322	-0.446164	-0.207787	-0.823381	-0.338938
AT1G04425	-	5	-1.64928	-0.671751	-1.07332	-1.38396	-0.975096	-0.831984	-1.49164	-1.21786	-0.95786	-0.498063	-0.560656	-0.465916	-0.179842	0.131595	-0.590863	-0.231	-0.433504	-0.795658	-1.63165	-1.00677	-1.11562	-1.59151	-0.843501	-1.19531	-1.53486	-1.45647	-1.64301
AT1G04430	-	8	0.545888	-0.337665	0.405725	-0.137992	-0.281986	0.0545669	0.0421689	0.305971	-0.202949	0.32739	0.367951	0.613336	0.635495	1.49499	0.291277	0.573217	1.10048	0.446573	1.1434	0.0302866	1.36851	0.497503	1.10397	0.345844	0.615386	1.50147	0.243624
AT1G04440	CKL13	7	0.731921	0.244711	0.807009	0.597736	-0.06782	0.0463229	0.446062	0.605196	1.24567	-0.0700371	-0.365504	0.194996	-0.325017	0.390952	-0.0660298	-0.433863	-0.206345	-0.820563	0.661883	-0.120793	1.27036	0.272719	0.323132	-0.0197069	0.012199	0.39885	0.0821093
AT1G04450	RIC3	3	0	0	0	0	0	-0.065846	0	0	0	3.6008	3.82049	3.62111	3.67381	5.6928	3.97191	3.86136	5.70627	6.00114	3.6008	3.82049	3.62111	5.46364	3.78534	3.90607	3.86136	3.8527	4.10042
AT1G04470	-	3	0.0859918	0.0530223	0.0918511	0.0173374	-0.047667	-0.0632085	-0.0289944	0.0128153	-0.0424348	6.02872	2.48737	6.78264	2.70087	2.47659	3.34381	2.63894	3.33479	8.71962	2.28254	2.54039	2.91721	2.71821	2.42892	7.46047	2.60994	3.34761	7.7492
AT1G04500	-	3	0.499832	0.116512	0.271032	0.0119386	-0.244318	-0.106971	0.207461	-0.117378	-0.314612	3.19688	5.48548	3.64411	5.61383	6.24948	6.33044	4.16637	5.37606	5.78546	5.50662	2.9711	4.5936	2.87113	4.42344	5.07544	2.6424	4.69234	3.87147
AT1G04520	CRRSP3	5	-0.459797	-1.01158	-0.188028	-0.788373	-1.05309	-1.10597	-1.14378	-0.571652	-0.929186	-0.716609	-0.629525	-0.710374	-0.54382	0.0381562	-0.489298	-0.341359	-0.327633	-0.176823	-1.02839	-1.60295	-0.898402	-1.2634	-0.974608	-1.56294	-1.47089	-0.899285	-1.10601
AT1G04540	-	3	-0.0740034	0.0447203	-0.00225105	-0.00216048	0.0250214	0.0407973	0	-0.0199501	0.0594152	0.764265	0.856676	4.38168	1.52395	1.88416	3.51304	1.41024	2.24376	3.79698	0.690261	0.901397	1.60977	1.52179	1.90918	1.27952	1.41024	2.22381	1.48603
AT1G04570	-	9	0.251798	0.375386	0.0977061	0.251068	0.348024	0.218081	-0.0500201	0.321276	-1.61683	0.183575	0.194211	-1.11175	0.150922	-0.132603	0.259417	0.25875	-0.185565	0.536792	0.435373	0.569597	-1.3432	-1.00549	0.215421	0.477498	-1.02984	0.135711	0.254619
AT1G04580	AAO4	3	0.0923499	0.164629	0.138152	0.111208	0.137713	0.110614	0.251203	0.425378	0.186181	4.54584	4.21706	4.36221	4.47127	4.09538	3.70792	3.55429	2.63311	3.48083	5.63032	5.36448	5.65477	4.79777	6.06442	5.68332	1.9236	5.01339	5.61238
AT1G04600	XI-A	8	0.328853	-0.000958353	0.30037	0.0856009	0.0428436	-0.187192	0.0529424	0.120267	-0.144132	0.222597	1.3728	0.204203	1.1921	1.41224	1.935	0.409804	1.11791	1.67354	1.69426	1.31977	1.64061	1.19007	2.27081	1.49426	1.19872	1.53701	1.16108
AT1G04610	YUC3	3	-0.278443	-0.564861	-0.300757	-0.187291	0.155272	-0.102671	-0.267916	-0.0921328	-0.252037	2.92539	5.0308	4.19356	2.57946	2.54792	3.60574	3.79416	2.69613	3.06056	1.72924	2.49167	2.68779	2.04478	3.35196	3.45915	3.10165	2.54818	2.62521
AT1G04635	EMB1687	4	-0.454464	-0.585332	0.0388109	0.0078942	0.0338201	-0.386996	-0.304135	-0.33211	-0.14338	-0.308249	-0.0336848	-0.488007	-0.188821	-1.00226	-0.414211	-0.566989	-0.645571	-0.298543	-0.762713	-0.619017	-0.449196	-0.180927	-1.00792	-0.801207	-1.02148	-1.0977	-0.441923
AT1G04650	-	4	-0.437777	-0.0704556	-0.169869	-0.265791	0.11189	-0.0549994	-0.281619	-0.0352667	-0.0613574	-0.510794	-1.78581	-0.435882	-1.43646	-0.652772	-1.00941	-0.459064	-1.31917	-1.77524	-1.94035	-1.85858	-0.605752	-1.52435	-0.540883	-0.585861	-0.740683	-1.41652	-0.831447
AT1G04670	-	3	0.186651	0.438547	0.167996	0	-0.0973054	-0.245273	0.0623864	0.0486645	0	4.99884	6.82835	5.22068	5.45533	5.59987	4.62298	7.9988	5.32578	4.65639	5.18549	5.31475	5.38867	5.45533	7.99491	6.85571	5.21441	5.37445	4.65639
AT1G04700	-	3	1.06674	1.22131	0.468531	1.04646	1.18814	0.413799	0.503336	0.373204	0.363989	0.339721	0.281164	0.535859	1.21982	0.410899	1.36151	0.485088	1.2568	1.73224	1.66171	1.74683	1.66747	2.26099	1.85934	2.18583	1.71477	1.88526	2.41757
AT1G04730	CTF18	4	-0.290661	-0.15471	-0.0874131	-0.0127962	0.16289	-0.41249	-0.102912	-0.184133	-0.525854	-0.701739	-0.56798	-0.665605	-1.0636	-0.739733	-0.659871	-0.558444	-1.10627	-0.423968	-1.45832	-0.72269	-0.753018	-1.13275	-0.576843	-1.56302	-0.661356	-1.22595	-1.3092
AT1G04760	VAMP726	8	-1.30135	0.397721	-0.1436	-0.380538	-1.79551	-0.548197	-1.27704	0.109868	0.0721868	1.41521	-0.134395	0.751976	0.673712	2.03155	1.28673	1.13239	0.22958	0.35839	0.0788595	0.263325	0.608376	0.293174	0.357093	1.00557	-0.0326124	0.339448	0.430577
AT1G04770	-	5	-0.475659	-0.765591	-0.111481	-0.707721	-0.823996	-0.111654	-0.737045	-0.0367288	-1.05392	0.0458704	0.254141	-0.522886	0.126742	0.354264	-0.302009	0.141141	0.195708	-0.0582977	-0.429789	-0.51145	-0.634367	-0.580979	-0.469732	-0.413663	-0.595904	0.158979	-1.02543
AT1G04800	-	1	1.27486	1.12964	0.627737	1.32485	1.21406	1.22323	1.44784	0.937796	0.860917	-0.372264	-0.655763	-0.433064	-0.55522	-0.892086	-0.764279	-0.6216	-0.679197	-0.522878	1.06039	0.436075	0.194672	0.674801	0.255215	0.40906	0.754943	0.258599	0.338038
AT1G04840	PCMP-H64	9	-0.0759453	-0.125422	-0.135964	-1.25631	0.0978601	-0.0748481	-0.32631	-1.05825	-0.274466	-0.437917	-0.199704	-0.188976	0.0384777	-0.209175	-0.230374	-0.095476	0.174069	-0.108888	-1.0064	-0.325125	-0.324939	-1.09979	-0.111314	-0.305222	-0.421786	-0.247847	-0.383355
AT1G04880	HMGB15	1	2.41347	1.2747	1.22449	0.902488	0.621589	0.795105	1.24772	0.667551	0.129435	-1.76676	-1.386	-1.48582	-1.26601	-1.14741	-0.888165	-1.16805	-1.03345	-0.797287	0.429887	-0.145014	-0.275396	-0.517214	-0.569698	-0.0930598	-0.038392	-0.459685	-0.667852
AT1G04890	-	3	0.521089	0.0991493	-0.0798626	0.17281	0.0911873	0.196315	-0.0617062	-0.276693	-0.175582	3.38827	4.78636	6.30253	5.06934	4.89889	4.87822	5.98896	5.93728	2.8644	2.65023	5.42806	5.60915	2.51993	5.59233	6.65232	5.61871	4.15947	5.55252
AT1G04920	SPS3	3	0.158728	-0.0194798	0.24364	0.293059	0.310906	0.101199	-0.0784364	0.0456706	1.38178	1.94158	2.13477	2.10636	1.95736	2.32281	2.50342	1.98974	2.63582	1.68636	2.23445	2.06961	2.5096	2.50739	2.9343	2.74016	1.8724	2.7319	3.06021
AT1G04930	-	4	1.01361	0.375002	0.701089	0.719304	-0.453783	-0.424059	0.120051	-0.188641	-0.150688	-1.46616	-1.50881	-1.1891	-1.50371	-0.700273	-0.604469	-1.0663	-1.24111	-0.736846	-0.452369	-1.08322	-0.404633	-0.616515	-1.27607	-1.15588	-0.841853	-1.45533	-1.00921
AT1G04970	-	8	0.426543	0.407423	0.23091	0.329358	-0.0253008	0.120722	0.401485	0.361965	0.264604	0.122897	0.365667	0.208916	0.541035	0.561007	0.540041	0.220165	0.317189	0.593229	0.549441	0.77309	0.439826	1.05323	0.535706	0.660763	0.62165	0.679154	1.05223
AT1G04980	PDIL2-2	7	0.467368	0.783847	0.334549	1.02662	0.460775	0.177208	0.828	0.218064	0.158773	-0.370411	-0.318643	-0.252292	-0.363986	-0.154062	-0.00391171	-0.308747	0.132043	0.0970802	0.0969572	0.465203	0.0822572	0.614488	0.306713	0.173297	0.519253	0.350107	0.255853
AT1G04985	-	1	0.76776	0.827802	0.605138	0.840164	0.760651	0.712319	1.12911	0.820621	0.769404	-0.384886	-0.645941	-0.149037	-0.72975	-0.507188	-0.47749	-0.83617	-0.630122	-0.374927	0.382874	0.181861	0.456101	0.110413	0.253463	0.234829	0.17057	0.190499	0.394477
AT1G05000	-	5	-0.0639536	-0.63699	-0.156882	-0.428291	-1.38168	-1.40864	-1.48538	-1.59042	-1.97864	-0.245872	0.279155	-0.222289	0.148596	0.0984063	0.374382	0.320462	1.17401	2.00865	-0.309825	-0.357835	-0.379171	-0.279695	-0.754779	-0.59104	-0.661983	-0.39689	-0.125086
AT1G05010	ACO4	8	-0.299492	0.102378	0.0496937	-0.363549	-0.258996	0.296563	-0.203281	-0.546461	-0.687963	0.309267	-0.0959587	-0.0884494	0.390228	0.218893	0.440859	0.563575	1.34663	0.701079	0.0097744	0.0064194	-0.0387557	0.0266796	-0.0401034	1.0862	0.360294	0.443337	0.0131156
AT1G05020	AP180	1	2.01969	0.407056	1.56939	0.44139	-0.0775184	-0.0405559	-0.00112385	-0.302193	-0.489095	-2.16967	-1.39195	-2.09502	-1.94263	-1.83082	-0.524639	-1.21538	-0.414709	0.234205	-0.125934	-0.458028	-0.293844	-1.31045	-1.96506	-0.565195	-1.14012	-1.23586	-0.25489
AT1G05040	-	3	0.76221	0.48678	0.281157	0.64642	0.614594	1.00484	0.837898	0.88198	2.57554	2.34414	1.35963	1.63131	2.13173	3.11239	2.36198	2.40659	1.31156	1.40715	2.10684	1.84641	1.91247	1.84335	2.36269	2.27999	2.25587	1.54844	3.98074
AT1G05061	-	4	0.0649096	0.185193	-0.386576	-0.0912223	0.417188	0.0817436	-0.338207	-0.445268	-0.424497	-1.7721	-0.619153	-0.505685	-0.454167	-2.0256	-0.572429	-0.318738	0.17711	-1.41463	-1.71622	-0.43396	-1.65491	-0.545389	-0.424678	-0.490685	-0.656946	-0.268158	-2.10876
AT1G05100	MAPKKK18	3	0.0287752	0.129134	-0.0176812	0.0933859	0.248766	0.657909	0.15493	-0.230792	0.404061	1.48695	1.51751	1.72909	1.54404	1.75212	1.50542	1.23377	2.04962	1.49105	1.65812	1.74942	1.66978	1.6314	2.01286	2.26318	1.34946	1.79212	1.98904
AT1G05135	-	5	-1.01079	-0.841425	-0.540672	-0.676364	-0.988834	-0.908787	-0.908	-0.898965	-0.555197	0.206763	-0.145742	0.0241664	0.134571	0.155522	-0.296854	0.263941	0.259083	-0.154916	-0.728056	-0.987168	-0.516506	-0.541792	-0.833311	-1.06261	-0.644059	-0.639882	-0.710113
AT1G05210	-	5	-0.388652	-0.681208	-0.429285	-0.76317	-0.406597	-0.265993	-0.834616	-0.264851	-0.507943	-0.360895	-0.172706	-0.555962	-0.291716	-0.418268	-0.624329	-0.32873	-0.596529	-0.26942	-0.749547	-0.853914	-0.985246	-1.05489	-0.824865	-0.890322	-1.03652	-0.86138	-0.777363
AT1G05260	PER3	4	-0.773084	-1.28324	-0.374664	-0.366508	-0.749178	-1.0752	-0.756606	-0.977782	-1.08742	-2.08288	-2.1817	-2.2882	-2.41824	-2.23514	-2.04046	-2.08128	-2.27322	-1.98092	-2.87727	-3.45808	-2.72922	-2.81036	-2.97683	-3.11021	-2.8428	-3.25482	-3.07507
AT1G05270	-	1	1.56535	0.747938	1.02238	0.733682	0.17661	0.349682	0.48501	0.414587	0.526532	-1.06428	-1.00562	-0.635883	-1.16048	-0.38319	-0.847374	-0.924669	-0.875716	-1.01086	0.39577	-0.257683	0.396577	-0.498513	-0.20658	-0.497693	-0.439659	-0.461129	-0.495891
AT1G05290	-	3	0.484447	0.324431	0.498249	0.801963	0.727295	0.272299	0.318207	0.51905	0.852188	3.68354	2.6851	3.26153	3.72429	2.92558	2.62536	4.39128	3.09383	2.83366	2.90529	3.00953	2.55056	2.90194	2.95511	2.89766	2.93258	2.63931	2.96025
AT1G05300	ZIP5	2	2.32666	2.39742	0.524259	2.59704	2.08367	3.03381	2.75848	2.65915	2.73513	-1.17002	-1.15817	-0.285879	-1.35113	-2.52911	-1.47144	-0.562493	-2.36324	-0.548966	1.16362	1.24236	0.23838	0.430397	-0.20088	1.56497	1.81645	0.100998	1.83406
AT1G05310	PME8	6	0.411963	0.18749	0.516346	0.130028	-0.0296127	1.21343	0.125899	-0.00645753	1.83625	0.0893728	0.543044	1.13483	0.440811	1.22297	0.317878	0.164145	0.307695	-0.0933911	0.501336	1.32717	2.30414	1.17866	1.28553	1.83563	0.290044	0.301238	1.81821
AT1G05330	-	1	2.51139	1.82248	1.34307	3.00267	1.93903	1.4258	2.94645	2.61232	2.79612	-3.11031	-1.98463	-0.755625	-3.10118	-2.74397	-1.41665	-3.81993	-2.32866	-3.48286	0.366009	-0.162147	0.58744	0.796586	0.243381	0.00915252	0.81655	0.283657	0.552209
AT1G05340	-	3	2.31412	1.88849	1.0332	1.84232	0.349952	0.366709	1.75207	0.772437	1.16672	2.53643	2.87675	3.39738	2.40649	3.59515	3.24055	2.4594	3.27603	3.03067	4.85611	4.77044	4.43951	4.24415	4.11225	3.89638	4.20095	4.19338	4.18664
AT1G05360	KMS2	7	0.528524	0.462948	0.429892	0.330792	-0.221493	0.0683033	0.13721	0.440693	1.11833	-0.222559	-0.21286	0.140409	-0.151799	0.245347	-0.220742	-0.0904882	-0.199752	-0.285537	0.305964	0.250088	0.570301	0.178992	0.0238539	-0.152439	0.0467217	0.240942	0.333467
AT1G05370	-	9	-0.336761	0.0355197	-0.210982	-0.198071	-1.00797	-0.372169	-0.308636	0.0776121	-0.0298704	-0.0912836	-0.276417	-0.151708	-0.122745	-0.28753	-0.124722	-0.101807	-0.527514	-0.357715	-0.428045	-0.240897	-0.36269	-0.320816	-1.23051	-0.496892	-0.410443	-0.449902	-0.387585
AT1G05400	-	1	1.94264	1.13024	1.09163	0.527678	0.66351	0.51237	1.42159	1.02311	0.154862	-0.935479	-0.895588	-1.24622	-0.438094	-0.411264	-0.742741	-1.05384	-0.81819	-0.451413	0.308852	0.234657	0.23442	0.0895839	0.252246	-0.230371	0.36775	0.204918	-0.296551
AT1G05420	OFP12	7	0.0527386	0.299303	0.048348	0.791062	0.0348453	0.265422	-0.169766	1.71877	1.84895	-0.334523	-0.695741	-0.151731	-0.600864	0.0308437	-0.480058	-0.3209	-1.4787	-1.35168	-0.281784	-0.396438	-0.103383	0.190198	0.065689	-0.214636	-0.490666	0.0127878	0.0101806
AT1G05440	-	1	0.554931	0.515313	0.724694	0.704327	0.678225	0.79501	0.602762	0.910245	0.599137	-2.01824	-1.65541	-2.04262	-1.92082	-2.06685	-1.9798	-2.04004	-2.36492	-2.02392	-1.48234	-1.10048	-1.32895	-1.21561	-1.32427	-1.0961	-1.39982	-1.39815	-1.35281
AT1G05450	-	3	-0.0352944	0.207841	0.192025	-0.0417746	-0.15374	-0.138733	0.109347	0.171699	0.0706332	5.39138	2.48567	2.91766	3.01477	5.60596	3.16819	5.66019	3.18138	3.85744	2.77089	2.69351	3.10968	2.973	2.4036	3.02945	2.80258	3.35308	7.21181
AT1G05510	-	8	-0.0784071	-0.153912	0.134817	0.0502444	0.170284	0.110077	0.259134	0.330305	-0.0428594	0.221636	2.14344	-0.105989	0.327562	-0.0844709	-0.0298098	-0.134902	0.0591849	0.242523	1.74412	2.19018	0.0288287	0.377807	0.0858132	0.0802672	0.124231	0.38949	0.199664
AT1G05550	-	2	2.75195	3.84388	1.32739	2.50437	3.1604	2.4264	2.71718	3.17353	3.27543	1.36956	1.18852	1.88266	1.18369	0.591018	1.10752	0.617262	0.332401	0.525325	4.12869	5.03628	3.2196	3.68192	3.95799	3.53593	3.60352	3.78851	3.9016
AT1G05560	UGT75B1	7	0.440505	0.454051	0.456803	0.698953	0.68915	0.445208	0.407596	0.533197	0.520302	0.506792	0.385899	0.479389	0.119466	0.0467578	0.171493	-0.0627031	-0.141116	-0.190716	1.04845	0.839949	1.03183	0.818419	0.735907	0.616701	0.344893	0.392081	0.329586
AT1G05577	-	3	0.497738	0.486766	3.32736	0.533297	0.0246657	0.10565	0.665359	0.267084	0.349491	4.04628	4.12563	3.67412	4.08571	4.83202	4.16957	3.66425	4.46165	3.64878	5.42637	3.43657	3.21075	6.30784	4.96113	5.01359	3.13255	5.13793	4.8729
AT1G05620	URH2	8	0.21362	-0.0340325	0.551416	0.379782	-0.273375	-0.376947	-0.013829	0.0462369	0.404884	0.512745	0.351986	0.660625	0.469061	0.779281	0.564281	0.405013	0.5032	0.219708	0.726364	0.317953	1.37542	1.07192	0.505906	0.187333	0.391184	0.549437	0.624592
AT1G05630	5PTASE13	9	-0.374128	-0.26556	-0.253513	-1.29288	-0.203452	-0.176166	-0.401483	-0.161877	-0.545732	0.539141	0.507845	0.113933	0.356917	0.494516	0.305118	0.467143	0.103017	1.08851	0.165013	0.242285	-0.13958	-0.450368	0.291065	0.128952	0.0656601	-0.0588601	0.226405
AT1G05640	-	9	0.00779225	0.0580233	-0.15025	0.0906924	-0.490036	-0.201202	0.0247722	0.058409	-1.08173	-0.444875	-0.305471	-0.180606	-0.266462	0.0882716	-0.0852135	-0.406794	-0.262452	0.187524	-0.437083	-0.247448	-0.330856	-0.17577	-0.401764	-0.286415	-0.382022	-0.204043	-0.393662
AT1G05680	UGT74E2	3	4.35275	1.79487	0.515334	2.1111	1.96854	2.18657	0.486696	1.7581	2.60776	2.55204	2.59511	3.74455	2.18165	2.70657	2.1059	2.32931	1.88164	1.50006	6.91067	4.39503	4.75529	4.2918	4.67507	4.29623	3.12405	3.63062	4.1006
AT1G05690	BT3	1	2.34272	1.27381	1.07989	0.502384	0.142919	0.821972	0.667186	-0.21517	-0.922196	-3.17616	-2.52506	-3.26575	-2.75848	-2.59048	-2.78075	-2.07379	-2.06218	-1.63622	-0.551978	-1.24227	-2.17619	-2.23653	-2.42509	-1.79096	-1.27185	-2.27852	-2.61082
AT1G05730	-	4	-0.407388	0.0230756	0.114023	-0.319932	0.0663361	-0.192778	-0.0724373	-0.211146	-0.157927	-0.832584	-0.659365	-0.889541	-0.824388	-0.854792	-0.465214	-0.648338	-0.38313	-0.437586	-1.58392	-0.636289	-0.775518	-1.14432	-0.788456	-0.657992	-0.720775	-0.594276	-0.595513
AT1G05760	RTM1	6	0.718199	0.666625	0.532499	0.45832	0.718566	0.557782	0.344029	0.303806	0.398534	0.177433	0.106671	0.492524	0.182982	0.210566	1.21218	0.265831	0.665143	0.160265	1.63152	0.773295	1.02502	0.641302	1.22707	2.12051	0.60986	0.968949	0.5588
AT1G05770	JAL2	7	0.0946909	0.804762	0.279563	0.113756	0.501863	1.5649	0.273109	0.431977	2.51619	-0.189291	0.105531	0.255047	0.227447	0.0885699	-0.161856	0.0653353	0.110293	-0.542041	-0.0945997	0.910293	0.53461	0.341204	0.590433	0.537519	0.338444	0.54227	0.370932
AT1G05780	-	8	-0.352285	0.034815	0.233529	0.176094	-0.329808	0.381097	0.240002	-0.0124503	0.397079	1.01583	0.685586	0.495518	0.196596	0.588702	0.288549	0.545801	0.67893	0.204232	0.49396	0.720401	0.729046	0.372691	0.258894	0.669645	0.785803	0.66648	0.60131
AT1G05810	ARA	7	0.561409	0.100439	0.22406	0.0794352	0.401741	-0.239693	0.138043	-0.0869836	0.0675894	0.150671	0.257629	1.17225	-0.121617	0.490069	-0.0365266	0.0751329	0.357495	-0.214966	1.72307	0.358068	2.00002	-0.0421819	1.43545	-0.27622	0.213176	0.270511	-0.147376
AT1G05820	SPPL5	3	-0.0805376	0.0457868	0.391212	0.0661233	1.51946	0.0661052	0.367853	0.210826	-0.257119	1.16121	1.92386	1.40639	1.65238	0.469186	1.75113	1.21458	2.13251	2.30035	1.0144	2.00744	2.05171	1.66599	2.15307	1.86586	1.72128	2.4143	1.96627
AT1G05835	-	5	-1.05929	-1.1722	-0.907487	-1.25999	-0.946243	-1.01992	-1.13993	-1.14379	-0.982578	-0.0421016	0.13756	-0.33119	0.075964	0.0614066	0.0333981	0.171783	0.276287	-0.0386264	-1.11175	-1.04894	-1.18336	-1.05135	-0.884837	-0.986527	-1.04849	-0.865651	-1.0212
AT1G05920	-	1	3.08778	1.68204	1.67172	0.973019	0.554336	1.31401	0.763803	-0.123735	-0.875108	-4.21798	-3.62299	-3.98916	-3.83954	-3.59226	-3.59215	-3.25601	-3.16495	-6.15142	-1.60568	-5.36466	-2.46177	-2.86652	-3.03793	-2.4686	-2.4922	-3.28869	-7.10156
AT1G05930	-	1	2.96697	1.50678	1.60174	0.627118	0.525181	0.61269	1.30076	0.126751	-1.41405	-3.97434	-3.24169	-3.71492	-3.48171	-3.28183	-3.32072	-3.2021	-3.03612	-4.59381	-1.40581	-2.02022	-2.16064	-2.85459	-2.75665	-2.70803	-2.24129	-2.90937	-6.01493
AT1G05960	-	8	-0.182064	0.00816586	-0.0888444	-0.131132	0.256484	0.255066	0.0246458	0.0029825	-0.0330861	0.511284	0.391452	0.612267	0.482201	0.297792	0.587635	0.636824	0.632938	0.727998	0.32922	0.399618	0.523423	0.351069	0.554275	1.03711	0.66147	0.63592	0.694912
AT1G05970	-	5	-0.393833	-0.321032	-0.392086	-0.662542	-0.43814	-0.437847	-0.485338	-0.334921	-0.672326	-0.582495	-0.198306	-0.648112	-0.626291	-0.324822	-0.530392	-0.358952	-0.500786	-0.407596	-0.976328	-0.519339	-1.03921	-1.25155	-0.762963	-0.968239	-0.844291	-0.835707	-1.0543
AT1G06080	ADS1	8	-0.745124	-0.517775	-0.666549	-0.470933	-0.145415	-0.0259833	-0.47628	-0.28788	0.00634924	0.815472	0.751246	0.657405	0.509172	0.479618	0.520065	1.00345	0.586358	0.313244	0.0703472	0.233471	-0.00914332	0.0382397	0.334203	0.494082	0.361821	0.298478	0.319593
AT1G06090	-	8	-0.244507	0.272026	0.0736586	0.486434	0.062814	0.410572	0.253542	0.104475	0.00357036	0.380585	-0.0299318	0.438354	-0.0556236	0.449792	0.320823	0.321732	3.51713	3.33313	0.136078	0.242094	0.512012	0.430811	0.512606	0.731395	0.575273	1.0782	3.15704
AT1G06170	BHLH89	4	0.0694532	-0.422083	0.0317485	0.0422786	-0.55735	-0.656002	-0.385875	-0.0780162	-0.238383	-1.37851	-1.4852	-1.36197	-1.43511	-1.01916	-1.21263	-1.26869	-1.53452	-1.54605	-1.32199	-1.94086	-1.41141	-1.29565	-1.5963	-1.90877	-1.64037	-1.6637	-1.7041
AT1G06180	ATMYB13	4	-0.830127	-0.772925	-0.599053	-0.892484	-0.839441	-1.04053	-0.782328	-0.867823	-0.895392	-0.887171	-1.12874	-0.942669	-1.06273	-0.977166	-0.595479	-0.791854	-1.21881	-0.747981	-1.73171	-1.94082	-1.56422	-2.00803	-1.83258	-1.56064	-1.55504	-2.12164	-1.61103
AT1G06250	-	6	1.62757	0.908136	0.646066	1.05991	0.591507	0.392024	1.13381	0.438426	1.06597	0.485476	0.338394	1.00332	0.31692	0.603271	0.668236	-0.107629	0.490784	0.2305	2.28951	1.51567	1.72625	1.48769	1.43341	1.31074	1.16392	1.15198	1.41016
AT1G06260	-	2	2.38682	4.78216	-1.36756	4.20773	4.38701	3.96441	4.58389	5.50679	6.41143	4.5043	2.64523	5.45449	2.63838	3.32931	2.685	2.68868	1.85797	0.859267	7.19834	7.53099	4.08693	7.18265	7.47865	6.87729	6.82696	7.25953	7.2707
AT1G06265	-	3	0.291714	1.87973	-1.11831	1.82435	2.25505	2.56607	2.7979	2.7916	3.93322	4.39913	2.77776	4.85398	2.94703	3.03012	2.85053	2.19662	1.79368	-0.271659	4.93478	4.66223	3.74696	4.75709	5.27795	5.4188	4.98083	4.57543	4.84957
AT1G06280	LBD2	1	8.17908	9.4885	3.1505	8.19317	6.40807	4.20604	8.67449	8.80171	2.72846	-8.03978	-9.4885	-10.2245	-10.1056	-8.78624	-11.5515	-8.56075	-8.80171	-9.20221	0.976271	0	-7.06455	-0.708745	-2.69186	-7.34325	0.113735	0	-6.54011
AT1G06290	ACX3	7	0.798137	1.21013	1.10898	1.06	0.806588	0.557671	1.05689	0.845201	0.508945	-0.0551277	-0.430258	-0.0761205	-0.248447	0.0928567	-0.147274	-0.197592	0.0666356	0.0224302	0.74301	0.616943	1.1749	0.645184	1.09688	0.410397	0.665761	1.21937	0.531375
AT1G06320	-	5	-1.02764	-1.07745	-0.257957	-2.1943	-1.97584	-1.18055	-2.01954	-1.73002	-2.00119	-1.66176	-2.47376	-3.48127	-1.34723	-0.901162	-2.4435	-1.09431	-1.0591	-0.953298	-2.30934	-3.54643	-3.51407	-3.65795	-3.11429	-3.62019	-3.88406	-4.13154	-3.92617
AT1G06350	-	8	0.142572	0.142571	-0.00505708	0.0563967	0.210505	-0.0556415	0.00919502	-0.0896358	0.145284	1.13359	1.25485	1.35044	1.34011	1.20287	1.22215	1.10688	1.36568	1.31636	1.21013	1.39183	1.26008	1.39675	1.42639	1.20168	1.14877	1.2453	1.49277
AT1G06360	-	4	-0.21845	-0.417455	-0.0454562	-0.146421	-0.528361	-0.619813	-0.442612	-0.494271	-0.209411	-1.30481	-1.57086	-1.0837	-1.63597	-1.05289	-1.24617	-1.25373	-1.03934	-1.51996	-1.43804	-1.82949	-1.0941	-1.59491	-1.42124	-1.83509	-1.68741	-1.59763	-1.60622
AT1G06430	FTSH8	6	0.56126	0.662287	0.557909	0.582039	0.586344	0.751279	0.62574	0.525143	0.557302	1.06742	1.06603	0.746564	1.11871	0.821635	1.18568	1.01502	0.750123	0.696359	1.66095	1.80268	1.47491	1.70849	1.65655	2.05793	1.69583	1.49776	1.43895
AT1G06440	-	9	-0.270579	-0.23049	0.0560676	-0.26882	-0.0388893	-0.228555	0.130601	-0.223649	-0.0802858	-0.24943	0.0221146	-0.125053	0.210063	-0.275757	-0.126928	-0.123908	-0.0311116	-0.186173	-1.08024	-0.208376	-0.0689856	-0.0587569	-0.314646	-0.355483	0.00669318	-0.254761	-0.266459
AT1G06450	CAF1-1	1	1.88563	0.788679	1.79162	0.90864	0.853718	0.928475	0.915815	2.33783	2.05525	-1.03847	-1.40103	-0.433277	-0.699583	-0.346516	-2.11431	-0.864112	-1.08808	-2.17476	0.449805	-0.334691	1.54499	0.209058	1.06097	-0.38454	0.0517037	0.535744	-0.158836
AT1G06460	ACD32.1	6	0.903613	0.668045	0.944697	0.718058	0.560033	0.564847	0.903917	1.10036	1.08877	0.119433	-0.279851	0.686212	-0.0743693	0.332645	0.145281	-0.042281	-0.102086	-0.770268	1.09703	0.388194	1.57807	0.643689	0.892678	0.710128	0.861636	1.06989	0.345028
AT1G06475	-	8	-0.143315	0.161237	-0.144401	-0.0739918	0.122084	0.0915088	-0.146361	0.0945306	0.186669	0.697	0.728712	0.580279	0.755865	0.247743	0.81093	0.447031	0.72399	0.579604	0.553685	1.20913	0.435878	0.681873	0.369827	1.11203	0.300669	1.03673	1.00234
AT1G06520	GPAT1	7	0.2785	0.31698	1.16776	0.32239	-0.261054	0.845337	0.634018	0.277093	-0.944759	0.146823	0.32415	-0.111236	-0.159605	0.648587	0.257375	-0.0717367	0.742996	1.25002	0.425323	0.64113	1.17003	0.162786	0.387533	1.35222	0.562281	1.24363	0.209947
AT1G06570	PDS1	6	0.452859	0.496184	0.603783	1.16791	0.640101	0.500194	0.678858	0.571757	0.550627	1.27174	0.534337	0.840978	0.59918	0.7747	0.855613	0.667814	0.421231	0.518162	1.61689	1.20492	1.5338	1.92392	1.61697	1.65961	1.37372	1.1322	1.2174
AT1G06620	-	3	-0.11538	-0.208934	-0.168092	-0.406261	-0.457685	-1.67902	-0.182046	-0.12877	-0.382087	2.28808	2.10119	3.05655	3.3941	3.67982	3.20507	3.26261	3.30692	4.30897	1.94654	1.66041	2.52806	2.25557	2.29074	1.52265	2.68879	2.94034	2.41897
AT1G06645	-	2	1.75781	2.55084	0.525269	0.524714	1.35798	1.32927	0.469468	2.15791	2.38035	0.278395	-0.122743	0.213253	0.263086	0.28796	0.280874	0.265697	0.13189	0.0769781	2.1439	2.36018	1.74696	1.62294	2.06679	1.87782	1.18581	2.45513	2.59357
AT1G06650	-	6	0.996338	0.798491	0.653264	1.03803	0.344747	0.747342	0.631663	0.722585	0.598996	-0.0262593	0.35424	0.530543	0.448565	0.574326	0.26747	0.235516	0.354517	0.307658	0.970078	1.00554	1.24925	1.17022	1.06673	1.01481	0.867179	1.14651	0.906654
AT1G06660	JASON	4	0.27908	-0.272703	0.387585	-0.00110028	-0.317188	-0.578784	-0.394377	-0.494543	-0.537472	-2.04938	-1.51656	-1.74934	-1.41918	-1.24297	-1.32332	-1.24923	-1.01623	-0.540989	-1.73152	-1.76962	-1.37148	-1.32709	-1.60639	-1.87301	-1.64572	-1.57419	-1.16414
AT1G06690	-	6	0.607739	0.363866	0.454101	0.697665	0.215578	0.400635	0.491928	0.478727	0.155505	0.314532	0.476897	0.512031	0.456427	0.499342	0.46717	0.310667	0.227218	0.483436	1.12116	1.08881	1.19502	1.43443	0.71492	1.14834	1.04196	0.705945	0.638941
AT1G06710	-	9	-0.366668	-0.140002	-0.0429489	0.218217	0.0602047	-0.276163	-0.0702075	-0.0414753	0.0871692	-0.142772	-0.0447026	-0.270973	-0.330183	-0.356531	-0.185304	-0.299418	-0.0917116	-0.271188	-1.24544	-0.184704	-0.313922	-0.111966	-0.296326	-0.461467	-0.369626	-0.133187	-0.184019
AT1G06810	-	1	1.04284	3.25524	0.309021	1.01575	0.765368	0.787583	1.27791	0.667339	0.547346	-1.32826	-1.81035	-0.537356	-2.02241	-0.889043	-0.913369	-1.07632	-0.104421	-1.11869	-0.285419	0.425318	-0.228335	-0.0338376	-0.123675	-0.125786	0.201584	0.562918	-0.571345
AT1G06820	CRTISO	7	1.3101	-0.252872	0.638349	0.101776	-0.338187	-0.299417	0.3342	0.437849	0.257417	-0.532317	-0.299981	-0.125551	-0.445133	0.0196755	-0.0106998	-0.603316	-0.405345	-0.618492	0.387841	-0.552853	0.512798	-0.343357	-0.318511	-0.310116	-0.269116	0.0325036	-0.361075
AT1G06830	GRXS11	3	0.612829	0.262121	0.208422	0.226927	-0.413683	0.093492	-0.0651912	-0.4785	-0.0639612	0.880832	1.20044	1.8848	2.40428	3.32966	2.64354	2.71706	1.59404	2.83258	2.31147	1.65501	2.38232	3.49195	2.44198	3.09927	2.58267	2.25781	2.67624
AT1G06840	-	8	0.0784316	0.0824343	0.0125763	0.388885	-0.0988656	0.18293	0.266174	-0.164232	-0.0226436	0.174195	0.519272	0.526719	0.117833	1.2356	0.341434	0.477493	1.30722	1.25843	0.252626	0.601706	1.49735	1.61067	1.4217	1.01024	1.12775	0.533287	1.40945
AT1G06980	-	3	1.06772	0.499847	0.230344	0.463087	0.357663	0.452083	0.416498	0.194605	0.0117827	0.597889	0.793215	2.89253	2.22136	1.08995	2.15807	1.13995	1.3926	3.16176	1.66561	1.29306	1.35444	1.7775	1.44761	1.40376	1.55645	1.5872	3.21291
AT1G06990	-	2	3.73696	4.09427	0.751508	4.01289	3.75364	4.09985	4.22883	4.60158	4.71809	0.432691	-0.236703	1.91098	0.162487	0.524304	-0.414348	0.0767135	-0.723086	-1.31441	4.16965	3.85756	2.78885	4.17538	4.27794	3.68551	4.30554	3.8785	3.46005
AT1G07000	ATEXO70B2	9	0.000380799	-0.322317	0.000982359	0.143686	-0.333911	-0.10561	-0.448563	-0.0673921	-0.087011	-0.440906	-0.458674	-0.0534116	-0.658837	-0.0995758	-0.358302	-0.268881	-0.196465	-0.308636	-0.440525	-1.06342	-0.0524292	-0.515152	-0.433487	-0.463912	-0.717445	-0.263857	-0.395647
AT1G07050	-	6	1.16252	0.92057	0.565329	0.924848	1.40339	0.530734	1.11207	1.27697	1.42102	0.610386	0.430277	1.14366	0.692032	0.54882	1.02929	0.593836	0.566661	0.269048	1.93698	1.51787	1.673	1.9137	2.17215	1.73099	1.86069	2.03369	1.87896
AT1G07090	LSH6	2	2.80343	2.72115	1.68056	3.4224	2.30733	2.60741	2.98289	3.23722	1.26657	-1.11123	-1.46407	-1.05044	-1.40395	-0.558205	-0.429809	-1.24702	-1.25084	0.0745448	1.69968	1.26171	0.684624	2.01743	1.72784	1.67769	1.72327	1.97687	0.733113
AT1G07120	-	3	0.651929	-0.283322	0.0306014	0.135696	0.235082	0.129236	0.0201645	-0.340367	0.273555	2.18657	1.40535	2.60426	1.39297	2.45888	2.33704	4.42442	1.69102	2.02437	1.5588	2.14337	2.54766	1.52866	2.89828	2.76548	1.76013	2.85265	2.87284
AT1G07128	-	5	-0.531498	-0.614661	0.0724117	-0.610823	-0.58637	-1.16799	-0.66532	-1.17923	-0.134345	0.139142	-0.0286811	-0.171382	-0.142768	-0.181207	0.218506	-0.108817	-0.376942	-0.328754	-0.392355	-0.643342	-0.0989706	-0.753591	-0.767576	-0.720975	-0.774138	-1.12993	-0.463099
AT1G07135	-	4	0.0988728	-0.468385	0.57945	0.286174	-0.427679	-0.701615	0.0642938	-0.270686	0.197713	-0.24728	-1.12711	-0.587027	-0.199823	-0.759899	-0.616267	-0.767422	-0.619784	-1.00418	-0.148407	-1.60112	-0.00757762	0.086351	-1.06429	-1.16409	-0.703128	-0.89047	-0.80647
AT1G07150	MAPKKK13	7	-0.217164	0.0979872	0.0730821	-0.0898109	0.00939178	1.29823	0.279379	0.221369	2.12579	0.0360296	0.118728	-0.04334	0.29707	0.104508	-0.295442	-0.207384	0.29098	0.123797	-0.181135	0.216715	0.029742	0.20726	0.1139	0.18225	0.0719947	1.47692	2.39179
AT1G07180	NDA1	2	4.93511	5.74944	1.74246	4.22198	7.37861	7.43268	5.29093	6.33294	5.31675	-0.941259	-0.752834	-1.16923	-0.945228	-1.63189	-2.42391	-1.01444	-1.79901	-1.9504	3.9925	4.98544	0.381358	3.24084	5.74522	5.01265	4.26889	4.52855	3.36045
AT1G07220	-	8	0.109173	-0.107524	-0.0812536	-0.010251	-0.180323	-0.204297	0.0229322	0.203662	0.0340917	0.814562	1.46493	1.18503	1.01185	1.05713	1.41259	1.24498	1.25557	1.29509	0.923735	1.34527	1.06903	0.925965	0.717391	1.30119	1.3078	1.42223	1.41168
AT1G07260	UGT71C3	4	-0.495483	-0.541309	-0.206991	-0.369715	-0.237574	-0.606363	-0.739651	-0.357725	-0.397905	-0.771506	-1.34828	-1.48763	-0.52471	-1.029	-0.417304	-0.421359	-0.402086	-0.357368	-1.55572	-2.10647	-1.83244	-1.18104	-1.30078	-1.06332	-1.36062	-0.759812	-1.03074
AT1G07280	-	7	0.536802	0.648874	0.271825	0.546259	0.754261	0.338196	0.04561	0.599252	0.289143	-0.0311252	0.0259072	0.325031	0.0271581	0.0923487	0.187962	0.257663	0.320668	0.255452	0.505677	0.674782	0.596857	0.573417	1.17634	0.526159	0.303273	1.26988	0.544596
AT1G07300	-	7	-0.069937	0.045406	-0.116786	0.612814	0.270877	0.171184	-0.39422	-0.112741	-0.167129	0.384048	-0.335144	0.22101	-0.123313	-0.342008	-0.0708166	0.242677	-0.17024	0.199072	0.314111	-0.289738	0.104224	1.00695	-0.071131	0.100367	-0.151543	-0.282981	0.0319432
AT1G07340	STP2	2	4.41753	4.60236	2.81695	4.81919	4.92535	4.94682	7.68911	5.66339	5.45809	-2.00129	-2.486	-1.08596	-2.18216	-1.8654	-2.05375	-2.48128	-3.02434	-2.913	3.03278	2.87307	1.74117	3.0525	3.13053	3.02902	3.16674	2.95784	2.82636
AT1G07370	PCNA	5	-0.716635	-0.680828	-0.569862	-0.645678	-0.76858	-0.919196	-0.936905	-0.564989	-0.510944	-0.622425	-0.759171	-0.74294	-0.56009	-0.518734	-0.607741	-0.786195	-0.616982	-0.436275	-1.27824	-1.33417	-1.27622	-1.11467	-1.18796	-1.38509	-1.62438	-1.05746	-0.947219
AT1G07380	-	7	0.510292	0.460566	0.136805	0.711755	0.109753	-0.0443512	0.26712	0.366224	0.588463	-0.327464	-0.283029	1.01487	-0.233968	0.0925318	0.0619049	-0.279028	-0.182257	-0.310595	0.182828	0.177538	0.212541	0.477787	0.202285	0.0175536	-0.0119084	0.183967	0.277868
AT1G07390	AtRLP1	9	-0.080542	0.0683523	-0.193741	-0.133877	-0.131289	-0.251578	0.0915639	0.250623	-0.100968	-0.163748	-0.153885	0.0245534	0.0953436	0.146674	-0.02723	-0.182779	-1.08385	-0.0241879	-0.24429	-0.085533	-0.169187	-0.0385334	0.0153849	-0.278808	-0.0912154	-0.205894	-0.125156
AT1G07400	HSP17.8	4	-0.0630919	-0.0577326	-0.044964	0.66108	0.448495	1.00087	0.155326	-0.0281223	0.460161	-0.361958	-0.518702	-0.394364	-1.17404	-1.14909	-1.53279	-0.688451	-0.828054	-1.241	-0.42505	-0.576435	-0.439328	-0.536135	-0.805597	-0.643029	-0.533124	-0.856176	-0.865828
AT1G07410	RABA2B	6	0.344436	0.102256	0.381871	0.0999852	0.0919439	0.67621	0.0834254	0.754507	0.984154	0.42248	0.517936	1.42779	1.71404	1.26144	0.507349	0.935757	0.412815	0.431589	0.766916	0.620192	2.77226	2.0943	2.01999	2.88808	1.01918	2.01606	1.41574
AT1G07430	AIP1	6	0.558868	0.167734	0.13003	0.380493	0.768911	0.49843	0.516474	-0.0273825	-0.126803	0.661991	0.546004	0.527494	0.382405	0.367227	0.597599	0.767563	0.551458	0.410326	1.51295	0.713737	0.657524	0.762897	1.36376	1.32954	1.52927	0.524075	0.283523
AT1G07450	-	6	1.46701	1.65354	0.618659	1.15249	0.503548	0.667774	0.766902	1.285	1.3309	0.0473734	-0.145263	0.247726	-0.269863	-0.171249	-0.48638	-0.28763	-0.165958	-0.206209	1.6159	1.41947	1.16592	0.701998	0.332299	0.181393	0.479272	1.28312	1.18276
AT1G07473	-	8	0.0600821	-0.0223785	0.142337	-0.0345987	-0.106934	0.372663	-0.398696	-0.582177	-0.0752354	0.0792205	0.414415	0.384826	0.286132	0.0505148	0.317866	0.358844	0.642437	0.43929	0.139303	0.392037	0.527163	0.251533	-0.0564196	1.02355	-0.0398514	0.0602594	0.364054
AT1G07485	-	8	-0.0685178	0.300069	-0.0566497	-0.251533	0.174128	0.0611471	-0.413281	1.41673	0.237644	0.685414	-0.00811166	0.598899	1.61639	0.621915	0.611504	0.866825	-0.538962	0.547113	0.616896	1.01539	0.542249	1.16675	0.796043	0.672651	0.453544	1.55621	1.45635
AT1G07540	TRP5	3	0.0189613	0.100635	0.0483805	-0.026211	0.0211739	0.0182923	-0.0459074	0.032783	-0.0702128	2.0722	4.78622	2.31317	4.92344	2.36453	2.12327	5.59158	3.96759	2.36163	2.09116	2.29176	5.66514	4.72777	5.17846	2.14156	5.19	2.05442	4.8055
AT1G07590	-	3	0.433439	0.395928	0.056292	0.383289	0.433825	0.459649	0.391559	0.0374264	0.314366	2.08064	2.06071	2.44902	2.24493	2.19285	2.61217	2.33878	2.62236	2.51443	2.53021	2.46748	2.48003	2.62594	2.64279	3.10452	2.74264	2.66726	2.86899
AT1G07610	MT1C	3	-1.00099	-0.203562	0.104222	-1.92131	-0.143372	-0.293555	0.493328	-0.58455	-0.826914	4.92091	3.05038	3.33471	3.78099	2.86122	4.42126	2.26094	4.97596	5.34934	2.45171	2.46088	3.44622	1.85293	2.94928	3.88982	3.16895	3.81701	4.04923
AT1G07620	TRM32	1	3.9672	0.358412	2.077	0.368886	0.114324	-0.167963	0.0550886	0.261133	-0.214044	-1.26663	-0.708405	-4.08379	-0.566663	-0.629959	-0.422167	-0.505017	-3.60605	-0.326877	-0.124265	-0.349993	-0.238817	-0.197777	-0.515634	-0.59013	-0.449928	-0.58782	-0.540921
AT1G07640	DOF1.1	7	0.413945	0.441497	0.300511	0.220682	0.304937	0.294867	0.294442	0.396133	0.159348	0.15599	0.246577	0.322116	0.335068	0.325344	0.293933	0.303936	0.489332	0.33176	0.569935	0.688074	0.622627	0.55575	0.630282	0.5888	0.598378	1.13717	0.491108
AT1G07645	ATDSI-1VOC	3	0.0588583	-0.0667647	-0.161891	0.186564	0.298276	-0.211528	-0.270111	-0.218727	0.194073	4.86937	5.292	5.0821	4.89711	7.72076	5.21058	5.10897	5.3793	5.12734	4.92822	5.22524	7.49239	5.08367	5.57227	7.47317	4.83886	7.72918	5.32141
AT1G07710	-	7	0.35671	0.241303	1.16925	-0.0229808	0.224979	0.216051	0.482959	0.194459	0.274993	-0.0416675	-0.0741124	-0.38398	0.319711	0.120411	0.0845398	-0.126148	-0.0174251	-0.242025	0.315042	0.167191	0.161231	0.29673	0.345389	0.300591	0.356811	0.177034	0.0329673
AT1G07720	KCS3	7	0.689137	0.253754	0.463726	0.675217	0.0345397	0.184913	0.254987	0.622166	0.435939	0.0265854	0.094539	0.363605	0.140882	0.42315	0.221843	0.304792	0.414836	0.221779	0.715722	0.348293	1.01122	1.07888	0.45769	0.406756	0.559779	1.35209	0.657718
AT1G07750	-	2	1.74637	1.53848	0.84316	1.56363	1.63731	1.8282	1.72491	2.35229	2.31235	0.525199	0.0688116	1.02869	0.253217	0.222324	-0.014872	0.00790421	-0.503864	-0.495119	2.37994	1.74886	1.83641	1.96351	1.98234	1.93343	1.85879	1.9928	1.89972
AT1G07790	HTB1	5	-0.556065	-0.615073	-0.398653	-0.331774	-0.554961	-0.596548	-0.511058	-0.443891	-0.417215	-0.687815	-0.724552	-0.563846	-0.679369	-0.682464	-0.641903	-0.696766	-0.637955	-0.651786	-1.16845	-1.22203	-0.9625	-1.01114	-1.104	-1.07165	-1.06921	-1.08185	-1.069
AT1G07795	-	2	2.95916	2.75553	1.7607	2.72474	1.99455	2.01216	2.24466	2.22372	1.66716	-1.07965	-1.24258	-0.956123	-1.05792	-0.89872	-0.781037	-0.978509	-0.629287	-1.01191	1.98431	1.52198	0.817015	1.66305	1.18489	1.33652	1.37408	1.72309	0.582623
AT1G07820	-	5	-0.810107	-0.761749	-0.63609	-0.712451	-0.593903	-0.62625	-0.669829	-0.767441	-0.613187	-0.373399	-0.292879	-0.537945	-0.436176	-0.594237	-0.351804	-0.425284	-0.30061	-0.464194	-1.08936	-1.05463	-1.10826	-1.0525	-1.05082	-0.978054	-1.09511	-1.06805	-1.07738
AT1G07850	-	3	0.331831	0.115642	0.0973415	0.0240013	-0.207006	0.0588241	0.120963	-0.00702453	-0.0268481	3.25383	3.43794	5.24674	3.42762	3.45604	3.57194	3.05179	3.53354	3.51178	3.58566	3.55358	3.32072	3.45162	3.24904	3.63077	3.17276	3.52651	4.77728
AT1G07985	-	7	0.338038	0.618637	0.0472667	0.545202	0.588607	0.143089	0.161408	1.21473	-0.626884	0.0904689	-0.490983	-0.0365984	0.107609	-0.181198	0.0337031	0.377817	-0.778658	-1.57717	0.428507	0.127653	0.0106684	0.652811	0.407409	0.176792	0.539225	0.0619487	-2.44307
AT1G08050	-	1	1.37101	0.782601	0.642494	0.579392	0.460944	0.391865	0.404707	-0.068177	-0.526632	-2.42957	-1.96971	-1.68328	-2.09785	-1.61865	-1.70264	-1.07339	-1.36732	-1.30363	-1.05203	-1.08583	-1.03942	-1.497	-1.06268	-1.22253	-0.596396	-1.43246	-1.84454
AT1G08065	ACA5	1	4.52424	5.6562	3.73073	6.92925	4.60868	2.87483	5.01122	4.86973	2.58279	-3.74845	-5.3585	-4.9968	-3.56429	-3.9388	-4.75158	-3.85448	-3.93773	-4.52894	1.39915	1.09673	-1.25606	3.35237	0.376763	-1.88101	1.62384	1.46115	-1.9526
AT1G08070	PCMP-H12	9	-0.11468	-1.01247	0.0680283	-0.20057	-0.136193	-0.31782	-0.0094396	-0.417124	0.0563615	-0.0996113	0.0893846	-1.30034	-0.0462294	-0.106565	-0.157971	-0.388317	0.120984	-0.384687	-0.214291	-0.364293	-1.08325	-0.246799	-0.242758	-0.47579	-0.397757	-0.29614	-0.328326
AT1G08080	ACA7	9	-0.0410644	0.0402667	-0.0255157	-0.160111	-0.552355	-0.188679	-0.678405	-0.397465	-0.900606	0.0805261	-0.133155	0.136708	-0.139514	0.507288	-0.0513343	0.429269	-0.0375798	0.120041	0.0394617	-0.0928887	0.111192	-0.299625	-0.0450674	-0.240013	-0.249136	-0.435045	-2.854
AT1G08135	CHX6B	7	0.0579748	0	0	0	0	0	0	0	0.0257874	-1.60776	0.405333	0.200984	0.219549	0.241686	-1.57683	0.308596	0.479489	-2.52758	0.183715	0.405333	0.200984	0.219549	0.241686	0.394633	0.308596	0.479489	0.265459
AT1G08140	CHX6A	3	0.0830568	-0.0122588	0.0635878	0.134722	-0.0363012	0	0.0285058	0.072431	-0.0249902	1.30729	1.4793	5.82011	4.99822	1.56083	2.49102	5.64503	6.63828	3.1766	1.39035	5.22376	1.95948	1.77563	1.52453	2.49102	1.66054	2.51844	3.15161
AT1G08160	-	7	0.467912	0.0799196	0.448422	0.328536	0.198373	0.139526	0.665948	0.345285	0.3117	0.366416	0.00292355	0.463959	-0.109654	0.292267	0.211132	0.478387	0.550137	0.180307	0.834328	0.0828432	1.1553	0.218883	0.490641	0.350658	1.6947	1.65451	0.492007
AT1G08165	-	6	0.713559	0.811703	0.236329	-0.00339182	0.66356	1.19279	1.06277	1.76123	0.674986	0.368166	0.578601	0.443754	0.598491	0.174483	0.0412761	0.19307	-0.0518558	0.324316	1.35072	1.67441	0.680083	0.595099	1.17277	1.37074	1.41971	1.80792	1.42738
AT1G08170	-	3	0.487265	0.338742	0.0886398	-0.376266	-0.178479	0.382996	0.0931931	0.92405	0.576771	3.2861	3.6552	2.64002	2.19743	5.18769	3.68303	3.36822	2.34614	3.13177	2.30918	2.38847	4.89547	2.71277	5.10296	5.21529	3.35741	4.33839	4.74733
AT1G08180	SMR2	7	0.472874	0.486375	0.524643	0.54098	0.514335	0.257422	0.164597	0.623808	0.332071	0.168235	-0.0548212	0.148523	0.406741	0.081574	0.425904	-0.0282244	0.0639715	0.562736	0.641109	0.431554	0.673166	1.2066	0.595909	1.00799	0.136373	1.09308	1.06438
AT1G08270	-	7	0.639841	0.385271	0.159051	0.721304	0.204534	0.258207	0.199197	0.718339	0.0987997	-0.325949	-0.322671	-0.158669	-0.516292	-1.14614	-0.0875986	-0.609339	-0.29068	-0.343169	0.313892	0.0626001	0.000381733	0.205012	-0.317102	0.170608	-0.410143	0.42766	-0.244369
AT1G08290	WIP3	9	-0.182901	0.0587967	-0.333376	-0.350949	-0.212388	-0.428082	-1.55774	-0.132568	-0.197358	0.157965	-0.295705	-0.0212615	0.0887034	-0.383342	-0.239397	0.106061	-0.179902	-0.315598	-0.0249353	-0.236908	-0.354638	-0.262246	-1.2661	-1.50446	-0.533269	-0.31247	-0.512956
AT1G08320	TGA9	4	-0.737308	-0.537467	-0.350344	-0.508915	-0.668229	-0.877168	-0.695534	-0.556617	-0.432102	-0.622856	-1.07202	-0.779589	-0.824713	-0.850634	-0.674189	-0.864434	-0.748772	-0.644431	-1.5067	-1.65418	-1.26922	-1.42627	-1.58964	-1.64896	-1.67672	-1.36172	-1.11476
AT1G08340	ROPGAP5	3	1.46755	1.90321	1.33273	0.68168	1.10901	1.50468	0.967996	0.750237	0.483985	2.02724	1.409	1.0335	1.69822	1.64639	1.16391	1.93004	1.70957	1.34378	3.50006	3.32096	2.37573	2.37327	2.75481	2.6749	2.96605	2.40511	1.91411
AT1G08400	MAG2L	9	0.000632982	-0.108654	-0.267769	-0.29569	-0.156604	-0.141212	0.121414	-0.345214	-0.231542	-0.444527	-0.214627	-0.226919	0.0813632	-0.596957	-0.116573	-0.362061	-0.426542	-0.0901279	-0.443894	-0.323281	-0.494689	-0.214327	-1.18878	-0.257785	-0.240647	-1.01707	-0.32167
AT1G08500	ENODL18	3	-1.09338	-1.29178	0.0259916	-0.0773333	-1.9741	-0.623305	-0.510676	-1.04865	-0.348708	2.03783	1.89674	1.49208	1.73373	2.53089	1.94808	1.50925	2.02427	2.11478	0.65414	0.410572	1.80104	1.53502	0.379616	0.634021	0.3913	0.716796	1.69556
AT1G08510	FATB	6	0.551832	0.1577	0.625321	0.452329	0.201833	0.158994	0.257166	0.417636	0.359705	0.65445	0.583172	1.17209	0.661682	1.09178	0.755504	0.620293	1.10865	0.670967	1.30811	0.740872	1.73323	1.23609	1.3181	1.08844	1.02914	1.53224	1.16311
AT1G08530	-	7	0.340263	0.222022	0.12315	1.09704	0.0571931	-0.00285941	0.0464429	0.409896	0.0579869	-0.0869756	-0.0191086	0.0126883	-0.135568	0.194167	0.309374	-0.160596	0.0268216	0.208393	0.253287	0.202914	0.135838	1.11127	0.25136	0.306515	-0.114153	0.436718	0.26638
AT1G08550	VDE1	7	0.762749	0.820584	0.449806	0.431797	0.619939	0.662036	1.25099	0.520319	0.538589	-0.105083	-0.0760386	-0.0191293	0.0652655	-0.16975	-0.120494	-0.192796	-0.357067	-0.28375	0.657666	0.744545	0.430677	0.497063	0.45019	0.541542	1.17717	0.163252	0.254839
AT1G08560	KN	5	-0.763629	-0.807469	-0.642707	-1.04844	-0.752798	-0.662162	-0.937426	-0.831428	-0.960001	-0.759403	-0.408124	-0.809007	-0.59209	-0.558642	-0.738631	-0.537407	-0.327645	-0.274016	-1.46133	-1.12131	-1.40937	-1.55868	-1.22529	-1.26116	-1.35336	-1.03421	-1.16241
AT1G08570	ACHT4	1	1.02123	0.7735	0.832848	1.26668	0.700597	0.280681	1.00295	0.547272	1.18404	-0.403413	-0.610795	-0.191665	-0.533945	-0.379325	-0.48235	-0.65678	-0.666935	-0.702909	0.581951	0.162706	0.641183	0.685341	0.321272	-0.201669	0.287966	-0.119663	0.390437
AT1G08610	-	4	-0.186846	-0.261562	-0.00903877	-0.221964	-0.00948373	-0.102389	-0.338893	-0.122089	-0.223308	-0.479133	-0.403881	-0.659634	-0.352738	-0.538511	-0.752684	-0.289079	-0.956349	-0.487377	-0.665979	-1.16568	-0.668673	-0.574701	-0.547994	-0.855074	-0.627972	-1.26598	-0.710684
AT1G08670	-	3	0.931762	0.565772	0.434394	0.433697	-0.303622	0.401955	-0.0101948	0.177344	0.16997	1.53881	2.52695	2.0898	1.65548	1.79757	2.75112	2.93593	2.93449	3.14958	1.7316	4.58302	2.85498	3.20733	3.12159	4.08187	3.76292	3.23509	4.53136
AT1G08730	XI-C	3	0.0493139	0.26233	-0.0542342	0.0560865	0.225552	0.168225	0.116283	-0.0492873	0.157501	3.47768	3.63105	3.71759	3.70511	3.82587	3.65392	3.80433	3.84515	3.75473	3.64615	4.50911	3.52474	3.66613	4.6042	4.19052	3.87063	3.69165	4.0798
AT1G08800	MYOB1	8	0.17413	0.336208	0.24675	0.0667078	0.216808	0.230312	-0.0256651	0.0360018	0.21341	0.290411	0.233277	0.521125	0.402944	0.316487	0.359507	0.454037	0.37457	0.422862	0.464541	1.05722	1.30413	0.469652	0.533296	1.048	0.428372	0.410572	1.04033
AT1G08810	MYB60	7	1.25999	1.01333	1.37524	0.430861	1.65713	0.2511	1.24264	1.50143	0.809499	-0.584134	-1.04511	0.016943	0.0614737	-0.18362	0.115116	-0.652329	-0.105693	-0.100599	0.675853	-0.171337	1.60511	1.76295	1.51902	0.366216	0.160717	1.64196	0.7089
AT1G08890	SUGTL4	8	0.237059	0.0680732	0.352473	-0.634516	-0.384276	0.362456	0.169603	0.00105416	0.133841	0.269788	1.36659	1.27616	1.82363	2.05656	-0.0135328	0.258591	0.416024	-0.0333974	1.69884	1.42292	2.24381	0.153945	0.126048	1.33435	1.44158	0.417078	0.100444
AT1G08900	SUGTL3	7	0.502633	0.609137	1.06083	-0.270275	0.177723	0.115307	1.13648	0.193429	0.246558	-0.0205136	-0.184793	-0.0401455	0.164392	0.416438	-0.118658	-0.251866	-0.270355	-0.375849	0.482119	0.424344	1.23221	-0.105883	1.16575	-0.00335144	0.380548	-0.0769266	-0.129291
AT1G08920	SUGTL2	3	0.218152	0.137558	0.148235	0.389627	0.244198	0.106574	-0.115764	0.278071	-0.110869	0.575382	1.6252	1.31823	0.642809	1.7438	1.41886	1.52221	1.62691	1.78946	1.30087	1.89661	1.51952	1.56518	2.28503	1.65132	1.33218	2.17775	1.58817
AT1G08930	ERD6	5	-0.674593	-0.258382	-0.335864	-0.718565	-0.125636	-0.319796	-1.51802	-0.367442	-0.386121	-0.188246	-0.470572	-0.613922	0.324158	-0.665828	-0.598194	0.18765	-0.473266	-0.266927	-0.86284	-0.728955	-1.01148	-0.394407	-0.791464	-0.917991	-1.13689	-1.16341	-0.653047
AT1G08940	-	9	0.0564493	-0.359839	-0.0558331	0.164808	-0.464525	-0.394585	-0.282863	-1.06367	-0.449823	-0.311748	-0.162015	-0.122141	-0.174036	-0.0849537	0.329519	0.191127	0.494565	0.179489	-0.255299	-0.521854	-0.177974	-0.00922867	-0.549479	-0.0650661	-0.091736	-0.459273	-0.270334
AT1G09000	ANP1	5	-0.551102	-0.50587	-0.635837	-0.638646	-0.225373	-0.419711	-0.340261	-0.599843	-0.706793	-0.348876	-0.252402	-0.249181	-0.189122	-0.34963	-0.297082	-0.245272	-0.103452	-0.351002	-0.899978	-0.758272	-1.23954	-1.16903	-0.575002	-0.716793	-0.585532	-0.703295	-1.18563
AT1G09040	-	4	0.794417	0.18366	0.300999	0.282767	-0.0384296	0.0875917	0.170505	0.0371761	0.0276469	-0.770975	-0.801362	-0.624142	-1.1119	-0.693089	-0.65425	-0.683481	-0.588398	-0.635206	0.0234421	-0.617703	-0.323144	-0.606183	-0.731519	-0.566658	-0.512976	-0.551222	-0.607559
AT1G09050	-	7	1.24202	0.477723	0.365838	0.107724	0.273091	0.00170673	0.469047	0.0966506	0.0437744	-0.564335	-0.426819	-0.119477	-0.308892	-0.272821	-0.131322	-1.34637	-0.478549	-1.03833	0.121718	0.0509041	0.246361	-0.201168	0.000270388	-0.129615	-0.209766	-0.381898	-0.393372
AT1G09080	MED37B	1	2.44431	2.09524	0.902105	1.81883	2.20068	2.25586	1.88195	2.72039	2.74624	-1.72993	-1.62492	-0.563782	-1.35056	-4.15354	-3.43135	-1.44115	-2.42075	-2.96905	0.709738	0.685923	0.338322	0.468268	0.137516	0.403113	0.440801	0.299636	0.299359
AT1G09155	PP2B15	3	0.0237314	0.0204904	0.335086	0.0399949	0.102761	0.0945913	0.232914	1.07349	0.182281	3.28005	2.58819	3.59336	3.1591	3.29577	4.53281	2.90726	4.06598	4.69799	3.41293	2.76439	4.2827	3.63759	3.6056	4.99398	3.46564	5.13353	5.42314
AT1G09157	-	8	0.0485332	0.24988	0.1823	0	0.205315	0.112403	-0.00202299	0	0.173879	0.684975	0.602252	0.884965	0.550719	0.645492	0.601774	0.628717	1.153	1.05609	0.733508	0.852132	1.06727	0.550719	0.850807	0.714177	0.626694	1.153	2.43097
AT1G09180	ATSAR1	7	1.08898	1.02726	0.427585	0.639553	0.544549	1.05744	1.91688	0.683477	1.56007	-0.217109	-0.143655	0.232544	-0.0757871	-0.0588847	-0.25524	-0.425501	-0.240449	-0.304277	0.596767	1.27989	1.74034	0.563766	0.485665	0.751143	0.802562	0.443028	1.21262
AT1G09200	HTR2	5	-0.677442	-0.828333	-0.459191	-0.603575	-0.813919	-0.925751	-0.78352	-0.612158	-0.866573	-0.653637	-0.366455	-0.792329	-0.693034	-0.552027	-0.522645	-0.719056	-0.570516	-0.0856864	-1.23948	-1.06984	-1.18152	-1.17878	-1.24438	-1.28152	-1.36582	-1.02776	-0.95226
AT1G09220	PCMP-E25	4	0.121119	-0.457732	-0.241606	-0.33016	-0.353583	-0.51704	-0.452658	-0.181511	-0.3218	-0.396179	-0.403642	-0.188486	-0.258201	0.0176188	-0.272602	-0.344789	-0.29066	-0.232623	-0.275059	-1.33207	-0.430092	-0.588361	-0.335964	-1.34476	-1.28808	-0.472171	-0.554422
AT1G09240	NAS3	3	0	0.0969429	0.0627358	0	0	-0.0384613	0.143706	0.159847	0	0.968964	3.65708	1.78486	1.83256	1.75546	2.265	1.2135	4.14995	1.90182	0.968964	1.4347	1.8476	1.83256	1.75546	2.22653	1.35721	1.54853	1.90182
AT1G09245	-	3	-0.13952	0.0890222	0.242633	0	0	0	-0.2335	0	0	2.93983	2.89006	2.16165	2.83479	3.54324	2.65403	3.16132	3.28444	3.16774	2.80031	2.97909	2.40429	2.83479	3.54324	4.43997	2.92782	3.28444	3.16774
AT1G09250	BHLH149	7	0.510099	0.332004	0.396447	0.25076	-0.110879	0.0833884	0.0357122	0.0915894	0.156096	0.0073849	-0.075499	0.580244	0.328164	0.44002	0.250674	0.16121	0.402457	0.390621	0.517484	0.256505	1.12778	0.578923	0.329141	0.334063	0.196922	0.494046	0.546717
AT1G09260	-	1	1.41124	1.69881	1.64336	2.61094	1.89114	1.00873	2.87745	5.30661	1.12314	-0.984186	-1.40927	-1.72482	-2.423	-1.89114	-1.04125	-2.78898	-1.86497	-1.12314	0.427051	0.28954	-0.0814665	0.187945	0	-0.0325172	0.088468	0	0
AT1G09310	-	8	-0.363122	-0.143394	-0.167027	-0.599836	-0.312984	-0.307218	-0.449652	-0.441499	-0.530985	1.0366	1.00974	0.817075	1.21477	1.03326	1.10611	1.09378	1.35937	1.38887	0.673475	0.798177	0.650048	0.614938	0.790898	0.759407	0.644129	0.611513	0.639716
AT1G09320	-	4	0.0928764	0.1766	-0.00454314	-0.145396	0.351358	0.101893	0.123096	0.0107761	-0.163271	-0.683396	-0.757209	-0.562047	-0.813037	-1.04157	-0.834568	-0.75034	-0.89696	-0.58623	-0.59052	-0.580609	-0.56659	-0.958433	-0.722409	-0.732675	-0.627244	-0.886184	-0.749501
AT1G09340	CSP41B	6	1.16049	1.14333	0.622754	0.852009	1.11973	1.20927	1.21696	1.11094	0.839932	0.0074195	-0.104733	-0.0612462	-0.0336938	-0.223609	-0.251152	-0.211347	-0.451804	-0.355982	1.32948	1.16767	0.561508	0.818315	1.00999	1.10378	1.14891	0.628726	0.48395
AT1G09380	-	3	0	0	-0.119206	0	0.0287816	0.022103	-0.0683454	0.208264	0	4.73643	4.66774	4.55653	5.10569	5.06376	4.84818	5.03941	7.2552	4.43128	4.73643	4.66774	8.09367	5.10569	5.09255	8.89176	4.97106	4.50741	4.43128
AT1G09390	-	8	0.275383	-0.136954	0.140317	0.314355	0.0591378	-0.060684	0.175652	0.0391146	0.372116	0.462929	0.478471	0.45841	0.224851	0.34653	0.3775	0.295683	0.443396	0.477567	0.738313	0.341518	0.598727	0.539206	0.405668	0.316816	0.471335	0.48251	1.18586
AT1G09440	-	6	0.555488	0.0707416	0.399302	0.238345	0.0243054	0.187302	-0.00892329	0.480188	-0.108249	1.47137	0.371867	1.27583	0.379453	1.61123	0.122281	1.93679	0.418113	1.39783	3.14715	0.442608	2.67701	0.617798	1.47806	0.309583	1.53364	1.74098	0.540423
AT1G09450	-	5	-0.63325	-0.258041	-0.300152	-0.556797	-1.00189	-0.576702	-0.286087	-0.208923	-0.379562	-0.441739	-0.416204	-0.663179	-0.592782	-0.193153	-0.408058	-1.2237	-1.1453	-0.510173	-1.3142	-0.674245	-1.20043	-1.35825	-1.23007	-1.12278	-1.50341	-1.3898	-1.19099
AT1G09470	-	5	-0.483542	-0.457067	-0.335763	-0.310808	-0.462423	-0.364656	-0.485066	-0.623027	-0.767291	-0.777865	-0.579206	-0.777194	-0.768361	-0.827999	-0.687435	-0.809354	-0.496973	-0.428139	-1.18423	-1.03627	-1.06171	-1.07917	-1.24024	-1.05209	-1.17548	-1.12	-1.08575
AT1G09500	-	8	-0.219118	0.132768	0.262156	-0.0768169	-0.343683	-0.596374	-0.0675701	-0.576144	-0.0882875	0.878059	0.7394	2.83443	0.610433	0.641665	0.818985	0.527346	0.540993	0.690389	2.17946	0.872168	1.27561	1.69509	0.297982	0.222611	0.459776	-0.0351509	2.2533
AT1G09510	-	8	-0.119586	0.1192	0.256456	-0.0750601	-0.260248	-0.153089	-0.142811	-0.175646	-0.186436	0.417569	0.336152	-0.0252779	0.631992	0.335875	0.381732	0.478969	0.567901	2.22682	0.297984	0.455352	0.231178	0.556932	0.0756268	0.228643	0.336158	0.392254	1.44949
AT1G09530	PIF3	4	-0.348465	-0.0474723	0.0509351	-0.0768062	-0.523931	-0.334172	-0.447666	-0.133979	-0.13365	-0.370218	-0.554409	-0.59066	-0.553509	-0.437715	-0.496475	-0.446658	-0.495237	-0.400101	-0.718683	-0.601881	-0.539725	-0.630316	-1.16768	-1.00084	-1.02761	-0.629216	-0.533751
AT1G09560	GLP4	8	-0.231349	0.162341	0.119208	0.115106	-0.0351876	0.108235	-0.221981	0.313532	0.109314	0.799278	0.488521	0.503493	0.633338	0.823823	0.497582	0.686329	0.666249	0.810034	0.567929	0.650863	0.622702	0.748444	0.788635	0.605817	0.464348	1.16892	1.08605
AT1G09575	-	8	-0.0858501	-0.177325	0.080094	-0.0367087	0.0939914	0.0308453	-0.203379	0.354176	-0.0680308	0.772178	0.537429	0.719724	0.423106	1.39348	0.359059	0.418881	0.458198	0.740641	0.686328	0.360103	0.799818	0.386398	1.5119	0.389904	0.215501	1.17558	0.67261
AT1G09580	-	8	0.00127139	-0.197528	0.00889079	0.0108968	-0.464758	-0.0669416	-0.226424	0.319044	0.349675	0.708415	1.00534	1.01967	0.61029	1.15045	1.04935	0.685512	0.62735	0.764306	0.709686	0.687028	1.03648	0.621187	0.493043	0.767252	0.459088	1.14378	1.33411
AT1G09600	-	8	-0.0255531	-0.225328	0.102884	-0.138151	0.183548	0.0565449	-0.360027	0.198495	-0.264593	0.290425	1.01958	0.441271	0.509826	0.293731	0.3039	1.25561	0.174301	1.22924	0.264872	0.446749	0.544156	0.371675	0.47728	0.360445	0.36958	0.372796	0.566165
AT1G09650	-	4	-0.32558	-0.155854	-0.0798786	-0.577559	-0.476998	-0.34326	-0.783707	-0.417868	-1.15294	-1.38596	-1.01883	-1.48216	-1.22804	-1.04866	-0.762631	-0.409328	-0.65927	-0.476186	-1.80869	-1.24427	-1.52726	-1.91999	-1.66283	-1.22576	-1.46678	-1.34675	-1.69906
AT1G09680	-	9	-0.0100193	-0.319806	-0.0466233	-0.405272	0.0101002	-1.42486	-1.18987	-0.510679	-0.252177	-0.438155	-0.136012	-0.0572125	-0.115618	-0.0309394	0.147608	-0.153538	-0.278443	-0.0596324	-0.448174	-0.455818	-0.103836	-0.520889	-0.0208392	-0.589662	-1.30931	-0.789122	-0.31181
AT1G09700	DRB1	4	0.446453	0.253024	0.388039	-0.054304	0.120566	0.291376	0.0632218	0.0251138	-0.147786	-1.04216	-0.714313	-1.09755	-1.07496	-1.2132	-1.02809	-1.05941	-0.75006	-1.13089	-0.62013	-0.461288	-0.834787	-1.11437	-1.02559	-0.798646	-0.996192	-0.724946	-1.2121
AT1G09740	-	5	-1.49242	-0.370284	-0.229218	-1.26942	-0.239024	-0.109398	-1.77209	-0.443894	-0.414013	-0.0722605	0.0233832	0.068118	-0.231915	0.16752	0.0323859	0.292498	0.0227933	-0.259651	-1.41985	-0.346901	-0.1611	-1.78775	-0.0715043	-0.0770126	-0.465712	-0.421101	-1.04051
AT1G09790	COBL6	3	0.0489607	0	0.074047	0	0	-0.00359035	-0.00130242	-0.0271783	0.0735865	3.14958	3.22706	6.76772	3.1073	3.1347	3.42075	3.09359	3.04646	3.0602	3.19854	3.22706	3.09992	3.1073	3.1347	3.41716	3.09229	3.01928	3.13378
AT1G09794	-	7	1.78318	0.611452	1.80524	1.20672	-0.648707	-0.0166111	-0.0510228	0.259137	0.833999	-0.374217	-0.985238	-0.392465	-0.31746	0.623607	-0.253558	-0.248672	-0.35621	-0.244766	1.34418	-0.373786	1.65894	0.811867	-0.0251002	-0.270169	-0.299695	-0.0970732	0.589233
AT1G09800	-	4	-0.333615	-0.307814	0.024569	-0.589072	-0.477467	-0.476538	-0.46445	-0.188895	-0.433174	-0.57348	-0.158204	-0.463075	-0.143477	-0.185879	-0.322724	-0.5359	-0.214758	-0.151796	-1.11543	-0.466018	-0.438506	-0.73255	-0.663346	-0.799263	-1.00035	-0.403653	-0.58497
AT1G09815	POLD4	4	-0.4863	-0.358506	-0.250861	-0.701649	-0.296549	-0.0870388	-0.309614	-0.377949	-0.261331	-0.422163	-0.185067	-0.471018	-0.414199	-0.484806	-0.477062	-0.395902	-0.446633	-0.503153	-0.908463	-0.543573	-0.721879	-1.03725	-0.781355	-0.564101	-0.705516	-0.824582	-0.764483
AT1G09860	PUP16	5	-0.937583	-2.05123	-0.795793	-1.01979	-0.812531	-2.28436	-1.16311	-1.03272	-2.362	-1.98448	-1.04629	-2.01602	-1.98763	-1.94458	-1.12979	-1.78559	-1.64796	-0.830872	-2.92206	-2.82085	-2.81182	-3.00741	-2.75711	-3.13689	-2.84228	-2.68068	-2.9388
AT1G09880	-	1	6.4635	4.87548	2.50611	4.25519	1.85819	2.56829	3.05566	1.28934	-1.13126	-6.00309	-5.60455	-5.15659	-5.85783	-5.58479	-5.8267	-4.88711	-5.11286	-3.05178	0.070422	-0.113733	-2.6401	-1.60348	-3.72695	-3.26394	-1.8371	-3.82777	-4.19926
AT1G09930	OPT2	1	2.88911	1.23537	0.919625	1.80697	1.99587	0.675304	3.35746	1.76139	0.748286	-1.87302	-2.58762	-0.675224	-1.20917	-1.91703	-1.09395	-2.13655	-2.16253	-1.00809	0.416082	-0.507879	0.244401	0.134123	-0.141228	-0.418642	0.0627868	-0.0444956	-0.259802
AT1G09960	SUC4	4	0.404641	-0.0257475	0.175593	0.0706733	0.156916	-0.073256	-0.102962	-0.0498468	-0.235851	-1.11694	-0.521514	-0.877752	-0.723306	-0.776306	-0.761084	-0.524321	-0.846266	-0.67742	-0.499506	-0.547262	-0.702159	-0.652632	-0.61939	-1.05571	-0.627283	-0.896112	-0.913271
AT1G10000	-	9	-0.337523	-0.286755	-0.17099	0.152532	0.656311	0.0720621	-0.270194	0.250214	0.344212	-0.0877915	-0.103168	-0.236168	-0.180407	-0.873571	-0.267904	-0.516643	-0.750039	-1.40855	-0.425314	-0.389923	-0.407158	-0.0278745	-0.21726	-0.195842	-0.786838	-0.499825	-0.294047
AT1G10010	AAP8	5	-0.495313	-0.767533	0.00591252	0.0085386	-0.586267	-0.315632	-2.04633	-0.0176586	-0.450666	-0.272281	0.173089	-0.436812	-0.533556	0.0949442	0.00454005	-0.341216	-0.46003	0.352669	-0.767594	-0.594444	-0.430899	-0.525018	-0.491322	-0.311092	-0.831536	-0.477688	-0.0979975
AT1G10040	-	5	-0.541013	-0.188918	-0.196404	-0.669919	-0.146392	-0.517411	-0.402388	-1.01924	-0.845594	-0.726523	-0.590712	-0.784636	-0.756826	-0.770597	-0.764234	-0.57719	-0.681582	-0.341763	-1.46475	-0.77963	-1.18764	-1.71547	-1.00647	-1.41696	-1.03387	-1.6206	-1.35367
AT1G10070	BCAT2	2	1.24329	2.10016	1.70309	1.24424	2.23825	2.62328	2.47927	2.16484	1.33925	0.738608	0.215478	0.523855	0.774829	0.507025	0.524201	0.855829	0.69363	1.00981	2.00952	2.47341	2.27637	2.09965	2.85711	3.16501	3.33719	3.02926	2.34487
AT1G10140	-	3	0.311751	-0.307927	-0.423919	-0.123991	0.099786	0.395393	0.259219	0.401185	0.246246	2.37427	1.84212	3.00357	3.89001	1.81194	2.16884	3.18055	2.45891	2.23497	2.7832	1.45681	1.74019	2.83231	2.20604	3.371	2.06195	3.04524	2.61848
AT1G10150	PP2A10	7	0.752518	0.638478	0.405515	0.783048	0.464513	0.481924	1.03073	0.668581	0.713326	0.0341686	-0.199986	0.341576	-0.0435586	0.143704	0.197936	-0.303182	0.0546438	0.191324	0.786687	0.438492	0.747091	0.73949	0.608218	0.679859	0.606811	0.723225	1.13424
AT1G10220	-	5	-3.51663	-3.31005	-2.249	-1.97464	-1.8431	-3.59343	-1.85731	-1.28637	-1.65894	-0.227026	0.207437	-0.212894	0.105285	0.132692	0.0202309	0.118092	0.0638236	0.508065	-2.2305	-4.05379	-3.03928	-1.86936	-4.20142	-1.77263	-3.6966	-1.22255	-2.90778
AT1G10230	ASK18	4	-0.438444	-0.321083	-0.33224	-0.714531	-0.373742	-0.140703	-0.385443	-0.277365	-0.233772	-0.672311	-0.522754	-0.735752	-0.611783	-0.679238	-0.73779	-0.650942	-0.741114	-0.695949	-1.06033	-0.843837	-1.00633	-1.33037	-1.05298	-0.878493	-1.03638	-1.01848	-0.929721
AT1G10300	-	7	0.415597	1.50759	0.0316161	0.197594	0.52602	1.37307	0.357906	0.109753	1.25597	-0.149381	-0.281658	0.0396233	-0.177086	-0.103927	-1.01972	0.0408522	0.0838022	-0.27865	0.266216	0.303761	0.0712395	0.0205077	0.422092	0.0831045	0.398759	0.193555	0.212969
AT1G10330	PCMP-E71	9	-0.401758	-0.0766208	-0.512489	-0.0739004	-0.689143	-0.353264	0.579914	-0.488602	0.134942	-0.176679	-0.219192	0.0878436	-0.0959748	-0.337949	-0.480628	-0.42278	-0.052975	-0.714195	-0.578437	-0.295813	-0.424646	-0.169875	-1.89315	-1.7686	0.157134	-0.541577	-0.579253
AT1G10360	GSTU18	6	1.04287	1.2902	1.02346	0.666708	0.852404	0.652043	1.04493	1.22218	0.83317	0.0315805	-0.236436	-0.00619254	-0.230185	0.127893	0.0343647	-0.410584	-0.261113	0.183903	1.1785	1.11948	1.13357	0.436523	1.20273	0.686408	0.464125	1.02999	1.25332
AT1G10380	-	6	1.31736	0.715555	0.402121	0.778184	1.1074	1.27336	0.726913	0.362778	0.533091	0.595536	0.367908	0.638594	0.0514375	0.311857	0.56318	0.291754	0.240262	0.549429	2.13858	1.45381	1.28473	1.12723	1.57121	2.02785	1.37455	0.603039	1.39313
AT1G10385	EXO84A	3	0.232709	0.268531	0.0863455	0.394113	0.43642	0.257066	0.506346	0.694246	0.455424	2.97839	1.98493	2.47139	0.702197	1.68231	0.56597	1.61498	1.24793	0.258929	1.11948	2.48051	2.305	1.09631	3.37831	0.823036	3.2385	4.07121	0.714354
AT1G10410	-	8	0.613496	0.383613	0.311194	0.431553	0.289419	0.064524	0.0948692	0.311233	0.0887721	0.229519	0.393677	0.359889	0.236817	0.260318	0.587564	0.381534	0.496338	0.381773	0.843016	0.77729	0.671083	0.66837	0.549736	0.652088	0.476403	1.06374	0.470545
AT1G10417	-	4	-1.09671	-0.370586	-0.238786	-0.338106	0.219133	0.14791	-0.102085	-0.129031	-0.140446	-0.269715	-1.14158	-1.00141	-1.19086	-2.26694	-1.41912	-0.57759	-0.523938	-1.38826	-1.39931	-1.81125	-1.47801	-1.73705	-2.07001	-1.20842	-1.04398	-0.652969	-1.78331
AT1G10460	GLP7	8	0.12875	0.175488	-0.00112098	0.390181	0.134778	-0.357405	0.420493	0.125232	1.57278	0.449812	0.006463	1.16698	0.681742	1.15298	0.461033	-0.231984	0.0671394	-0.0937652	0.578562	0.181951	0.572962	1.42186	0.306651	0.103628	0.18851	0.192371	1.52631
AT1G10500	ISCA	7	1.36117	0.236778	1.00106	0.64252	-0.202076	-0.0507243	0.425733	0.730807	1.14441	-0.310462	-0.426793	0.449854	-0.0321392	1.13964	0.212003	-0.320787	0.064469	-0.304536	1.22223	-0.190015	2.20503	0.610381	0.56473	0.161279	0.104946	1.1928	0.839874
AT1G10550	XTH33	8	0.28836	0.0658277	0.217584	0.807424	0.332508	0.200152	0.408548	0.143368	0.115994	0.281085	0.185559	0.307034	-0.142869	0.272325	0.390968	0.465711	0.348208	0.650149	0.569445	0.251386	0.524618	0.664555	0.604833	1.87047	0.874259	0.491576	0.766143
AT1G10560	PUB18	6	0.364797	0.111058	0.0669374	0.321875	0.352439	0.301856	0.11898	0.384668	0.345592	0.22843	0.399391	1.45061	0.196643	0.423884	0.107705	0.205225	0.174288	0.348703	0.593227	0.510449	1.67139	0.518518	2.4102	0.409561	0.324205	1.68145	2.56486
AT1G10610	BHLH90	5	-0.718499	-0.710133	-0.351967	-1.26164	-0.60752	-0.521367	-0.747179	-0.778715	-0.874357	-0.38418	-0.397208	-0.390446	-0.0826107	-0.495656	-0.567423	-0.241693	-0.470288	-0.427945	-1.10268	-1.10734	-0.742413	-1.15929	-1.10318	-1.08879	-0.988872	-1.06729	-1.3023
AT1G10660	-	7	0.165981	0.0998463	0.633633	0.24375	-0.335913	-0.130213	0.00561975	0.311013	0.0370275	0.0487519	-0.235419	0.116691	-0.409068	0.114708	-0.449443	-0.392978	0.117855	0.016457	0.214733	-0.135573	1.09424	-0.165318	-0.221205	-0.579656	-0.387358	0.428868	0.0534845
AT1G10700	PRS3	7	0.795106	0.756681	0.573672	0.745668	0.781735	0.482314	1.0809	1.65907	1.33321	-0.291149	0.0256002	0.182005	-0.106271	-0.0829698	0.0597827	-0.31194	-0.347523	-0.15341	0.503957	1.04336	0.755678	0.639398	0.698765	0.542096	0.562076	1.42865	1.2202
AT1G10710	PHS1	4	-1.60799	-1.11137	-0.193407	-0.512803	-1.23987	-1.57732	-0.57156	-1.73343	-1.06571	-0.401113	-1.90793	-1.58604	-1.33036	-0.252059	-0.176815	-2.39083	-0.272598	-0.00647234	-2.77126	-3.00867	-2.0732	-2.32384	-1.72817	-2.1965	-3.32645	-1.02823	-0.440127
AT1G10740	-	6	0.381618	0.348273	0.295475	0.678544	0.280522	0.34564	0.746122	0.31383	0.418164	0.561294	0.53079	0.814914	0.815039	0.495922	1.09026	0.554431	0.584132	1.07693	1.08239	1.0459	1.22049	1.7212	0.776445	1.49929	1.53756	1.06803	1.56267
AT1G10747	ESF1.1	2	4.01035	4.22844	1.38945	4.52327	4.52905	3.82305	4.40269	4.60147	4.60591	-1.18519	-1.39984	-0.923242	-1.25693	-1.92357	-1.81636	-1.94184	-1.79945	-2.17536	2.82515	2.83525	0.466211	3.14871	2.6805	2.11685	2.51928	2.73898	2.49134
AT1G10770	-	3	0.454028	0.706003	0.295594	0.122697	0.187145	0.0313934	-0.262604	1.35877	3.23921	7.98379	7.85406	8.93498	8.55976	8.53627	8.95803	8.61853	6.96314	7.01864	6.87055	7.19055	7.03618	8.7172	9.1925	9.11374	8.04141	7.60813	10.246
AT1G10780	-	5	-0.759925	-0.612349	-0.445387	-0.789931	-0.488	-0.688631	-0.700339	-0.753615	-0.60571	-0.205134	-0.25203	-0.440736	-0.301804	-0.417913	-0.0393262	-0.194159	-0.12373	-0.233204	-0.965059	-0.864378	-0.886123	-1.03502	-0.905913	-0.727957	-0.894499	-0.877345	-0.838914
AT1G10900	PIP5K7	9	-1.16669	-0.296916	-0.171276	-0.326204	-0.47117	-0.209489	0.0130979	-1.03675	-0.332923	0.315646	0.0388622	0.144655	0.117367	0.187215	0.103529	0.0391937	0.17659	0.24096	-0.192478	-0.258054	-0.0266208	-0.208837	-0.283955	-0.10596	0.0522916	-0.294991	-0.091963
AT1G10930	RECQL4A	4	-0.424101	-0.202031	-0.146403	-0.0841341	-0.373056	-0.512673	-0.354459	-0.283998	-0.281497	-0.482559	-0.292102	-0.481203	-0.441538	-0.372911	-0.275154	-0.651039	-0.350792	-0.366764	-1.18059	-0.494133	-0.627606	-0.525672	-0.745968	-0.787827	-1.19589	-0.63479	-0.648261
AT1G10980	-	5	-1.86564	-1.95324	-1.24941	-1.9798	-1.89555	-1.87156	-1.93555	-2.09866	-2.05203	-0.71896	-1.30164	-1.38788	-0.71709	-1.0187	-0.514857	-1.29071	-0.606253	-0.552676	-2.80018	-3.24994	-2.63075	-2.85505	-2.91559	-2.52572	-3.23709	-2.9323	-2.92343
AT1G10990	-	5	-2.13929	-1.53566	-0.457109	-0.671735	-2.19016	-1.93707	-0.485854	-0.754573	-2.67814	-0.0497836	-0.303506	-0.0404821	0.00802522	-0.017592	0.312323	-0.41425	0.104603	0.0658171	-2.07575	-1.12006	-0.497591	-1.54329	-1.92427	-1.14741	-0.900104	-1.66692	-1.45143
AT1G11000	MLO4	8	0.116572	-0.0760317	0.0350888	-0.186196	0.0173594	-0.234652	-0.0197071	-0.173788	0.0715515	0.538086	1.14441	0.696501	1.15558	1.14486	1.35031	1.26046	1.27295	1.39992	0.654658	1.06513	0.73159	0.698073	1.17767	1.11467	1.20248	1.05788	1.50868
AT1G11020	-	7	1.25155	-0.135612	0.311343	0.125196	-0.112803	-0.0700912	1.11747	1.00982	0.541008	-0.334256	-0.745749	0.288502	-0.502396	0.21663	-0.161132	-0.526235	-0.323224	-0.470598	0.387775	-0.881361	1.23569	-0.3772	0.103828	-0.231223	-0.000200374	0.279264	0.0704101
AT1G11080	SCPL31	6	-0.0841855	0.47985	0.153534	0.0983997	0.445606	1.27801	0.441345	0.151885	0.359177	1.49066	0.246488	0.575379	1.66716	0.600551	1.07595	1.41203	1.24558	1.03251	1.33493	1.23496	1.01436	1.88448	1.72098	2.35731	2.12424	1.3885	1.5594
AT1G11110	-	1	1.43099	1.42909	0.410026	0.398421	0.116292	0.202745	0.436369	0.0780758	-0.37095	-2.13357	-2.74622	-1.91624	-2.50875	-2.21637	-2.36782	-3.17681	-1.88366	-0.35863	-0.306926	-0.510975	-1.37315	-1.89534	-1.93418	-2.11285	-2.59123	-1.73548	-1.47023
AT1G11112	-	4	-0.202652	-0.15593	-0.235944	-0.258511	-0.555353	-0.0642626	-0.253742	0.0286796	-0.0606257	-1.14061	-1.40548	-1.03909	-1.31573	-0.75029	-1.77644	-1.49453	-1.86893	-1.50103	-1.4476	-1.57986	-1.39249	-1.64277	-1.33625	-1.77222	-1.75415	-1.84557	-1.50683
AT1G11120	-	4	-0.0676085	-0.176531	0.671856	0.104373	-0.120019	-0.422056	-0.476078	0.253452	0.511961	-0.194333	-0.144701	-0.644139	-1.1357	-0.262602	-0.228526	-0.597656	-0.529293	-0.846635	-0.261941	-0.321232	0.0277172	-0.601624	-0.382621	-1.68141	-1.61845	-0.275841	-0.334674
AT1G11125	-	5	-1.19197	-1.0431	-1.05678	-1.01987	-1.01986	-0.950163	-1.05347	-1.27167	-0.824816	-0.725231	-0.881619	-0.906147	-0.750812	-0.625902	-1.0393	-0.897001	-0.708573	-1.37826	-1.71176	-1.80446	-1.97805	-1.7118	-1.57374	-1.94089	-1.93469	-1.96939	-2.20178
AT1G11130	SUB	5	-0.522018	-0.392252	-0.183377	-0.469755	-0.167427	-0.394779	-0.666243	-0.431969	-0.507439	-0.449483	-0.419471	-0.721974	-0.456981	-0.635408	-0.538066	-0.437329	-0.571711	-0.377421	-0.971501	-0.811723	-0.905351	-0.926736	-0.802835	-0.932845	-1.03756	-1.00368	-0.88486
AT1G11160	-	5	-0.485618	-1.25331	-0.410493	-1.03106	-0.305553	-1.10308	-0.513939	-0.279659	-0.560001	-0.19497	0.00958018	-0.255753	-0.477916	-0.133148	-0.0747025	-0.280296	-0.178378	0.0514394	-1.16278	-1.14009	-1.12395	-1.85062	-0.438701	-1.10304	-1.34116	-0.458038	-0.508561
AT1G11170	-	8	-0.0224583	-0.0818103	0.16333	-0.268522	-0.450745	-0.00301722	-0.306614	-0.0280072	-0.181785	0.400878	1.469	0.307071	1.07541	1.20869	1.28536	0.398181	1.16853	1.13879	0.37842	1.15431	0.470401	0.303977	0.12661	1.30268	0.0915662	1.08769	0.475952
AT1G11185	-	8	-0.111623	0.144255	0.0591053	-0.272019	-0.499083	0.10226	0.064742	0.147777	-0.180248	0.607039	0.517096	0.233787	0.396719	0.765213	1.91285	0.586609	0.45557	0.339701	0.495415	0.66135	0.292893	0.1247	0.266129	0.81687	0.651352	0.603347	0.159453
AT1G11190	ENDO1	3	0.0884939	0.453315	0.340642	-0.134189	-0.146254	0.0733381	-0.308674	0.285118	-0.14564	4.2626	3.4579	3.63253	4.20401	4.26161	4.12953	3.89226	3.53763	3.97306	4.35289	4.10359	4.02098	3.96209	4.01211	4.24732	3.55563	4.01993	3.77341
AT1G11220	-	5	-0.251275	-0.517528	-0.468177	-0.516944	-0.698622	-1.51043	-0.356122	-0.721352	-0.749197	-0.338484	-0.2023	-0.145947	-0.634867	-0.257789	-0.221008	-0.460356	0.00536811	-0.247152	-0.589759	-0.719828	-0.614124	-1.29959	-0.956412	-1.69273	-0.816478	-0.715984	-1.13521
AT1G11270	-	1	0.329451	0.560365	0.330759	0.698652	0.669197	0.677918	0.494439	1.01812	0.469853	-0.199457	-0.671915	-0.257026	-0.574576	-0.760684	-0.824016	-0.629346	-0.937264	-0.451192	0.129993	-0.111549	0.0737329	0.124076	-0.091487	-0.146097	-0.134908	-0.0757741	0.0186611
AT1G11300	-	4	-0.117088	-0.129371	-0.0646096	-0.253557	-0.143279	-0.0899689	-0.146332	0.0555524	-0.21062	-0.616682	-0.591963	-0.644586	-0.496249	-0.539408	-1.1899	-0.575077	-1.24647	-1.10998	-1.18495	-1.26014	-1.13393	-1.14196	-0.682687	-1.25714	-0.721409	-1.15508	-1.43709
AT1G11350	SD113	9	0.107568	0.102042	0.474604	0.135137	0.140213	-0.189874	0.0207046	-0.102057	-0.0363322	-0.138214	-0.189056	-0.382324	-0.371227	-0.325388	-0.248214	-0.207964	-0.452497	-0.237275	-0.0306463	-0.0870134	0.0922794	-0.236089	-0.185175	-0.438088	-0.187259	-1.25479	-0.273607
AT1G11362	-	3	0.25646	0.0562413	0.100795	0.0591667	0.295012	-0.022779	-0.0815818	0.278049	0.0598753	3.02185	1.40032	1.17862	1.72407	3.56185	3.76839	1.43929	3.13339	1.93891	1.41274	1.45657	1.27941	1.78324	1.79857	4.01355	1.35771	1.41007	1.99878
AT1G11410	-	6	0.201326	0.564828	0.633682	0.129615	0.185808	0.182457	0.274177	0.358757	1.13068	1.17511	0.012479	0.423162	1.02656	1.15793	0.475669	0.358139	0.422774	0.283324	1.27402	0.577307	1.4894	1.13428	1.16652	0.658126	0.632317	1.22196	1.37711
AT1G11420	ATDUF2	4	-0.0436535	-0.425113	-0.0103739	0.222138	-0.234167	-1.27124	-0.198746	-0.237369	0.000773268	-0.295753	-0.106618	-0.262625	-0.396703	-0.0562334	-0.199454	-0.518298	-1.06978	-0.613252	-0.339406	-1.14099	-0.272999	-0.174565	-0.2904	-1.5685	-1.24026	-1.46729	-0.612478
AT1G11450	-	9	-0.198794	0.25859	0.103726	0.348884	-0.455487	-0.462495	-0.248656	-0.24227	-0.209939	-0.261929	-0.322934	-0.423889	-0.533703	-0.145046	-0.433829	-0.546752	-0.129289	-0.207397	-0.460723	-0.0643436	-0.320163	-0.184819	-0.600533	-1.3685	-0.795408	-0.371559	-0.417336
AT1G11470	-	1	1.91224	2.3736	1.30084	2.39657	2.26248	2.36376	1.65184	2.12505	1.0601	-1.89714	-1.5271	-1.5716	-2.04328	-1.69334	-1.53329	-1.74306	-0.792718	-1.86387	0.683247	0.293474	-0.167345	0.114512	0.170468	0.279388	-0.104392	0.468707	-0.438441
AT1G11510	-	1	1.54309	1.50205	2.04337	3.40884	1.17321	1.66063	2.93362	2.13023	0.804144	-2.78614	-1.83809	-2.39248	-2.2689	-0.294438	-2.0462	-1.81976	-2.98071	-0.506979	0.380503	0.528951	-0.0797292	0.302264	0.878768	0.540749	0.301986	-0.240693	0.297165
AT1G11530	CXXS1	6	1.07119	0.861846	0.850494	1.32013	0.898692	0.765347	1.1029	0.70523	0.740334	0.422796	0.0790546	0.337116	0.204016	0.168799	0.557736	0.35763	0.419032	-0.178368	1.64247	1.11534	1.34414	1.65662	1.24894	1.58453	1.61164	1.33507	0.561967
AT1G11545	XTH8	3	1.03052	-0.00793919	0.435526	0.615016	0.250555	-0.0252492	0.480183	0.331812	0.218533	1.63735	1.56667	2.62045	1.54638	2.13954	2.4035	1.31527	1.79526	2.37565	2.67563	1.52292	3.30788	2.44281	2.65101	2.53504	2.17197	2.34696	2.95829
AT1G11570	NTL	3	0.376605	0.23193	0.309317	0.117234	0.474443	0.0207766	0.358418	0.746109	-0.180324	3.24367	1.45989	2.13847	0.985477	2.85836	1.5786	1.40801	1.35617	1.17562	1.65102	1.1155	3.45983	1.10271	4.11846	2.68316	2.80686	3.0928	0.995296
AT1G11580	PME18	3	-0.0543451	-0.0236603	-0.0549733	-0.237183	0.220504	0.155211	-0.168502	-0.0659782	-0.150315	1.26387	1.3748	1.12005	1.14344	1.22378	1.14395	1.81145	1.77533	1.36001	1.17515	1.31185	0.864331	0.693649	1.48568	1.36747	1.63424	1.69154	1.21776
AT1G11600	CYP77B1	4	-0.528688	-0.604026	-0.167689	-0.248294	-0.45157	-0.487229	-0.477288	-0.412864	-0.155578	-0.633255	-0.506164	-0.716735	-0.615337	-0.555894	-0.744928	-0.675031	-0.795606	-0.778812	-1.09558	-1.11019	-0.884424	-0.86363	-1.00746	-1.10518	-1.04057	-1.04983	-0.93439
AT1G11610	CYP71A18	3	0	0.0506896	0.086999	0.105109	0.0281875	-0.0278764	-0.0966244	0.0930993	0	3.87398	1.99502	3.79696	1.86161	2.88158	2.01183	2.04282	2.43307	2.21914	2.1058	2.04571	2.44421	1.96671	2.67227	1.98395	1.9462	2.52616	2.21914
AT1G11670	-	5	-0.694734	-0.723352	-0.382613	-0.534516	-0.56169	-0.88654	-0.702716	-0.775372	-0.881598	-0.558169	-0.663518	-0.536465	-0.838921	-0.657115	-0.78833	-0.772201	-0.773791	-0.64363	-1.14549	-1.25309	-0.919078	-1.2439	-1.22331	-1.54924	-1.33612	-1.44077	-1.41486
AT1G11710	-	9	0.107931	-0.00994093	0.0532081	-0.438792	0.0497174	0.125157	-0.13535	0.267896	0.261376	-0.112085	-0.157323	-0.174485	0.0834297	-0.109938	-0.36958	-0.045536	-1.0578	-0.546248	-0.00415355	-0.167264	-0.121276	-0.355362	-0.0602202	-0.244423	-0.180886	-0.303007	-0.284871
AT1G11730	B3GALT1	5	-1.03806	-0.739645	-0.230735	-0.00289626	-0.6877	-1.32193	-0.488208	-1.0352	-1.46469	0.124318	0.116608	0.446175	-0.371949	0.111713	-0.0268073	-0.370754	0.0833844	0.0998025	-0.30895	-0.623037	0.21544	-0.374845	-0.575987	-1.09023	-0.858962	-0.706324	-1.22998
AT1G11740	-	3	0.303686	-0.119079	0.18958	0.00724199	-0.0927555	0.0560311	0.0249032	0.167682	-0.0875109	2.83948	3.69067	3.40404	4.67339	4.02641	4.14783	4.25335	3.46817	3.9505	4.40893	3.19758	4.45284	4.659	3.43645	4.31663	4.23743	3.86043	3.68973
AT1G11755	LEW1	6	0.760833	1.29732	0.388677	1.18288	1.25259	0.980335	0.996607	1.69407	2.89187	0.451033	-0.114288	0.524381	0.23336	0.108631	-0.0118806	-0.103585	-0.593278	-1.39462	1.61423	1.23681	1.5896	1.41624	1.66398	0.968454	0.893022	1.39652	1.08276
AT1G11765	-	3	0	0	0.105782	-0.309986	-0.178457	0	-0.249537	0.337536	0	4.14425	4.42785	4.92261	4.84133	4.68219	5.04278	4.87808	7.33564	5.45029	4.14425	4.42785	5.02839	6.79298	4.50374	5.04278	4.62854	5.33195	5.45029
AT1G11780	-	3	0.35992	-0.121192	-0.118043	0.0301685	-0.148841	-0.114894	-0.381725	0.286472	-0.327382	1.36266	1.81132	1.97365	1.9493	1.9843	2.55482	1.99157	2.34177	2.87297	1.82736	1.72146	1.81303	1.93778	1.74077	2.46686	1.64915	2.79435	2.56971
AT1G11785	-	8	0.00188646	0.366652	0.0809988	0.28402	0.694006	0.484079	0.477979	0.730333	0.674021	0.666168	0.318444	0.721335	0.94923	2.14041	0.529352	2.1597	1.8646	-0.0613755	0.668054	0.685096	0.802333	1.23325	1.58712	1.01343	1.17766	1.48711	0.612646
AT1G11850	-	6	0.876862	0.673329	0.668996	0.730599	0.51059	0.657355	0.934912	0.615559	0.743484	0.589705	0.591082	1.00329	0.845302	1.00914	0.829034	0.680906	0.779101	0.697135	1.56015	1.4141	1.6362	1.79844	1.54376	1.63134	1.7238	1.54947	1.54968
AT1G11880	-	9	0.0834515	-0.179715	-0.0555508	-0.393748	-0.182825	0.33435	-0.0648257	-0.165872	-0.23561	-0.215543	0.0155958	-0.538911	-0.369399	-1.04466	-0.551747	-1.09834	0.0501851	-0.251358	-0.132092	-0.164119	-0.594462	-0.763147	-1.20056	-0.217397	-0.323069	-0.115687	-0.486968
AT1G11920	-	1	3.64405	3.49438	4.08961	2.49123	1.95165	4.84067	3.44291	2.1198	0.152778	-3.64405	-3.49438	-3.74837	-3.52814	-3.09813	-3.87974	-3.44291	-3.00602	-3.52884	0	0	-0.849466	-1.33083	-1.68706	-0.582154	0	-1.30565	-3.37606
AT1G11990	-	3	0.342401	0.0479438	0.336639	-0.0473625	0.0492457	0.109113	0.157327	-0.13148	-0.326381	2.4378	5.3933	3.12418	3.5066	4.62611	3.73617	3.45517	5.17108	5.59194	1.96667	2.05463	2.31218	3.43829	1.8918	6.02082	2.00307	4.47617	3.85632
AT1G12010	-	1	2.27795	2.42127	1.36263	3.33094	2.34828	2.93023	3.2512	2.76142	2.54313	-2.28788	-2.02525	-2.63163	-3.40284	-2.46494	-2.915	-2.83649	-3.38042	-4.17673	-0.0501719	0.116143	-1.25789	-0.0665346	-0.1338	-0.0599138	0.113726	-0.29028	-1.63292
AT1G12015	-	5	-1.08067	-1.15679	-0.556875	-1.13393	-0.355904	-0.484887	-0.739617	-0.868183	-0.153808	0.549573	1.19859	-0.153089	0.363027	-0.610844	0.211626	-0.120613	0.493348	-0.0336085	-0.286082	-0.17505	-0.709964	-0.714049	-1.21527	-0.27326	-0.86023	-0.374835	-0.187417
AT1G12030	-	1	1.03952	1.00604	0.77199	0.599717	0.918686	0.891731	0.758155	1.14185	2.15658	-0.657876	-0.956753	-0.704561	-0.619444	-0.733948	-0.996434	-2.00398	-1.14296	-1.15833	0.381644	0.0492821	0.067429	-0.0197272	0.184739	-0.104703	-0.0550526	-0.00110219	-0.225165
AT1G12070	-	3	-0.294756	-0.340202	0.0876874	0.160678	0.0715196	0.151039	-0.495064	0.241675	0.254	3.45022	3.65865	3.56425	6.64126	3.95062	5.42473	3.70911	3.47819	3.0782	4.53535	3.31845	3.65194	3.6251	4.02214	3.39257	5.07262	3.71986	3.3322
AT1G12080	-	3	0.320057	0.361777	0.394418	0.0697654	0.540416	0.509036	0.246064	0.202663	0.354032	1.86707	1.83925	1.86264	2.47448	1.94267	2.31528	2.38732	2.83547	3.03172	2.22246	2.25473	2.24123	2.55897	2.48976	2.83354	2.70181	3.06692	3.4105
AT1G12090	ELP	3	0.690135	0.597318	0.488836	1.10249	0.490869	0.520978	0.736795	0.674758	1.20544	1.24307	1.26567	1.4617	1.24074	1.4218	1.15577	1.05721	1.37994	1.18025	1.89879	1.86738	1.88739	2.34128	1.93128	1.71432	1.80463	2.05428	2.37864
AT1G12100	-	4	-0.300905	0.909851	0.548625	0.268046	-0.770524	-0.367121	-0.503273	-0.646834	-0.193981	-0.401059	-1.07707	-0.453414	-0.882566	0.00842469	-0.580785	-0.229566	0.37573	-1.9322	-2.16747	-0.167221	0.0952109	-0.61452	-0.762099	-0.947905	-0.732839	-0.271104	-2.1785
AT1G12110	NPF6.3	6	0.688883	0.678911	0.275827	1.31102	0.536105	0.415868	1.16297	1.42562	0.523346	0.406043	0.56599	0.523772	1.2449	0.603787	0.492977	0.625282	1.19764	0.733442	1.48851	1.8358	1.0905	2.55076	1.63539	1.34423	2.04617	2.61665	1.7817
AT1G12140	FMOGS-OX5	6	0.594347	0.473576	0.268005	0.853936	0.563502	0.418626	0.53871	0.410435	0.803659	0.0665534	-0.00617787	0.0422623	0.151527	-0.0158297	-0.0433856	0.0662583	0.131642	-0.0134402	1.05109	0.467398	0.310267	1.44623	0.547672	1.04778	1.05407	1.10915	1.50492
AT1G12150	-	3	0.107369	0.136666	-0.0965777	-0.218474	0.14841	-0.169932	-0.127701	-0.475768	-0.415383	2.17001	2.39719	2.48714	2.38999	1.9725	2.40188	2.10208	2.47952	2.77782	2.27738	2.57791	2.39057	2.17152	2.12091	2.23195	1.97438	2.00375	2.36244
AT1G12160	-	9	-0.0544265	-0.552794	0.0510166	-0.336581	-0.535961	-0.335678	0.20449	-0.341519	-0.0531296	-0.454454	0.135615	-0.497006	-0.437326	-0.171057	-0.362196	-0.508088	-0.408134	-0.0322838	-0.508881	-0.417179	-0.44599	-1.0575	-1.00193	-0.697874	-0.303599	-0.749653	-0.0854134
AT1G12180	-	3	-0.150731	-0.146573	0.0831469	0.348272	-0.372596	-0.368822	-0.100296	-0.292866	0	0.678868	0.76527	2.06637	0.00427067	1.10215	1.40099	0.9939	1.55793	1.93019	0.528137	0.618697	2.31467	0.352543	0.729554	2.65089	0.893603	3.27941	1.93019
AT1G12200	-	6	0.500066	0.479509	0.295899	0.41818	0.803383	0.613547	0.734301	0.311952	0.488715	0.623937	0.432643	0.273651	0.33415	0.352343	0.278903	0.531367	0.381775	-0.320852	1.32406	1.08405	0.569551	0.75233	1.42744	1.11717	1.4933	0.693726	0.167863
AT1G12220	RPS5	9	0.124204	0.361155	-0.0159154	-0.075549	0.0572184	-0.154952	-0.0623648	-0.188108	0.0859645	-0.241999	-0.324774	-0.132636	-0.112379	-0.321767	-0.215529	-0.249001	-0.298229	-0.346909	-0.117795	0.0363802	-0.148551	-0.187928	-0.264549	-0.370481	-0.311366	-1.04382	-0.260944
AT1G12240	BFRUCT4	3	0.58411	0.348687	0.780936	0.545922	-0.172067	0.158486	0.563857	0.470236	0.393867	1.36995	1.2577	1.64628	1.45681	2.19454	1.6515	1.13748	1.61431	1.74939	1.97358	1.65449	2.50916	2.08152	2.02956	1.91215	1.77533	2.11032	2.27542
AT1G12260	NAC007	8	0.0767824	-0.341765	0.110666	-0.0805524	-0.299	-0.164445	-0.21965	0.0295717	-0.0691711	0.302735	0.20938	0.0569163	-0.0701164	1.3317	0.312409	1.07034	0.28595	0.314852	0.379518	-0.132386	0.167582	-0.150669	0.176237	0.147964	0.083529	0.315522	0.245681
AT1G12280	-	7	0.22674	0.338203	-0.112979	0.166546	0.122307	0.0262179	0.446542	0.0644298	-0.108203	0.148631	-0.0680527	1.24312	0.213744	0.189594	0.00144862	0.0353119	0.286374	-0.159638	0.375371	0.27015	0.167407	0.38029	0.311901	0.0276665	0.481854	0.350803	-0.267841
AT1G12290	-	9	0.283117	0.0612318	-0.15602	0.0131933	0.0416286	0.0487311	-0.105137	-0.228016	-0.305067	-0.282656	-0.126592	-0.190622	-0.0490582	-0.335487	-0.100819	-0.0584561	-0.219407	0.0617863	0.000461176	-0.0653601	-0.346642	-0.0358649	-0.293858	-0.0520874	-0.163594	-1.00178	-0.243281
AT1G12320	-	7	1.20585	0.50107	0.305627	0.136609	0.546401	0.416651	0.351973	0.0403632	0.0743374	-0.215527	0.117212	0.406474	0.294041	-0.0498875	0.243922	0.361738	0.209082	0.222652	1.11525	0.618282	0.712101	0.43065	0.496513	0.660573	1.05477	0.249446	0.29699
AT1G12340	-	4	-0.10774	0.43019	0.235828	-0.501925	-0.183526	-0.333656	-0.334777	0.0906685	0.0196906	-0.506201	-1.89431	-0.529661	-0.357041	0.0520143	-0.157804	-0.52014	-0.350945	-0.28444	-0.613941	-0.484638	-0.293833	-0.858967	-0.131511	-0.49146	-0.854917	-0.260277	-0.264749
AT1G12400	-	8	-0.0276093	0.129489	-0.0896072	0.115081	0.33705	0.526556	0.272321	0.107777	0.114612	0.670087	1.23027	0.762603	0.753273	0.644464	1.00054	0.757915	1.01967	0.721177	0.642478	1.31809	0.672996	0.868354	1.1546	1.53933	1.17142	1.17786	0.835789
AT1G12450	-	6	2.58164	0.521421	0.571489	0.498327	-0.373119	0.280675	0.431036	0.657349	0.31418	0.156547	-0.0140191	1.5433	0.248358	2.19339	1.44316	0.17334	1.27302	0.0733144	2.98532	0.507402	2.55378	1.14382	1.73772	1.59773	1.20762	2.14733	0.387494
AT1G12550	HPR3	4	0.744152	-0.0399585	0.538371	-0.201395	-0.749086	-1.03454	0.203747	0.0719116	-0.434379	-1.1843	-1.33205	-0.874671	-0.722717	-0.0919901	-0.402505	-0.837859	-0.715214	-0.307855	-0.387823	-1.28307	-0.3363	-0.924111	-0.841076	-1.49876	-0.634112	-0.643302	-0.742234
AT1G12570	-	1	2.5722	2.98131	2.05218	3.07684	2.34858	2.26281	2.52066	2.64741	2.22205	-1.7709	-2.54767	-1.6289	-2.00783	-1.82247	-1.82245	-2.02912	-2.27345	-2.21984	0.692216	0.28784	0.336789	1.06449	0.383966	0.28718	0.318189	0.212391	-0.165641
AT1G12600	UTR4	8	0.120751	-0.287512	0.432397	0.445128	-1.25319	-2.09536	-1.20394	-1.89744	-1.69265	0.331378	0.477614	1.12849	0.296719	2.24273	2.75371	1.65066	2.70888	2.93021	0.452128	0.190102	1.73004	1.29763	0.637215	0.239914	0.220568	0.481799	1.22569
AT1G12640	LPLAT1	8	0.174293	0.10473	0.220756	0.0964159	0.025463	0.161921	0.449488	0.326666	0.106142	1.12606	0.717721	1.7165	1.3131	1.63373	0.66607	1.02064	1.02791	1.16763	1.34045	1.08285	1.95798	1.45501	1.64873	1.09947	1.64094	1.46831	1.43556
AT1G12700	-	9	0.0729516	-0.251818	-0.212972	-0.0728523	-0.16019	-0.0290371	-0.51968	-0.0242593	-0.0343883	-0.37734	0.0280093	0.0121076	-0.244056	-0.200776	-0.289243	-0.205491	-0.486937	-0.180582	-0.304389	-0.223809	-0.200864	-0.316908	-0.360966	-0.31828	-1.02636	-0.511197	-0.21497
AT1G12780	UGE1	3	1.09439	0.432747	0.706392	0.815043	0.062724	0.0878231	0.522062	0.330073	0.431037	1.6919	2.01685	2.05082	1.91896	2.31311	2.24421	2.05702	2.1089	2.28223	2.79249	2.49137	2.75522	2.82209	2.39475	2.42493	2.57013	2.42815	2.85914
AT1G12790	-	5	-0.407984	-1.88167	-0.359489	-0.471704	-1.10085	-1.46863	-0.313218	-0.15404	-1.2143	-0.160786	0.149813	-0.199324	-0.113718	0.164499	0.0884661	-0.0833352	-0.403655	0.00711079	-0.56877	-1.54213	-0.558813	-0.585423	-0.592026	-1.21853	-0.396553	-0.557695	-1.08694
AT1G12805	-	5	-3.24096	-3.64518	-2.09638	-2.79722	-1.62314	-3.26681	-3.78908	-3.00757	-1.7161	-0.483643	-0.173548	-0.669298	0.064945	-0.569481	-0.256592	-0.189889	0.624502	0.438363	-4.1869	-4.11034	-3.53792	-2.61455	-2.85236	-4.20421	-4.34732	-2.26276	-2.56734
AT1G12890	ERF088	8	0.462306	-0.106298	0.0646009	0.634677	0.370053	-0.28465	-0.495833	2.25542	0.0817006	0.845966	0.966311	0.670543	0.345167	0.656454	0.488212	0.778863	0.270501	0.634629	1.30827	0.860013	1.59518	0.979843	1.02651	0.203562	0.283031	2.13208	0.71633
AT1G12900	GAPA2	7	1.01155	0.968258	0.708429	0.975528	0.682027	0.795611	1.02797	0.79856	0.850028	-0.155661	-0.224835	-0.0941175	-0.218938	-0.295525	-0.223637	-0.386287	-0.415203	-0.203108	0.855891	0.743422	0.614312	0.75659	0.386502	0.571973	0.631597	0.383356	0.64692
AT1G13030	-	4	-0.147978	-0.203842	0.0676524	-0.307838	-0.306382	-0.332372	-0.157353	-0.499516	-0.375956	-0.607903	-0.530324	-0.788569	-0.822437	-0.49939	-0.685209	-0.685894	-0.470327	-0.711759	-0.755881	-0.734166	-0.720917	-1.18508	-0.805771	-1.01758	-0.843247	-0.969843	-1.149
AT1G13050	-	9	0.0357423	-0.062636	0.0178086	0.66977	0.172661	-0.0622482	-0.392684	-0.33184	0.195748	0.0945574	-0.0145997	0.403981	-1.07332	0.0383649	-0.270435	-0.242936	-0.0328834	-0.363376	0.1303	-0.0772357	0.421789	-0.0662448	0.211026	-0.332683	-0.635619	-0.364723	-0.167628
AT1G13080	CYP71B2	7	0.554389	0.362007	1.7668	0.581063	0.513787	0.245308	1.39168	1.2746	0.395776	-0.347365	-0.448563	-0.379162	-0.235504	-0.0950739	-0.31763	-0.741029	-0.147061	-0.203818	0.207024	-0.0865558	1.28147	0.345559	0.418713	-0.0723217	0.238589	1.23342	0.191957
AT1G13110	CYP71B7	9	0.0967533	-0.207383	-0.100382	-0.402896	-0.464371	-0.31801	-0.263298	-0.272839	0.0519251	-0.181609	-0.242378	-1.20786	0.35188	0.338978	0.111752	-0.0947762	0.312596	0.152456	-0.0848555	-1.11507	-1.42241	-0.0510155	-0.125393	-0.206257	-0.358075	0.0397577	0.204381
AT1G13130	-	3	-0.179384	-0.0545091	-0.188046	-0.263398	-0.130007	-0.260553	-0.239116	-0.0738892	-0.0329127	4.1637	4.1411	3.21566	4.61266	1.84351	4.26347	4.18881	2.86496	3.85051	2.91296	4.00001	2.15322	2.4488	3.81474	2.35515	2.48453	3.50955	3.71059
AT1G13140	CYP86C3	2	5.52267	6.07244	2.05153	5.90245	5.93488	5.53687	5.632	6.2558	5.51085	-1.19591	-1.32885	-0.957401	-1.35934	-1.37902	-1.45959	-1.61	-2.11008	-1.93129	4.33327	4.74907	1.1956	4.53815	4.55363	4.07957	4.01006	4.13806	3.57834
AT1G13150	CYP86C4	2	2.75114	3.02466	-0.00633302	4.06619	3.0316	4.15096	3.9519	4.25269	4.03689	1.97043	1.06882	2.53306	1.29222	1.08348	0.768242	0.837848	0.0789594	-0.15579	4.72785	4.09606	2.49176	5.34162	4.11006	5.04609	4.89546	4.38644	3.93802
AT1G13245	RTFL17	8	0.372479	-0.0538126	0.0185258	0.0918471	0.271259	-0.234548	-0.070019	-0.0993442	0.0897084	0.421483	0.301366	1.44931	0.274248	0.352114	0.777217	0.514453	1.21869	0.490218	0.793962	0.247554	1.33831	0.366095	0.623373	0.542668	0.444434	1.08363	0.579926
AT1G13260	RAV1	9	-0.131239	-0.382014	0.27658	0.114588	-0.466136	-1.06932	-0.386425	-0.212675	-0.0814867	-0.333504	-0.120983	-0.539843	-0.550612	0.048066	-0.145448	0.166303	0.0664986	-0.151729	-0.464743	-0.502997	-0.263263	-0.436024	-0.41807	-1.21133	-0.220122	-0.146177	-0.233215
AT1G13280	AOC4	8	-0.101523	-0.00643554	-0.168868	-0.0752783	0.173987	0.336429	0.14889	-0.0174978	0.15972	0.532683	0.603789	0.537224	0.535898	0.448361	0.443426	0.717179	0.724926	0.309447	0.43116	0.597354	0.368355	0.46062	0.622348	0.779854	1.0143	0.707428	0.469167
AT1G13290	WIP6	4	-1.17649	-0.605977	-0.198435	-0.46065	-0.266517	-0.421693	-0.214646	-0.661919	-0.67044	0.0342147	-0.810899	-0.797763	-1.0173	-0.805229	-1.25372	-1.07793	-1.30658	-1.60433	-1.01597	-1.62172	-1.13948	-1.63125	-1.18653	-1.66044	-1.37154	-2.06926	-2.32783
AT1G13330	HOP2	5	-0.38854	-0.577125	-0.204031	-0.41987	-0.541459	-0.613925	-0.183213	-0.400244	-0.498639	-0.743144	-0.370417	-0.718369	-0.264991	-0.743895	-0.353869	-1.26855	-0.489773	-0.252731	-1.32377	-1.05658	-1.0954	-0.68486	-1.50063	-0.967793	-1.40641	-0.890017	-0.75137
AT1G13370	-	1	2.9631	1.38732	2.46293	1.48212	0.476083	1.29421	0.694918	0.0884157	-0.186143	-3.59241	-3.57157	-2.8232	-2.0409	-2.26911	-3.51715	-4.15042	-2.02952	-2.26285	-0.353425	-0.741615	-0.23844	-0.262315	-1.6692	-0.666356	-1.38459	-1.74244	-2.31411
AT1G13410	-	4	0.416218	0.260229	0.208779	-0.343265	-0.089804	-1.11705	-0.264709	-0.0347193	-0.481697	-1.9705	-0.134594	-0.48817	-0.201852	-1.31704	-0.0311554	-1.27004	-1.19608	0.0838748	-1.27278	0.125635	-0.27939	-0.545117	-1.38832	-0.325894	-1.38054	-1.36705	-0.397822
AT1G13420	SOT8	5	-1.73831	-0.648335	-0.390087	-2.01782	-0.442811	-1.11533	-1.76953	-1.28001	-1.39515	1.24149	0.184703	0.486073	1.61641	0.18308	0.547421	1.09078	1.09953	-0.00770164	-0.390647	-0.463632	0.0959859	-0.375601	-0.259731	-0.216476	-0.714407	-0.262437	-1.29369
AT1G13635	-	3	0.0341329	-0.00198532	0.0538699	0.066647	0	0.150421	0.0543152	-0.0849429	0.0265057	1.76282	1.53712	1.17178	1.57534	1.57316	3.40801	1.77686	1.22471	1.08833	1.79695	1.53513	1.22565	1.64198	1.57316	1.2553	1.83118	1.13976	1.11484
AT1G13670	-	5	0.0424562	-0.389108	-1.83956	-0.134495	0.126218	-0.314913	-1.7186	-0.149822	-0.266268	0.0262501	-0.0866865	1.20513	-0.206335	-0.392035	-0.471337	0.176207	-0.214347	-2.269	0.0687062	-0.475795	-0.386774	-0.34083	-0.265817	-1.31844	-0.638704	-0.364168	-2.66279
AT1G13700	PGL1	6	1.26942	1.02906	0.866846	0.780416	1.07341	1.05599	1.44476	0.600337	0.818971	0.0795811	-0.0113599	-0.011426	0.16685	-0.0450938	-0.402558	-0.0692488	-0.420368	-0.609881	1.349	1.0177	0.85542	0.947266	1.02831	0.841971	1.01895	0.179968	0.20909
AT1G13710	CYP78A5	5	-2.60245	-2.59969	-1.51361	-2.23594	-2.20871	-2.27891	-2.33927	-2.33063	-2.11468	-2.31369	-2.28216	-2.9899	-2.34494	-2.59356	-2.49939	-1.98463	-2.44769	-3.10306	-4.90937	-4.87702	-4.49916	-4.58257	-4.80573	-4.77467	-4.33456	-4.78597	-5.22389
AT1G13750	PAP1	4	-0.641057	-0.583854	-0.0947989	-1.12691	-1.19714	-1.20362	-1.0456	-0.707899	-1.43706	-1.36898	-1.32782	-1.94139	-1.34329	-1.13823	-0.694072	-1.30278	-0.57109	-0.745464	-2.24362	-2.08174	-2.1014	-2.47241	-2.33845	-2.13698	-2.35827	-1.61857	-2.5955
AT1G13820	-	6	1.00853	0.670823	0.402496	0.608307	0.0973662	0.111585	0.663247	0.245478	0.400806	0.418084	0.0210556	0.377273	0.0955725	0.603224	-0.0260227	-0.00645089	0.0736701	0.0570035	1.64477	1.15223	1.30388	1.18396	0.70059	0.0855627	1.21965	0.319148	0.45781
AT1G13830	-	3	0.258414	0.2699	-0.172976	-0.0425443	0.342969	0.356602	0.444116	0.585601	0.427603	4.02651	4.29406	4.8458	3.86655	3.65266	3.38243	3.4995	3.29002	2.46301	2.5121	2.61119	4.05709	4.20697	4.87841	4.7735	2.54521	4.93392	3.4191
AT1G13890	SNAP30	3	0.270602	0	0	-0.0677009	0.0985219	0.126305	-0.0710277	-0.231682	-0.153247	3.25236	2.86364	3.12411	2.93273	2.14003	2.86631	2.7485	2.8455	2.95438	2.51362	2.86364	3.12411	2.86503	2.23855	2.99262	2.67748	2.61381	2.80113
AT1G13900	PAP2	8	0.338594	0.157552	0.103242	0.141461	0.146851	0.109208	0.0858126	0.174404	0.0800452	0.283341	0.396585	0.558575	0.396063	0.440123	0.561676	0.41172	0.442753	0.788143	0.621935	0.554136	0.661816	0.537524	0.586974	0.670884	0.497533	0.617157	1.06992
AT1G13910	-	1	2.66319	2.33954	1.61751	2.02616	1.22069	2.56463	2.33363	1.07868	-0.413071	-2.8665	-2.40151	-2.26715	-2.67074	-2.09968	-2.78781	-2.426	-1.87892	-1.57962	-0.215131	-0.191766	-0.599144	-0.601329	-0.911077	-0.342931	-0.203953	-0.858919	-1.91605
AT1G13950	ELF5A-1	3	0.777541	2.29551	0.539552	1.47741	1.19221	1.8391	1.28147	1.8021	2.22836	2.37649	2.5982	2.60642	2.25696	2.69223	2.44687	1.95214	1.78908	1.85337	3.3263	4.89851	3.22875	3.72714	3.88062	4.29121	3.22114	3.5829	4.07516
AT1G13970	-	3	2.3974	2.47812	0.299256	1.81059	0.301763	2.50567	1.65699	3.30425	1.43089	4.00972	3.39871	4.34556	3.89223	4.86885	4.17155	4.01384	3.95479	4.57249	6.41337	5.88237	5.0375	5.69091	6.06812	6.67867	5.66223	7.2502	5.99932
AT1G13990	-	3	0.581831	1.2978	0.256783	0.554335	0.676827	0.762944	1.25067	0.424436	1.25257	1.45121	1.01441	1.75068	1.36533	1.40804	1.26111	0.467295	0.622547	0.626891	2.3739	2.31516	2.02551	2.12838	2.16244	2.18478	2.01239	1.37964	2.14236
AT1G14000	VIK	8	-0.154151	0.0511416	-0.14192	0.0806312	0.132692	0.0895392	-0.167957	0.166014	0.142526	0.593414	0.29821	0.399132	0.316601	0.267345	0.429082	0.360055	0.448481	0.467947	0.439263	0.349352	0.257212	0.397232	0.400038	0.518621	0.192099	0.614495	1.03382
AT1G14100	FUT8	1	3.43584	4.98684	2.20915	3.63847	3.46929	2.71968	3.93096	3.30061	1.92722	-3.2459	-3.4706	-5.01443	-6.82369	-3.72303	-2.75076	-3.8661	-3.37311	-2.23564	0.189945	-0.131501	-1.08107	0.244369	-0.253742	-0.031077	0.0648562	-0.0724961	-0.308423
AT1G14130	-	8	0.188968	-0.210593	0.0472501	-0.0841505	-0.0294242	-0.401171	0.166512	0.179238	0.0196376	0.33011	0.55706	0.700993	1.0019	0.384162	0.64407	0.508447	0.432972	1.03698	0.519078	0.346467	0.748243	0.674423	0.354738	0.242898	0.674959	0.61221	1.07976
AT1G14150	PNSL2	2	1.80544	1.87471	1.09992	1.97798	1.40494	1.64756	1.81839	1.47538	1.36202	0.0292516	-0.162172	0.221261	-0.118345	0.0175616	-0.0359225	-0.368233	-0.249062	-0.443644	1.94362	1.83348	1.46151	1.9894	1.5243	1.7043	1.58109	1.36615	1.01911
AT1G14170	-	9	-0.212622	-0.00737014	0.136787	0.406533	-0.226705	-1.08385	-0.0994653	0.0334584	-0.0241471	-0.0971632	-0.470508	-0.245529	-0.664084	-0.104317	0.104484	-0.619898	-0.345596	0.0782805	-0.309785	-0.477878	-0.108742	-0.257551	-0.331022	-0.467844	-0.719363	-0.312137	0.0541334
AT1G14182	SCRL28	3	0.548841	0.622182	0	0	0.257054	-0.0358481	0	0.461624	0	5.1053	4.65359	5.28779	5.0654	5.25272	4.75114	5.05082	4.74885	4.71534	4.97865	5.03566	5.28779	5.0654	5.50977	4.71529	5.05082	5.21048	4.71534
AT1G14210	-	6	0.412528	0.410969	0.20134	0.517552	0.718116	0.642428	0.402334	0.491094	0.362573	0.492556	0.67251	0.754764	0.685824	0.362338	0.639675	0.684769	0.642943	0.299891	0.905084	1.14792	1.08873	1.34768	1.08045	1.32508	1.06935	1.09359	0.662464
AT1G14250	APY5	7	0.340752	0.65711	2.07325	0.155355	0.232269	0.238727	0.161065	0.0642744	0.111729	-0.0861672	-0.0232937	-0.381712	-0.0147908	-0.265731	-0.202669	0.254115	0.245912	0.017349	0.254585	0.633816	0.201056	0.140564	-0.033462	0.0360576	0.41518	0.310186	0.129078
AT1G14280	PKS2	3	2.07729	1.73058	0.729656	1.5429	1.19562	1.7221	1.99509	1.74743	1.52644	1.67302	1.81676	1.8458	1.80697	2.00529	1.87173	1.79867	1.99109	2.32011	3.75733	3.55423	2.66115	3.34463	3.19884	3.59833	3.78262	3.73066	3.84182
AT1G14290	SBH2	8	0.0791227	0.218884	0.149448	0.0400523	-0.114833	-0.0233844	0.0161546	0.0608503	0.0977927	0.597627	0.512699	1.05501	1.18466	1.05388	1.48549	0.771323	1.25173	1.46104	0.67675	0.731583	1.14818	1.21153	1.00301	1.49406	0.787478	1.33397	1.58705
AT1G14330	-	8	0.528498	0.079314	0.230002	0.178051	-0.176146	-0.0409032	0.433388	0.364188	0.139982	0.706635	0.614118	1.71039	1.31061	1.57372	1.16423	0.502533	1.11645	1.10514	1.57292	0.693432	1.84064	1.45474	1.32377	1.22539	1.09816	1.59048	1.3054
AT1G14340	-	7	0.42063	-0.0324729	0.105539	1.1559	0.0686177	-0.0444112	0.242154	0.36891	0.420473	0.335067	0.67127	0.247547	-0.200086	0.392943	0.405562	0.0564553	-0.0908285	0.182748	1.12595	1.00786	0.353087	1.02101	0.46156	0.361151	0.298609	0.278081	0.603222
AT1G14420	AT59	3	0.0970944	0.0388605	0.00799353	-0.0461306	-0.0853387	0.163559	-0.0917091	-0.104616	0.206567	5.89371	5.64046	7.31056	6.50511	6.03299	6.52848	3.01204	3.69479	7.26532	2.27123	6.05699	7.36532	3.03482	5.22978	3.93531	2.92033	7.39722	4.61856
AT1G14430	-	7	0.935281	-0.332577	0.790046	0.239448	-0.728281	-0.635043	0.186257	-0.363711	-0.122776	-0.426275	-0.0695769	0.234343	-0.34626	0.403062	0.149293	-0.374499	0.0383585	-0.252152	0.509007	-0.402154	1.10204	-0.106813	-0.325219	-0.48575	-0.188242	-0.325353	-0.374928
AT1G14440	ZHD4	4	0.213179	-0.182884	0.0712521	0.0125849	-0.361187	-0.366781	-0.147388	0.122984	-0.025691	-1.09458	-1.00872	-1.0346	-1.01121	-0.875945	-1.14018	-1.17866	-1.15061	-1.38433	-0.984808	-1.24171	-0.963349	-1.07896	-1.19126	-1.47663	-1.2996	-1.01634	-1.27984
AT1G14455	-	8	-0.101522	-0.33327	0.1173	-0.0135193	-0.188523	-0.153453	-0.102469	0.144415	-0.0812397	0.741084	0.407508	2.6595	0.587171	0.715642	2.38269	0.87722	0.990284	1.46638	0.639562	0.0742372	0.972916	0.573652	0.527119	1.85074	0.774751	1.1347	3.01385
AT1G14480	-	9	-0.330949	0.046079	0.164126	-0.0263735	-0.321791	-0.479628	-0.109204	0.14185	0.0211544	0.0928151	-0.211742	-0.0627259	0.0972373	-0.154841	-0.227073	0.0586933	-0.391795	-0.301036	-0.238134	-0.165663	0.1014	0.0708637	-0.476632	-1.25409	-0.0505106	-0.249946	-0.279882
AT1G14490	AHL28	4	0.123099	-0.16429	0.107136	0.201359	-0.361598	0.112781	-0.275375	-0.413541	-0.21787	-1.72394	-1.10732	-1.47499	-1.79473	-1.28367	-1.70275	-1.49814	-1.55096	-1.9768	-1.53667	-1.4023	-1.47533	-1.51223	-1.65884	-1.60894	-1.68767	-1.90882	-2.09069
AT1G14520	MIOX1	7	1.28957	0.625344	0.814045	0.403602	0.260054	0.361496	0.198013	-0.23215	-0.17177	0.526201	0.718191	0.195325	-0.358634	0.194525	-0.0720873	-0.282687	-0.197199	-0.348722	2.02856	1.76367	1.25763	0.044968	0.454579	0.289409	-0.084674	-0.429348	-0.520492
AT1G14530	THH1	8	0.316386	0.250568	0.129781	0.138086	0.342415	0.280077	0.41525	-0.0477521	0.118015	0.334615	0.500157	0.400358	0.421106	0.497509	0.593623	0.476751	0.501181	0.328947	0.651001	0.750725	0.530139	0.559192	1.07247	1.12116	1.12354	0.453429	0.446962
AT1G14560	-	7	0.52261	-0.173839	0.557886	0.118729	0.0117457	-0.107263	0.420079	0.443093	0.440249	0.216124	0.302608	0.302482	0.399278	0.36191	0.315634	0.0765164	0.266336	0.209517	1.01426	0.128769	1.14209	0.518007	0.373655	0.208371	0.496596	1.09975	1.01402
AT1G14580	IDD6	4	-0.169179	-0.414756	0.0497716	-0.0613348	-0.588505	-0.470464	-0.327985	-1.08422	-0.380188	-1.0755	-0.594742	-0.471604	-0.557781	-0.331163	-1.00769	-0.360782	-0.566552	-0.575721	-1.3679	-1.40256	-0.421833	-0.619116	-1.16758	-1.66075	-0.688767	-1.86883	-1.47503
AT1G14600	-	4	-0.476093	-0.520675	-0.411748	-0.376873	-0.590322	-1.01844	-0.472645	-0.23813	-0.468783	-1.05218	-1.04825	-1.32458	-1.5418	-1.29348	-0.517861	-0.609554	-0.508509	-0.557755	-1.65677	-1.64904	-1.86833	-2.05718	-1.98474	-1.73312	-1.20466	-0.746639	-1.24403
AT1G14630	-	5	-0.520246	-0.369138	-0.463039	-0.642687	-0.35335	-0.231969	-0.657913	-0.451784	-0.570918	-0.53464	-0.327478	-0.426947	-0.253779	-0.403297	-0.628268	-0.374939	-1.20239	-0.373963	-1.05489	-0.696616	-0.889987	-0.896466	-0.756647	-1.37063	-1.17075	-1.324	-0.944881
AT1G14640	-	7	0.312084	0.659109	0.137918	0.273209	0.689407	0.548902	0.261371	0.113848	0.036909	-0.166285	-0.0164212	0.0527925	-0.101091	-0.240167	-0.178139	-0.0643204	0.0104893	-0.0218865	0.145799	1.03085	0.19071	0.172117	0.449239	0.370763	0.197051	0.124337	0.0150225
AT1G14680	-	1	1.25125	0.671756	0.525501	0.379483	0.0614168	0.527511	0.204666	0.226754	-0.716236	-2.32954	-2.21509	-2.72923	-2.79941	-2.17544	-1.69961	-1.83983	-2.11141	-1.67648	-1.07218	-1.24208	-2.04368	-2.46437	-1.91746	-0.956803	-1.25756	-1.89127	-2.63443
AT1G14687	ZHD14	5	-0.954854	-0.73645	-0.0623839	-0.636891	-1.14078	-0.882348	-0.761297	-0.784658	-0.446528	-0.274842	-0.473649	-0.655982	-0.40552	-0.224943	-0.317375	-0.485211	-0.218153	-0.804565	-1.10922	-1.13136	-0.718366	-1.04241	-1.41287	-1.13458	-1.08302	-1.00281	-1.25109
AT1G14688	-	1	0.13525	-0.0409698	0.238291	0.707476	0.390495	0.595846	1.051	0.555742	0.739993	-0.275903	0.175721	-0.267762	-1.15153	-0.526726	-0.366807	-1.16003	-0.909413	-2.00754	-0.140653	0.134751	-0.0294711	-0.444055	-0.136231	0.229039	-0.109036	-0.353671	-0.0194073
AT1G14700	PAP3	1	0.743736	0.424835	0.189767	0.691059	0.496637	0.347676	0.774276	0.301013	0.122804	-1.44792	-1.68074	-1.67052	-1.62862	-1.76628	-2.11671	-2.12571	-1.74747	-1.83184	-0.507896	-1.23741	-1.50988	-0.769045	-1.21672	-1.66316	-1.26281	-1.42865	-1.68964
AT1G14730	CYB561C	6	0.422907	0.486859	0.24252	0.433204	0.214892	0.384059	1.55634	0.176182	0.0700489	0.314953	0.488587	0.644347	1.17219	0.58237	0.304656	0.670135	0.182108	0.333574	1.10371	1.26798	1.41313	1.73457	1.16364	1.10124	2.49303	0.35829	0.403623
AT1G14750	SDS	5	-1.53637	-1.57267	-0.291833	-1.24684	-1.27735	-1.08818	-1.51067	-1.05188	-0.45826	-0.147919	0.130253	-0.64628	-0.379807	0.0177613	-0.22634	-0.26158	0.0311617	-0.280382	-1.65638	-1.31895	-1.52243	-1.81507	-1.15758	-1.44429	-1.75691	-0.616732	-1.08062
AT1G14755	-	2	1.70898	2.82892	0.94762	2.77967	4.78421	1.59446	1.70669	2.08439	1.55487	0.189686	0.630252	0.420067	-0.344064	0.267491	1.07205	-0.167944	-0.0960651	1.21542	1.89867	3.42579	2.67117	1.7384	2.23996	2.2734	1.53874	1.98833	2.42958
AT1G14760	KNATM	1	1.65662	0.545836	0.57376	0.452963	0.755473	0.156715	0.493064	0.181963	0.419867	-1.86034	-2.15714	-1.91689	-1.74304	-2.39565	-2.099	-2.03479	-2.46691	-2.50454	-0.463148	-1.52162	-1.22255	-1.02082	-1.72158	-1.57846	-1.34601	-2.61233	-1.83702
AT1G14770	-	4	-0.103977	-0.28363	-0.178629	-0.345459	-0.0967128	-0.0532004	-0.350123	-0.4139	-0.0843644	-0.493805	-0.439206	-0.636557	-0.465198	-0.45895	-0.542439	-0.530826	-0.71382	-0.798616	-0.597782	-0.722835	-0.815185	-0.810657	-0.555662	-0.59564	-0.880949	-1.07483	-0.88298
AT1G14790	RDR1	4	0.240698	0.139761	0.1493	-0.0831347	-0.110667	-0.185892	0.0983046	-0.158498	-0.0699651	-0.80472	-0.842099	-1.01033	-0.732302	-0.694311	-0.776337	-0.860542	-0.811956	-0.767884	-0.564022	-0.702338	-0.817753	-0.815437	-0.804978	-0.962228	-0.762237	-0.970455	-0.837849
AT1G14860	NUDT18	3	1.97867	2.41046	0.505896	2.2627	1.73699	1.16721	1.70313	0.597862	1.40024	2.54044	1.98273	2.92596	2.62161	1.86173	2.67452	2.28894	1.83626	1.52474	4.52504	4.3956	4.28615	4.8736	3.59708	3.84263	3.98149	2.82033	2.92166
AT1G14870	PCR2	4	-0.379298	-0.395728	-0.237671	-0.271267	-0.363403	-0.759799	-0.296471	-0.712585	0.262297	-1.37566	-1.22121	-1.33175	-0.965747	-1.49599	-1.27434	-1.42114	-0.856423	-1.24197	-1.81535	-1.62369	-1.65522	-1.27024	-1.87691	-2.03268	-1.73161	-1.64775	-0.854839
AT1G14900	HMGA	5	-0.755246	-0.82028	-0.493727	-0.712817	-0.604031	-0.544279	-0.66557	-0.770978	-0.600457	-0.415529	-0.311847	-0.558484	-0.528507	-0.524978	-0.510477	-0.384543	-0.389819	-0.716039	-1.07702	-1.13213	-1.05221	-1.14563	-1.12901	-1.05476	-1.05011	-1.00017	-1.20481
AT1G15010	-	1	1.37403	1.52848	0.369056	0.933084	1.58769	3.80467	0.408101	1.83537	1.98413	-1.71921	-1.35554	-0.187545	0.219289	-2.78349	-1.55769	-2.17035	-1.69233	-1.95639	0.633711	0.972553	0.181511	1.15237	0.345652	0.567689	-0.371307	0.956713	0.883555
AT1G15040	-	8	0.0238409	0.0775991	0.0407313	0.0273457	0.184394	0.0945976	0.0864805	0.152335	0.213836	0.837704	0.909287	0.982455	1.19883	0.847963	1.30533	0.659811	2.03582	0.997556	0.861545	0.986886	1.02319	1.22617	1.03236	1.52435	0.746291	1.10108	1.21139
AT1G15080	LPP2	4	-0.420901	-0.651229	-0.375025	-0.705359	-0.133429	-0.169368	-0.618417	-0.629963	-0.551572	-0.694139	-1.15902	-1.53719	-0.714456	-0.919993	-0.666103	-0.691217	-0.570038	-0.669661	-1.26099	-1.87637	-2.00419	-1.66555	-1.13114	-0.835471	-1.44155	-1.29419	-1.38501
AT1G15100	RHA2A	8	0.166596	-0.0425964	0.116364	0.123811	-0.332844	-0.474727	0.027896	0.279318	0.496345	0.447457	0.0238393	0.569311	0.531963	1.1238	0.544477	0.529315	0.631289	0.332676	0.614053	-0.0187571	0.685676	0.655774	0.6546	0.0697506	0.557211	1.04527	1.02562
AT1G15140	-	8	0.332122	0.311407	0.365841	0.395143	0.156378	-0.132334	0.384687	0.278558	0.395703	0.522569	0.324556	0.573479	0.363639	0.498623	0.63075	0.200716	0.449293	0.558039	0.85469	0.635963	1.00916	0.758782	0.655001	0.498416	0.585403	0.727851	1.1231
AT1G15170	-	6	0.755814	1.224	0.427081	0.708233	1.12672	1.35132	1.22146	1.00548	0.591644	0.0205646	0.399611	0.0201333	0.18262	0.113927	-0.215801	0.22037	-0.332771	-0.308557	0.776379	1.84923	0.447214	0.890853	1.28291	1.2067	1.5901	0.55616	0.283087
AT1G15175	-	1	1.2459	1.46622	0.591905	0.265485	0.20142	0.80995	0.804321	0.632156	0.38187	-0.332507	-0.791038	-0.38767	-0.853027	-0.480926	-0.905713	-0.336522	-1.18428	-0.72473	0.546263	0.141081	0.204235	-0.587542	-0.279506	-0.0957636	0.467798	-0.284919	-0.34286
AT1G15180	-	1	0.381161	0.415345	0.309453	0.15923	0.525416	0.744237	0.519256	0.573837	0.262204	-0.519736	-0.523153	-0.779411	-0.447944	-1.02052	-1.0406	-0.611895	-0.993554	-1.1227	-0.138575	-0.107808	-0.469959	-0.288715	-0.422916	-0.338318	-0.0926388	-0.419717	-0.843413
AT1G15190	FLA19	5	0.655378	-0.927424	0.104346	-0.226251	-1.49377	-1.5433	-0.890203	-1.19755	-1.6142	-3.99835	-2.98859	-2.51678	-3.96228	-3.35957	-1.8096	-3.018	-1.91289	-1.0705	-3.24563	-3.87418	-2.46842	-4.21454	-4.8552	-3.35313	-3.91999	-3.11866	-2.69275
AT1G15210	ABCG35	5	-0.195276	-0.115728	-0.123257	-0.264921	-0.347579	-1.25212	-1.02172	-0.221314	-0.367194	-0.439985	-0.503857	-0.678982	-0.518043	-0.367639	-0.24809	-0.455354	-0.21563	-0.266821	-1.89542	-0.619586	-3.8555	-2.4877	-0.715217	-0.661117	-3.07546	-0.436944	-0.634015
AT1G15260	-	6	0.641181	0.697927	0.282927	0.439277	0.537644	0.894057	0.54395	0.509683	0.543182	0.566118	0.473082	0.348226	0.444874	0.312512	0.18765	0.406684	0.292395	-0.0791759	1.31536	1.30801	0.631153	0.884151	0.850156	1.25511	1.10456	0.802078	0.464006
AT1G15300	-	4	1.67774	0.161542	0.45959	0.509903	-0.307678	-0.243683	0.0336133	0.0664721	0.174317	-0.606679	-0.317059	-0.342955	-1.21881	-0.102846	-0.199897	-1.01813	-1.0573	-0.408002	0.233263	-0.155517	0.116635	-0.205168	-0.410524	-0.44358	-0.586592	-1.01164	-0.233684
AT1G15310	SRP-54A	7	0.88061	0.342398	0.74302	0.80196	0.813286	0.759043	1.18315	0.78121	0.439683	-0.324975	-0.304713	-0.151806	-0.380535	-0.253021	-0.248805	-0.37061	-0.330886	-0.590026	0.555635	0.0376849	0.591215	0.421425	0.560264	0.510238	0.68055	0.450324	-0.150343
AT1G15320	-	4	2.49397	1.22594	1.33438	0.710618	0.0292848	1.02544	1.16758	-0.0292329	-0.728469	-5.27556	-3.77741	-4.00583	-5.3685	-5.22694	-3.39122	-5.37883	-6.2512	-2.66672	-2.77366	-2.66102	-2.76317	-4.63663	-5.15472	-2.5174	-4.22043	-6.29489	-3.39519
AT1G15340	MBD10	4	-0.545111	-0.401827	-0.462443	-0.502704	-0.164377	-0.109624	-0.318589	-0.51373	-0.327424	-0.525814	-0.509116	-0.718126	-0.572407	-0.857473	-0.696047	-0.473319	-0.647666	-0.917705	-1.07092	-0.910942	-1.1308	-1.07511	-1.02185	-0.80567	-0.791909	-1.02368	-1.1647
AT1G15350	-	3	1.2501	1.42994	0.6274	1.4956	0.539181	0.453955	1.03013	0.414057	0.705896	1.20941	1.4658	2.10785	1.52192	2.29626	2.18492	1.87286	2.3401	1.76558	2.46542	2.90188	2.83689	3.01377	2.99103	2.88885	2.89322	2.73073	2.71309
AT1G15360	WIN1	8	0.3153	0.117386	0.491206	0.0318656	-0.233812	0.0515016	0.0641366	0.0247968	-0.17361	1.14054	0.945496	1.04543	1.24393	1.4957	1.12933	0.901409	1.30817	1.42322	1.45943	1.14794	1.60231	1.29862	1.19387	1.09634	1.11877	1.38756	1.28579
AT1G15380	-	8	-0.0946616	0.0147107	0.169956	-0.32325	-0.198178	0.0523971	-0.278032	-0.474661	-0.430249	-0.125749	0.541462	0.610772	1.12855	0.57485	1.65505	1.12891	2.09687	2.20268	-0.220411	0.556173	0.780728	0.654593	0.376672	1.74568	0.668654	1.58429	1.77811
AT1G15385	-	8	0.251924	0.0729368	-0.253351	-0.584049	-0.417027	-0.350012	0.781534	1.27863	-0.361747	-2.14602	-0.21373	2.00683e-05	0.370219	-0.134087	1.60342	-0.363808	0.512359	3.60859	-0.86963	-0.140793	-0.253331	-0.21383	-0.551115	1.22977	0.417727	2.03402	2.89214
AT1G15410	-	6	0.505417	0.35872	0.2066	0.190564	0.434165	0.340002	0.565262	0.151861	0.271385	0.229256	0.250181	1.04797	1.06633	0.238775	1.10944	0.249247	0.412238	1.08395	1.25768	1.20641	1.10457	1.36869	1.11824	1.34871	1.78172	1.117	1.53046
AT1G15415	-	3	0.415057	-0.169268	0.251648	0.22317	0.689356	-0.511861	-1.11887	0.148809	-0.0593044	4.93479	5.56585	4.89304	5.60253	5.36505	5.10978	5.38896	5.56554	5.47671	5.59908	5.95602	5.65862	5.5163	6.1514	5.86836	5.17542	5.90777	5.62337
AT1G15430	-	8	0.0701654	-0.0475022	0.119042	0.261483	0.087616	-0.0415349	0.0299653	0.050923	-0.223741	0.313091	0.350129	0.495194	0.272262	0.393955	0.297739	0.28507	0.463667	1.18127	0.383256	0.302627	0.614235	0.533745	0.481571	0.256204	0.315035	0.51459	0.604646
AT1G15460	BOR4	2	3.95766	4.23324	1.51305	3.87613	9.35225	7.47488	6.75489	4.69233	8.36666	0.0730197	-0.240975	1.27464	0.119743	-0.100468	-0.418603	-0.0716576	-0.919761	-1.07769	4.03068	3.99226	2.79887	3.99587	4.15402	7.02838	6.74701	3.77257	7.28158
AT1G15470	-	2	1.21948	1.39693	0.727289	1.55739	1.62721	1.75363	1.75415	1.70933	1.75334	-0.175423	-0.318497	-0.079568	-0.387645	-0.490322	-0.625811	-0.60949	-0.884679	-0.954209	1.17575	1.1881	0.647721	1.28198	1.22037	1.22836	1.2544	0.746046	0.682125
AT1G15510	PCMP-H73	9	-0.310687	-0.0718343	-0.163885	0.0453929	-0.417654	-0.0515218	-0.364799	0.152145	-0.316648	0.10415	-0.148858	-0.0789782	-0.459511	-0.273144	-0.232504	-0.152027	-0.414122	-0.00295543	-0.206537	-0.220692	-0.242863	-0.414118	-1.03271	-0.284026	-0.516826	-0.261977	-0.319603
AT1G15520	ABCG40	8	0.122809	0.00295041	0.052081	0.0454179	0.139684	-0.0607984	0.195364	-0.127056	-0.0721315	0.0587125	0.0896439	0.219968	0.191141	0.0572601	0.35394	0.101006	1.4197	1.58532	0.181521	0.0925943	0.272049	0.236559	0.196944	0.293142	0.296371	1.23406	1.70459
AT1G15550	GA3OX1	7	0.159376	0.203193	1.71162	0.0433429	0.398006	0.063222	0.443014	0.209741	-0.0169885	0.0209572	-1.0279	-0.27256	0.213066	-0.566533	0.118089	-0.406775	-0.319723	0.33592	0.180333	-0.341865	1.32166	0.256408	-0.168526	0.181311	0.0362397	-0.109982	0.318931
AT1G15570	CYCA2-3	5	-0.390363	-0.609675	-0.441149	-0.130655	-0.739484	-0.696071	-0.85265	-0.631846	-0.627985	-0.538845	-0.5802	-0.323248	-0.889807	-0.374719	-0.396891	-0.484065	-0.399755	-0.410085	-0.929208	-1.20479	-0.764397	-1.03866	-1.09703	-1.05006	-1.32996	-1.00894	-1.08081
AT1G15580	IAA5	3	0.20371	-0.413747	-0.614276	0.0894998	-0.373511	0.400827	0.332889	0.176555	0.121364	3.86144	2.29107	2.36791	5.2012	2.68282	3.34517	2.64248	4.39708	3.93182	3.8051	3.17656	4.3158	3.6845	4.59533	4.77747	3.69705	4.95668	3.79344
AT1G15660	CENP-C	4	-0.485263	-0.388324	-0.234765	-0.474862	-0.233602	-0.425188	-0.434902	-0.307216	-0.28357	-0.48705	-0.505971	-0.652	-0.692733	-0.590631	-0.674393	-0.530058	-0.556779	-0.583438	-0.972312	-0.894295	-0.886765	-1.09774	-0.824232	-1.09958	-0.964959	-0.863995	-0.867007
AT1G15670	-	3	-0.504813	-0.346833	-0.0104227	-0.137768	-0.282299	-0.284923	-0.392065	-0.186476	-0.0532746	1.65707	1.28207	1.51222	1.55831	1.49747	1.53214	1.61756	1.66931	1.10269	0.88149	0.764084	1.42846	1.46344	1.19748	1.24134	1.21698	1.46741	1.07239
AT1G15772	-	2	3.89509	2.37244	1.58133	3.86825	2.93884	3.44091	2.05769	3.208	3.11532	-0.605547	-1.06424	-0.0826621	-1.1372	-0.175866	-0.536347	-0.610955	-0.768587	-1.52549	3.26971	1.48662	1.58303	2.7248	2.75874	2.80394	1.44673	2.34137	1.58617
AT1G15790	-	7	0.222992	0.558805	0.435053	0.557346	0.734499	0.762116	1.14312	1.34113	0.753945	0.256799	-0.251424	-0.320266	-0.477933	-0.40063	-0.524778	-0.492005	-0.529373	-0.297971	0.479791	0.307381	0.114787	0.0794136	0.333869	0.237338	0.372098	0.577987	0.455975
AT1G15800	-	1	0.205347	0.313149	0.613712	0.652233	0.604271	0.21487	0.581491	0.449867	-0.164075	-1.0698	-0.899213	-1.05356	-0.968399	-1.22318	-0.822912	-0.881023	-1.25906	-0.414316	-0.801598	-0.586064	-0.439846	-0.316165	-0.592723	-0.608042	-0.299532	-0.735383	-0.578391
AT1G15850	-	1	2.69117	1.1094	1.00213	0.672684	0.0207121	0.576038	0.889289	-0.312469	-0.960592	-3.85626	-3.55198	-3.4738	-3.39925	-2.80426	-2.96524	-2.97958	-2.6959	-1.82357	-1.53807	-2.57215	-2.47167	-2.72656	-2.78355	-2.3892	-2.09029	-3.00837	-2.78417
AT1G15860	-	7	1.02476	0.815613	0.665352	0.439507	-0.069969	0.215833	0.492448	0.406676	0.0765626	-0.523052	-0.51838	-0.415701	-0.254383	-0.0184487	-0.174624	-0.328707	-0.283893	0.104138	0.471874	0.297233	0.249651	0.185124	-0.0884177	0.0412095	0.163742	0.122784	0.180701
AT1G15870	-	5	-1.0907	-0.730827	-0.609111	-0.596732	-0.347223	-0.590606	-0.250071	-0.454704	-0.277897	-0.0203598	-0.144311	-0.125032	-0.377891	-0.302082	-0.141306	-0.397991	-0.0593842	-0.399255	-1.06156	-1.00438	-0.734143	-1.1169	-0.649305	-0.731912	-0.648063	-0.514089	-0.677153
AT1G15940	-	4	-0.296833	-0.263787	-0.220653	-0.381561	-0.163198	-0.125133	-0.2914	-0.365589	-0.475598	-0.476656	-0.563213	-0.6891	-0.626753	-0.672639	-0.627439	-0.470663	-0.480288	-0.644013	-0.77349	-0.827	-0.909753	-1.00831	-0.835837	-0.752571	-0.762063	-0.845877	-1.05182
AT1G15960	NRAMP6	7	0.234091	1.03151	0.365773	0.162795	0.167749	1.09555	0.370802	1.35873	0.410693	0.350131	0.217584	0.13262	0.234341	0.287824	1.7386e-05	-0.0771775	-0.0985738	-0.0599122	0.584223	1.28032	0.498393	0.397136	0.455573	1.14264	0.293624	1.53866	0.350781
AT1G15980	PNSB1	6	1.47758	1.5501	0.996094	1.29275	1.25959	1.23023	1.2373	1.21218	0.866771	0.0190947	-0.0966334	-0.153398	-0.0364261	-0.133206	-0.122252	-0.174347	-0.457775	-0.135333	1.68402	1.64893	1.07663	1.47306	1.31087	1.335	1.22514	0.677681	0.731438
AT1G16060	ADAP	1	1.14689	1.359	1.15945	1.13378	1.09373	1.14589	1.06517	1.27471	0.898714	-0.960204	-1.0994	-1.03908	-1.10004	-0.880036	-1.0699	-1.05621	-1.11164	-0.93507	0.132736	0.143828	0.146205	0.0344398	0.160374	-0.0245343	-0.0296684	0.12801	-0.0363558
AT1G16070	TULP8	5	-1.96738	-1.75005	-1.12684	-1.22685	-1.14764	-1.12048	-1.6506	-1.49545	-1.65269	0.000835319	0.014438	-0.642346	-0.753007	-0.307629	-1.15688	-0.397057	0.00565378	-0.294728	-1.62285	-1.50029	-1.73894	-2.10518	-1.45126	-2.27466	-2.15649	-1.50895	-1.89561
AT1G16090	WAKL7	9	0.223472	0.278669	0.363075	-0.0752325	0.108049	0.177588	-0.26049	-0.333555	-0.0893491	-0.296766	-0.235642	-0.404426	-0.474986	-0.570865	-0.301984	-0.430268	-0.130241	-0.472644	-0.0732933	0.0430272	-0.0413504	-0.550219	-0.462817	-0.124396	-1.38054	-0.463796	-0.561993
AT1G16110	WAKL6	9	0.155792	1.48001	0.133979	-0.155645	-0.204147	-0.276637	-0.0729369	0.200535	-0.00315417	-0.344745	-0.410862	-0.274977	-0.105953	-0.177436	-0.172066	-0.00786813	0.0548054	-1.47609	-0.188953	0.0883372	-0.140998	-0.261598	-0.381583	-0.448704	-0.080805	0.255341	-1.48221
AT1G16220	-	5	-0.581862	-0.494135	-0.707951	-0.180197	-0.626718	-0.686498	-0.256788	-0.551289	-0.464135	-0.791357	-0.628782	-0.125413	-0.60064	-0.301924	-0.399302	-0.777574	-0.544923	-0.292851	-1.52748	-1.35475	-0.833364	-0.780837	-0.928642	-1.01648	-1.05941	-1.13854	-0.756987
AT1G16260	WAKL8	9	-0.0761467	0.313226	0.0789037	0.359039	-0.122227	0.116651	-0.030059	0.215126	0.131159	-0.127888	-1.21133	-0.201484	-0.461166	-0.119875	-0.26573	-0.293237	-0.207737	-0.173146	-0.204034	-0.171005	-0.122581	-0.102127	-0.242102	-0.149079	-0.323296	0.00738887	-0.0419868
AT1G16290	-	8	0.635146	-0.388306	0.222268	0.255607	-0.750171	-0.486844	-0.591198	-1.3697	-0.396596	0.334264	1.1914	0.380385	0.36143	1.6291	1.14523	1.53703	1.8798	1.37614	1.22259	0.559861	0.602653	0.617036	0.542845	0.348139	0.562533	0.302256	0.736157
AT1G16300	GAPCP2	9	-0.627528	-0.370589	-0.0525729	-0.723125	-0.320974	-0.623804	-0.317693	-0.0736802	0.16407	5.50534e-05	-0.488905	-0.196262	-0.115257	-0.133141	-0.427319	-0.352928	-0.342139	-0.594815	-0.627473	-0.859493	-0.248835	-0.838382	-0.454115	-1.17161	-0.67062	-0.415819	-0.430744
AT1G16310	MTP10	2	1.242	1.93616	0.195001	1.97525	1.31224	1.73267	1.69464	2.03598	2.11554	-0.112586	-0.556586	0.0563531	-0.658166	-0.447642	-0.586551	-0.655572	-0.7299	-1.06667	0.799444	1.2516	0.251354	1.31062	0.589841	1.11837	0.577206	1.19511	1.04107
AT1G16330	CYCB3	4	-0.306033	-0.0416718	0.13691	-0.162983	-0.306866	-0.503204	0.0118386	-0.321209	-0.0421815	-0.446255	-0.76966	-0.559509	-0.798201	-0.474844	-0.438337	-1.65242	-0.411445	-0.480751	-1.20993	-1.26121	-0.422599	-1.41038	-1.61565	-1.50025	-2.09066	-0.732654	-0.522932
AT1G16360	ALIS4	3	0.276727	0.575167	0.0228742	0.516866	0.558928	1.57351	0.613425	0.44303	2.38578	4.99918	4.28984	4.55834	3.68351	4.4675	3.55683	3.57401	3.57411	2.99553	5.00603	5.79453	5.0383	5.68122	3.44529	5.13458	4.87668	4.77043	5.36923
AT1G16400	CYP79F2	1	0.689859	2.19595	0.20176	0.305458	0.239144	0.318247	0.186684	1.78217	1.23983	-3.69707	-2.0673	-0.560863	-0.428912	-2.66892	-0.435462	-0.342485	-1.58872	-2.10864	0.02301	0.0175155	-0.359103	-0.123454	-0.417589	-0.117214	-0.1558	0.0159548	-0.277053
AT1G16445	-	4	-0.758367	-0.018184	0.222088	-0.0205573	-0.227746	-0.337287	-0.0609209	-0.530996	-0.288803	-0.0579174	-0.258232	-0.512332	-0.463197	-0.00865606	0.00810352	-1.00999	-0.69005	-0.209658	-0.816285	-0.276416	-0.290244	-0.483754	-0.236402	-0.329183	-1.1074	-1.31536	-0.498461
AT1G16490	ATMYB58	8	0.5848	0.0491617	0.0534188	0.0764194	-0.249272	0.519929	-0.127022	0.291486	-0.0104449	0.264341	0.778422	0.348263	0.614966	1.37147	-0.0158279	1.0508	0.569874	0.599391	0.849141	1.17387	0.401682	0.691385	1.3046	0.504101	0.891733	0.86136	0.588946
AT1G16510	SAUR41	2	2.70669	5.21702	1.69119	3.99401	2.21795	1.47417	5.40478	5.07767	1.74013	-2.17604	-2.69225	-0.752979	-1.83291	-0.249048	-1.33046	-1.62415	-2.29918	-1.18971	1.17703	0.974029	0.938206	2.16331	1.96891	0.550157	3.76792	2.76835	0.357949
AT1G16540	ABA3	7	0.571943	0.433814	0.156636	0.186054	0.162344	0.0823849	0.212643	0.0522918	0.0214748	-0.0453587	0.036555	-0.167314	0.0766735	0.0147531	-0.0724172	-0.14297	0.157102	0.138027	0.526584	1.23587	-0.0106781	0.262727	0.177097	0.00996769	0.0696728	0.209394	0.159502
AT1G16550	-	9	-0.251651	-0.334723	-0.081756	-0.509037	-0.28215	-0.0965835	-0.288734	-0.31721	-0.283564	-0.17994	-0.134898	0.00215122	-0.171153	-0.375177	-0.405762	-0.298246	1.31436	0.179338	-0.431591	-1.14138	-0.0796048	-0.68019	-1.41047	-0.502345	-0.58698	0.0245527	-0.104227
AT1G16630	-	4	-0.43229	-0.613094	-0.523796	-0.792099	-0.454546	-0.598055	-0.649614	-0.563393	-1.20735	-1.13049	-0.661821	-0.799059	-0.774971	-1.13748	-0.989034	-0.502152	-0.812062	-0.426093	-1.54462	-1.26897	-1.20745	-1.62345	-1.54231	-1.54009	-1.06936	-1.42887	-1.55837
AT1G16640	-	5	-1.43299	-1.35018	-0.757607	-1.09701	-1.62521	-1.31543	-1.43481	-1.49601	-1.38781	-0.80367	-0.83983	-1.22945	-1.3544	-0.759896	-0.872444	-0.738855	-1.03432	-0.647742	-2.16661	-2.20618	-2.09369	-2.4551	-2.33204	-2.1628	-2.19268	-2.53917	-2.07356
AT1G16670	-	9	-0.0605393	0.00929927	-0.106347	0.0834602	0.0795514	0.132435	-0.558315	-0.389474	0.0486177	-0.0810045	-0.111721	-0.423207	-0.578376	-0.450725	-0.352696	0.0597159	0.0397513	-0.134356	-0.141544	-0.102422	-0.529553	-0.494915	-0.371174	-0.220261	-1.02752	-0.349722	-0.085738
AT1G16705	-	6	0.864388	0.865712	0.659753	0.711098	0.616427	0.725034	0.718195	0.557429	0.325068	0.54438	0.251426	0.326468	0.412748	0.622226	0.605422	0.56324	0.64593	1.01095	1.51893	1.24801	1.11993	1.32804	1.39285	1.59826	1.36558	1.42357	1.37319
AT1G16720	HCF173	7	0.679102	0.471966	0.691744	0.43809	0.263151	0.374369	0.458475	0.531834	0.214361	-0.020082	0.103758	-0.0169414	0.329881	0.249937	0.173149	-0.0634631	-0.224168	0.26617	0.65902	0.575724	0.674803	1.12948	0.513089	0.547518	0.395012	0.307666	0.480531
AT1G16750	-	6	0.402149	0.528062	0.200255	0.446677	0.580595	0.447986	0.265695	0.341303	0.569546	0.742627	0.713309	0.679739	0.609475	0.455503	0.610425	0.651113	0.63692	0.441731	1.3498	1.47591	1.00681	1.36067	1.29942	1.30121	1.14448	1.23464	1.18831
AT1G16825	RTNLB23	8	0.42599	0.121303	0.395475	0.134262	-0.287268	0.0742348	0.352261	-0.276701	0.194867	0.165795	0.441292	0.341873	0.35005	1.04216	0.666254	0.340925	1.22263	0.425284	0.591785	0.562596	0.737348	0.484312	0.606872	0.740489	0.693187	0.729489	0.620152
AT1G16850	-	3	0.651178	2.17242	0.666653	1.13807	1.68118	0.649996	1.27691	0.475338	-0.251992	1.25606	1.12465	1.66455	0.724821	1.39125	1.34394	1.36216	0.597506	0.25882	2.21686	3.30116	2.63792	2.07489	3.06961	2.3343	2.62606	1.42937	0.00682798
AT1G16880	ACR11	6	1.37507	1.21068	0.609945	0.73676	0.542898	0.721114	0.610758	1.06117	0.34396	-0.0105504	-0.0393363	0.0249909	0.0444266	0.27473	0.0141077	-0.00445104	0.0291375	0.520914	1.33416	1.16898	0.634936	0.781187	0.817627	0.735221	0.606307	1.156	1.35302
AT1G16910	LSH8	5	-1.09623	-0.395442	-1.39993	-0.0310609	-2.11347	-0.501545	-0.651012	-0.741987	-0.466822	0.227186	-0.416565	-0.3512	-0.685236	-0.304055	-0.271981	0.0210794	-0.0309091	-0.188203	-1.95148	-0.812007	-1.0955	-0.716297	-3.05494	-0.773526	-0.629932	-0.772896	-0.655026
AT1G16960	-	8	-0.0548825	0.266421	0.024365	-0.4988	-0.111087	-0.12099	0.0748312	0.183483	0.271708	0.819254	1.15248	1.05528	1.24847	1.20514	0.814526	1.242	1.48498	0.812488	0.764371	1.40285	0.887519	0.597158	1.0523	0.693535	1.23472	1.66027	1.27755
AT1G17020	SRG1	3	-0.0372376	-0.0851652	-0.119518	-0.110385	-0.078564	-0.072799	-0.0540516	-0.148798	-0.0982868	1.59015	2.64038	3.30207	3.33423	1.42129	4.06685	3.8471	1.56547	2.26776	2.39714	2.26183	2.61289	2.77338	4.23498	3.56259	3.49782	3.59448	5.12274
AT1G17030	-	3	0.340913	0.20101	0.0839601	0.103089	0.139738	0.160923	-0.0956034	0.00728984	0.075882	4.89411	5.08657	5.21838	5.46997	5.60555	5.22556	5.70927	5.26567	5.4098	5.98702	5.54428	6.19753	5.78374	5.99019	5.54602	5.37514	5.51502	5.63274
AT1G17050	SPS2	7	1.32295	0.120729	0.319036	0.487911	-0.0338067	-0.13175	0.568895	0.506984	0.361051	-0.235449	-0.227654	-0.222353	-0.0385121	0.021237	0.0494425	-0.251094	-0.109066	0.121597	0.639202	-0.106925	0.0966832	0.449399	-0.0125697	-0.0823073	0.3178	0.397918	0.482647
AT1G17060	CYP72C1	1	1.74235	1.61745	1.25958	1.39253	1.91551	2.06101	1.74917	2.33691	1.54059	-1.81336	-2.1449	-1.38224	-1.02494	-1.3357	-1.21498	-1.47529	-1.5086	-1.17628	-0.0306983	-0.282306	-0.0524211	0.119998	0.193449	0.240155	-0.0404919	0.230148	-0.0378587
AT1G17090	-	1	0.696047	1.11571	0.519718	0.477761	0.63765	0.502276	1.09315	1.0684	0.42414	-0.879793	-0.485824	-0.654693	-0.553212	-0.820316	-1.1923	-1.46169	-0.644254	-1.01487	-0.183747	0.380179	-0.134976	-0.0754502	-0.182666	-0.496455	-0.265686	0.286556	-0.324047
AT1G17170	GSTU24	6	0.453515	0.68073	0.418018	0.60456	0.486828	0.360155	0.18017	0.0154974	0.766922	1.02814	0.653287	1.16375	0.555702	0.543783	1.10151	0.578749	0.550371	0.260864	1.87817	1.76693	1.64278	1.65899	1.24848	1.69595	1.06791	0.565868	1.30767
AT1G17180	GSTU25	3	-0.480507	-1.91587	0.0337913	0.0292029	-0.267342	-1.52353	-0.115377	-0.407071	-1.85737	3.10322	4.47265	2.62838	3.24212	3.41638	3.74768	3.36234	3.63103	4.24915	2.00346	2.55971	2.60444	3.27725	2.82982	2.22342	3.11665	2.79946	2.38545
AT1G17190	GSTU26	8	0.0501435	0.0847764	0.0227352	0.344359	0.129579	0.41044	0.34463	0.22211	0.240613	0.352113	0.700581	0.600172	0.4602	0.460802	0.576761	0.409717	0.644545	0.520409	0.402257	0.785358	0.622907	0.804559	0.590382	1.16788	0.754347	1.03051	0.761023
AT1G17300	-	3	0.0368187	0.00267912	-0.194003	0.325777	-0.24691	0.0559283	0.0732153	0.141717	-0.227026	0.542943	1.32324	2.12063	3.27224	1.75635	2.86132	1.20042	2.62895	3.53727	0.579762	1.32592	4.59115	1.69772	3.55828	5.50813	1.27363	2.77067	6.0214
AT1G17380	TIFY11A	3	-0.501935	-0.247284	0.169467	-0.414653	-0.49705	-0.540265	-0.512978	-0.622664	-0.265056	2.13812	2.45014	2.366	2.55651	2.93614	2.2426	2.88446	3.28874	2.58493	1.55911	2.12875	2.48696	2.14516	2.3404	1.71104	2.27935	2.60399	2.42041
AT1G17420	LOX3	6	1.0165	0.290342	0.541799	0.46519	-0.286025	-0.0520921	0.486409	0.693778	0.171928	0.599838	1.02318	1.26183	1.06115	2.11791	1.04079	0.648416	1.2783	0.579585	1.82947	1.41745	1.94288	1.68256	1.83834	1.03065	1.60328	2.18716	1.11447
AT1G17430	-	3	0.234831	-0.175689	0.559888	0.429124	-0.249574	0.45944	-0.157877	0.477303	0.116189	1.03289	1.44221	1.17811	1.04054	1.63113	1.10938	1.66628	1.36878	1.74656	1.44959	1.33308	1.80126	1.54883	1.56319	1.68961	1.52532	1.89604	1.83073
AT1G17460	TRFL3	1	0.191054	0.354272	0.240807	0.852053	0.324539	0.344049	0.727618	0.708366	0.630791	-0.500622	-0.394946	-0.534026	-0.84573	-0.680004	-0.6276	-0.855154	-1.04276	-1.14066	-0.309567	-0.0406742	-0.29322	0.00632295	-0.355465	-0.283552	-0.127536	-0.315696	-0.440561
AT1G17480	IQD7	4	0.0128198	-0.494101	-0.183469	-0.485921	-0.391596	-0.571102	-0.388611	-0.293767	-0.386132	-0.799672	-0.284557	-0.621254	-0.303594	-0.449436	-0.506072	-0.366464	-0.629195	-0.43861	-0.786852	-0.778659	-0.804723	-0.789515	-0.841032	-1.12927	-0.755074	-1.09021	-0.824742
AT1G17520	-	4	0.696944	0.299797	0.385318	0.277786	0.285594	0.147036	0.191546	0.304806	0.118773	-1.09918	-0.97674	-0.971305	-0.716327	-0.749945	-0.58564	-0.62564	-0.937086	-0.742219	-0.451774	-0.676943	-0.585986	-0.438541	-0.464351	-0.438604	-0.434094	-0.63228	-0.623446
AT1G17530	TIM23-1	7	0.823858	-0.119594	1.00008	0.0430977	-0.409054	-0.64969	0.598662	0.549844	0.620959	-0.699075	-0.780981	-0.0944057	-0.310202	0.312274	-0.244586	-0.665325	-0.388663	-1.45132	0.124782	-0.900575	1.08667	-0.267104	-0.0967803	-0.894276	-0.0666628	0.161181	-0.724938
AT1G17540	-	3	-0.0157115	0.138221	0.0248344	0.0647285	0.00337697	-0.0184	-0.0799337	-0.0209968	0.0983012	3.27588	3.10941	4.06865	3.987	3.74195	4.40437	4.21963	5.06624	5.56287	3.69391	1.07961	5.65221	1.57767	1.31614	5.69025	3.53903	5.81315	7.22213
AT1G17620	-	8	0.451685	-0.288116	0.6363	-0.054006	-0.611925	-0.0388845	0.214094	0.574141	-0.0815265	0.258018	0.599369	0.578508	0.555136	1.45383	0.661873	0.568248	0.332565	0.805837	0.709703	0.311253	1.39426	0.50113	0.639867	0.622988	0.782342	1.10559	0.72431
AT1G17640	-	9	1.20468	-0.0790598	0.184152	0.238271	0.155499	-0.517533	0.250191	-0.148258	1.1097	-0.296225	-1.7243	-0.0520986	-0.168852	-0.333163	0.0029074	-0.432279	-0.0258205	-1.61147	0.0871259	-1.41732	0.132053	0.0694194	-0.177664	-0.514626	-0.182088	-0.174079	-0.00349042
AT1G17700	PRA1F1	8	-0.224795	0.213092	0.322139	0.267569	0.0383121	0.355504	0.247729	-0.15128	-0.137393	2.3037	1.02216	0.478105	1.16132	0.586856	1.37401	1.18154	1.32671	1.42458	1.80166	1.30814	1.27129	1.58261	0.625168	1.76312	1.49753	1.10188	1.32921
AT1G17710	-	2	4.2167	4.43036	1.84667	4.72168	4.13898	4.7539	4.8947	4.93654	5.16981	0.631853	0.781329	0.861996	0.322642	0.738961	0.342303	0.427765	0.163629	-0.106441	4.84856	5.21169	2.96071	5.04432	4.87794	5.0962	5.32247	5.10017	5.06337
AT1G17780	-	1	1.16661	0.705363	0.750002	0.774833	0.333229	0.643113	0.557737	0.576228	-0.151137	-0.688272	-0.574202	-0.527658	-0.539456	-0.465289	-0.591403	-0.663104	-0.702827	-0.205027	0.389546	0.131161	0.222344	0.235376	-0.132059	0.0517102	-0.105367	-0.126599	-0.356164
AT1G17830	-	5	-0.300627	-0.345357	-0.157322	-0.141193	-1.85227	-1.09302	-0.583068	-0.503281	-0.549698	-0.309355	-1.05111	-0.671504	-0.437642	0.010392	-0.11065	-0.325727	0.0289286	-0.127386	-0.609983	-1.65368	-0.828827	-0.578835	-1.4117	-0.641292	-1.12061	-0.474352	-0.677085
AT1G17870	EGY3	4	-0.127286	-0.173603	0.0162561	-0.219474	-0.300228	-0.211666	-0.255485	-0.490876	-0.462218	-0.320198	-0.424186	-0.597083	-0.410598	-0.209155	-0.486464	-0.27388	-0.543704	0.0706439	-0.447484	-1.14027	-0.580827	-0.630072	-0.509383	-0.69813	-0.529364	-1.32573	-0.391574
AT1G17950	ATMYB52	2	4.9453	4.14878	2.18864	3.48887	1.42995	2.50767	4.17079	0.602041	-1.50085	-0.66976	-0.465562	-0.875191	-1.04115	-0.884274	-0.783597	-1.24067	-0.307088	0.294287	4.31103	3.70948	1.26462	2.44948	0.230008	1.57266	2.92381	0.294953	-0.831153
AT1G17960	-	7	2.45322	0.0978422	0.29674	0.363423	0.339274	-0.270778	1.70943	0.549462	-0.10364	-1.18414	0.141287	0.0647903	-0.24025	-0.326801	1.30669	-1.26133	-0.0310514	0.215539	0.231219	1.21602	0.36153	0.123173	0.0124726	0.135334	0.117742	1.48713	0.111899
AT1G17970	-	4	-0.0416681	-0.399019	-0.138748	-0.31819	0.0366001	-0.395478	-0.359926	-0.209167	-0.313883	-0.685088	-0.499596	-0.557422	-0.702436	-0.951061	-0.75084	-0.41781	-0.679997	-0.40686	-0.726756	-0.898615	-0.69617	-1.05496	-0.914461	-1.13575	-0.777736	-0.889164	-0.720743
AT1G18120	-	1	3.45013	3.50572	2.52391	3.38287	3.73906	3.87195	3.97177	4.27602	3.86949	-2.20814	-2.63809	-2.05792	-2.76085	-3.72617	-3.7737	-3.25476	-5.52816	-4.58601	1.55938	1.27004	0.224064	1.19425	0.888706	0.922449	1.24218	0.420787	0.667725
AT1G18140	LAC1	5	-1.08058	-0.527572	-0.414012	-0.425923	-0.552623	-0.591842	-0.712074	-0.399878	-0.190029	-0.373748	-0.135103	-0.218087	-0.149013	-0.155669	-0.173131	-0.00476337	-0.116973	-0.24593	-1.35727	-0.662675	-0.632099	-0.574936	-0.708292	-0.764973	-0.716837	-0.516851	-0.435958
AT1G18150	MPK8	3	0.419256	0.0453734	0.282297	0.482235	0.010973	-0.0235211	0.104037	0.132607	0.438403	1.12746	1.1044	1.64145	1.12897	1.41186	1.58785	1.04592	1.34592	1.00799	1.58803	1.18469	1.88991	1.67919	1.43354	1.57792	1.14284	1.56866	1.56672
AT1G18250	ATLP-1	5	-1.23951	-1.01682	-0.753393	-1.25612	-1.06818	-1.02504	-1.16978	-0.901955	-1.13285	-0.41059	-0.212563	-0.996164	-0.38275	-0.254554	-0.398743	-0.402146	-0.178016	-0.0769421	-1.52609	-1.09072	-1.69614	-1.5283	-1.19975	-1.29175	-1.4414	-1.07997	-1.13523
AT1G18265	-	1	6.79228	5.75503	2.56265	4.38391	3.49701	3.87662	4.62067	3.49189	2.12649	-4.12313	-4.62003	-4.01485	-4.40395	-6.40186	-4.73871	-5.08144	-4.35412	-4.33947	2.67495	0.724938	-1.44112	-0.121374	-2.90803	-0.598627	-0.233071	-0.666387	-2.21918
AT1G18280	-	2	4.29626	5.02934	0.531174	4.18267	6.06771	3.59927	4.9926	5.82822	6.24775	4.81721	3.87689	5.64464	4.18514	3.8107	3.55825	3.61142	2.90181	2.38612	9.1207	8.90746	6.26292	8.35123	9.87334	7.15803	8.58867	8.72068	8.62722
AT1G18290	-	2	0.82626	0.910971	2.09512	0.790814	3.53069	4.18916	2.76046	4.10288	2.29801	-1.62483	-1.14468	-1.94871	-1.60054	-1.56493	-2.22939	-2.0148	-1.99897	-1.75384	0.419102	0.805665	0.123818	0.580977	1.96431	1.96217	0.110675	2.09644	0.469554
AT1G18320	TIM22-4	9	-0.396391	0.00317409	-0.0614375	0.76343	-0.415663	-0.0228028	-0.223424	1.57541	0.676686	0.390969	-0.164217	-0.219429	-1.48268	-0.107114	-0.246731	-0.293709	-1.59321	-0.427894	-0.00542282	-0.161042	-0.280866	0.0506513	-0.522778	-0.269534	-0.517133	-0.20171	0.248792
AT1G18330	RVE7	4	0.480371	0.197962	0.223335	0.0980417	0.0199491	0.339155	0.249477	0.139476	-0.15616	-1.14658	-0.330715	-0.912782	-0.523944	-0.679591	-0.722428	-0.438235	-0.9125	-0.448215	-0.557954	-0.132753	-0.689448	-0.425903	-0.659642	-0.383273	-0.188758	-0.773023	-0.604375
AT1G18370	NACK1	5	-1.08563	-0.85144	-0.597595	-0.797308	-1.15258	-0.651487	-0.837949	-0.817515	-0.79145	-0.358016	-0.204704	-0.685406	-0.482356	-0.295861	-0.625746	-0.419359	-0.342852	-0.169702	-1.44219	-1.04851	-1.40403	-1.29309	-1.46367	-1.29369	-1.23548	-1.18946	-0.961152
AT1G18400	BEE1	3	0.601647	1.87584	0.739507	0.202262	2.55402	0.88009	0.426541	2.82137	2.20825	3.17756	1.7555	3.12563	3.74688	2.1365	1.8058	2.69389	2.03398	2.27079	4.73126	3.63545	5.56689	4.54697	4.68328	2.48414	3.45232	4.84542	4.46364
AT1G18410	-	3	0.349748	0.426012	0.323025	-0.162591	0.497396	0.220561	0.199842	0.407812	1.0818	1.1127	0.209882	1.06341	1.72591	0.240195	1.38961	1.20117	1.18818	0.390328	1.80959	1.96939	2.24213	1.5673	2.10832	2.05746	2.05253	2.24472	1.81605
AT1G18470	-	8	0.0731323	0.0763898	0.343885	0.165901	0.199814	-0.284373	0.37396	0.334397	0.419758	0.725506	0.453765	0.680825	0.613377	0.623992	1.00553	0.364896	0.430649	0.54245	1.02451	0.530155	1.22374	1.02662	1.03671	0.486113	0.738856	1.01905	1.22037
AT1G18520	TET11	2	2.61096	3.4074	-0.0978103	3.27901	3.29497	3.76505	3.62205	3.78583	7.11765	1.64059	0.611157	2.80818	0.774307	1.0734	0.402753	0.453796	-0.0765701	-0.238055	3.91622	4.01856	2.6365	4.05331	4.16243	4.1678	4.07584	6.95408	6.95246
AT1G18530	CML15	3	0.637901	0.74062	0.401676	0.340416	0.924421	0.758895	1.07662	0.922508	1.39956	2.52696	1.30593	1.38921	2.44771	1.44151	2.46168	0.80249	0.950848	0.670474	2.19134	2.04655	1.79089	2.05998	2.26566	2.16686	1.8791	1.87336	2.07004
AT1G18550	-	4	0.0231352	-0.223977	-0.231095	-0.344728	-0.401875	-0.179649	-0.347917	-0.463344	-0.6432	-0.789076	-0.296034	-0.470237	-0.611712	-0.496583	-0.503482	-0.387211	-0.566184	-0.353267	-0.765941	-0.520011	-0.701331	-0.95644	-0.898458	-0.683131	-0.735128	-1.06179	-0.996467
AT1G18560	-	9	-0.136793	-0.202385	0.260154	-0.212102	-0.414795	-0.444498	-0.211865	-0.198633	-0.0469053	-0.263326	0.00331372	-0.214429	-0.0163114	-0.0212471	-0.153298	-0.547359	-0.149612	-0.15638	-0.400119	-0.199072	0.0457247	-0.228414	-0.436042	-0.597796	-1.28017	-0.348245	-0.203286
AT1G18590	SOT17	8	-0.478976	-0.310391	0.0543475	-0.482485	-0.371832	0.111317	-0.270909	-0.465593	-1.27014	1.23508	1.59256	0.449171	0.46056	1.49677	0.468349	1.37813	0.512738	1.65894	0.33521	1.05818	0.503519	-0.0219254	0.595622	0.579666	0.598511	0.0471447	0.218998
AT1G18620	-	7	0.275327	0.296512	0.195736	0.394489	0.504719	0.509166	0.539173	0.155218	0.235524	0.438906	0.411565	0.248196	0.23856	0.00226298	0.260212	0.325556	0.153926	0.212135	0.714233	0.708077	0.443932	0.633049	0.506982	0.769379	1.05676	0.309144	0.447658
AT1G18690	GT4	9	-0.0504803	0.183906	0.130498	0.315802	-0.103546	-0.0218999	-0.31479	0.132788	-0.0546025	-0.237767	-0.289122	0.0500824	-1.10159	-0.279207	-0.216043	0.181679	-0.501249	-0.245811	-0.288247	-0.105216	0.180581	-0.266552	-0.382752	-0.237943	-0.133111	-0.368461	-0.300414
AT1G18710	AtMYB47	4	0.274365	0.775648	-0.149181	-0.270808	0.145861	-0.13643	0.0452812	-0.071534	-0.340409	-1.25581	-1.23911	-1.14176	-1.79604	-1.73829	-1.13175	-1.34225	-1.38915	-1.55591	-1.04933	-0.371594	-1.29625	-2.17149	-1.34739	-1.1919	-1.28882	-1.51383	-1.89882
AT1G18720	-	6	0.373322	0.479225	0.42454	0.431875	0.297216	0.324536	0.33396	0.309836	0.247501	0.668052	0.610081	0.50487	0.627867	0.656201	0.791107	0.587733	0.731064	0.748177	1.13274	1.22125	0.929409	1.16882	1.08184	1.29257	1.07581	1.18979	1.10691
AT1G18730	PNSB4	6	1.22812	1.03672	0.808595	1.26285	1.08401	0.77537	1.26289	1.23989	0.602216	0.145764	-0.0942898	0.344314	-0.258011	0.0623333	-0.0305672	-0.202487	-0.209898	-0.176487	1.54002	1.06303	1.47565	1.21876	1.32138	1.0812	1.12881	1.20547	0.425729
AT1G18740	-	4	-0.191761	-0.301339	-0.133292	-0.390228	-0.66271	-0.370699	-0.791123	-0.354626	-0.413008	-0.418315	-0.747704	-0.550619	-0.472038	-0.223375	-0.578899	-0.388384	-0.345587	-0.162651	-0.610076	-1.02236	-0.68391	-0.862266	-0.886085	-0.949598	-1.02539	-0.700213	-0.575658
AT1G18750	AGL65	3	-0.134139	-0.129876	-0.0738274	-0.12358	0.0278584	0.0635385	0.154619	0.121202	-0.213341	1.4066	1.5809	1.35782	1.30954	1.25726	1.41135	1.29299	1.31891	1.46197	1.15187	1.35087	1.25715	1.21187	1.28131	1.50823	1.48824	1.41721	1.21354
AT1G18773	-	4	-0.254873	-0.36092	-0.146606	-0.251363	-0.03661	0.101524	0.182007	-0.255634	-0.262142	-0.0267051	-0.114375	-0.841829	-1.04516	-0.706935	-1.00067	-0.313605	-1.15976	-1.10471	-0.281578	-0.475295	-1.18043	-1.35324	-0.743545	-0.799692	-0.131598	-1.45718	-1.37317
AT1G18810	PKS3	3	0.286284	-0.204655	0.177652	0.263376	0.099289	0.0316721	0.376446	0.305563	2.11225	3.83996	3.75267	3.87969	3.66728	3.59251	4.11108	3.9059	3.3477	2.34556	5.41478	3.21055	4.7446	4.64648	3.9218	4.04376	5.12073	4.28187	4.44777
AT1G18870	ICS2	8	-0.453207	-0.587449	-0.128459	-0.38076	-0.0392803	-0.276946	-0.218091	-1.24948	-0.297833	0.46798	1.69657	0.218096	0.108577	0.312848	1.17334	0.322016	1.45093	0.307379	0.0147734	0.261621	0.0896374	-0.272183	0.273568	0.0572542	0.103925	-0.00230652	0.0095457
AT1G18960	-	1	3.57624	2.14352	2.34703	2.24053	0.521916	1.13116	1.93275	1.26709	-0.14031	-6.07566	-5.56909	-6.17138	-5.98243	-7.28099	-5.18197	-7.85254	-5.36922	-4.60909	-2.74602	-3.40101	-3.83724	-6.53012	-6.77957	-4.01874	-5.92848	-4.14972	-4.7494
AT1G18990	MYOB5	3	0.230665	0.338872	0.270226	0.344618	0.193506	-0.0170942	0.486535	0.129085	-0.150699	4.99335	5.31694	5.32099	5.03938	5.64073	6.57396	4.74613	6.00745	8.48733	6.84187	3.31628	7.05295	7.13486	3.2152	6.53216	3.41421	6.85447	7.00385
AT1G19025	-	7	0.0489261	0.0978076	0.229174	0.333904	0.106363	-0.0500177	0.385973	0.259472	1.87143	-0.32924	-0.316268	-0.307505	-0.103142	-0.259273	-0.0289405	-0.420858	-0.0966351	-0.186995	-0.280314	-0.21846	-0.0783315	0.230762	-0.15291	-0.0789581	-0.0348843	0.162837	0.33252
AT1G19050	ARR7	5	-0.962497	-0.568895	-0.108936	-0.867749	-1.02044	-0.765904	-1.15536	-0.330057	-1.27359	0.132744	-0.118441	-0.544209	0.00837527	-0.0876339	-0.00890506	0.088453	0.341952	0.537676	-0.829753	-0.687336	-0.653145	-0.859374	-0.982801	-0.774809	-1.05928	0.0118948	-0.762494
AT1G19115	-	7	0.131224	-0.0959921	0.101014	0.282837	0.276255	0.0723682	0.197643	0.310692	-0.17353	0.392149	0.172216	0.1112	0.0481597	-0.156355	0.235593	1.8629	0.165814	0.0614165	0.523373	0.0762243	0.212214	0.330997	0.1199	0.307961	0.576325	0.476506	-0.112113
AT1G19150	LHCA6	1	3.03553	0.900032	1.64331	0.594373	0.580245	0.711096	1.82108	2.25324	1.86661	-0.5885	-0.87038	0.264034	-0.672078	0.375503	-0.504963	-0.874077	-0.878701	-0.703631	2.54725	0.0296519	2.12416	-0.0777051	1.20606	0.206133	0.817222	1.49177	1.04991
AT1G19180	TIFY10A	3	-0.166558	0.128419	0.0580678	-0.229732	0.10319	0.202367	0.0255607	-0.334894	-0.190826	1.67215	1.68215	1.63827	2.00421	1.69438	1.44039	2.04925	2.33131	2.10863	1.46095	1.81306	1.65382	1.73161	1.82454	1.70674	2.09476	1.98137	1.9524
AT1G19190	CXE1	1	4.9183	7.21259	2.3511	4.23934	1.77158	2.75752	3.41692	1.13409	-1.28537	-6.06807	-6.47226	-5.17534	-5.28542	-5.96377	-5.32156	-6.13901	-5.2903	-3.15957	0.255298	0.148856	-2.81359	-0.623797	-4.19449	-2.57019	-2.72732	-4.16588	-4.45912
AT1G19200	-	3	0.687125	-0.314021	0.396241	0.796315	-0.0994634	0.300101	0.0162938	0.579064	0.584584	0.477441	2.45996	2.42925	1.12396	3.19154	1.7782	1.67559	1.14607	1.47618	2.43577	1.5699	3.33783	3.34724	2.90456	3.11564	1.69144	3.56862	2.86703
AT1G19230	RBOHE	4	0.40641	-0.43887	0.172489	-0.276544	-1.33311	-1.34556	-0.555355	-0.667488	-1.08738	-2.91396	-2.57835	-3.2979	-3.27022	-2.1089	-2.3936	-2.85527	-2.36235	-3.07886	-2.50458	-2.83684	-3.16368	-3.22982	-3.44135	-3.73903	-2.3767	-3.19726	-4.16921
AT1G19240	-	9	-0.285231	-0.145544	-0.0852446	-0.155589	-0.323796	-0.181127	-0.105467	-0.0036659	0.105444	-0.170535	-0.278933	-0.296162	-0.510082	-0.161629	-0.427821	-0.255444	-0.382047	-0.481486	-0.455766	-0.424477	-0.381406	-1.00797	-0.485425	-0.608948	-0.360911	-0.385713	-0.376042
AT1G19290	-	9	-0.114485	-0.241487	-0.374659	-0.461885	0.177717	-0.201065	-0.135009	-0.41894	-0.641345	-0.267078	-0.129509	0.0277969	-0.0860792	-0.430733	-0.159791	-0.0317787	-0.346908	-0.0439118	-0.381563	-0.370995	-0.346862	-0.547964	-0.253016	-0.360856	-0.166788	-1.09879	-0.685257
AT1G19300	GATL1	8	-0.0775617	-0.221867	0.184441	0.11391	-0.359203	-0.659108	-0.253832	-0.455103	-0.124235	1.28898	1.02722	1.47583	1.27787	1.53759	1.57721	1.39452	1.51681	1.48586	1.12618	0.672325	1.54988	1.35993	1.12619	0.736285	1.08371	0.860497	1.31325
AT1G19310	-	8	0.140803	-0.0733325	0.0883467	0.382771	0.122282	-0.470761	0.153009	-0.192743	0.206272	0.210012	0.408968	0.603864	0.533283	0.158774	1.01999	0.262439	0.385257	0.410487	0.350815	0.335636	0.69221	1.15001	0.281056	0.338622	0.415448	0.192514	0.616759
AT1G19373	-	9	-0.680615	-0.810061	-0.214911	-0.481809	-0.613119	-0.172662	-0.234928	-0.331818	-0.673411	-0.00817263	0.71944	-0.318753	0.350709	0.364138	-0.216744	1.10682	-0.578492	0.632224	-0.688787	-0.0906212	-0.533663	-0.1311	-0.248982	-0.389407	0.184506	-0.91031	-0.0411866
AT1G19376	-	5	-1.15182	-0.71341	-0.465738	-0.805655	-0.639894	-0.380972	-1.03545	-0.691702	-0.718325	-0.348615	-0.0513515	-0.616719	-0.346882	-0.194783	-0.0864739	0.357974	-0.0317333	-0.142703	-1.31322	-0.764762	-1.08246	-1.15254	-0.834677	-0.467446	-0.677471	-0.723435	-0.861028
AT1G19396	-	7	0.358822	0.572442	0.405089	0.383788	0.00890012	0.515033	0.0551093	0.625509	0.475646	0.356316	0.212163	-0.0578003	0.037253	0.35479	0.506998	0.167394	-0.226872	0.421547	0.715138	0.784605	0.347289	0.421041	0.36369	1.08359	0.222503	0.398637	0.897193
AT1G19400	-	7	0.329522	0.166152	0.321712	0.334893	0.363825	0.329752	0.535884	0.32633	0.39659	0.185098	0.0184803	0.0416462	0.131226	0.103003	-0.0532817	0.338715	-0.0347752	-0.447231	0.51462	0.184632	0.363358	0.466118	0.466828	0.27647	1.0595	0.291554	-0.0506408
AT1G19460	-	1	2.67445	1.94232	1.74574	1.28281	0.525925	1.19132	1.76944	0.329475	-0.403873	-2.31777	-1.96042	-2.07835	-2.19039	-1.76167	-1.69709	-2.07152	-1.58863	-1.18418	-0.497582	-1.02743	-1.19573	-1.43401	-1.23574	-0.962788	-1.08005	-1.25916	-1.58805
AT1G19500	-	3	0.182547	0	-0.168516	0	0	-0.313281	0	0	-0.151363	5.04788	5.52475	5.47255	5.67931	5.48902	6.06059	5.45401	6.06757	6.35507	5.23043	5.52475	5.30403	5.67931	5.48902	8.232	5.45401	6.06757	6.20371
AT1G19510	RL5	2	3.44215	3.67891	2.36009	3.46449	3.68997	3.33803	3.43119	3.92699	4.24713	-0.277228	-0.0215358	0.542555	-0.309589	0.111161	-0.148258	-0.250416	-0.542495	-0.952249	3.16492	3.65738	3.13231	3.15491	3.80113	3.18977	3.18078	5.63337	3.29488
AT1G19540	-	4	0.813628	0.219616	0.260494	0.294973	-0.0104314	0.6463	0.598707	-0.246201	-0.302445	-1.61526	-0.669119	-0.830817	-0.704373	-1.12387	-1.11149	-1.31661	-0.190626	-0.0570804	-0.481112	-0.449503	-0.570323	-0.4094	-1.2565	-0.276603	-0.409168	-0.436827	-0.359526
AT1G19630	CYP722A1	7	0.265626	0.355364	0.581177	-0.122058	-0.222629	0.267773	0.199996	1.08666	-0.131218	-0.278567	-1.32829	-0.411047	-0.143808	0.0494861	-0.149211	-0.0618802	-0.518363	-0.106202	-0.012941	-0.191239	0.170129	-0.265866	-0.173143	0.118563	0.138116	0.153542	-0.23742
AT1G19640	JMT	7	1.01077	0.585392	0.668801	1.23972	0.752462	0.794592	1.12312	1.38784	0.738734	-0.140312	-0.100303	0.00629517	-0.0627034	-0.11886	-0.136282	-0.271087	-0.580277	-0.0658992	1.04364	0.485089	0.675097	1.37636	0.633602	0.65831	1.01703	0.7315	0.672835
AT1G19650	SFH4	7	0.578272	0.617693	0.520386	0.61798	0.5972	0.703122	1.15562	1.08556	1.12609	0.00614587	-0.14057	0.0287574	-0.131951	-0.0717661	-0.525572	-0.504996	-0.653416	-0.688719	0.584417	0.477122	0.549143	0.486029	0.525434	0.17755	0.555892	0.258148	0.0735808
AT1G19660	BBD2	7	1.07959	0.875616	0.818837	0.720245	0.883582	1.11017	1.20956	0.727455	0.714135	-0.0332422	-0.19543	-0.0416154	-0.000453702	-0.174009	-0.0661772	0.0318198	-0.169468	-0.396583	1.18459	0.680185	0.777222	0.719792	0.709573	1.16658	1.37762	0.557987	0.317552
AT1G19770	PUP14	7	0.157386	0.160086	0.303689	0.0136928	0.0902107	-0.0540304	0.113124	0.145564	1.09878	-0.0846614	-0.371806	-0.207401	0.0459512	0.0618893	-0.169439	-0.177803	-0.0302109	-0.437118	0.0727248	-0.21172	0.0962885	0.059644	0.1521	-0.22347	-0.0646786	0.115353	-0.115753
AT1G19780	CNGC8	3	0.0602153	0.042312	0.115484	-0.0861604	0.123992	-0.00073755	0.0728701	-0.00892763	-0.0630935	4.54637	3.57944	3.55583	4.55265	4.0582	3.74288	4.15369	3.9978	2.23469	5.48964	4.77388	1.95487	4.04336	4.84653	4.53542	4.9211	3.94485	4.69574
AT1G19790	SRS7	9	-0.656894	-0.282398	-0.270889	-0.337946	-0.462101	-0.650494	-0.446156	-0.541571	-0.503124	-0.224671	-0.159592	-0.315434	-0.0493097	0.104648	0.372975	-0.13452	-0.238517	0.0886799	-1.14367	-0.441991	-0.586324	-0.387255	-0.357452	-0.277519	-0.580676	-0.780087	-0.414444
AT1G19830	-	4	-0.00564347	-0.110736	-0.0218	-0.0309074	0.105126	0.128096	-0.163018	-0.12421	-0.0712804	-1.05586	-0.973084	-0.90231	-1.06017	-1.06229	-1.19554	-0.848656	-1.08673	-1.16107	-1.06151	-1.08382	-0.92411	-1.10871	-1.07704	-1.01021	-1.01167	-1.07201	-1.23036
AT1G19890	MGH3	3	0.108708	0	0	0	0.0695208	0.0457708	-0.0295443	-0.206243	0.204554	4.28069	4.63803	4.86726	4.43314	4.73356	4.53716	4.44698	4.91541	6.89986	4.3894	4.63803	4.86726	4.43314	4.80308	4.58294	4.41743	6.60735	4.67675
AT1G19910	VHA-C2	8	0.535372	0.167465	0.362814	0.198178	0.0218087	-0.0396571	0.177142	0.362225	0.494468	0.30264	0.33272	0.577722	0.479336	0.701499	0.585624	0.304199	0.412301	0.566258	0.838012	0.500185	0.940537	0.677514	0.723308	0.545967	0.481341	0.774525	1.19741
AT1G19940	AtGH9B5	3	0.409939	0.383703	0.124115	0.29768	0.374156	0.520156	1.62195	1.2294	1.26699	2.72953	2.99201	3.39608	3.00899	2.9017	2.76812	2.34186	2.32487	3.40245	3.46758	3.8244	3.59002	3.66372	3.62628	3.70262	3.95318	3.54521	4.66413
AT1G20020	LFNR2	6	1.04061	0.811432	0.835026	1.0141	0.610071	0.510496	0.887482	0.805165	0.955695	0.283253	0.129419	0.472642	0.0860283	0.324925	0.359167	-0.0256694	-0.00779811	0.0301777	1.44994	1.09093	1.38176	1.23626	1.07552	1.05304	1.02615	0.797366	1.12037
AT1G20030	-	4	-0.688065	-0.672989	-0.336127	-0.0899165	-0.588361	-0.420943	-0.754833	-0.625631	-0.461783	-0.701396	-0.602356	-1.07118	-0.956495	-0.752019	-0.787269	-0.596805	-0.801465	-0.695908	-1.42908	-1.28988	-1.4904	-1.06196	-1.35887	-1.15798	-1.32929	-1.44631	-1.17006
AT1G20060	-	5	-0.513091	-0.473091	0.00271411	-0.551193	-0.352384	-0.358026	-0.518556	-0.666942	-0.509384	-0.246048	-0.335068	-0.505194	-0.0913099	-0.291969	-0.490087	-0.361252	-0.116852	-0.366838	-1.1293	-1.04199	-0.50248	-0.642503	-0.644353	-1.20806	-1.00758	-0.783794	-1.58897
AT1G20070	-	3	0.546548	0.481693	1.0536	1.23073	0.495825	0.0753083	0.490808	0.417621	1.30035	0.791753	0.599138	1.12441	1.03018	1.45743	1.39494	0.726004	1.44029	0.731365	1.55698	1.24718	2.18586	2.26252	2.01635	1.5047	1.46175	1.85382	2.14727
AT1G20080	SYT2	3	0.296119	0.190463	0.2262	0.115533	0.124508	0.274266	0.350392	0.427321	0.801821	4.71358	5.41931	2.94713	2.65658	4.63218	4.41045	3.69859	5.61483	4.01319	2.77559	2.96853	3.17333	4.97689	5.6626	5.35365	2.83214	3.16819	3.00354
AT1G20120	-	2	5.49223	9.34055	1.19528	7.93179	8.96616	7.23146	7.64243	6.59644	8.57669	1.17467	0.474073	1.94908	0.692333	0.709603	0.405167	0.439253	-0.226822	-0.352863	6.51843	9.96147	3.15654	8.71593	9.81947	7.77026	8.18389	6.36962	8.31013
AT1G20130	APG	2	7.79274	8.87585	0.526728	7.79356	8.7549	9.14199	8.26281	11.0478	11.6749	1.19625	0.0913066	1.83551	0.311787	0.0984562	-0.321439	0.0864375	-0.927878	-1.29621	8.84382	8.96716	2.33235	8.212	8.85336	8.93643	8.46579	10.2776	10.3705
AT1G20132	-	2	3.14535	3.80835	2.40701	3.49832	3.42206	3.24574	3.93501	3.95295	5.58103	-0.153377	-1.11942	0.577103	-0.282023	-0.113314	-0.722742	-0.840779	-1.02193	-1.51337	2.99197	2.85594	2.9175	3.21629	3.30875	2.523	3.09423	2.93102	4.06715
AT1G20140	ASK4	1	0.727037	0.477398	0.386347	0.249259	0.28406	0.412719	0.493289	0.616883	0.27574	-1.37208	-1.42044	-1.1904	-1.25961	-1.21248	-1.16289	-1.23181	-1.40304	-1.2898	-0.723713	-1.00356	-0.892097	-1.09991	-1.00147	-0.826693	-0.805593	-0.884703	-1.03916
AT1G20150	-	1	6.2089	9.2412	2.64667	9.17734	6.52083	9.26931	10.2635	6.23445	5.53662	-4.28108	-4.68855	-5.42098	-4.71354	-6.75271	-6.01123	-5.71829	-9.3491	-6.90687	2.12983	4.55926	-2.76157	4.45528	0.988346	3.26279	1.50082	0.155172	-1.36405
AT1G20190	EXPA11	3	0.163946	0.454658	0.0662085	0.250387	0.577612	0.255389	1.2263	2.05809	2.09056	5.64469	5.32753	6.27228	5.41689	5.04605	5.97215	5.10245	5.4904	5.9975	6.1579	6.09236	6.40769	5.79732	6.14736	6.75129	6.31721	7.54095	8.08089
AT1G20225	-	8	0.30463	0.192294	0.132321	0.168884	0.187859	-0.133522	0.0137534	0.10504	0.0938279	0.628149	0.464268	0.642483	0.578293	0.659835	0.609611	0.398648	0.462671	0.394386	1.04469	0.656563	0.774804	0.747177	1.001	0.476089	0.412401	0.567711	0.488214
AT1G20230	PCMP-H21	9	-0.274477	-0.20917	-0.127137	-0.308089	-0.085632	-1.78187	-0.212423	-1.23925	-0.181492	-0.088425	-0.179466	-0.12066	-0.161622	-0.31073	1.32234	-0.16796	-0.087473	-0.0865773	-0.362902	-0.388636	-0.247796	-0.469711	-0.396362	-0.29184	-0.380383	-1.0832	-0.268069
AT1G20310	-	3	-0.127623	-0.536112	-0.133428	0.419519	0.178882	-0.109863	-0.467803	-0.080179	-0.119364	0.570037	0.932635	2.01968	1.80851	0.480459	2.02595	0.714695	1.83073	2.95239	0.442415	0.396523	1.71818	1.13574	1.66159	1.76378	0.246893	1.53767	2.40783
AT1G20320	-	1	0.645102	1.02763	0.364386	0.745577	1.19582	0.696217	0.56257	1.71665	0.240356	-0.715338	-3.06865	-0.390961	-0.468831	-2.93761	-0.359321	-0.555559	-1.00105	-0.465665	-0.0702362	0.154052	-0.0265749	0.276747	0.169398	0.336896	0.0070107	-0.322369	-0.225309
AT1G20340	DRT112	7	0.839089	0.860664	0.483412	0.811888	0.845204	1.05412	1.04018	0.714993	0.845317	-0.0898328	-0.164526	-0.054714	-0.253813	-0.378957	-0.292435	-0.188251	-0.414714	-0.477783	0.749256	0.696138	0.428698	0.558075	0.466247	0.725712	0.81739	0.300279	0.367534
AT1G20350	TIM17-1	3	0.805813	0.789344	0.146818	0.625483	0.742831	0.850217	1.25867	1.1463	0.339615	0.35396	1.77184	3.27063	1.97093	1.56704	0.23244	0.447191	1.43993	0.245206	1.15977	1.74264	1.23713	1.61242	3.95814	1.08266	1.70586	2.02713	0.584821
AT1G20380	-	9	-0.173331	-0.191117	0.145793	0.0763194	-0.549235	-0.343061	-0.0724597	0.196429	0.0801819	-0.234499	-1.19168	-0.0265583	-0.4734	0.164856	-0.0147751	-0.406662	-0.58515	-0.36672	-0.40783	-1.42212	0.119234	-0.39708	-0.384378	-0.357836	-0.479122	-0.38872	-0.286538
AT1G20440	COR47	3	1.15222	1.15772	0.797471	0.935381	0.857637	1.06888	1.12922	1.00125	0.781977	2.06373	2.20452	2.45052	2.47567	2.20576	2.70102	2.44908	2.67295	3.09437	3.22208	3.36811	3.20681	3.38312	3.10523	3.77415	3.56704	3.66695	3.91907
AT1G20450	ERD10	8	-0.081907	-0.171415	0.0496586	-0.245468	-0.20341	-0.263795	-0.303207	-0.216087	-0.428779	0.864818	0.861003	1.11237	1.21955	1.2172	1.25115	1.2165	1.21034	1.30512	0.782911	0.689588	1.10354	0.859746	1.02665	1.04384	0.769735	0.81955	0.830752
AT1G20470	-	2	1.66419	1.53701	0.759128	2.10517	1.00795	1.24978	1.80235	1.37679	1.07571	0.30934	0.373733	1.17629	0.693376	0.739028	1.06707	0.629264	0.791756	0.563925	2.19031	1.66766	1.77362	2.54627	1.73259	2.22099	2.59841	2.28072	1.51213
AT1G20480	4CLL2	7	0.51111	0.541975	0.511666	1.66972	0.219324	0.415606	0.547694	1.32707	1.68367	-0.090497	-0.652366	-0.337509	-0.662593	0.0375761	-0.29044	-0.112872	-0.470509	-0.385036	0.420613	-0.110391	0.174157	0.318475	0.2569	0.125165	0.434822	0.250407	0.291731
AT1G20490	-	1	0.695243	0.65346	0.403831	1.15815	1.65736	1.10508	1.1091	1.38216	1.92949	-0.736175	-0.600754	-0.160048	-0.483949	-1.04409	-0.37841	-1.03683	-0.651886	-1.48916	-0.0409318	0.0527062	0.243783	-0.113499	0.31936	-0.0103402	-0.38099	0.345542	-0.044709
AT1G20500	4CLL4	1	1.80758	1.83585	1.03657	1.86839	2.01785	1.51299	2.06486	2.23137	1.85944	-2.70506	-3.72389	-0.882734	-2.17145	-2.71915	-1.48968	-3.81895	-2.23137	-3.95687	0.391589	0.394252	0.153831	0.511056	0.21934	0.0233119	0.203554	0	0.0843969
AT1G20510	4CLL5	8	-0.154854	0.0639231	-0.0442001	-0.417345	-0.219646	-0.307124	-0.632862	0.149131	-0.521398	0.537454	0.659278	0.522742	1.14075	0.685226	0.399115	1.22224	1.31394	1.39552	0.3826	0.723201	0.478542	0.463285	0.46558	0.0919912	0.211751	1.48059	0.553963
AT1G20530	-	5	-0.484901	0.0436173	-0.42851	-1.34345	-0.218212	-0.208377	-0.539252	-0.311845	-1.01536	-0.438757	-1.40742	-1.50757	-0.232307	-0.161644	-0.668623	-0.047513	-0.458317	-1.00446	-1.59877	-1.0864	-2.18376	-1.529	-0.379855	-1.2411	-0.586765	-1.1483	-2.02666
AT1G20570	-	4	-0.333068	-0.234438	-0.118431	-0.0409488	-0.0212233	-0.210907	-0.00786157	0.109553	-0.221108	-0.178064	-0.475788	-1.08872	-0.379105	-0.236406	-0.369475	-0.407611	-1.15177	-0.420313	-1.01061	-1.82729	-1.24414	-0.420054	-0.25763	-1.34114	-0.415473	-0.383385	-1.19972
AT1G20610	CYCB2-3	4	-0.204722	-0.337844	0.0214921	-0.486996	-0.447489	-0.283039	-0.369471	-0.485829	-0.902834	-1.09494	-0.697641	-1.00338	-0.902896	-0.793416	-0.713379	-0.990915	-0.518059	-0.49942	-1.33941	-1.03548	-0.981891	-1.45115	-1.21338	-0.996417	-1.3152	-1.00389	-1.4565
AT1G20630	CAT1	6	0.476141	0.263279	0.581846	0.473898	0.119362	-0.0138296	0.292637	0.368103	0.44087	0.803983	1.0829	1.15047	1.07088	1.18535	1.33056	0.749151	1.24222	1.38064	1.41489	1.34215	1.69103	1.5407	1.32133	1.35726	1.23006	1.62931	1.86231
AT1G20657	-	1	1.27945	0.828433	0.692421	1.11391	1.1203	2.43333	0.811807	3.24686	1.68704	-0.776515	-0.400173	-0.614657	-0.627665	-0.638831	-0.400282	-0.174885	-1.362	-0.382133	0.502937	0.42826	0.0777635	0.486249	0.481469	0.285771	0.636922	0.331493	0.432648
AT1G20680	-	3	0.489826	-0.025206	0.341674	0.987588	0.102508	0.276893	0.700225	0.136062	-0.254694	1.23426	1.8572	1.39852	0.447903	0.825461	2.02052	1.47527	1.16275	2.57743	1.26495	1.54535	2.26559	1.43549	0.92797	2.75809	2.62028	1.54091	1.59519
AT1G20720	-	4	-0.370059	-0.176591	-0.0634293	-0.202814	-0.207629	-0.281689	-0.471172	-0.0333427	-1.04962	-0.186423	-0.166313	-0.214478	-0.280844	-0.348378	-0.389983	-0.102916	-0.38814	0.0165474	-1.27757	-0.342904	-0.277907	-0.483658	-0.556007	-1.6668	-1.23381	-0.421482	-0.416505
AT1G20730	-	8	0.362016	0.112514	0.148743	0.107802	-0.188828	-0.0218504	-0.075119	-0.131547	-0.0890073	0.368194	0.59152	1.80795	0.56418	0.711901	0.329357	0.641882	0.960386	2.12633	1.82739	0.704034	3.17289	0.671982	0.523073	0.307506	0.566763	0.828839	0.918461
AT1G20790	-	2	2.31468	2.3613	2.30555	2.53573	2.62372	2.16471	2.43157	2.76815	2.32697	-1.53494	-1.57751	-1.65644	-1.43192	-2.20673	-1.32995	-1.68825	-2.30771	-1.86857	0.779735	0.783788	-0.149544	1.10381	0.416992	0.83476	0.74332	0.460442	0.458403
AT1G20800	-	7	0.790857	0.63416	0.783805	0.654009	0.611813	0.746195	0.681091	0.830565	0.837714	-0.358514	-0.0335991	-0.352668	-1.49301	-0.0998937	-0.329564	-0.101356	-1.0569	-1.17201	0.432343	0.600561	0.431137	0.200712	0.51192	0.416632	0.579736	0.392586	0.410077
AT1G20816	OEP21A	1	1.34645	1.09734	0.889407	1.49826	0.610984	1.01171	1.04786	0.832891	0.345662	-1.152	-1.10162	-1.35003	-1.2525	-0.831174	-1.03776	-1.39929	-1.08935	-1.13497	0.0953722	-0.115897	-0.476622	0.0845344	-0.22019	-0.121862	-0.4449	-0.289566	-0.764148
AT1G20823	ATL80	3	-0.122873	-0.296432	-0.294726	-0.667152	-0.751273	-0.783922	-0.919111	-0.522323	-0.78756	1.00511	1.29964	1.35834	1.95581	1.82497	2.11099	1.88755	2.18977	2.39034	0.709028	0.79008	0.80832	1.16005	0.821524	1.26336	0.680232	1.62839	1.52333
AT1G20850	XCP2	8	0.339517	0.227382	0.264568	0.159576	0.167423	0.0680128	0.0730738	0.102483	0.198058	0.806962	0.450864	0.775346	0.552282	0.694419	0.63709	0.653977	0.698999	0.694186	1.25844	0.678246	1.13889	0.711858	1.02776	0.705103	0.727051	0.801482	1.03088
AT1G20930	CDKB2-2	5	-0.81762	-0.873273	-0.537026	-0.782496	-0.705688	-0.579909	-0.840609	-0.567437	-0.935181	-0.114103	-0.192933	-0.305007	-0.253021	-0.288304	-0.266149	-0.340005	-0.189051	0.194706	-0.931723	-1.00714	-0.842033	-1.03552	-0.993992	-0.846058	-1.08243	-0.756488	-0.740475
AT1G21000	-	3	0.371695	0.227124	0.189729	-0.242557	-0.0564289	-0.0754289	0.489481	0.212423	0.54642	2.31985	2.02626	2.3583	2.72995	2.27474	2.66305	2.12262	2.10994	1.53937	2.86612	2.37862	2.57598	2.3358	2.2349	2.59789	2.8133	2.3605	2.22598
AT1G21010	-	3	-0.166418	-0.805528	-0.07549	-1.08362	-0.547286	-0.76655	-0.680176	-0.68298	-0.443522	2.05361	2.62315	2.07408	1.49432	2.61831	1.1351	1.23472	3.77573	3.54802	2.57576	0.412634	2.02244	0.4107	0.556279	0.368551	0.554548	1.63223	2.03698
AT1G21050	-	4	-0.265295	-0.715187	0.22018	-0.172357	-0.711641	-1.04189	-0.42735	-0.254573	0.140069	-0.736085	-0.617032	-0.287198	-0.412143	-0.245642	-0.368851	-0.547719	-0.400591	-0.825221	-1.00138	-1.28815	-0.0670174	-0.584501	-0.957283	-1.28815	-0.97507	-0.655163	-0.685151
AT1G21070	-	8	0.476343	0.211441	-0.0724692	0.133483	0.0966975	0.0843436	-0.00345529	0.560964	0.489576	0.747586	0.449287	1.20053	0.747291	1.08578	0.832087	0.641214	0.529375	0.502374	1.43688	0.660729	1.08101	1.11023	1.17468	1.14575	0.637758	1.32397	1.18548
AT1G21090	-	4	-0.446048	-0.360769	-0.368168	-0.467497	-0.157832	-0.208093	-0.415167	-0.320054	-0.332713	-0.573665	-0.553878	-0.679785	-0.53916	-0.772543	-0.736068	-0.481752	-0.698249	-0.649474	-1.01971	-0.914648	-1.00965	-1.00666	-0.930376	-0.944162	-0.896919	-1.0183	-0.982187
AT1G21130	-	5	-0.716905	-0.249329	-0.35489	-0.482615	-0.465603	-2.98724	-0.0736189	-0.735361	-3.24829	0.0804859	-0.217785	-0.159651	-0.0988407	-0.0929379	-0.0652855	0.125318	-0.0884897	-0.117999	-1.4078	-1.17232	-1.35245	-0.581455	-0.558541	-3.59484	0.0516986	-0.82385	-1.03722
AT1G21140	-	3	0.94248	1.53823	0.412333	0.836441	1.15026	1.20939	1.67226	1.72784	3.63895	3.13034	2.17856	3.91827	2.91715	2.47107	2.92095	2.09975	2.99905	1.96499	3.29204	3.57954	5.3034	3.62504	3.16172	3.68217	3.60057	4.13596	5.59738
AT1G21150	-	9	-0.234142	0.0287107	-0.110696	-1.31219	-0.235786	0.0506746	-0.243807	-0.304267	-0.206863	-0.0142215	-0.488548	-0.435156	-0.128779	-0.135346	-0.488916	-0.0209117	0.0505742	-0.0350751	-0.248364	-0.459837	-0.545851	-0.910802	-0.371132	-0.438242	-0.264718	-0.253693	-0.241939
AT1G21250	WAK1	4	-1.08199	-0.725908	-0.549587	-1.0537	-0.76063	-1.10257	-1.10287	-1.52897	-1.47815	-0.850159	-0.801386	-1.4406	-0.741479	-1.01895	-1.07024	-0.563699	-0.605705	-1.06262	-1.98176	-1.59865	-2.09478	-1.85534	-1.85872	-2.17051	-1.66139	-2.24653	-2.54336
AT1G21290	-	2	1.9593	1.88146	0.875137	2.41023	2.2095	1.99007	2.56605	2.65062	2.62165	0.00813828	-0.333754	0.289609	-0.52818	-0.416557	-0.605989	-1.09762	-0.898422	-1.46137	1.96744	1.54771	1.16475	1.88205	1.79294	1.38408	1.64112	1.7522	1.4969
AT1G21310	EXT3	4	-1.32013	-1.10571	-0.588431	-0.967829	-1.1324	-1.15954	-1.18842	-1.11359	-1.09135	-1.24451	-1.62481	-1.91657	-1.39944	-1.71468	-1.53691	-1.24421	-1.54278	-1.78892	-2.557	-2.72533	-2.57155	-2.36773	-2.84882	-2.69221	-2.44259	-2.66357	-2.88636
AT1G21320	-	1	2.87795	0.214743	0.350355	0.430508	0.274837	-0.0830749	0.57167	0.200573	-0.0263395	-1.05303	-0.585675	-0.651518	-0.802302	-0.546565	-0.336351	-0.92577	-0.602711	-0.262744	0.00181752	-0.370932	-0.301164	-0.371794	-0.271728	-0.419426	-0.354099	-0.402138	-0.289083
AT1G21327	-	2	2.30542	2.37402	2.03995	2.22302	2.70365	2.33199	2.89463	3.23073	2.66889	-0.560103	0.479878	-0.0579737	-0.295982	0.186997	-0.70513	-0.592203	-1.23677	-2.32259	1.74532	2.8539	1.98198	1.92704	2.89065	1.62686	2.30243	2.2271	1.06026
AT1G21390	emb2170	4	-0.0255204	-0.160738	0.276117	0.0432816	0.267762	0.100825	0.342434	0.0423367	-0.135377	-0.488472	-0.687486	-0.780655	-0.596212	-1.04622	-0.90151	-0.805787	-0.85582	-0.616013	-0.513993	-0.848224	-0.504538	-0.552931	-0.764281	-0.800685	-0.463353	-0.813483	-0.75139
AT1G21400	F24J8.4	7	0.829551	0.68074	0.55986	0.415199	0.816482	1.02432	0.893203	1.04983	0.548206	-0.188863	-0.0921705	-0.450008	-0.236598	-0.343814	-0.415051	-0.366298	-0.495393	-0.58078	0.640688	0.588569	0.109852	0.178601	0.472668	0.51558	0.526905	0.48444	-0.0325741
AT1G21460	SWEET1	6	0.794441	0.441034	0.402995	0.208075	0.228518	0.499625	0.334062	0.0744011	-0.0254302	0.592484	0.725414	0.429337	0.636229	0.671225	0.854099	0.792751	0.664378	0.637428	1.49115	1.28815	0.832332	0.844304	1.02042	1.54758	1.30096	0.738779	0.611998
AT1G21520	-	5	-1.07024	-0.556007	-0.637074	-0.835252	-0.191634	-0.465994	-1.00279	0.262462	-0.426721	-0.333526	-0.58018	-0.6454	-0.641629	-0.820935	-1.05799	-0.210389	-1.46635	-0.762921	-1.30288	-1.34664	-1.47462	-1.70631	-1.00424	-1.53785	-1.33422	-1.1764	-1.31402
AT1G21525	-	5	-0.445342	-0.18149	-0.573064	-0.405996	-0.85356	-0.901615	-0.840482	-1.26368	-0.618171	0.295564	-0.0231982	1.34795	0.352615	0.604015	0.758382	-0.0570503	0.430754	0.367578	-0.149778	-0.204688	0.0438743	-0.0533811	-0.249545	-0.143233	-0.897532	-0.832921	-0.250593
AT1G21540	AEE9	6	0.747954	1.19843	0.501834	1.04387	0.632615	0.608498	0.552204	0.800392	1.49902	1.5855	0.795287	1.34102	1.16917	1.28847	0.627493	0.755173	0.395818	0.126626	2.4856	2.12845	1.91733	2.20684	1.96894	1.52117	1.52343	1.46304	1.67974
AT1G21550	CML44	3	0.399141	0.486355	0.515331	0.0587779	0.0941133	-0.00724411	-0.172516	-0.0564551	-0.0421248	2.87896	2.1692	2.35172	1.66489	3.58371	3.51345	0.781407	3.51626	1.74196	1.65779	1.53742	3.87295	1.72367	3.92639	3.24388	0.608891	2.87681	1.69984
AT1G21590	-	8	-0.112679	0.114806	0.00708385	-0.257086	0.0695578	-0.00594526	-0.00896399	-0.211593	0.204987	0.754152	0.705776	0.628103	1.18608	0.792801	0.705007	1.0355	1.19594	0.815771	0.641473	0.820582	0.635187	0.699716	1.03511	0.699062	1.04183	0.757604	1.19427
AT1G21620	APUM20	4	0.906903	-0.314482	0.253643	0.290702	-0.318018	-2.14365	-0.245131	-2.02667	-1.41932	-1.53719	-1.18665	-1.41754	-1.60654	-1.10933	-0.498017	-0.864012	-0.573396	-0.0973098	-0.630289	-1.50113	-1.1639	-1.31583	-1.42734	-1.44182	-1.10914	-1.60292	-1.51662
AT1G21670	-	3	0.139051	-0.0700873	0.0919798	-0.654107	0.080466	-0.0590007	0.0669987	0.00580916	0.0846353	1.60592	1.35008	1.7491	1.92184	1.25785	1.75998	1.40172	1.40757	1.74265	1.78526	1.28806	1.78377	1.09085	1.37203	1.74584	1.50062	1.42852	1.84095
AT1G21680	-	6	0.710763	0.839416	0.548612	0.835134	0.669119	0.86774	1.10275	0.570379	0.378942	0.26707	0.140755	0.17084	0.0409329	0.0551194	0.198163	-0.0145913	-0.0830701	-0.306947	1.14982	1.17732	0.719452	1.0489	0.724238	1.32758	1.22235	0.487309	0.0719954
AT1G21730	-	4	-0.258709	-0.232665	-0.0851848	-0.124593	-0.0555697	-0.282499	-0.248806	-0.0258766	-0.456123	-0.691983	-0.479105	-0.637383	-0.620036	-0.696409	-0.654594	-0.531766	-0.911302	-0.511714	-1.02267	-0.71177	-0.722568	-0.744629	-0.751979	-0.937093	-0.780572	-1.02271	-0.967837
AT1G21740	-	4	-0.195113	-0.218004	-0.430638	-0.562025	-0.232701	-0.437424	-0.506229	-0.381184	-0.594143	-1.10788	-1.13606	-0.645459	-0.640355	-1.30607	-1.03814	-0.769725	-1.14706	-0.633862	-1.38403	-1.39799	-1.20344	-1.4918	-1.43293	-1.51179	-1.37213	-1.56885	-1.45027
AT1G21790	-	7	1.05788	0.476637	0.465948	0.43418	0.602519	0.58953	0.410631	0.738021	1.10414	-0.411612	-0.183546	0.0118385	0.0296828	-0.108191	-0.266226	-0.156814	-0.193474	-0.276976	0.469335	0.293091	0.477787	0.463862	0.494328	0.323305	0.253817	0.544547	0.591354
AT1G21810	FPP2	5	-0.4952	-0.35892	-0.277894	-0.633832	-0.619373	-0.431554	-0.440744	-0.385938	-0.583557	-0.661602	-0.400195	-0.659232	-0.550627	-0.596199	-0.537212	-0.426981	-0.415427	-0.264026	-1.36024	-0.759115	-1.10105	-1.33552	-1.43454	-1.00816	-0.867725	-0.801366	-0.847583
AT1G21830	-	8	-0.200077	0.0948278	-0.210762	-0.127061	0.101198	0.0444357	-0.0691524	-0.165212	0.297359	0.580096	0.58645	0.464176	0.566016	0.493655	0.507506	0.697313	1.01913	0.381054	0.380019	0.681278	0.253414	0.438954	0.594852	0.551942	0.62816	0.677401	0.678413
AT1G21910	ERF012	4	0.189643	-1.68518	0.288754	0.572849	-0.333129	0.300338	0.340301	-0.156113	-0.270556	-0.641679	-0.0179968	-1.30775	-1.18925	-0.623994	-0.702559	-1.10612	-1.04384	-1.14875	-0.452036	-1.54375	-0.742033	-0.475431	-1.2431	-0.402221	-0.459831	-1.23722	-1.64563
AT1G22010	-	1	2.01989	1.76474	1.18755	2.01987	1.54256	1.93387	2.39536	2.12498	1.1666	-0.595874	-0.89975	-0.265433	-2.15074	-0.600932	-1.82443	-0.925803	-2.35923	-0.774509	1.42402	0.864991	0.922117	0.447336	0.94163	0.837369	1.46956	0.736126	0.392091
AT1G22030	-	4	0.323571	0.25386	-0.0300829	0.29576	0.849605	0.3722	-0.0152979	0.257341	-0.0658038	-0.610328	-0.804093	-0.450582	-0.629082	-1.18942	-1.00455	-0.432438	-0.854373	-0.804082	-0.286757	-0.550233	-0.480665	-0.333323	-0.439693	-0.632351	-0.447736	-0.597032	-0.869886
AT1G22050	MUB6	1	0.769678	1.11449	0.584345	0.412032	0.676731	0.495671	0.685858	1.24615	0.649897	-0.506055	-0.735591	-0.44114	-0.358473	-0.333166	-0.392129	-0.719054	-0.682672	-0.604854	0.263623	0.415809	0.143205	0.0535589	0.343565	0.103543	-0.033196	0.261345	0.0450427
AT1G22065	-	3	0.124935	0.340752	-0.0098087	0.142954	0.289923	0.344828	-0.0300399	0.178578	0.0199296	2.82275	5.00497	5.23643	4.66205	4.51078	4.04468	3.04137	3.04152	3.90832	2.94769	3.36918	5.11512	2.79682	2.85599	2.51255	3.01133	3.2201	3.93752
AT1G22090	EMB2204	1	5.69654	5.7154	1.98895	4.83495	3.43119	5.25862	4.40588	4.29148	2.67681	-2.0757	-1.91398	-1.8398	-2.08355	-2.46119	-2.58374	-1.57048	-2.38858	-2.53991	3.62715	3.80979	-0.0585213	2.7407	0.530306	2.67541	2.8261	1.89491	0.0352583
AT1G22110	-	2	5.6592	6.01457	1.27152	2.49337	6.01315	5.51235	2.49479	9.10612	3.13335	1.33734	0.746328	2.25148	0.695258	0.709627	1.17698	1.11543	0.506456	0.0194985	7.00327	6.95605	3.53415	3.18863	6.92111	6.68656	3.3507	3.55896	3.15285
AT1G22130	AGL104	3	0.92199	0.734908	0.206313	0.473284	0.720726	0.168775	0.671106	0.706305	0.714879	2.417	3.34509	6.21736	3.44272	4.32508	4.50891	3.72616	4.08242	2.60562	2.88261	2.9153	3.36909	3.01413	3.60019	2.57605	3.03374	3.53581	2.62381
AT1G22170	-	1	0.970999	1.25436	0.660084	0.584863	0.813932	0.891635	0.716993	1.20009	0.691597	-0.783921	-0.979422	-0.823733	-0.508766	-0.763157	-0.801082	-0.533968	-0.733342	-0.666638	0.187078	0.21687	-0.16365	0.076097	0.0507749	0.0905525	0.183024	0.324925	0.0249592
AT1G22220	-	4	-0.118734	-0.328556	-0.193155	-0.0476417	-0.259549	-0.508191	-0.0198021	-0.426741	-1.30902	-0.198644	-0.285214	-0.216706	-1.27797	-0.140942	-0.296017	-0.294002	-0.0641618	-0.205223	-0.317378	-0.61377	-0.409861	-0.533908	-0.400491	-1.50292	-0.313804	-0.490903	-2.28288
AT1G22230	-	7	0.805483	0.139873	0.0166566	0.560003	0.275048	1.91308	0.734921	0.151582	0.374426	-0.208753	0.246435	0.306921	0.138678	0.228635	-0.272497	-0.260191	0.15655	-0.064348	0.59673	0.386309	0.323578	0.698681	0.503684	0.255023	0.47473	0.308132	0.310078
AT1G22260	ZYP1A	5	-0.579962	-0.668416	-1.03707	-1.63106	-0.0803974	-0.830281	-1.38076	-1.36506	-0.5316	-0.0298587	-0.123199	-0.269865	0.0199025	-0.349439	0.0802521	0.0239954	0.0499726	-0.0187794	-0.60982	-1.28144	-1.42036	-1.87148	-0.429836	-1.0739	-1.16077	-1.17882	-0.55038
AT1G22275	ZYP1B	5	-0.362916	-0.510009	-0.279417	-0.409547	-0.474475	-0.622776	-0.390115	-0.488615	-1.46055	-0.565978	-0.293873	-0.478823	-1.0514	-0.400493	-0.291135	-0.154423	-1.00518	-0.183047	-1.50183	-1.51114	-1.2773	-1.75023	-1.55552	-1.49345	-0.544537	-1.89374	-1.69941
AT1G22310	MBD8	4	0.192517	-0.225498	0.409596	-0.0477389	0.0290294	-0.389166	-0.108225	-0.214468	-0.441663	-0.44817	-0.446589	-0.731524	-0.68364	-1.05177	-0.57822	-0.477553	-0.491057	-0.378622	-0.255653	-0.672087	-0.321929	-0.731379	-0.854486	-0.967386	-0.585778	-0.705525	-0.820285
AT1G22330	-	6	0.678189	0.417018	0.492439	0.704817	0.609328	1.01355	0.876547	0.669228	0.689694	0.650321	0.614073	0.399696	0.550526	0.759467	0.477243	0.472119	0.523532	0.454905	1.50361	1.1885	1.0458	1.46912	1.61207	1.57583	1.58351	1.4372	1.33676
AT1G22370	UGT85A5	6	0.431303	0.465132	0.351747	0.279395	0.252447	1.12376	0.281821	-0.0272097	0.395926	0.352836	0.482337	1.44108	0.427196	0.435408	0.154054	1.12457	1.15665	-0.141864	1.66783	1.95048	2.15961	1.59974	1.4834	1.46585	1.6815	1.03898	0.254062
AT1G22380	UGT85A3	3	1.1873	0.233046	0.453792	0.057543	-0.28262	-0.416034	-0.260919	-1.66523	-0.359805	2.81258	3.14055	3.53213	3.96123	4.55398	5.51379	4.61088	6.42425	6.42533	4.00646	3.65836	4.34546	4.0713	4.02748	4.59068	3.85163	4.75192	5.34766
AT1G22400	UGT85A1	3	-0.148999	-1.41486	-0.33022	-0.284018	0.035711	-0.232966	-0.357472	-0.165098	-0.0401388	4.67333	5.28114	5.51734	4.963	4.56107	5.94972	6.56796	5.55514	6.04732	4.21208	3.87079	4.53547	4.16411	4.76266	5.12788	4.79128	4.95751	5.95263
AT1G22460	-	3	-0.0564628	1.05311	0.0709378	0.132495	0.0912371	0.0168768	0.229732	0.423013	-0.225308	2.16581	2.20727	2.34206	2.36857	2.21795	1.97992	2.29207	1.94331	2.43685	2.20925	3.26568	2.57277	2.75685	2.60355	2.17882	2.86725	2.46345	1.98825
AT1G22470	-	8	-0.227461	0.593411	0.0952269	0.167659	0.313633	0.158656	0.444082	0.191853	0.363338	1.01584	0.324465	0.0573154	0.476797	0.267142	0.538263	0.376783	0.215946	0.0477061	0.788384	1.38833	0.152542	0.644456	1.13654	1.09981	0.820865	0.407799	0.411044
AT1G22480	-	5	-1.01039	-0.409177	-0.102749	-0.446559	-0.352227	-0.433083	-0.703212	-0.639764	-0.193823	-0.0924162	-0.48652	-0.608565	-1.64215	-0.404269	-0.389021	-0.11166	-0.277109	-1.03578	-0.697327	-1.26494	-0.711314	-2.09974	-0.756496	-0.822103	-0.814872	-0.916873	-1.21945
AT1G22490	BHLH94	5	-0.36698	-0.383318	-0.193237	-1.01209	-0.512753	-1.02072	-1.19077	-0.435532	-0.410494	-0.34175	0.144596	-0.287161	-0.260329	0.558839	0.067469	0.182426	0.204699	0.1838	-0.70873	-0.238722	-0.480398	-1.17274	0.0460862	-0.600558	-0.563137	-0.230833	-0.226694
AT1G22530	PATL2	7	0.143662	0.0687263	0.452593	0.372482	0.229875	1.16167	0.307817	0.376832	0.0756677	0.411613	0.502791	0.114394	0.303921	0.191911	-0.166597	0.363984	0.0840475	0.398441	0.555275	0.571517	0.566987	0.676404	0.421785	1.11556	0.6718	0.460879	0.474108
AT1G22550	NPF5.16	1	1.61621	0.578664	0.751422	1.34177	2.13145	1.87831	1.59647	1.94791	1.68969	-0.789589	-0.463596	-0.683794	-0.542808	-1.22075	-1.57319	-0.806995	-1.38866	-1.55094	0.515618	0.115068	0.0676285	0.52836	0.527806	0.145845	0.455452	0.317415	0.0665197
AT1G22600	-	9	-0.0630398	0.284109	-0.0962446	0.248062	-0.0849698	-0.488125	-0.123915	-0.399756	-0.0994169	-0.0806598	-0.170758	-0.0217731	-0.170467	-0.341799	-0.0617467	-0.122126	0.0864506	-0.0943127	-0.1437	0.11335	-0.118018	0.0775953	-0.426768	-1.3741	-0.246041	-0.313305	-0.19373
AT1G22630	-	6	1.37281	1.12791	1.18582	1.18034	0.803187	0.746761	1.04621	1.32858	1.3564	-0.0708723	-0.572878	0.311182	0.050036	0.194891	-0.152804	-0.357818	-0.101318	-0.634787	1.47409	0.590044	1.70399	1.34704	1.19723	0.593957	0.59142	1.36513	0.535911
AT1G22640	MYB3	3	0.544818	0.523377	0.66918	0.875651	0.137829	-0.0448194	0.695589	0.349255	0.866101	1.3068	1.03931	1.82759	1.62822	1.66517	2.00755	1.15046	2.03829	1.71484	1.85123	1.57664	2.43467	2.56305	1.83389	1.99288	1.89931	2.39073	2.66554
AT1G22650	INVD	8	-0.306447	-0.186483	-0.201328	-0.0482126	-0.431358	-1.11643	-0.290419	-0.339155	-0.524418	0.307471	0.00939803	0.0949722	0.357652	0.56992	0.478444	0.541254	0.573268	1.66574	0.00102467	-0.177085	-0.106356	0.309439	0.138562	-0.149233	0.250835	0.234114	1.18797
AT1G22710	SUC2	3	1.71026	1.07006	0.958725	1.53863	1.15798	0.77259	1.46001	1.02312	1.15585	1.76697	1.46065	1.71426	1.58242	1.57917	1.51654	1.45349	1.21916	1.19892	3.48344	2.53354	2.68785	3.11944	2.7332	2.38305	2.90287	2.23432	2.34902
AT1G22730	-	3	1.28836	0.195822	-0.0552015	-0.168977	0.00880448	0.240897	0.124113	0.445777	-0.304253	1.2841	1.71392	2.15884	1.93312	2.1993	1.7969	1.73935	1.80887	2.30967	2.57936	1.99144	2.02647	1.76214	2.23434	2.18885	1.9494	2.3536	1.89388
AT1G22740	RABG3B	7	0.567679	0.514884	-0.00298887	0.439761	0.650498	1.05853	0.465163	0.261666	0.245757	0.497602	0.028394	0.40674	0.286702	-0.230546	0.0805792	0.423772	0.0627812	0.256573	1.3191	0.543278	0.403751	0.726463	0.419953	1.24227	1.27222	0.324447	0.50233
AT1G22760	PAB3	2	2.57446	6.5411	1.68686	4.22472	4.80213	3.96114	4.58698	5.45237	5.16447	4.64859	4.69566	5.0223	4.19125	4.48688	4.3182	4.42096	4.21655	3.68108	6.84586	11.2393	6.72105	8.40881	9.28606	8.2828	8.9948	9.66295	8.83831
AT1G22830	PCMP-E24	9	0.149072	0.184803	0.13624	0.316957	-0.0950925	-0.143217	0.315966	-0.00935121	0.17141	-0.0120085	-0.415905	-0.294354	-0.280267	-0.238347	-0.0390334	-1.12018	-0.340435	-1.00737	0.137063	-0.231102	-0.158114	0.0366896	-0.333439	-0.182251	-0.206127	-0.349787	-0.321956
AT1G22890	-	6	2.34153	0.43529	0.421634	1.98528	0.131908	0.0372798	1.91304	0.399651	-0.248096	0.228504	-0.00747896	0.401387	-0.00654911	1.25892	0.368886	-0.0132344	-0.249687	-0.545144	2.83659	0.427811	1.30431	2.13203	1.49775	0.406166	2.15954	0.149964	-0.79324
AT1G22900	DIR11	8	-0.16194	-0.0478495	0.0465546	0.467471	0.0996998	0.231992	0.351984	-0.147743	-0.218026	0.566079	0.370124	2.25388	-0.20433	0.384101	0.318348	0.337994	0.938636	0.335445	0.404139	0.322275	0.919438	0.263141	0.483801	0.55034	0.689978	0.790893	0.117419
AT1G22910	-	8	-0.0340594	0.209975	0.135893	0.0534755	0.226072	0.323558	-0.00942732	-0.0230378	-0.0123409	1.31416	1.23645	1.03121	1.24851	0.713603	0.73351	1.10514	1.02697	1.16398	1.25696	1.44905	1.09979	1.30555	1.09856	1.26355	1.13983	1.04883	1.21225
AT1G22930	-	6	0.940748	1.33476	0.786825	1.05565	1.01603	1.11177	1.09577	0.829183	0.546209	0.0952893	-0.166363	0.0441655	-0.0332341	0.0214274	0.0677052	0.179735	0.114478	0.361329	1.20157	1.31399	0.830991	1.15653	1.13834	1.3076	1.40601	1.13687	1.06046
AT1G22980	-	1	0.391529	1.09285	0.106802	1.0468	2.94297	1.54832	0.745855	2.33434	1.58124	-0.00325334	-1.07052	-0.209531	-0.230733	-0.512385	-1.38884	-0.384181	-1.19198	-1.02318	0.388276	0.182173	-0.10273	0.509199	2.31479	0.176705	0.361673	1.13683	0.359564
AT1G22985	ERF069	1	0.810659	0.760268	0.662046	1.10088	0.419025	0.19735	0.611051	0.319084	0.548118	-1.1824	-1.22996	-0.709681	-0.706025	-0.812927	-0.470722	-1.40052	-0.72636	-0.495747	-0.384595	-0.460123	-0.0476346	0.281611	-0.393901	-0.273372	-0.77394	-0.407277	0.0523716
AT1G22990	HIPP22	3	-0.251217	1.3432	0.722853	0.191975	2.50691	0.642519	0.709633	2.93522	3.26386	0.597796	-1.88051	1.32129	2.67623	-0.126526	2.68765	1.52362	1.68817	2.20361	0.346579	0.369524	3.20938	3.59917	2.32444	4.2631	1.66609	4.61675	5.45461
AT1G23000	-	5	-1.10915	-0.899379	-0.523869	-1.09612	-0.669142	-0.822385	-0.990206	-1.0126	-0.767147	-0.423042	-0.759563	-0.738077	-0.830855	-0.817402	-0.684838	-0.723704	-0.760673	-0.841362	-1.5265	-1.71106	-1.26254	-1.91586	-1.44931	-1.4172	-1.72523	-1.66798	-1.5308
AT1G23010	LPR1	3	0.237071	0.40374	0.344836	1.69035	0.211748	0.278664	1.42473	0.390287	1.19486	1.69822	0.308582	1.6356	0.355407	0.463258	1.57463	0.326324	1.4777	1.9535	2.33348	1.2889	2.47024	2.35888	1.38884	2.22315	2.15626	2.4103	3.13739
AT1G23020	FRO3	2	0.397899	1.10569	0.182902	1.48843	1.5034	1.60475	1.67659	1.94588	1.8014	1.34658	0.457155	1.07722	1.21391	-0.204029	0.414375	-0.0320175	0.196385	0.439631	2.2251	1.89008	1.35055	2.70244	1.32277	2.42836	1.87518	2.40155	2.54683
AT1G23030	PUB11	8	-0.0223153	0.2704	0.174493	-0.0395726	0.182652	0.102745	0.152829	-0.170216	-0.224089	0.552542	0.179335	0.567049	0.450575	0.553253	1.08964	0.588333	1.10854	0.76524	0.530227	0.449735	1.00051	0.411002	0.735905	1.14126	0.741162	0.700491	0.541151
AT1G23040	-	3	1.51018	1.09388	1.0904	1.87736	1.02068	1.10012	1.68764	1.17728	1.22721	1.5702	1.49631	1.89103	1.51865	2.05816	1.78905	1.55834	1.90173	1.76786	3.08713	2.59536	2.98907	3.39629	3.07561	2.89054	3.23526	3.07011	2.98581
AT1G23050	-	2	1.97467	1.67028	1.35836	2.13299	2.52382	1.57308	1.55036	1.76775	1.81909	0.822233	-0.1171	0.752649	0.135761	0.0313944	-0.145283	0.354899	0.117794	-0.405711	2.63764	1.7606	2.18803	2.22414	2.66333	1.95926	2.00116	2.26177	1.55146
AT1G23060	-	2	2.56733	2.57016	0.65469	2.58262	4.63971	2.8241	5.2805	2.75834	3.01326	1.66186	1.37185	2.69082	1.71273	1.84102	1.49716	1.69306	1.74109	1.80225	3.82332	3.72309	3.65632	4.00103	6.47936	4.07044	6.96137	4.20195	4.58094
AT1G23070	-	3	0.381648	0.111389	-0.0129922	0.0315174	0.0977852	0.112625	0.0475602	0.130992	0.345179	4.06159	5.93776	6.73884	2.41644	2.72837	6.1574	5.79348	6.30311	4.26527	2.5037	2.49891	2.73302	2.44796	2.82616	2.70304	2.59733	2.97736	6.50036
AT1G23090	SULTR3	3	0.57725	0.538186	0.480045	0.395664	0.387025	0.034311	0.208942	0.601616	1.13204	1.1495	1.17761	1.50121	1.68118	1.31041	1.89927	1.77191	1.82891	1.57484	1.90945	1.88797	2.23011	2.32545	1.71975	1.95499	2.10388	2.67341	2.69826
AT1G23110	-	2	5.89665	1.00986	0.743271	2.82028	4.22606	5.91849	0.825693	4.73951	4.55005	0.618867	1.70543	1.37726	0.835972	1.13713	0.357168	0.508805	0.239032	0.571362	7.02594	2.0153	2.98186	4.00062	5.35627	6.52346	2.81024	5.22191	5.43464
AT1G23130	-	3	2.81392	4.82465	1.58439	2.70313	2.60912	3.86677	3.71502	3.48111	4.50142	3.73438	3.21145	4.42518	3.92668	3.96465	3.91358	3.96715	4.2506	4.15761	6.22874	8.04259	6.02072	6.32215	6.25879	7.78517	7.66922	7.7238	8.65457
AT1G23140	-	3	0.784108	0.368007	0.651228	0.862311	0.394761	0.871461	0.536992	0.560019	0.517399	0.638978	1.18124	2.25367	1.59948	2.57399	1.64655	1.30141	1.21903	1.42661	1.87622	1.9947	2.80526	2.79732	3.64175	2.61247	1.85695	1.61503	2.4151
AT1G23150	-	2	4.73263	4.40856	1.68116	3.50408	3.39694	3.82572	4.29628	4.68107	4.03089	1.73114	1.44488	2.4262	2.08044	2.03151	1.83017	1.5867	1.4067	1.22054	6.46914	5.85911	4.11797	5.58075	5.42416	5.65617	5.87203	6.07888	5.24413
AT1G23190	PGM3	8	-0.133156	-0.2174	-0.177275	-0.160838	0.0115959	-0.0167505	-0.329671	-0.278294	-0.28155	1.26196	1.33814	1.22724	1.40842	1.19692	1.20113	1.60675	1.39994	1.28003	1.08284	1.11384	0.897178	1.18813	1.23586	1.24271	1.25702	1.11213	1.01825
AT1G23200	PME6	3	0.0452201	0.201755	0.0725282	0.0715108	0.049101	0.050601	0.174458	0.257426	0.228273	1.45188	3.33549	4.27723	3.80726	5.08309	1.83721	4.57644	4.29373	4.35813	1.4971	1.3029	4.86942	1.66072	2.23946	1.88781	1.95036	2.27317	2.23972
AT1G23250	-	3	-0.173699	-0.801385	-0.547317	-1.08648	-1.63534	-0.771506	-0.856659	-1.10776	0.222572	2.6326	5.17868	3.90132	3.58019	3.45293	3.4712	3.91523	4.99688	2.91541	2.4594	2.99117	3.05988	2.53847	1.82511	3.30725	2.9685	2.75834	2.39977
AT1G23310	GGAT1	1	1.01384	1.17034	0.620512	0.983627	0.919487	0.91707	1.05018	1.04282	0.745973	-0.309282	-0.547057	-0.408983	-0.416557	-0.505952	-0.533961	-0.446795	-0.721631	-0.531197	0.737409	0.613319	0.211529	0.56707	0.413535	0.383109	0.575725	0.312885	0.214775
AT1G23340	-	4	0.0334014	-0.424179	-0.146282	-0.109137	-0.408701	-0.449788	-0.16965	0.0116001	-0.312939	-0.631748	-0.425742	-0.561979	-0.753316	-0.352418	-1.0173	-0.530412	-0.591389	-0.470437	-0.598347	-0.849921	-0.708262	-0.862453	-0.761119	-1.49663	-0.700062	-0.579789	-0.783376
AT1G23350	-	3	-0.472191	0.204854	0.30409	-0.2558	-0.400703	-0.178794	-0.144375	-0.0883284	0.282854	4.18519	5.04745	4.97149	5.35868	5.23977	5.58557	5.76489	5.26934	5.97296	3.19131	4.53676	5.49585	4.89577	4.13463	4.86966	4.4893	5.50936	5.02047
AT1G23380	KNAT6	5	-0.596674	-0.738018	-0.430964	-0.596405	-0.844205	-0.863097	-0.790058	-0.590239	-0.85946	-0.46385	-0.158298	-0.475762	-0.369236	0.188184	-0.268772	-0.221343	-0.474478	-0.19008	-1.09665	-0.896315	-0.906726	-0.965641	-0.656021	-1.13187	-1.0114	-1.06472	-1.04954
AT1G23390	-	2	0.65368	0.828301	0.657599	1.38252	1.52196	1.20873	1.89819	1.39592	1.71341	1.13683	0.452923	0.568301	0.551717	0.595709	0.626663	0.517793	0.237232	0.108366	1.85229	1.5781	1.45959	2.11737	2.26858	2.02208	2.57991	1.78877	1.90353
AT1G23410	RPS27AA	9	-0.394891	-0.0324397	-0.212815	0.0256314	-0.336659	0.0212167	0.0590218	0.398387	0.938848	-0.292749	-0.463222	0.0505284	-0.483909	0.00983302	-0.60604	-0.63913	-0.607651	-1.07967	-0.68764	-0.495661	-0.162287	-0.458277	-0.326826	-0.584823	-0.580108	-0.209264	-0.193113
AT1G23420	YAB4	2	2.09118	2.57819	1.41692	2.76951	7.43904	3.35457	3.0842	3.20607	3.68879	3.56831	3.27971	2.85523	2.76723	2.36411	2.20193	2.52595	2.49316	1.94566	5.22917	5.51578	4.28394	5.21963	5.32633	5.33336	5.33358	5.39175	5.47283
AT1G23440	-	6	0.510792	0.265283	0.315695	0.321607	0.452567	0.401258	0.295779	0.346173	0.231771	0.419525	0.670097	0.725918	0.561672	0.548638	0.68803	0.432729	0.662771	0.688071	1.11572	1.12288	1.16969	1.08139	1.23158	1.3737	0.728508	1.22252	1.10449
AT1G23460	-	8	1.39852	-0.0151546	0.00654674	-0.0897265	-0.563229	0.162513	0.305642	-0.0189681	0.185023	0.0443034	0.275246	0.574986	0.402168	1.16479	0.173565	0.169782	0.0781244	0.286013	1.47295	0.260092	0.581533	1.24511	-0.131755	0.336078	0.475424	0.0591563	1.04595
AT1G23480	CSLA3	3	0.465223	0.203193	0.322136	-0.121073	-0.244116	0.225931	-0.0953865	0.202775	0.0477564	1.09848	1.00806	1.35982	1.59818	1.86218	1.4092	2.15576	1.57822	1.86797	2.09596	1.391	1.947	1.48853	1.32318	1.96346	1.93872	1.9611	2.02881
AT1G23520	-	3	0.12285	0	0.220364	0.0345207	0	-0.153556	-0.211365	0.64541	1.13922	4.76655	5.01468	4.77489	5.01517	4.91	4.79287	4.90702	4.23615	4.59014	4.8894	5.01468	4.99525	5.04969	4.91	4.63931	4.69565	4.88156	4.84457
AT1G23530	-	8	0.415913	-0.401465	0.582819	0.473113	0.217042	0.12419	-0.145878	1.23066	0.0961038	-0.0380377	1.24334	-0.0233861	-0.13187	0.37906	0.343284	0.308148	0.474135	0.40335	0.377876	0.330953	0.559433	0.341243	1.35084	1.22571	0.16227	1.9728	0.499454
AT1G23540	PERK12	3	0.500126	0.524584	0.384844	0.322627	0.471394	0.0783721	0.37121	0.510298	0.264839	1.52373	1.1484	1.57359	2.21732	0.290899	2.62155	2.34144	1.88095	2.32845	1.07419	1.19045	2.72471	3.18526	0.762293	2.75386	1.1885	1.66458	3.39442
AT1G23550	SRO2	8	0.312824	-0.364553	0.14184	-0.383685	-0.657571	-0.650739	-0.282866	-0.709761	-0.883863	0.526054	0.419993	0.30376	0.618528	0.95719	0.799073	0.691035	1.18066	1.13846	1.45904	0.0554401	0.4456	0.234843	0.299619	0.148334	0.408169	0.470901	0.254593
AT1G23560	-	2	7.04876	5.92791	1.94875	7.17353	7.11935	5.85204	6.11525	7.14443	7.42422	-1.03247	-1.05321	-0.916273	-1.28316	-1.31358	-1.43827	-1.34542	-1.84878	-1.95643	6.08307	4.79989	1.03248	5.88145	5.80327	4.36811	4.70499	5.28761	5.46499
AT1G23570	-	2	3.01675	6.68353	-0.454451	4.2477	4.59571	5.39012	6.03165	5.65891	8.08197	4.5168	2.73546	4.78986	3.0283	2.89522	2.46507	2.31486	1.70342	1.11121	7.25704	9.42147	4.21553	7.1161	7.33103	7.85741	8.33108	7.2245	9.18437
AT1G23580	-	2	2.58443	5.77113	-1.9847	5.09778	4.61172	3.25494	5.766	3.96278	6.84844	5.30262	2.99912	5.95805	3.36251	3.52782	2.72536	2.43355	2.06117	1.12814	7.892	8.77342	3.98589	8.43479	8.12938	5.83324	8.18316	5.71307	7.97012
AT1G23590	-	3	0.122273	-0.338537	-0.0679299	-0.129735	0.161697	-0.0313854	0.374519	0.537974	2.24232	6.39626	6.6373	6.65888	7.99141	6.20178	6.21553	5.79066	5.93935	4.78662	6.49224	6.18552	6.34787	6.3075	6.0723	5.71123	7.06514	5.12137	7.01698
AT1G23600	-	3	0.0390693	-0.368852	0.385745	0.346174	-0.142009	0.00444	0.167527	0.0473182	0.013738	6.09423	4.7512	5.14187	6.17171	6.36514	6.5226	6.08439	4.90305	6.83977	6.23661	5.59677	6.27737	4.96826	6.00792	6.36647	6.33872	4.95037	7.08185
AT1G23620	-	3	0	0.0231802	0	0.0203065	-0.0744257	0.00189787	0.0153969	0.107907	0.322627	4.13978	4.19851	3.87226	4.15865	4.0918	4.17006	6.65773	4.18577	6.1304	4.13978	4.22169	3.87226	4.17895	4.01738	4.17196	6.63817	4.29368	4.2854
AT1G23640	-	3	0	0	0	-0.0424265	0.0752907	0.0596382	0.175912	0.132562	0.43153	2.62586	2.79188	2.55964	2.68317	2.68461	2.61666	4.89365	5.29407	3.61564	2.62586	2.79188	2.55964	2.64075	2.7599	2.6763	2.65425	2.36678	2.46258
AT1G23650	-	3	2.09583	3.52015	-2.6351	3.97602	3.07565	2.22813	4.18215	3.73561	5.48303	5.46643	3.90108	6.59551	3.51652	3.62501	2.81181	3.36299	3.22618	2.34758	7.56226	7.42123	2.73158	7.49254	6.70066	6.26407	7.54514	6.63459	7.28147
AT1G23660	-	3	0.154387	0.682864	-0.40699	0.710171	0.73379	0.624836	1.13864	1.60543	1.82545	3.27541	4.31925	3.54584	4.67547	3.27222	4.32982	3.99148	2.41173	2.07794	3.4298	3.33366	4.76387	3.6984	3.29277	3.42432	3.45166	3.43549	3.17057
AT1G23670	-	3	0.453298	2.13408	-1.30181	3.35128	1.19273	2.28571	3.77491	5.30141	5.60036	5.81397	3.32671	6.31791	3.68239	4.10377	3.56288	2.53503	2.38872	1.54461	6.83676	6.50265	5.02403	7.02008	5.28845	5.84922	6.2967	7.6799	7.13729
AT1G23700	-	4	1.98807	0.0472212	0.299863	0.672224	-0.219027	-0.443658	0.155216	-0.417929	-2.88336	-2.31653	-1.09231	-2.5389	-3.12617	-0.846118	-0.627633	-0.92116	-0.705977	-0.384205	-0.514267	-1.04508	-2.57901	-0.993584	-1.06515	-2.53781	-0.765944	-1.12391	-2.2512
AT1G23710	-	4	0.692269	0.225215	0.317543	0.300189	0.437445	0.0475564	0.616636	0.24043	-0.00945671	-1.00902	-0.630196	-0.60787	-0.865175	-1.11925	-0.925748	-0.85294	-0.635521	-0.618384	-0.344671	-0.404981	-0.290327	-0.564986	-0.71713	-0.878191	-0.236304	-0.395091	-0.62784
AT1G23730	BCA3	3	0.808608	1.08724	0.715723	1.43937	2.33959	0.51274	0.933188	1.06136	0.801593	4.09003	3.91137	4.15322	3.75067	3.56648	4.09241	3.46939	4.03048	4.17851	5.25145	5.45466	5.08691	5.91478	5.90376	4.74141	5.23078	4.76634	5.2625
AT1G23750	-	8	0.068205	-0.210174	-0.155213	-0.0907844	-0.477425	-0.0614962	-0.220376	-0.355988	-0.260512	0.430964	1.01107	0.695599	0.360314	1.34479	0.745804	0.630047	0.600185	0.719862	0.499169	0.6283	0.540386	0.269529	0.730829	0.684308	0.409671	0.244197	0.45935
AT1G23760	JP630	1	7.41914	6.62139	2.42378	3.58463	2.19147	4.67202	4.95676	1.40911	-0.814366	-4.00581	-3.79626	-3.79206	-3.66344	-3.64995	-4.06304	-4.02938	-3.35223	-2.58942	3.41979	2.83175	-1.35698	-0.0815237	-1.45852	0.250432	0.431346	-1.95143	-3.37817
AT1G23790	-	4	-0.206272	-0.276352	-0.173579	-0.424442	-0.334264	-0.646529	-0.574661	-0.38267	-0.743049	-1.3308	-0.850862	-1.25716	-0.727864	-1.24905	-0.624047	-0.698512	-0.886514	-0.516851	-1.67771	-1.10134	-1.43785	-1.15231	-1.61638	-1.39682	-1.36555	-1.22622	-1.3264
AT1G23800	ALDH2B7	3	1.11995	-0.0116729	0.465552	0.0514718	-1.01474	-0.521051	-0.384282	-0.291664	-0.220997	1.93435	2.33986	2.24872	2.21387	3.19247	2.91435	2.50472	2.89997	3.2247	3.06174	2.30535	2.71181	2.21023	2.1766	2.28428	2.03103	2.5396	2.93819
AT1G23810	-	1	1.93759	1.49102	1.80318	0.64077	-0.248543	-0.177451	0.456116	-0.0670707	0.198736	-2.73146	-2.62852	-2.53294	-2.57366	-1.95331	-1.74442	-2.21377	-1.62867	-1.39228	-0.793873	-1.54429	-1.36388	-1.93289	-2.20186	-1.92187	-1.75766	-1.69574	-1.19354
AT1G23850	-	8	-0.361826	-0.18543	0.224144	-0.409049	-0.200222	0.0353115	-0.436961	-0.393762	-0.485536	0.445309	0.092237	0.325877	0.732717	0.442835	0.144549	2.65994	0.595284	0.298615	0.0834824	-0.093193	2.04776	0.323669	0.242614	0.17986	0.196019	0.201523	-0.186921
AT1G24030	-	3	-0.0563204	-0.308511	0.139426	-0.108777	-1.32597	-0.0205523	-0.480673	-0.316289	0.0563496	2.19008	2.03988	1.59334	2.08009	3.22142	1.37662	1.98671	2.16146	2.21303	1.82098	1.64979	1.89635	2.40939	1.8947	1.4283	1.53283	2.14618	2.422
AT1G24090	-	5	-1.24187	-0.340673	-0.429571	-0.226007	-0.370925	-0.476798	-1.24786	-0.472719	-0.351045	0.171519	-0.434426	-0.283696	-0.112844	-0.392078	-0.381453	-0.110278	-0.354713	-0.166783	-0.734449	-1.08279	-0.713267	-0.338851	-0.763003	-0.858251	-0.795704	-1.03038	-0.517828
AT1G24095	-	4	0.0437573	-0.149389	-0.0487525	-0.347522	-0.641187	-0.410041	-0.449243	-0.634768	-0.267222	-0.744625	-0.577286	-0.703972	-0.226223	-0.392594	-0.443541	-0.560564	-0.0475192	-0.331569	-0.700867	-0.726675	-0.752724	-0.573745	-1.02256	-0.853582	-1.00981	-0.682287	-0.598792
AT1G24100	UGT74B1	8	-0.85353	-0.266392	-0.384716	-0.400331	-0.0511316	0.0219884	-0.244851	-0.505185	-0.401834	1.32623	1.04094	0.692623	0.577386	0.611312	0.540327	0.684573	1.06969	0.41361	0.286063	0.592663	0.307907	0.177055	0.56018	0.562315	0.439722	0.313534	0.0117758
AT1G24130	-	7	-0.0217686	0.390739	0.267388	0.657876	0.109559	0.0475384	0.0125203	0.0251999	0.351882	-0.0476422	-0.272104	0.129569	-0.556	-0.141159	0.254536	-0.201834	0.12754	0.045822	-0.0694107	0.118636	0.396958	0.101876	-0.0316002	0.302075	-0.189313	0.15274	1.22641
AT1G24140	-	3	-0.324877	-0.358971	-0.248963	-0.649797	-1.49166	-2.04821	-0.162936	-0.375005	-0.332155	3.28232	2.85565	3.36673	2.12029	2.91748	3.77966	2.53776	3.23193	3.65554	1.94036	1.39755	2.10157	1.62397	1.4256	1.74097	2.27529	2.14788	2.41477
AT1G24148	-	6	1.19023	1.20907	1.2511	0.130997	0.615909	0.452307	1.73987	1.94446	2.08459	0.205984	-0.323521	0.291493	0.0200066	0.278991	-0.0967564	-0.0248927	-0.0878404	-0.348287	1.6269	0.451154	1.86676	0.151003	1.468	0.355551	1.85147	2.00468	1.40965
AT1G24150	ATFH4	4	0.234419	0.421843	0.207646	0.247241	0.475681	0.372226	0.282896	0.652076	0.483011	-0.543261	-1.23065	-0.602805	-1.23981	-1.20438	-1.31286	-0.851663	-1.43167	-1.15368	-0.308842	-0.516834	-0.395159	-1.06241	-0.667808	-0.781006	-0.568767	-0.813666	-0.699685
AT1G24220	-	1	4.39622	3.56728	3.07406	2.26785	2.46699	3.29908	3.05888	3.06962	1.94898	-4.73126	-2.54554	-3.04265	-4.13994	-2.58166	-4.00469	-3.61605	-3.16625	-1.74125	0.0811681	0.161325	-0.292043	-0.279236	-0.238765	-0.118835	-0.0513718	-0.0535288	-0.553367
AT1G24230	-	1	2.38391	3.5019	2.71382	0.751921	0.699723	0.500599	2.22405	0.015946	-0.492475	-2.82662	-2.76067	-2.51528	-2.33711	-2.23871	-1.65135	-2.37041	-1.79594	-1.05048	-0.442707	-1.48219	-1.2848	-1.58519	-1.53899	-1.15075	-1.28666	-1.78	-1.54296
AT1G24250	-	1	2.43616	1.0954	1.03984	0.454129	0.324796	0.215173	0.66537	0.0551193	-0.766137	-2.85853	-2.05443	-2.77966	-2.78069	-2.45009	-2.17388	-2.38562	-1.9383	-1.55162	-0.732359	-1.37386	-1.88557	-2.32656	-2.12529	-1.95871	-1.72025	-1.88318	-2.31776
AT1G24265	-	9	0.250841	0.0945092	0.172911	-0.106809	-0.200569	-0.269265	0.0814404	0.0468615	1.11055	-0.494512	-0.362873	-0.300438	-1.22286	-0.183785	-0.447624	-0.534594	-0.411269	-0.682093	-0.243671	-0.268364	-0.127527	-1.25588	-0.384354	-0.716889	-0.453153	-0.364407	0.0178455
AT1G24290	-	4	-0.321913	-0.26199	0.0252104	-0.799249	-0.125899	-0.120998	-0.481535	-0.351661	-0.552079	-0.499643	-0.626016	-0.400956	-0.257363	-0.229682	-0.460486	-0.230033	-0.403187	-0.330085	-0.821556	-0.888006	-0.375746	-1.19163	-0.355581	-0.581485	-0.711568	-0.754848	-1.01673
AT1G24320	GCS2	1	1.67761	1.27477	1.26621	2.00102	1.0276	1.01145	1.92579	0.982611	1.06521	-1.23525	-1.4255	-1.9174	-1.41147	-1.82195	-1.25882	-1.01859	-1.57554	-1.1468	-1.11154	-1.11782	-1.44241	-1.31611	0.0855788	-1.03523	0.0266197	-1.02761	-0.0815902
AT1G24330	PUB6	8	-0.0848028	0.215603	0.440237	-0.068933	0.289857	0.209862	0.00498049	0.139684	-0.196506	1.13357	0.609743	1.04625	1.05309	1.25304	1.20005	1.46779	1.11491	1.3076	0.660189	1.22512	1.59812	0.628594	1.68133	1.57104	1.50855	1.30818	1.05433
AT1G24400	LHT2	2	5.34002	7.47327	1.56219	6.11439	6.13793	6.01775	6.80487	6.87765	6.40515	1.18245	0.531952	2.09754	0.630047	0.72341	0.458189	0.223682	-0.223733	-0.122686	6.52875	8.15164	3.67121	6.88222	7.00693	6.64394	7.16002	6.81809	6.38788
AT1G24405	-	3	0.654391	0.503739	0.622174	0.138241	-0.735722	-0.15323	0.778199	0.185675	0.142035	1.46186	0.925135	2.08281	1.96955	3.3403	4.25901	1.99352	4.16042	4.00507	2.86514	2.12239	2.97354	1.92423	2.03115	3.86919	2.96931	4.36901	4.63206
AT1G24470	KCR2	2	2.06765	1.49133	1.02991	2.52436	1.99497	2.13954	1.99961	2.01073	2.18361	0.142155	-0.0886738	0.509212	-0.126724	-0.148683	-0.361774	-0.278077	-0.63873	-0.802403	2.39981	1.50932	1.72108	2.54285	2.01476	1.88248	1.85569	1.48477	1.428
AT1G24480	-	3	-0.0867892	0.416617	0.0350705	-0.0106977	-0.149353	0.579777	0.481716	0.574622	0.750964	2.58885	2.15654	2.40925	1.8968	2.50837	2.0868	1.60411	2.681	2.52457	2.50206	2.57316	2.44432	1.88611	2.35902	2.66658	2.08582	4.48405	3.92391
AT1G24520	BCP1	3	0.695478	-0.353754	0.301772	0.1842	0.110026	-0.425603	0.0957366	0.0963006	0.355848	7.62711	9.61583	9.10572	8.80073	9.74346	9.34032	8.87493	9.85092	10.0472	6.8211	8.34129	10.2847	9.51453	7.42719	8.17459	6.7964	10.257	8.11147
AT1G24530	-	6	0.330821	0.126911	0.416515	0.250555	0.408073	0.439773	0.329716	0.0854777	0.34846	0.538815	1.04693	0.66951	0.46202	1.47298	0.573889	0.643082	1.37621	0.719211	1.1586	1.23485	1.37146	0.712576	2.0375	1.33841	1.42777	1.47087	1.41344
AT1G24540	CYP86C1	3	0.278322	0.134775	0.0421357	0.177146	0.182739	0.0262337	-0.0990319	0.00622865	-0.0583164	3.84786	4.50217	5.66386	4.15212	4.07013	2.22969	4.79825	2.35674	6.21161	2.06721	1.87065	2.1171	1.88805	5.38121	6.00769	4.85557	2.36296	5.47041
AT1G24570	-	3	0.270519	0.42399	0.10585	0.0127717	0.0320982	0.133962	0.0541777	0.65858	0.43985	3.12693	2.21581	4.49627	1.32231	1.37667	3.39443	4.45157	2.17069	1.71867	1.48565	1.50779	1.60066	1.33508	1.40877	1.37404	1.58967	1.51532	1.43249
AT1G24575	-	3	0.364047	-0.178441	0.180836	-0.0819351	-0.0432361	0.0188808	-0.221501	-0.243775	-0.190245	2.16216	1.75031	2.13095	2.52798	2.55059	2.15365	2.71057	2.48853	2.42133	2.58401	1.62108	2.32155	2.29288	2.40619	2.15789	2.35298	2.21081	2.32182
AT1G24577	-	6	1.74164	1.95481	1.72376	1.5308	0.778068	1.38236	0.210836	0.660324	0.640551	-0.448956	-0.456351	0.000901386	-0.416817	0.355376	-0.168992	-0.341565	-0.0612194	-0.125514	1.3289	1.50853	1.88128	1.27592	1.74873	1.2998	-0.130729	0.599105	0.515037
AT1G24600	-	1	2.02366	1.81663	1.15397	1.64412	1.40826	1.70876	1.80175	1.59795	1.42645	-1.55746	-1.80967	-1.41585	-1.58129	-1.59408	-1.63686	-1.49914	-1.89679	-2.35712	0.446593	-0.0643425	-0.303136	0.0221495	-0.278943	-0.0321828	0.137815	-0.381093	-0.947333
AT1G24610	-	7	-0.0424182	-0.194088	0.4256	-0.221032	0.0391032	1.15108	-0.375674	-0.111066	-0.273373	-0.0334547	0.182443	-0.369954	0.147564	0.108226	-0.0444036	0.263323	0.204387	0.217972	-0.0758729	-0.0116444	0.0556459	-0.073468	0.147329	-0.00434408	-0.112351	0.0933209	-0.0554011
AT1G24620	CML25	3	0.0616926	0.38868	-0.0434813	0.119395	0.345437	0	0.187416	0.132121	0.225503	3.25833	5.08676	3.74382	3.53753	5.6278	3.13172	3.59016	3.90354	4.99428	3.32002	3.30037	3.70034	3.65692	4.00678	3.13172	3.77757	4.03566	3.21733
AT1G24625	ZFP7	5	-0.511456	-0.241836	-1.45958	-0.633198	-1.82022	-2.38925	-0.53383	-0.538558	-0.293377	-0.257959	-0.405926	1.32616	-0.237841	1.97582	0.460585	0.201012	0.312085	0.0373199	-1.42423	-1.30037	-0.122776	-1.80379	0.0572054	-0.503673	-0.332819	-0.226473	-0.256057
AT1G24686	-	3	0	0.0975467	0	0	0.106104	-0.0739436	0.104013	0.54801	0	2.54624	3.17698	2.82267	3.18299	3.32854	3.32471	3.19211	3.71725	3.26284	2.54624	3.27452	2.82267	3.18299	3.43464	3.25077	3.29612	2.91435	3.26284
AT1G25211	-	4	0.146854	0.346317	0.105472	-0.507102	-0.000792782	-0.0556606	-0.114935	0.611085	-0.452341	-0.737739	-0.263549	-1.21831	-0.379909	-0.734003	-0.572694	-0.455988	-1.03998	-0.0299612	-0.590886	0.0827686	-1.1301	-0.887011	-0.734796	-0.628355	-0.570923	-0.330701	-0.482302
AT1G25220	ASB1	8	-0.241662	-0.351375	-0.125716	-0.0447332	-0.062516	-0.171865	-0.21929	-0.323206	-0.401897	0.636135	1.20147	0.480559	0.604927	0.548777	1.13567	1.05702	1.47489	1.45375	0.394473	0.619608	0.354843	0.560194	0.486261	1.00316	0.645947	1.11942	1.04261
AT1G25230	PAP4	3	0.459287	0.50844	0.776688	0.760787	0.447322	0.680004	1.19835	1.22162	1.01288	2.51961	2.17011	2.53189	2.38481	2.40366	2.33965	2.00701	2.05003	2.25696	2.99485	2.76273	3.32322	3.27336	2.93129	3.16305	3.19419	3.26383	3.26356
AT1G25240	-	3	0.028327	-0.0369619	0.0143531	-0.0428237	-0.0314898	0.000317767	0.0586137	0	-0.0678126	2.57755	3.01972	3.16874	7.75315	3.14454	7.76402	2.92751	3.70778	4.50176	2.60587	2.98276	3.18309	3.44612	3.11305	7.79664	2.98612	3.70778	4.43395
AT1G25250	IDD16	8	-0.13755	-0.0553215	0.0529303	-0.123886	-0.207733	-0.267786	0.0726507	0.0607491	-0.42081	0.545784	0.589534	1.00306	0.343214	1.34336	1.07066	0.453414	0.794574	1.42523	0.408235	0.534213	1.06845	0.219328	0.95978	0.67347	0.526065	0.855323	0.514786
AT1G25275	-	4	-0.281296	-0.3306	0.053582	-0.21901	-0.486609	-0.746537	-0.357758	-0.418407	-0.0969694	-0.528022	-0.755212	-0.702126	-0.651767	-0.725589	-0.521165	-0.626589	-0.51448	-0.435097	-0.809318	-1.08581	-0.648544	-0.870777	-1.08927	-1.11086	-0.984347	-0.932888	-0.532067
AT1G25330	BHLH75	3	2.22484	2.41312	1.00898	1.86345	3.98724	2.27013	2.04352	2.61934	3.14589	3.14452	3.33318	3.83043	3.64901	3.00512	2.99801	3.18729	2.74817	2.72171	4.98392	5.22741	4.18793	4.89492	6.98721	4.86158	4.77739	5.06767	5.86105
AT1G25340	MYB116	3	-0.0407247	0.21826	0.0890532	-0.170611	-0.0249005	-0.245373	0.294312	0.209097	0.321378	1.89107	1.66533	2.83665	1.66097	2.31869	2.69734	2.4504	2.26366	2.27223	0.998699	2.30161	2.63865	1.49036	2.45859	1.45015	3.70436	2.86014	1.28182
AT1G25370	-	3	-0.306984	0.00333984	-0.13675	-0.120175	0.175254	-0.504997	0.161965	0.492646	0.0143008	1.48833	1.26237	1.50709	1.27596	1.44869	1.37991	1.13548	1.36838	1.28325	1.08609	1.31557	1.28212	1.24021	1.65937	0.592167	1.34392	1.98364	1.45738
AT1G25400	-	3	0.264544	0.0111434	0.206006	0.169264	0.0626617	-0.510892	0.0843338	0.0850646	0.0853599	1.08418	1.42984	1.56473	1.84859	1.25761	2.43541	1.23581	0.0718125	1.8994	2.09304	1.33767	2.08595	2.07125	1.44854	1.45622	1.59867	0.156877	2.37067
AT1G25425	CLE43	3	0.429693	0.721552	0.246888	0.488075	-0.0432626	-0.199376	0.389416	0.557019	0.673221	0.398823	0.455652	2.37624	1.21237	1.80472	2.63108	1.86485	3.48983	1.14603	0.828516	1.1772	1.34713	2.19553	1.51424	1.8447	2.80226	3.53692	1.53813
AT1G25440	COL16	1	1.0743	1.10893	0.667381	0.737619	1.01978	1.01295	1.32415	0.819397	0.644174	-0.320824	-0.581788	-0.488229	-0.466308	-0.570736	-0.625085	-0.523169	-0.572153	-0.430541	0.778074	0.503789	0.179152	0.271311	0.419502	0.319186	0.746757	0.247243	0.213633
AT1G25450	KCS5	8	0.186942	0.00421136	0.510041	0.393726	-0.586531	-0.107773	0.218791	0.306894	0.249985	0.647855	0.601911	0.564215	0.525651	1.5066	0.818243	0.540294	1.09727	1.21329	0.834797	0.606123	1.23453	1.12122	0.663106	0.71047	0.759086	1.45725	1.59459
AT1G25480	ALMT4	8	0.126721	-0.115029	0.133319	0.178345	-0.0278602	-0.0858926	-0.168372	0.490651	0.342083	0.0520519	0.201643	1.16338	0.348735	0.41571	0.255527	0.256634	-0.0380641	0.106488	0.178773	0.0866137	1.10816	0.52708	0.387849	0.169634	0.0882618	1.13933	0.448571
AT1G25510	-	1	1.23532	1.01017	1.27175	1.25936	0.506731	1.13251	1.11208	0.808757	0.0955211	-0.921217	-0.905554	-1.1187	-1.09815	-0.603224	-1.08866	-1.06896	-1.00172	-1.18117	0.356789	0.0864663	0.171454	0.0651607	-0.0964935	0.0972744	0.0546214	-0.192967	-1.08565
AT1G25520	-	6	0.55002	0.260803	0.289115	0.577103	0.131221	0.328407	0.545036	0.583305	0.611082	0.692935	0.714561	1.05318	0.766669	1.13063	0.787136	0.56178	1.01156	1.19444	1.40721	1.16627	1.26851	1.4265	1.20397	1.34902	1.33223	1.6201	1.83446
AT1G25530	-	9	-0.0427842	-0.180838	0.10695	-0.205503	-1.19225	-0.558729	-0.804114	-1.19511	-1.15819	0.318789	0.335559	0.166206	0.226646	1.1247	0.149869	0.40444	0.358646	0.349341	0.276005	0.154721	0.273156	0.0211438	-0.181655	-0.40886	-0.399675	-0.677502	-0.725475
AT1G25550	-	1	1.29582	1.3298	1.48449	1.68775	0.587526	0.736266	1.31983	1.78954	2.43389	-0.427398	-1.19638	-0.527986	-1.00909	-0.451726	-1.18449	-1.24976	-1.52934	-2.31247	1.03661	-0.121975	1.08738	0.532976	0.135801	-0.464514	-0.119667	0.030619	-0.206188
AT1G25560	TEM1	4	0.0532569	-0.489119	-0.022923	-0.466206	-0.483235	-0.55122	-0.323191	-0.34616	-0.257809	-0.628875	-0.459399	-1.02056	-1.14284	-0.592796	-0.182996	-0.549293	-0.171846	-0.0964063	-0.575619	-1.04453	-1.08555	-1.66478	-1.61903	-0.734216	-1.07929	-0.518006	-0.354215
AT1G25580	NAC008	4	-0.241533	0.0486109	-0.185433	-0.334767	0.175303	-0.0235466	-0.250186	0.0120874	-0.260972	-0.779118	-0.806892	-0.824683	-0.679629	-1.09572	-0.910811	-0.558501	-0.918038	-0.68381	-1.07811	-0.758281	-1.00934	-1.03196	-0.948958	-0.934358	-0.808687	-0.90595	-0.944782
AT1G26090	-	4	0.22446	-0.266351	0.227512	-0.016782	-0.107962	-0.427825	-0.135877	-0.0427	-0.224084	-0.607263	-0.398767	-0.561449	-0.604969	-0.492785	-0.25036	-0.264869	-0.581765	-0.151134	-0.382803	-0.665118	-0.333937	-0.621751	-0.600747	-1.06549	-0.400747	-0.624465	-0.375218
AT1G26130	ALA12	1	0.580907	0.593241	0.416075	0.698565	1.05461	1.03147	1.17349	1.01836	0.480814	-0.62084	-0.610848	-0.376391	-0.819538	-0.656163	-0.570205	-0.760211	-0.667064	-0.588268	-0.0399326	-0.0176067	0.0396849	-0.120973	0.0705924	0.0829879	0.104466	0.118418	-0.107454
AT1G26190	-	4	-0.176859	-0.232279	-0.0838972	-0.128429	-0.127364	0.025797	-0.0976106	-0.173928	-0.203246	-1.01438	-0.975302	-1.17728	-1.14062	-1.18397	-1.03363	-0.913831	-0.888425	-1.16134	-1.19947	-1.19896	-1.35087	-1.3191	-1.29357	-1.04006	-1.01144	-1.03437	-1.32628
AT1G26208	-	6	0.718657	0.467415	0.233713	0.820262	0.265756	0.763537	0.305357	0.496938	0.376527	0.241973	1.12868	0.389309	0.0281452	0.639772	0.130579	0.431727	1.01753	1.27377	0.96063	0.759142	0.623022	0.848407	0.905528	0.894116	0.737084	1.0827	1.04559
AT1G26210	ATSOFL1	8	-0.0323288	-0.111803	0.0825504	0.349985	-0.166915	0.288368	-0.44896	-0.0665646	0.0879801	0.2649	1.09708	0.324512	0.208833	1.38491	0.21341	0.648568	0.874087	0.927575	0.232571	0.687026	0.407063	0.558819	0.386535	0.501779	0.199609	1.01064	1.60822
AT1G26218	-	6	1.35303	1.36848	0.0878319	0.511195	0.654098	0.45979	0.392044	1.25809	0.80275	0.120615	-0.597221	0.447464	0.124484	0.247222	0.118264	-0.214809	-0.304849	-0.115115	1.4272	1.15903	0.535296	0.635679	1.68338	0.578054	0.177235	1.14687	0.687634
AT1G26260	BHLH76	5	-0.754879	-0.586818	-0.329957	-0.590778	-0.725043	-0.64502	-0.628932	-0.370327	-0.758904	-0.195864	-0.500629	-0.518975	-0.426397	-0.468198	-0.346713	0.0072165	-0.48921	-0.429514	-0.950743	-1.1548	-0.848933	-1.08145	-1.21037	-0.991733	-0.621716	-0.859537	-1.17086
AT1G26290	-	8	-0.477769	-0.522624	-0.283916	-0.266397	0.245061	0.205017	0.0362979	-0.557756	-0.107489	1.67425	1.08698	1.39324	1.32258	0.517922	1.11093	1.33355	1.64236	1.0348	1.10106	0.331431	1.01573	0.788172	0.762983	1.39929	1.39533	0.767568	0.818773
AT1G26310	CAL	5	-0.873376	-0.954632	-0.493086	-0.82921	-1.10001	-1.48739	-0.884492	-0.703914	-0.829711	-0.303285	0.031384	-0.340569	0.103156	0.371918	0.121879	-0.166442	0.187819	-0.071643	-1.02425	-0.923248	-0.833654	-0.726054	-0.653625	-1.25034	-1.04662	-0.516095	-1.10259
AT1G26320	-	3	0.18527	0	0.00354976	0	0.164048	-0.10517	-0.117108	0.0803053	-0.0586061	7.48079	5.02145	4.86046	4.65477	4.89064	5.05898	4.64345	4.93168	4.9445	4.64838	5.02145	4.86401	4.65477	5.05469	4.95381	4.52634	5.01199	4.88589
AT1G26330	-	5	-0.2971	-0.170039	-0.11411	-0.24586	-0.415691	-0.203162	-0.417814	-0.393063	-0.213996	-0.391126	-1.29368	-0.273789	-0.381841	-0.320522	-0.429964	-0.346868	-0.155597	-0.0620916	-1.30925	-1.63024	-1.01292	-1.69029	-1.66935	-1.475	-1.43609	-1.18782	-0.276088
AT1G26340	CB5-A	4	0.112639	-0.279646	0.174407	-0.0388795	-0.606859	-0.492649	-0.467901	-0.185615	-0.519614	-1.05801	-0.747079	-0.936444	-0.891372	-0.531567	-0.745041	-0.905311	-0.690875	-0.382543	-0.945373	-1.02672	-0.762037	-0.930251	-1.03796	-1.09936	-1.26381	-0.876491	-0.902157
AT1G26480	GRF12	3	0.396551	1.10205	2.37801	1.06807	0.770714	1.82009	0.563441	0.218712	0.345839	6.42302	5.176	5.64885	4.86279	5.63252	5.31711	5.79397	7.2989	6.39143	4.94407	5.23028	8.03973	5.36759	5.43716	7.13972	7.20731	5.22654	6.45242
AT1G26500	-	7	-0.00375756	0.0753706	1.5745	-0.647129	0.134738	-0.14689	-0.129978	0.315853	0.206655	-0.179627	0.0350168	-0.313477	0.477995	-0.0826574	-0.0845704	-0.359797	-0.253809	-0.226979	-0.183384	0.110387	0.126119	-0.169134	0.0520803	-0.231461	-0.489775	0.0620443	-0.0203241
AT1G26510	-	7	0.264912	0.684749	0.149908	0.415495	0.193662	0.179378	0.24164	0.572396	0.161751	-0.199988	-0.788254	-0.202002	-0.415495	-2.07989	-0.119128	-0.20884	-0.638765	-0.264537	0.0649246	-0.103505	-0.052094	0	0	0.0602502	0.0328008	-0.0663692	-0.102785
AT1G26530	-	4	0.417226	0.0313625	-0.112252	-0.137416	-0.165057	0.318311	0.0585743	0.0855109	0.102264	-0.846505	-0.458554	-0.678629	-0.724168	-0.670071	-0.710214	-0.874798	-0.338652	-1.03054	-0.429279	-0.427192	-1.02516	-1.12333	-0.835128	-0.391903	-0.816224	-0.253141	-0.752147
AT1G26558	-	3	0.419247	0.134974	0.308285	0.489418	0.197946	0.425699	0.807352	0.339697	2.34504	1.0286	3.11244	2.10029	2.44426	4.18876	2.45183	1.27706	2.36873	1.92484	1.44785	1.3791	1.31331	1.6805	1.96957	1.68845	1.62006	1.73785	4.263
AT1G26560	BGLU40	6	0.542493	0.488264	0.33046	0.441075	0.1281	0.309486	0.534554	0.289552	0.561828	0.463263	0.483469	0.639653	0.463172	0.701423	0.433703	0.243957	0.582241	0.641939	1.22754	1.24151	1.2479	1.16576	1.08106	1.01325	0.778511	1.10252	1.51549
AT1G26570	UGD1	8	0.0747926	0.195687	0.235059	-0.00609149	-0.122454	-0.338103	-0.0526059	0.00506839	0.319879	0.0998434	0.384169	0.167215	0.172588	0.513762	0.320278	0.249173	0.35486	0.489623	0.174636	0.579856	0.402274	0.166497	0.391307	-0.0178244	0.196567	0.359928	1.09921
AT1G26590	-	1	0.407253	0.0509806	0.582244	0.494537	2.33451	0.40984	0.441604	0.398994	0.267478	-0.0839362	0.0977927	-0.00194333	-0.574692	-0.613556	-1.36047	-0.654945	-2.02752	-0.034405	0.323317	0.148773	0.5803	-0.0801551	-0.0816494	-0.265323	-0.21334	-0.158631	0.233073
AT1G26600	CLE9	1	2.18662	1.26819	0.378431	0.627652	0.0693926	0.1394	0.694401	0.35941	-0.100792	-1.54082	-0.728631	-0.601573	-1.40006	-1.05259	-0.665186	-1.36484	-1.1822	-0.505583	0.411708	0.257274	-0.223142	-0.545974	-0.793849	-0.525786	-0.389555	-0.58134	-0.606375
AT1G26610	-	3	0.352199	2.89006	0.250087	1.49083	1.54741	2.11246	2.21092	2.29914	2.2926	2.57511	2.18291	3.13233	2.37287	1.86645	2.2962	1.77193	1.93316	1.79132	3.81969	5.07595	3.82092	3.8563	3.41042	4.40844	3.97095	4.2234	4.07303
AT1G26650	-	8	0.158661	0.318289	-0.0136161	0.333526	0.10111	0.137129	0.127668	-0.239795	0.386616	0.418106	0.412418	0.485984	0.515884	0.494662	0.551068	0.630987	0.799032	0.516185	0.576767	0.730708	0.472368	1.00972	0.595772	0.688198	0.758655	0.559236	1.06136
AT1G26710	-	2	3.37414	4.33966	0.402521	4.27636	4.12932	6.89279	4.33866	4.85124	4.94965	1.29315	-0.141435	2.42022	0.182843	0.459906	-0.220391	-0.00192383	-1.08235	-1.31191	4.46533	4.19822	2.69408	4.4592	4.58922	6.82678	4.33674	3.76889	3.74311
AT1G26720	-	2	3.1561	3.78182	0.476077	3.7105	3.54314	3.21497	4.34429	4.1307	4.0929	0.762963	-0.248549	1.38895	0.144755	0.259303	0.275005	-0.210297	-0.512789	-1.01236	3.91907	3.53327	2.42884	3.85526	3.80244	3.48998	4.13399	3.61791	3.22259
AT1G26730	PHO1-H7	8	0.333232	0.381729	0.294303	0.334356	-0.50856	-0.127524	0.411245	0.139326	-0.211861	0.334354	0.0503328	0.45227	0.360661	0.441968	0.57339	0.170012	0.359132	1.70712	1.20408	0.432062	1.48026	1.01135	-0.0665917	0.445866	0.581257	1.34322	1.33305
AT1G26760	ATXR1	5	-1.0264	-0.816329	-0.687335	-0.737121	-0.551349	-1.22188	-0.517322	-0.621345	-0.826976	-0.411993	-0.0518822	-0.452273	-0.413416	-0.43359	-0.44562	-0.545364	-0.303882	0.191641	-1.25516	-1.04436	-1.39541	-1.15054	-1.13692	-1.62019	-1.06269	-1.04275	-0.635334
AT1G26762	-	6	0.72296	0.439363	0.358466	0.643415	0.625901	0.703078	0.782267	1.75354	2.71059	1.40165	1.2232	0.715536	0.519619	0.258741	0.132949	0.756761	0.277046	1.02238	1.28916	1.88272	1.54989	1.80456	1.39281	1.43992	1.82708	2.03059	3.73242
AT1G26780	MYB117	1	0.75886	0.548325	-0.068124	0.234703	0.680092	0.471238	0.786381	0.6483	1.2817	-0.560013	-0.68147	0.0132489	-0.484344	-0.969635	-1.03179	-1.07692	-1.22974	-1.57438	0.198847	-0.133146	-0.0548751	-0.249642	-0.289543	-0.451564	-0.134052	-0.692451	-0.403361
AT1G26795	-	3	0	0	0	0	0	0	0.313822	0	0	1.28306	1.72494	2.10087	1.33102	2.32286	1.00054	3.42354	2.68906	0.853403	1.28306	1.72494	2.10087	1.33102	2.32286	1.00054	1.77478	2.68906	0.853403
AT1G26800	-	7	0.377088	0.314228	0.293659	0.509618	0.367682	-0.140576	1.19211	-0.193356	0.221123	0.0238921	-0.194933	-0.107015	-0.226924	-1.11905	-0.40342	-0.609952	-0.526043	-1.06614	0.40098	0.119296	0.186644	0.282694	-0.594102	-0.543996	0.249651	-0.719399	-0.74137
AT1G26820	RNS3	3	0.427854	0.232885	0.166594	-0.176985	-0.518706	0.118091	-0.140131	-0.264735	0.282952	2.70999	2.88425	3.04432	3.21468	3.72004	2.89478	2.98494	3.27473	3.37156	3.24034	3.21465	3.20523	2.98838	3.01397	3.10374	2.76354	2.95685	3.89499
AT1G26920	-	3	0.45162	0.504669	0.436424	0.632056	0.279528	0.293269	0.279592	1.14859	1.20754	1.9225	2.0709	2.38316	2.06786	2.27867	2.39717	1.98416	1.90365	2.63704	2.53335	2.65837	2.83533	2.80393	2.63738	2.80783	2.38313	3.04536	3.83902
AT1G26930	-	3	-0.415182	-0.45925	0.134999	0.123604	-0.128887	0.0846664	0.0724975	-0.47199	0.15144	1.81293	2.47476	1.80049	1.84759	2.06393	1.89069	1.87114	2.29078	1.79842	1.24094	1.74712	2.02582	2.03476	1.86172	2.04607	2.01307	1.60629	1.98194
AT1G26945	PRE6	3	0.0198302	0.0281264	0.242307	0.0309407	0.0668034	0.091906	0.346699	0.286267	0.710021	1.696	1.42563	2.15377	1.91572	1.73478	1.76102	1.50913	1.75364	1.27504	1.69743	1.47322	2.31184	1.96046	1.83329	1.91578	1.8891	2.02903	2.03181
AT1G27000	-	8	0.283796	0.260406	0.241787	0.467913	0.284152	0.276778	0.304868	0.243934	0.70405	0.428267	0.266434	0.731275	0.43227	0.520174	0.253999	0.389741	0.516218	0.0385631	0.712063	0.52684	1.06016	1.03336	0.804326	0.530778	0.694609	0.760152	0.742613
AT1G27020	-	5	-1.4109	-1.25734	-1.45407	-1.25695	-1.53093	-1.90152	-1.96342	-2.52513	-1.29524	-0.132191	0.0932001	-0.211775	-0.075002	0.0373195	-0.237872	0.286489	-0.016003	-0.143199	-1.46862	-0.813078	-1.74572	-1.24956	-1.37037	-2.37745	-1.14895	-2.56802	-1.61439
AT1G27030	-	5	-0.855753	-0.666849	-0.555463	-1.25734	-0.868787	-0.966617	-0.813863	-1.05961	-1.0293	-0.565859	-0.556428	-0.882539	-0.64711	-0.727781	-0.386775	-0.470215	-0.234142	-0.593919	-1.43499	-1.18742	-1.47753	-1.83587	-1.57198	-1.31118	-1.23787	-1.2109	-1.63203
AT1G27040	NPF4.5	3	0.246411	-0.0198366	0.0855589	0.25472	0.0736384	0.21665	0.0665745	0.0207086	0.234474	3.67828	1.41415	1.42589	3.30389	4.65766	1.45436	1.74345	1.74585	3.30187	1.77702	1.39431	1.51145	1.83027	1.59665	1.67102	5.19804	1.76656	1.71276
AT1G27045	ATHB-54	2	2.63309	2.40927	1.25466	3.14729	2.38591	2.24163	2.82095	4.05934	3.08901	1.9901	1.79721	2.45857	2.09662	2.10718	2.0598	1.62149	1.75558	2.23086	4.62987	4.21074	3.72275	5.24259	4.48786	4.30221	4.43154	5.80787	5.3123
AT1G27110	-	1	1.48155	0.712854	0.618751	0.453456	0.407616	0.162114	0.301932	0.42003	0.133702	-2.02786	-2.03081	-1.58546	-1.24861	-1.17798	-0.323037	-1.60517	-0.117996	-0.21038	-0.186332	-0.0617996	0.0849528	-0.0255744	-0.114487	-0.160923	-0.306524	0.302034	-0.0766784
AT1G27120	B3GALT17	1	0.689718	0.595042	0.64708	0.40231	0.397792	0.772855	0.355694	0.035066	-0.102413	-1.42552	-1.27953	-1.29548	-1.35804	-1.51479	-1.41782	-0.64443	-1.03123	-0.657754	-0.400602	-0.360237	-0.397479	-1.02104	-1.06947	-0.317884	-0.288735	-0.682428	-0.760167
AT1G27170	-	9	-0.110701	0.0556019	0.137137	-0.00536837	0.128346	-0.123194	0.0509202	-0.056768	-0.223885	-0.256316	-0.330817	-1.03863	-0.35996	-0.307982	-0.155205	-0.0385988	-0.367653	-0.30457	-0.367018	-0.275215	-0.196715	-0.365329	-0.179636	-0.278399	0.0123214	-0.424421	-1.34424
AT1G27240	-	1	2.47584	2.56778	3.86124	3.00065	2.2595	2.14515	3.15661	5.45913	1.7653	-2.3573	-2.56778	-2.64972	-3.21294	-2.2595	-2.23882	-2.90804	-1.98332	-2.10621	0.118536	0	-0.273687	0.57919	0	-0.0936627	0.248572	-0.0692716	-0.340908
AT1G27260	-	1	1.76474	0.705737	1.27733	1.26259	-0.281026	-0.236655	0.808997	-0.229	-0.0816426	-2.1979	-2.02302	-2.06086	-2.0667	-1.43204	-1.07879	-2.83219	-1.48518	-0.845895	-0.43316	-1.31728	-0.783527	-0.804105	-1.71306	-1.31544	-0.683487	-1.71418	-0.927537
AT1G27270	-	1	2.3058	2.41648	1.77975	0.855367	0.34069	-0.0752091	0.886766	0.590015	0.0231906	-2.89018	-2.9452	-2.79434	-2.78806	-2.45463	-1.65097	-2.55536	-2.6534	-1.37582	-1.55682	-1.39744	-1.16077	-1.9327	-2.11394	-1.72618	-1.66859	-2.06339	-1.35263
AT1G27285	-	1	0.375024	1.30374	0.319614	0.56687	0.576843	1.12017	1.22558	1.34276	1.19403	-0.276608	-0.345126	-0.294071	-0.2853	-1.56416	-1.35605	-0.468305	-1.31738	-1.57868	0.0984166	0.176407	0.0255429	0.28157	0.00138187	0.0654742	0.146561	-0.0708831	0.314853
AT1G27290	-	6	1.15826	1.29658	0.686588	1.14339	1.01102	0.94327	1.14033	1.00476	1.04674	0.279436	0.0390345	0.552339	0.225944	0.298622	0.224875	0.374953	0.0818881	0.125291	1.58998	1.463	1.39141	1.53126	1.43073	1.3572	1.67804	1.24872	1.25086
AT1G27360	SPL11	6	0.258531	0.662232	0.17146	0.428167	0.510632	0.309715	0.520868	0.425479	0.184996	0.579296	0.694328	0.409375	0.721302	0.62922	0.744292	0.551089	0.593026	0.709176	0.837828	1.61081	0.580835	1.29594	1.3726	1.30189	1.28453	1.22696	1.02907
AT1G27380	RIC2	8	-0.180725	0.973155	0.0927062	0.566998	-0.119725	1.42119	0.501599	-0.111884	0.26692	1.5011	-0.0947601	0.298489	0.0339368	1.37875	0.0880186	-0.162247	1.6535	0.529118	0.548429	0.878395	1.22747	0.600934	0.639959	1.66501	0.339353	0.511097	1.48497
AT1G27440	IRX10	8	0.240538	0.341593	-0.0594514	-0.0355855	0.0703478	-0.214359	-0.312851	0.375515	0.247422	0.259391	0.506585	1.06593	0.500016	1.4427	0.265301	0.470765	0.242555	0.248302	0.499929	1.4485	0.510204	0.464431	1.21359	0.0509421	0.157915	0.61807	0.495723
AT1G27480	LCAT1	7	1.00725	0.772439	0.678483	0.738447	0.609951	0.458347	0.848644	0.598633	0.409615	0.110913	-0.0131701	-0.174347	-0.173929	-0.062038	-0.117305	-0.204142	-0.30413	-0.25096	1.24551	0.759268	0.504136	0.564518	0.547913	0.341042	0.644502	0.294504	0.158656
AT1G27620	-	5	-0.0689355	-0.0259166	-0.115426	-1.9173	-1.39153	-0.252193	-0.138869	-1.638	-1.19936	0.345434	-0.11128	0.0978758	0.286686	0.210198	-0.00328644	-0.0888527	0.0822555	0.24923	0.276498	-0.137197	-0.01755	-0.260451	-0.00837425	-0.255479	-0.227722	-0.29678	-0.398675
AT1G27660	BHLH110	9	0.00482719	-0.593977	0.0600593	0.0357831	-0.247899	-0.406571	-0.335317	-0.355216	-0.0437897	-0.363828	-0.646898	-0.308135	-0.53403	-0.144839	-0.118112	0.0188999	-0.184901	-0.301506	-0.359001	-1.11313	-0.248076	-0.498246	-0.392738	-0.524683	-0.316417	-0.540117	-0.345295
AT1G27670	-	5	-2.93509	-1.46119	-0.420779	-2.26141	-2.9685	-3.24314	-1.34779	-1.55497	-2.52737	-0.253989	-0.0857492	-1.01559	-0.458639	-0.280799	-0.268324	-0.181215	0	-0.391979	-1.32334	-1.54694	-1.43637	-1.37098	-1.44597	-1.65964	-1.529	-1.55497	-1.59417
AT1G27710	-	4	0.0514453	-1.25985	-0.334308	-0.699952	-1.47344	-2.26197	-1.05638	-2.40497	-3.16397	-9.18238	-7.15326	-9.42056	-8.83336	-8.91178	-7.95855	-8.676	-7.77999	-7.23214	-9.14322	-8.4062	-9.81528	-9.57139	-10.3839	-10.2166	-9.74148	-10.1925	-10.3979
AT1G27730	ZAT10	4	0.411705	-0.548114	0.009293	0.465561	0.360076	-0.272552	1.38312	-0.501566	1.29579	-1.07373	-1.01195	-0.147288	-1.124	-1.23254	-0.784765	-0.429883	-0.117954	-0.552565	-0.427375	-1.83533	-0.137995	-0.295661	-0.555744	-1.17719	0.309068	-0.61952	0.209209
AT1G27770	ACA1	4	-0.305489	-0.251307	-0.237879	-0.435086	-0.380824	-0.602116	-0.389028	-0.236393	-0.334995	-0.338717	-0.186142	-0.25737	-0.455646	-0.279612	-0.547226	-0.346809	-0.157529	-0.187106	-0.644206	-0.43745	-0.495249	-0.890731	-0.660436	-1.13739	-0.735837	-0.393922	-0.5221
AT1G27860	-	2	1.85126	2.18247	2.49997	1.68573	5.6114	2.17392	2.19638	2.69079	3.35538	-0.705682	-2.06443	-1.3231	-0.708161	-2.41355	-2.15227	-1.04327	-1.69399	-1.93524	1.14558	0.873638	0.494601	0.977573	0.634944	0.827729	1.15311	1.36751	0.667218
AT1G27880	RECQL5	9	-0.509297	-0.423053	-0.0794957	-0.0733626	-0.4444	-0.0908423	-0.647284	-0.344415	-0.311871	-0.167453	-0.131454	-0.251419	-0.447277	-0.237538	-0.545565	-0.0942756	-0.0596808	-0.36291	-0.67675	-0.554508	-0.330915	-0.520639	-0.681937	-0.636408	-0.74156	-0.404096	-1.05889
AT1G27920	MAP65-8	3	-0.287546	0.336383	0.116838	-0.647294	-0.310734	-0.181706	-0.151118	-0.391333	0.000524662	1.81839	1.277	1.40164	1.86356	1.74161	1.7136	1.80025	1.78217	1.00402	1.75191	1.88798	1.24069	1.30258	1.44931	1.09789	1.54355	1.40812	1.00454
AT1G27921	-	8	-0.753483	0.413818	-0.80547	-0.384513	0.371771	-0.347323	0.00723969	-0.43134	-0.636189	1.35973	1.72229	2.59803	1.92471	2.62346	-0.0123658	1.30337	-0.0186195	1.53239	1.85147	1.73641	1.87707	-0.642413	2.60236	-0.359689	-0.217018	-0.449959	1.36796
AT1G27940	ABCB13	7	0.456757	0.283778	0.322748	0.0458259	-0.120075	-0.0968812	0.344586	0.116593	-0.0198858	0.0153203	-0.00936478	-0.0637477	0.151809	0.353699	0.254269	0.145546	-0.0801599	0.135107	0.472077	0.274413	0.259	0.197635	0.233624	0.157388	1.61182	0.0364335	0.115221
AT1G28070	-	4	-0.271519	-0.332649	-0.326128	-0.563043	-0.261905	-0.262762	-0.525563	-0.292596	-0.560803	-0.825637	-0.558612	-0.859281	-0.683494	-0.51315	-0.914818	-0.604187	-0.72894	-0.633829	-1.08108	-0.891261	-1.06621	-1.24654	-0.775054	-1.09013	-1.02522	-1.02154	-1.01567
AT1G28130	GH3.17	3	-0.61569	-0.159241	-0.20603	-1.27193	-1.16089	-1.02987	-0.481379	-0.351046	-0.375633	1.75472	1.68236	2.12631	2.56856	2.19136	2.16983	1.70125	1.99984	1.63623	0.465296	1.28325	1.70093	1.2935	1.02539	1.14094	1.27223	1.31275	1.18877
AT1G28190	-	5	-1.06257	-1.25018	-0.716033	-1.23514	-0.80252	-1.1244	-0.900564	-1.24719	-1.23152	-0.143407	0.310122	-0.189729	-0.3898	-0.0434446	0.0967496	-0.320491	0.115289	0.136075	-1.13283	-0.833257	-0.905762	-1.57414	-0.845964	-0.986019	-1.16121	-0.961348	-1.03642
AT1G28230	PUP1	6	1.42431	1.41308	0.48486	1.85654	0.795477	1.10915	1.49022	1.01915	1.28356	0.58216	0.606017	1.18722	0.64309	0.765116	0.647383	0.72244	0.739201	0.621439	2.04708	2.15012	1.64517	2.58202	1.6696	1.92937	2.3665	1.95033	2.15773
AT1G28240	-	8	0.322961	-0.146397	0.457474	0.441316	-0.018069	-0.0165501	0.0450004	0.230768	0.322531	0.487587	0.651447	1.05932	0.618955	1.05444	0.455849	0.402893	0.668372	0.323345	1.04102	0.50505	1.60086	1.35958	1.03873	0.439299	0.447893	1.22534	0.645876
AT1G28270	RALFL4	3	0.423155	-0.180525	-0.108258	-0.509815	0.0436361	-0.264415	0.012281	0.258432	-0.188309	7.87159	9.32088	9.85457	9.83939	9.29903	8.54254	8.85997	8.73741	10.1394	9.52884	10.133	9.27525	7.81999	9.31754	7.96492	8.8924	9.78303	9.45041
AT1G28290	AGP31	5	-0.630276	-0.523346	-0.448803	-0.529254	-0.405589	-0.315351	-0.535737	-0.616417	-0.553869	-0.52769	-0.538567	-0.818728	-0.616002	-0.73081	-0.710112	-0.526689	-0.549875	-0.701865	-1.07286	-1.06191	-1.203	-1.05879	-1.00901	-1.02546	-1.06243	-1.0223	-1.15989
AT1G28330	DYL1	4	0.21259	0.359219	0.144051	0.336324	0.428251	0.577007	0.67786	-0.18253	-0.165507	-0.607888	-1.04636	-0.67457	-0.762704	-1.00359	-0.69281	-0.44224	-1.06422	-1.37487	-0.395297	-0.687139	-0.530519	-0.426381	-0.694595	-0.115803	0.23562	-1.08268	-1.48964
AT1G28360	ERF12	5	-1.01413	-1.25139	-0.361329	-0.952453	-0.803373	-1.18022	-1.36797	-1.1285	-0.936081	-1.78942	-1.88333	-2.32693	-2.281	-1.84133	-2.04783	-1.65723	-2.12125	-2.23919	-2.79638	-3.12974	-2.62235	-3.06249	-2.70204	-3.22541	-3.03514	-3.25694	-3.08858
AT1G28375	-	2	1.94579	1.41112	0.977793	1.74283	0.920088	0.974441	1.59222	1.39022	1.7332	-0.457468	-0.437783	0.175281	-0.459447	-0.00634664	0.00289228	-0.633042	-0.503069	-0.876071	1.60297	1.05349	1.26201	1.39695	1.0462	1.13125	1.0424	1.02851	0.764372
AT1G28380	NSL1	4	0.607723	0.13188	0.45281	0.471384	-0.0428365	0.0539776	0.250434	-0.212671	-0.0466106	-1.63572	-1.47629	-1.4055	-1.71124	-1.48248	-1.2447	-1.21708	-1.29548	-1.39678	-0.984073	-1.34619	-0.978017	-1.13881	-1.50999	-1.15125	-0.966876	-1.52951	-1.41474
AT1G28390	-	4	-0.132558	-0.409657	0.00847249	-0.129056	-0.294835	-0.107586	0.0277405	-0.21535	-0.44987	-0.373138	-1.42575	-0.271013	-0.306651	-0.329455	-0.582516	-0.756627	-0.19257	-0.256825	-0.505697	-1.65965	-0.26254	-0.435707	-0.62429	-0.690102	-0.728887	-0.40792	-0.706695
AT1G28430	CYP705A24	3	0.0706747	0.267146	-0.10527	0.263627	0.0205356	-0.0342335	0.815586	0.572663	1.1036	4.45501	6.36393	4.71427	7.41059	4.63573	6.67733	4.81967	5.90445	4.01569	4.52568	4.47946	7.46939	4.68116	4.65627	4.15505	6.8662	4.58295	4.21717
AT1G28440	HSL1	9	0.392977	-0.121094	0.224136	-0.291674	-0.212516	0.0341449	0.185876	0.79831	-0.402696	-0.47806	-0.602383	-0.451249	-0.631401	0.00582302	-0.540529	-0.511972	-0.702648	-0.14078	-0.0850835	-0.723477	-0.227113	-1.00027	-0.206693	-0.506384	-0.326096	0.095662	-0.543476
AT1G28470	NAC010	2	3.11816	4.45621	2.82792	4.23867	3.97349	2.77859	3.33861	3.55991	2.19118	0.173552	-0.686933	-0.410422	-0.151304	0.0861648	-0.39827	0.117436	-0.198834	-0.856484	3.49071	3.7501	2.50552	4.15217	4.17376	2.38505	3.58888	3.48553	1.19092
AT1G28480	GRXC9	8	-0.149141	-0.638413	-0.137749	-0.224373	-0.344231	-0.183256	0.415836	-0.266074	0.630764	0.224702	0.582675	0.27829	-0.0139673	0.862487	0.173431	0.0108977	1.27852	-0.571066	0.0755617	-0.0557382	0.140541	-0.23834	0.518256	-0.00982473	0.426733	2.71723	0.059698
AT1G28550	RABA1I	3	0.204734	0.171742	-0.045198	0.316811	0.0686975	0.285699	0.519502	0.619826	-0.254333	2.81735	3.09564	3.24185	4.08404	3.01056	3.27969	2.93385	3.32691	2.98552	3.02208	3.33394	3.19666	3.46677	3.07926	3.56539	3.45336	3.49945	3.32529
AT1G28560	SRD2	7	1.00977	0.0835756	0.174268	0.576193	0.263047	0.205485	-0.222957	0.0118418	0.282733	-0.419198	-0.164326	-0.174737	-0.5411	-0.124351	-0.272713	-0.0298306	-0.320064	-0.464027	0.218959	-0.0807503	-0.000468078	0.0350927	0.138697	-0.0672287	-0.252787	-0.308223	-0.181293
AT1G28570	-	6	0.871361	1.17358	0.50677	0.550234	0.488623	0.510762	1.04448	0.748611	0.23309	0.24808	0.192543	0.162312	0.318992	0.232272	0.311443	0.40554	0.156226	0.332085	1.30861	1.51092	0.669082	1.04411	0.720895	1.04766	1.58915	1.13145	0.565175
AT1G28580	-	6	0.536212	0.628679	0.215144	0.401349	0.437962	0.273586	0.66788	0.60415	0.390643	0.787581	0.554234	1.04236	0.718025	0.666617	0.769621	0.583577	0.618803	0.735088	1.50587	1.37394	1.21641	1.29683	1.31027	1.26663	1.49173	1.43696	1.29816
AT1G28600	-	6	1.92211	1.74202	0.441651	1.42461	0.432475	1.15175	1.58137	2.38575	1.04784	-0.426922	-0.140417	1.10455	-0.493278	0.210005	0.0188407	-0.534938	-0.417734	-0.456962	1.50127	1.74103	1.80982	0.488116	1.03287	1.29804	0.528255	1.99581	0.0132892
AT1G28660	-	8	-0.42994	-0.238181	-0.409941	-0.37163	-0.0756592	-0.463894	-1.88587	-0.156454	-0.407659	0.270506	2.40719	1.89827	0.551045	0.526027	0.695475	2.28734	0.760522	0.583359	-0.159434	0.372701	0.125328	0.179415	0.450368	0.231581	0.130593	0.604068	0.175699
AT1G28695	-	1	1.76207	0.79264	0.53235	1.09904	0.624747	0.583293	0.637641	0.503213	0.0918589	-3.1695	-3.60287	-3.46475	-3.28166	-2.76706	-3.27145	-3.10215	-4.36123	-3.73142	-1.40123	-2.72381	-2.90163	-2.18489	-2.25242	-2.74242	-2.27455	-3.70206	-3.48327
AT1G28700	-	2	4.02707	4.35235	2.05931	4.27401	4.36919	4.37394	4.55482	4.77492	6.30514	-1.18789	-1.6292	-0.771897	-1.51602	-1.54481	-1.57931	-2.17359	-2.4409	-2.7861	2.75924	2.74611	1.31239	2.71944	2.87808	2.75776	2.47623	2.4104	3.51996
AT1G28710	-	1	1.3839	0.89418	0.449916	1.0042	0.723419	1.02224	0.928495	1.17288	1.11921	-1.48106	-1.22541	-1.21968	-1.33086	-1.47722	-1.30877	-1.39988	-1.68678	-1.18174	-0.134913	-0.394411	-0.838785	-0.408663	-0.793494	-0.417792	-0.53967	-0.617773	-0.148786
AT1G28960	NUDT15	8	0.160577	0.340746	0.270386	0.175222	0.345601	0.270201	0.510077	0.340031	0.118445	0.608793	0.613291	0.346026	0.396484	0.468869	0.511993	0.278138	0.413762	0.601242	0.76937	1.1851	0.616411	0.571706	1.07771	1.09561	1.0447	0.753793	0.719687
AT1G29010	-	3	0.697696	1.17344	0.820566	0.812241	0.637748	1.30129	1.03697	0.861633	0.792978	3.49203	2.51951	2.77631	2.81594	4.19792	1.76596	3.49186	2.51152	3.05234	2.44738	2.90872	2.2775	4.33532	2.47348	2.65112	2.70451	2.73215	2.73075
AT1G29050	TBL38	2	2.20752	2.16458	1.51139	2.08953	2.37077	1.75572	2.33898	1.62744	1.85739	0.0138711	0.0912368	-0.172071	-0.164965	-0.467265	0.263499	-0.161535	0.455575	0.403216	2.18403	2.23231	1.37923	1.87915	1.8341	2.08104	2.14159	2.11488	2.24201
AT1G29071	SNOR105	5	-0.755932	-0.738323	-0.655114	-1.42498	-0.73499	-0.49549	-0.636277	-0.726272	-1.80631	-0.108865	0.279729	0.100774	0.248971	0.138965	0.191925	0.134246	0.453096	1.01963	-0.864797	-1.00808	-1.46044	-0.725319	-0.596026	-0.303565	-0.502031	-0.273176	-0.108302
AT1G29090	-	6	1.01937	1.36315	0.301637	0.913005	0.774188	1.23715	0.81003	1.12085	1.77774	0.38052	0.530387	1.57469	0.306086	1.39101	1.31357	1.5365	1.13419	0.0319534	1.39989	1.89354	2.1525	1.21909	1.47382	2.0381	1.55015	1.68347	1.80969
AT1G29120	-	8	0.39769	0.0866531	0.247717	0.194381	-0.024191	-0.178033	0.309896	0.152052	0.310504	1.18015	0.472162	0.623532	0.318064	1.20004	1.04283	0.331014	0.352503	0.644584	1.66417	0.558815	1.15953	0.512445	1.13222	0.528455	0.64091	0.504555	1.55056
AT1G29140	-	3	0.0288213	-0.186404	0.0919959	-0.165005	0.25428	-2.28782	-1.17202	0.160456	0.105689	9.76377	8.30269	9.57948	8.20301	9.8591	10.2929	10.7127	9.36731	7.92768	9.83139	11.1801	10.478	10.3862	11.1144	8.00213	7.71712	9.8828	8.03336
AT1G29160	DOF1.5	7	0.202396	-0.309679	0.0128014	-0.228759	0.237163	-0.30375	-0.163699	0.39049	-0.262483	0.0783966	-0.175228	0.337213	0.126277	0.471522	0.144917	0.28873	0.0775779	0.337653	0.280793	-0.484908	0.350015	-0.102483	1.1157	-0.158832	0.125032	0.468068	0.0751697
AT1G29195	-	3	0.593313	1.05385	0.463889	0.540566	0.420791	0.173018	1.06506	0.212436	-0.546714	0.312427	0.390635	1.20227	1.11201	0.889232	1.43822	1.09458	1.78265	1.92964	1.39466	1.60094	1.69861	1.96821	1.54327	1.66953	2.15075	1.92611	1.31218
AT1G29200	-	3	0.617803	0.603355	0.242186	0.550376	0.271508	0.420475	0.43574	0.423842	0.564459	1.41191	1.96681	1.55667	1.80382	1.88529	1.5943	1.68488	1.84067	1.25392	1.65453	2.36234	2.18784	1.80438	2.37362	2.54303	2.41634	2.43786	1.35471
AT1G29230	CIPK18	3	-0.0675851	0.111119	0.0267883	-0.105583	0.151636	0.111458	0.344304	0.371054	-0.0729465	1.82003	4.24393	5.09452	6.37446	3.43161	4.9237	3.66417	3.85235	6.01777	1.75244	1.96634	4.73388	1.93603	4.8443	2.2799	2.29198	2.35046	5.65559
AT1G29240	-	4	-0.470933	-0.332919	0.0175403	-0.381458	-0.392377	-0.172844	-0.524516	-0.280514	-0.369051	-0.167362	-0.268821	-0.78575	-0.276817	-0.279722	-0.332896	-0.338575	-0.381446	0.00961996	-0.638294	-0.60174	-1.03651	-0.658275	-0.672099	-0.50574	-0.863091	-0.66196	-0.359431
AT1G29270	-	4	1.75692	0.129714	0.443687	0.704743	0.136093	0.000323134	0.329386	-0.0832985	-1.10772	-3.7041	-2.49114	-4.25503	-3.47625	-2.61297	-2.17805	-2.67912	-2.444	-2.76357	-1.9399	-2.36142	-4.1218	-2.84309	-2.47688	-2.17772	-2.34973	-2.5273	-3.87913
AT1G29300	UNE1	9	-0.311498	-0.637997	-0.0595501	-0.303961	-0.341713	-1.31846	-0.462435	-0.268162	-0.441854	-0.243211	-0.244009	-0.0309775	-0.151044	-0.138771	-0.0226116	-0.149587	-0.00614968	-0.158301	-0.554709	-1.27993	-0.0905276	-0.455005	-0.480484	-0.732548	-0.612022	-0.274311	-0.600155
AT1G29395	COR413IM1	2	1.70762	1.78845	1.15543	1.68832	1.62875	1.87179	1.90702	1.59124	1.42489	0.613355	0.595522	0.786661	0.563832	0.630442	0.408551	0.399494	0.3335	0.373431	2.45805	2.50123	2.08816	2.36492	2.39545	2.39398	2.42012	2.07003	1.88231
AT1G29430	SAUR62	3	2.51807	0.719802	0.786438	0.406962	0.629833	1.57678	1.33459	1.6656	0.669071	0.670042	1.22946	0.667506	1.34383	1.23828	1.31733	1.04098	1.00859	1.67928	3.38369	2.19539	1.83709	1.79223	1.99266	2.89692	2.36291	2.66624	2.63087
AT1G29440	SAUR63	6	0.536998	0.318582	0.70447	1.59401	1.04826	0.466277	0.622715	1.60036	0.402978	1.36125	1.02509	0.250417	0.290675	0.410563	1.01566	0.250943	1.0584	1.15612	2.06018	1.50019	1.17992	1.94003	1.66883	1.63596	1.13632	2.65154	1.76179
AT1G29450	SAUR64	3	1.33456	0.563813	0.0981653	0.920108	0.801741	0.728946	1.021	0.946987	0.431017	1.97037	3.02665	3.02253	3.0207	2.78075	2.31543	2.18926	1.65568	2.7484	4.97005	3.97632	3.10834	4.89791	3.63512	2.79188	2.96166	2.16913	3.96124
AT1G29460	SAUR65	2	1.89306	2.5651	1.60181	0.769222	4.08314	2.15346	2.68411	2.30163	3.35637	1.06153	0.227217	1.65454	2.07064	1.36662	1.31942	1.13488	1.38603	0.255995	5.22873	2.96814	3.26433	3.46716	5.44332	3.46813	3.80795	3.67859	3.75019
AT1G29465	-	6	0.667482	0.817548	0.572686	0.681713	1.12225	0.783157	0.808099	0.84803	1.00492	0.401811	0.353175	0.224729	0.301503	0.109862	0.057674	0.17434	0.19282	0.164559	1.26621	1.33304	0.797415	1.18516	1.36677	1.05504	1.28652	1.27126	1.19317
AT1G29500	SAUR66	3	0.109469	0.195375	0.0298925	0.385137	0.656892	0.146293	-0.360078	0.207535	0.472923	1.34216	1.08661	1.59708	1.65999	1.44959	1.78018	1.75216	1.62944	1.8288	1.42577	1.31386	1.57811	2.10358	2.19835	1.98205	1.40944	1.84588	2.35025
AT1G29510	SAUR67	3	0.615377	0.700619	0.686031	0.531167	0.259043	-0.0149973	0.542776	1.28629	0.592672	1.48521	1.44692	1.6027	1.34051	1.75197	1.66909	1.18601	1.11225	1.83219	2.37353	2.29307	2.54978	1.97962	2.01738	1.68464	1.77216	2.39025	2.60555
AT1G29520	-	6	0.426818	0.0403891	-0.0670778	0.601873	0.648246	0.716571	0.434495	-0.0138248	0.366935	0.665655	0.499788	0.757228	0.469325	0.269405	0.308312	0.537199	0.598003	0.249885	1.20017	0.540177	0.69015	1.17802	1.05226	1.2308	1.20177	0.584179	0.61682
AT1G29550	EIF4E3	4	0.0343895	-0.523999	0.307659	-0.332604	-0.716748	-0.676386	-0.476868	-0.358337	-0.635971	-0.873504	-0.337204	-1.00156	-0.731752	-0.265773	-0.384797	-0.713114	-0.507545	-0.219133	-0.839114	-0.861204	-0.726445	-1.0513	-0.982521	-1.06118	-1.2356	-0.865882	-0.855104
AT1G29560	-	4	0.520141	0.0927378	0.446545	0.100777	-0.139472	0.0242922	0.257758	-0.537371	-0.568462	-1.61828	-1.18582	-1.76075	-1.23354	-1.00018	-1.10209	-0.851321	-0.684313	-0.573258	-1.02896	-1.094	-1.29583	-1.1628	-1.18101	-1.00102	-0.593563	-1.5252	-1.37942
AT1G29590	eIF4E3	4	1.43657	-0.136665	0.472599	0.211291	-0.354151	-1.42032	-0.231414	0.382323	-0.596856	-1.68836	-0.465439	-0.58728	-0.744322	-1.21465	-0.373969	-0.723848	-1.0587	-0.162017	-0.343799	-0.602104	-0.114681	-0.533031	-1.41702	-2.00241	-0.955262	-0.676374	-1.42239
AT1G29640	-	6	1.71847	1.25944	0.762065	0.464209	0.705568	0.410882	0.549998	1.53324	1.13499	0.0391173	-0.0606761	0.250128	0.0798697	0.635304	-0.0325231	-0.183042	-0.343744	0.298765	1.9599	1.2745	1.35195	0.544078	1.7515	0.378359	0.366956	1.26801	1.62446
AT1G29660	-	3	0.293257	0.0822766	0.274077	0.0519831	-0.100287	2.18723	0.30963	0.304111	0.487257	2.31756	1.58041	1.71501	2.14713	1.91664	1.67988	1.52262	1.6121	1.53744	3.49523	1.97104	2.2949	2.10711	1.67796	3.86829	2.16344	2.87142	3.33478
AT1G29730	-	9	-0.145814	0.116922	-0.177823	0.0913433	0.344955	-0.00997739	-0.20923	0.581671	0.211301	0.0969176	-0.26376	0.142514	-0.36944	-0.122047	0.0249001	-0.372445	-0.259342	-0.168645	-0.048896	-0.146838	-0.0353086	-0.278097	0.222908	0.0149227	-1.84811	0.322329	0.0426556
AT1G29760	-	7	1.25973	1.05808	0.593671	0.669616	0.688467	0.708577	1.06362	0.860262	0.692323	-0.578043	-0.456314	-0.127748	-0.0774426	-0.221146	-0.270475	-0.529233	-0.35946	-0.455032	0.579317	0.49488	0.465923	0.592173	0.467321	0.438103	0.40164	0.500802	0.237291
AT1G29770	-	9	0.248978	0.184721	0.129291	0.00994136	0.34008	-0.0669863	0.0271439	0.0356093	0.0438477	-0.353737	-0.250425	-1.11711	-0.232783	-0.34008	-0.0597031	-0.118269	-0.0356093	-1.23889	-0.104759	-1.35558	-0.112781	-0.222842	0	-1.25802	-0.0911253	0	-0.0345126
AT1G29930	LHCB1.3	1	0.693919	0.542242	0.444164	0.519053	0.527289	0.536224	0.48194	0.642748	0.405617	-0.933407	-1.00283	-0.827096	-1.03084	-1.01454	-1.06061	-1.03071	-1.28383	-1.04093	-0.239488	-0.57978	-0.382932	-0.64345	-0.597689	-0.524385	-0.681455	-0.79726	-0.635312
AT1G29970	RPL18AA	7	1.20572	0.391214	0.505883	0.613315	0.17799	0.204424	0.338196	0.669537	0.448785	-0.545152	-0.528884	-0.0522179	-0.395559	-0.0711966	0.0203188	-0.489896	-0.448803	0.0502798	0.520888	-0.13767	0.453665	0.217756	0.106793	0.224743	-0.1517	0.220734	0.499065
AT1G30010	-	9	-0.101592	0.0286893	-0.248521	0.356782	-0.1344	-0.129752	-0.413667	-0.166896	-0.291073	-0.103053	-0.11931	-0.335827	-0.479751	-0.266776	-0.197334	0.0407113	-0.161984	-0.337766	-0.204645	-0.0906208	-0.584349	-0.12297	-0.401175	-0.327087	-0.372955	-0.32888	-1.35514
AT1G30020	-	2	5.50962	5.88177	1.53059	7.62879	5.34722	6.77982	5.44678	5.79259	7.81438	-0.337807	-0.849062	0.171243	-0.930644	-0.934426	-1.17074	-1.19437	-1.70491	-2.23499	5.3927	5.16807	1.70183	6.69815	4.70965	5.81594	4.24172	4.07944	5.57582
AT1G30040	GA2OX2	6	0.341178	-0.120175	0.158738	0.206195	0.196546	0.27172	0.243157	0.741636	0.472368	1.12959	0.729976	1.22822	0.738869	0.708214	0.724685	0.55328	0.18681	0.657456	1.4648	0.609802	1.34702	1.16989	1.30257	1.3236	1.14782	1.34217	1.4972
AT1G30050	-	3	0.260346	0.298522	0.278815	-0.176829	-0.00918621	-0.0218872	0.178662	0.0230362	0.0120394	4.18657	3.57383	3.75027	4.11748	4.79114	5.55233	3.80761	5.08965	5.35854	2.25652	2.23162	2.31077	5.72322	4.7099	5.20454	4.97503	2.18049	5.73599
AT1G30080	-	9	0.100349	-0.086359	0.0963079	-0.10197	0.257953	-0.158131	0.203244	0.0596285	-0.126938	-0.550997	-0.185079	-0.382252	-0.156329	-0.492997	-0.101465	-0.350792	0.195226	1.07531	-0.450647	-0.271438	-0.285944	-0.258299	-0.235044	-0.259596	-0.147548	0.254854	1.13879
AT1G30100	NCED5	8	0.168203	0.041768	0.201899	0.371135	-0.152564	0.0118391	0.189972	0.288092	0.0652341	0.100034	0.297464	1.69548	0.505622	0.334811	0.429817	0.318653	0.405015	0.361269	0.268237	0.339232	2.42953	0.876756	0.182247	0.441656	0.508625	0.693106	0.426503
AT1G30110	NUDT25	9	-0.287763	0.246087	-0.197112	-0.492797	0.166778	-0.187217	-0.360687	-0.221307	0.0105674	-0.0813431	-0.355489	0.0587818	-0.331172	-0.311003	-0.105375	0.136473	0.189989	-0.18965	-0.369106	-0.109402	-0.13833	-1.06221	-0.144225	-0.292592	-0.224214	-0.0313176	-0.179083
AT1G30135	TIFY5A	3	2.8001	0.264035	0.275008	0.243489	0.0778768	-0.00980348	0.690212	0.571186	0.276114	0.637638	1.46784	1.65504	0.0757117	2.1453	0.426223	0.408981	1.82515	0.304721	3.44033	2.42796	1.64908	0.319201	2.68641	0.416419	2.35054	3.78906	0.580835
AT1G30170	-	1	0.626194	-0.0020327	0.444118	0.695483	0.735532	0.441824	0.529213	0.573534	0.5484	-0.904839	-1.07546	-0.74267	-0.899414	-1.31561	-1.45548	-1.45156	-1.45725	-2.14997	-0.278645	-1.09013	-0.298553	-0.20393	-0.504311	-0.740541	-0.77142	-0.7739	-1.41758
AT1G30180	-	1	0.743725	0.886376	0.243943	0.458987	2.50454	0.904019	0.683187	3.88745	4.40066	-0.429317	-2.29597	-0.119808	-0.0964095	-0.430238	-1.56609	-0.426804	-2.70325	-2.83168	0.314408	0.179522	0.124135	0.362577	0.263633	0.318771	0.256384	0.101292	0.103832
AT1G30220	INT2	2	3.6391	1.74555	2.50372	1.30686	1.39678	3.14631	1.30651	3.44793	2.69604	-0.327418	-1.19028	-0.185455	-0.0204123	-0.510486	0.0379863	-0.22652	-0.170427	0.162099	2.97273	0.881161	2.36643	1.28645	0.886292	3.37925	1.07999	3.37929	3.07998
AT1G30240	-	4	-0.239362	-0.215433	0.184789	0.0958214	-0.332175	-0.0928238	0.262918	0.287664	0.0651685	-0.342498	-0.411094	-0.3843	-0.400501	-0.32245	-0.437314	-0.688069	-1.03099	-0.553481	-0.58186	-0.626527	-0.199511	-0.304679	-0.654625	-0.530137	-0.425151	-0.448638	-0.488313
AT1G30260	-	3	0.82878	0.731215	0.273341	0.558433	0.671061	0.0668505	0.611372	1.17943	-0.278906	1.1881	0.484923	1.34093	1.45428	1.60091	1.70837	0.636235	0.811065	1.52733	2.0172	1.52385	1.69341	1.96108	2.44432	1.76454	1.70678	2.15756	1.24641
AT1G30280	-	3	-0.141697	-0.294383	0.0329118	-0.0680021	0.215833	-0.323715	0.0264025	-0.131897	-0.0874693	1.60921	1.75374	1.52289	2.20167	1.39146	2.05372	1.25981	1.76744	1.44532	1.40037	1.20427	1.36769	2.01832	1.86016	1.47307	1.16725	1.47982	1.45107
AT1G30320	-	4	-0.018492	-0.06868	-0.25694	-0.186223	-0.0197529	-0.0379782	-0.0257593	-0.355266	-0.274604	-0.940993	-0.954316	-0.918831	-1.05702	-1.28612	-1.29106	-0.905756	-1.03157	-1.51821	-0.959485	-1.023	-1.17713	-1.24162	-1.28247	-1.28913	-0.931516	-1.29419	-1.74321
AT1G30350	-	3	0	0	0	-0.17039	0.0368277	-0.200951	-0.11286	0.359169	0.474319	5.45252	5.65432	5.41217	5.51023	5.71783	5.36492	5.30474	7.71468	6.56725	5.45252	5.65432	5.41217	8.51225	5.75466	8.35533	8.07226	5.71536	5.21942
AT1G30380	PSAK	1	0.905323	0.649803	0.694994	0.895995	0.472363	0.444717	0.775706	0.651057	1.01741	-0.49741	-0.583919	-0.156343	-0.643571	-0.500026	-0.427745	-0.7307	-0.733636	-0.729636	0.407913	0.0658838	0.538651	0.252424	-0.027663	0.0169723	0.0450056	-0.0825786	0.248956
AT1G30475	-	1	1.09944	1.49168	1.06608	0.850967	1.34865	1.29034	1.38536	1.18024	0.742501	-1.04186	-0.733386	-0.762616	-1.39145	-1.20519	-0.909552	-0.915856	-0.810869	-0.820591	-0.0166805	0.483296	0.198476	-0.253035	-0.0535009	0.200616	0.203073	0.27193	-0.0780905
AT1G30540	-	7	0.408993	0.688665	0.354569	0.230395	0.742479	0.468738	0.333527	0.0833477	0.23188	0.293325	0.202813	0.0394423	0.361633	0.0413329	0.187202	0.0366011	0.339498	0.204605	0.702318	1.12139	0.394011	0.592029	0.783812	0.655939	0.370128	0.422845	0.436485
AT1G30550	-	9	0.0152012	0.125384	0.103757	0.149246	-0.00479198	-0.389486	-0.183361	0.404293	-0.22488	-0.336551	-0.0818709	-0.51315	-0.480295	-0.149683	-0.423648	-0.311282	-0.536336	-0.123044	-0.32135	0.0435131	-0.409393	-0.331049	-0.154475	-1.26651	-0.494643	-0.132043	-0.347924
AT1G30570	HERK2	4	0.00750838	0.0704458	0.321369	-0.0463721	-1.0708	-1.04793	-0.136034	-0.269901	0.0265242	-0.267935	-0.554232	-0.357276	-0.346015	0.00242816	-0.255986	-1.05923	-0.312772	-0.273459	-0.260427	-0.483786	-0.035907	-0.392387	-1.11318	-1.4946	-0.727009	-0.582673	-0.246935
AT1G30600	-	4	-0.426394	-0.293868	-0.0157328	-0.119657	-0.445788	-0.370617	-0.424236	-0.381	-0.103437	-0.389465	-0.741077	-0.71692	-0.63158	-0.276003	-0.610998	-0.421478	-0.518097	-1.01779	-0.815858	-1.27281	-0.732653	-0.751237	-0.721791	-1.10926	-0.845714	-0.899097	-1.04991
AT1G30650	WRKY14	4	0.056646	-0.385499	0.0979396	-1.05775	-0.12226	-0.167787	-0.500331	-0.0801218	-0.471563	-1.10704	-1.23566	-0.61598	-0.468974	-0.686606	-1.17414	-0.654634	-1.35128	-1.14098	-1.06201	-1.69969	-0.518041	-1.58761	-0.808866	-1.31589	-1.39507	-1.42609	-1.76471
AT1G30660	T5I8.11	1	1.19381	2.30281	0.838227	1.0586	-0.334358	0.50145	0.271078	2.02336	0.177731	-0.932169	-1.86301	-2.18044	-1.85296	-0.332694	-0.681353	-1.7804	-0.853719	-0.352802	0.261644	0.132555	-0.33063	-0.196321	-1.15861	-0.179902	-0.661663	0.105296	-0.175071
AT1G30710	-	3	0.432069	0.60879	0.440914	0.321909	0.33898	0.270166	0.266267	0.219919	-0.196377	-0.0960333	1.1113	2.55678	2.77143	2.17023	5.04133	1.72893	4.38648	7.08485	0.336035	1.04405	4.81661	1.61633	1.28033	2.81611	0.965314	5.70477	5.2335
AT1G30740	-	3	0.577011	0.580655	0.238344	0.915364	0.901655	0.566725	0.972205	1.36817	0.582227	2.1852	2.86401	3.07371	1.2339	2.41334	2.21659	1.36673	1.44287	1.20183	1.4305	1.52842	4.38021	1.50753	2.15708	1.45296	1.46413	2.07056	1.4355
AT1G30755	-	9	0.19802	0.267709	0.200033	0.132105	-0.415276	-0.0644385	0.119353	0.0142655	-0.20116	-0.420724	-0.243799	-0.431001	-1.2721	-0.216398	-0.28706	-0.499266	-0.687187	-0.201472	-0.222704	0.02391	-0.230968	-0.702117	-0.631675	-0.351499	-0.379913	-0.672922	-0.402632
AT1G30757	-	9	-0.168219	0.407583	0.027657	-0.530123	-0.191975	-1.36827	-0.0545507	-0.128773	-0.459356	0.0601446	-1.0363	0.0782697	0.0277756	-0.181971	0.669604	-0.918077	0.120849	-0.0684215	-0.108074	-0.200577	0.105927	-0.502348	-0.373946	-0.059986	-0.972628	-0.00792438	-0.527778
AT1G30760	-	5	0.483088	-1.5589	-0.383612	-0.388772	-1.24186	-3.06661	-0.373523	-2.34932	-1.85132	-1.79412	-0.0061227	-0.539734	-0.76332	0.0158301	1.20475	-0.41246	0.338375	0.305094	-1.23982	-1.44766	-1.13446	-1.48387	-1.13055	-1.85925	-0.785982	-1.7196	-1.29395
AT1G30780	-	1	6.61604	5.26395	1.19411	4.8956	1.82581	2.16616	2.8425	1.12845	-1.73859	-6.61604	-5.32033	-5.71816	-6.21341	-5.93137	-5.43162	-8.1535	-5.5759	-6.37946	0	-0.0563834	-4.34136	-1.63267	-4.18415	-3.447	-5.31592	-4.51593	-8.13627
AT1G30790	-	1	0.928785	1.03046	0.485129	1.02387	2.42668	1.20803	1.13278	1.37836	1.35018	-0.780594	-2.62542	-2.64404	-0.967463	-2.80314	-1.0654	-1.93411	-1.35191	-3.12669	0.148191	0.200658	-0.294131	0.0564059	-0.0718273	0.14263	0.357196	0.0264498	0.160922
AT1G30795	-	3	0	0	0.0511718	-0.0892883	0	-0.226503	-0.264454	0	0	4.7441	4.93597	4.86148	5.09664	5.2887	4.93461	4.95998	5.69831	5.57644	4.7441	4.93597	4.91265	5.00735	5.2887	7.4811	4.69552	5.69831	5.57644
AT1G30800	-	4	1.93521	0.338711	1.02416	0.399787	-1.01937	-1.05738	0.0660911	-0.599547	-0.728241	-3.00313	-1.88385	-2.70595	-1.27016	-1.32432	-0.987286	-1.83874	-0.800067	-0.164607	-0.868182	-1.54513	-0.737109	-1.37728	-1.50243	-2.04467	-1.9024	-1.39961	-0.892848
AT1G30810	JMJ18	7	0.650329	0.600932	0.154259	0.622964	1.066	0.495663	0.559744	0.481608	0.0727051	-0.16528	-0.0443122	0.0405778	-0.193537	-0.156135	0.0119439	-0.0385312	0.0330409	0.136247	0.485049	0.55662	0.194837	0.429427	1.05888	0.507607	1.00057	0.514649	0.208952
AT1G30840	PUP4	9	-0.402924	-0.193938	0.198386	-0.581754	-0.641103	-0.395734	-0.216246	-0.566519	-0.780251	0.172898	0.173446	-0.233696	0.224833	0.576457	0.609023	0.373729	1.38862	1.50295	-0.230026	-0.0204917	-0.0353105	-0.356921	-0.064646	0.213289	0.157484	0.494098	0.455092
AT1G30860	-	1	0.606156	1.22362	0.673309	0.39375	0.490468	0.602234	0.320218	-0.151687	-0.113087	-1.14849	-1.0369	-0.449701	-0.462252	-1.38908	-0.250792	-0.319882	0.00256955	-0.0683793	-0.238888	0.0260005	0.223608	-0.0685014	-0.444018	0.351442	0.000336163	-0.149117	-0.181466
AT1G30935	-	1	1.19549	1.81003	0.205983	1.10411	1.04205	1.26325	0.383969	1.67891	0.0795479	-1.54137	-1.64458	-1.07536	-1.84486	-1.45688	-1.24919	-1.12526	-2.43613	-0.283632	-0.166221	-0.00592222	-0.376944	-0.344821	-0.212383	-0.0733233	-0.211235	-0.282962	-0.204084
AT1G30950	UFO	5	-2.17568	-0.719218	-0.603939	-0.58197	-1.06833	-2.13971	-6.0919	-1.11726	-0.67068	-0.209763	-0.206687	-0.454779	-0.301288	-0.00853903	-0.0896573	-0.0281486	-0.0650287	-0.156094	-1.09519	-0.925905	-1.05872	-0.883258	-1.07687	-1.11293	-1.58888	-1.18229	-0.826775
AT1G31010	OSB4	4	-0.0741972	0.0174026	0.0161132	0.17181	-0.19364	-0.00619327	-0.273531	-0.129942	0.0312358	-1.08628	-0.930838	-1.01338	-0.958383	-0.704478	-1.00522	-0.769178	-1.01073	-1.0514	-1.20336	-0.913435	-1.03015	-0.786574	-0.898118	-1.02042	-1.04271	-1.14996	-0.99127
AT1G31070	GLCNAC1PUT1	8	0.378664	-0.0288327	0.0267327	0.114304	0.023187	0.0819578	0.122553	0.333442	-0.032019	0.210389	0.399816	0.674742	0.321658	0.36128	0.352802	0.263973	0.122283	0.411485	0.589052	0.370983	1.16037	0.435962	0.384467	0.43476	0.386526	0.455724	0.379466
AT1G31140	GOA	9	-0.0860048	-0.0851715	-0.396764	-0.376634	0.0658255	0.492794	0.175692	-0.110559	0.688577	-0.0499695	0.0489168	1.573	-0.174236	-0.403717	-0.463549	-0.103421	-0.163281	-0.346554	-0.135974	-0.0362546	0.204856	-0.55087	-0.337891	0.0292449	0.0722712	-0.27384	0.342022
AT1G31190	IMPL1	7	0.679363	0.645039	0.532829	0.739604	0.247305	-0.00171073	0.500321	1.09599	0.596006	0.146917	-0.172571	0.476119	-0.0568529	0.09637	0.236107	-0.34079	-0.175389	-0.127482	1.04342	0.472468	1.33591	0.682752	0.343675	0.234396	0.159532	1.13325	0.468524
AT1G31240	-	4	0.624588	0.448122	0.297916	0.518873	0.269035	-0.0532285	0.32969	0.615756	0.0037568	-1.11955	-0.382188	-1.28993	-1.305	-0.57113	-0.549915	-0.60031	-1.01447	-1.09125	-0.224199	0.0659345	-0.593285	-0.273177	-0.302095	-1.05487	-0.270619	-0.126544	-1.08953
AT1G31258	-	7	1.61515	0.470561	-0.241033	0.367963	0.52169	0.0669472	0.426385	0.47998	-0.536535	-0.313754	0.324329	0.157572	0.198794	-0.194032	1.25548	-0.538607	-0.229088	0.404381	0.933694	0.794891	-0.0834611	0.566757	0.327658	0.680703	-0.112222	0.250892	-0.132154
AT1G31310	-	4	-0.874642	-0.796589	-0.586253	-0.708087	-0.532081	-0.44521	-0.70637	-0.830767	-1.08671	-0.970957	-1.06792	-1.41879	-1.18645	-1.5	-1.26314	-0.914718	-1.17443	-1.15473	-1.82619	-1.8976	-2.09115	-1.95057	-2.00577	-1.6529	-1.5883	-2.01815	-2.24615
AT1G31320	LBD4	4	-0.692688	-1.17241	-0.439364	-0.533751	-0.861424	-0.727931	-0.718217	-0.813755	-0.447336	-0.87878	-0.633256	-0.534818	-1.02547	-0.778222	-0.854797	-0.73603	-0.945156	-1.00789	-1.55681	-1.68202	-0.974182	-1.53896	-1.59975	-1.55265	-1.4103	-1.81311	-1.38729
AT1G31350	SKIP25	8	0.183224	-0.00719744	0.00874341	-0.0637187	0.555036	0.0773941	-0.368577	0.185755	-0.155143	-0.0165056	0.173437	0.296689	0.48787	0.183458	0.177811	0.520761	0.177536	0.633426	0.166718	0.166239	0.305432	0.424152	1.03442	0.255205	0.152184	0.363292	0.478283
AT1G31430	PCMP-E55	9	-0.0660022	-0.322082	-0.341007	-0.00875058	-0.13159	-0.00908708	0.0783738	0.143432	-0.445221	-0.308422	-0.17921	-0.0736281	-1.38651	-0.110208	-0.506993	-0.37564	-0.285023	0.0207525	-0.374424	-0.501292	-0.414635	-1.27336	-0.241798	-1.0031	-0.297267	-0.141591	-0.424469
AT1G31460	-	4	0.383545	0.267404	0.323261	0.602606	0.300214	-0.021336	0.193684	0.553582	1.10898	-0.555743	-0.984426	0.00724256	-0.705202	-0.619221	-0.748942	-0.729465	-1.18159	-1.06063	-0.172198	-0.717022	0.330504	-0.102597	-0.319007	-0.770278	-0.535781	-0.628005	-0.411165
AT1G31720	-	2	3.1265	1.81808	0.774998	1.12131	1.40261	2.5982	3.82387	1.71993	-1.93813	0.616528	1.63185	1.76791	0.345208	1.51337	1.40205	0.663853	1.8684	2.74564	4.02265	3.45317	3.61339	2.22273	2.91621	4.00494	2.21565	3.58089	0.481722
AT1G31750	-	3	0.447469	0.140768	0.0210225	0.543227	0.55664	-0.24952	0.494146	-0.125869	0.177096	4.5601	5.06142	5.67668	4.33709	4.68012	4.62124	4.15947	5.79587	4.61976	3.18006	5.37198	5.7312	3.60708	3.78023	3.91908	3.19499	4.87288	5.09068
AT1G31760	-	5	-0.713181	-0.510492	-0.290379	-0.537625	-0.888984	-0.904721	-0.626777	-0.673662	-0.637108	-0.514864	-0.929635	-0.667385	-0.854312	-0.501279	-0.423284	-0.841554	-0.761383	-0.431202	-1.09446	-1.35404	-0.957764	-1.29952	-1.30087	-1.17746	-1.42385	-1.39927	-1.06831
AT1G31770	ABCG14	8	0.24322	0.0381882	0.0816611	0.153332	0.0807114	0.197785	-0.147157	-0.00249211	-0.0857808	1.35715	1.17031	1.0175	1.19301	1.45126	1.25814	1.38431	1.25739	1.29549	1.54028	1.18137	0.854222	1.22667	1.54419	1.46908	1.22191	1.22618	1.17955
AT1G31820	-	8	0.23997	0.246618	0.14971	0.209344	0.159018	0.0331511	0.0236061	0.136626	0.444568	-0.0371545	0.310215	0.173235	0.00920305	0.334485	0.0964476	0.213213	1.27863	0.135022	0.202816	0.556833	0.322946	0.218547	0.493503	0.129599	0.236819	2.68722	2.25562
AT1G31850	-	7	0.300975	0.0301661	-0.173476	-0.341112	-0.0626128	0.0748916	-0.165671	1.06526	-0.293674	-0.138423	0.17153	0.18974	-0.118118	0.459001	0.0268266	0.23182	-0.2241	0.242885	0.162552	0.201696	0.0162634	-0.45923	0.396388	0.101718	0.0661494	0.458134	-0.0507891
AT1G31935	-	6	1.12495	0.850538	1.03527	0.664514	0.711476	0.228623	0.565371	0.619269	0.126069	0.544844	0.280888	0.394704	0.520083	0.36494	0.739401	0.117394	0.695125	1.19998	1.77175	1.44418	1.63132	1.38265	1.27265	1.21621	0.682765	1.53235	1.3902
AT1G31940	-	8	0.117443	0.510245	0.311727	0.372143	-0.150831	0.0479549	-0.171827	0.578473	0.0426263	0.376037	0.401504	0.0922778	0.173526	0.562544	0.684164	0.451562	0.204759	0.647937	0.49348	1.12883	0.404005	0.545669	0.411713	0.732119	0.279734	1.00987	0.690564
AT1G31950	TPS29	7	2.31975	0.0432142	0	0	0	-0.0352059	0	-0.0275627	-0.155879	0	-0.0432142	0	0	0	0	0	0	0.0479194	0	0	0	0	0	-0.0352059	0	-0.0275627	-0.10796
AT1G31990	-	3	0.229522	0.213186	0.146435	-0.0729289	-0.306065	-0.23804	-0.184278	-0.0997854	-0.191132	3.67666	4.20482	4.99431	4.44196	2.56373	3.02257	2.59253	2.44986	3.0021	2.38433	2.48462	2.52006	2.24439	4.46853	5.19942	4.62869	3.67162	4.67444
AT1G32060	PRK	6	1.09471	1.06108	0.787595	1.01987	1.06671	1.23824	1.105	0.912649	0.74473	0.0734277	-0.184806	0.0235962	-0.110054	-0.213019	-0.165078	-0.0350235	-0.268508	-0.420687	1.25541	1.01532	0.811191	1.02054	0.821611	1.15587	1.18636	0.644141	0.324043
AT1G32080	PLGG1	2	1.88103	1.11454	1.35323	1.43038	0.753386	0.843311	1.8231	1.59859	1.71316	0.0872417	-0.0211367	0.778347	-0.0448892	0.609684	0.117509	-0.341313	-0.037776	-0.836835	2.08621	1.19173	2.33428	1.51307	1.52843	1.20355	1.5536	1.70434	0.699565
AT1G32100	PRR1	8	0.346338	1.1174	-0.0255649	0.414995	-0.273079	0.15898	-0.147358	0.0900194	0.00207648	1.05115	0.482277	1.18236	0.513058	1.32731	0.505193	0.488919	1.20253	1.05771	1.495	1.75945	1.05772	1.21736	1.07116	1.00356	0.341561	1.2973	1.08729
AT1G32170	XTH30	2	4.05522	4.82396	2.44164	3.80661	3.60928	2.08986	3.63131	3.03352	2.11801	1.26602	0.442451	1.61952	1.815	0.778151	1.89674	1.23663	1.66855	1.82358	5.32662	5.44462	4.07084	5.61382	4.56043	3.9853	4.85663	4.69375	3.93655
AT1G32180	CSLD6	3	0.714949	1.11934	-0.0603328	0.789182	1.03359	1.10613	0.868197	1.32105	1.50837	1.89587	1.09527	3.44803	0.648199	1.14879	1.16984	1.35411	0.481403	-0.00343859	1.55268	1.7821	2.49892	1.43738	1.84409	1.62827	1.57921	1.80245	1.50493
AT1G32190	-	5	-0.56473	-0.573369	-0.308193	-0.497941	-0.40823	-0.537099	-0.53198	-0.422221	-0.524505	-0.371738	-0.464083	-0.635754	-0.469248	-0.531745	-0.694766	-0.353268	-0.571618	-0.37806	-0.936469	-1.03745	-0.943947	-0.967189	-0.939975	-1.14163	-0.885248	-0.993839	-0.902565
AT1G32200	ATS1	1	0.914428	0.736382	0.75251	0.544981	0.470306	0.621692	0.639279	0.645039	0.029251	-1.0071	-0.948996	-1.23267	-1.0142	-1.05665	-1.06237	-1.01054	-1.06914	-0.867037	-0.0926684	-0.212614	-0.588455	-0.469216	-0.674722	-0.547878	-0.47637	-0.539776	-0.837786
AT1G32220	-	2	1.32483	1.44861	0.44987	1.62318	1.6128	1.93046	1.74072	1.78675	2.08619	-0.107951	-0.320272	0.144398	-0.434893	-0.523563	-0.658421	-0.377751	-0.974349	-1.26997	1.35763	1.25234	0.594269	1.30022	1.17533	1.40076	1.4864	0.79894	0.672047
AT1G32240	KAN2	4	-0.191755	-0.337955	-0.398959	-0.484581	-0.613173	-0.411394	-0.425627	-0.197975	-0.799641	-0.641705	-0.940085	-0.837205	-1.07702	-0.772503	-1.42058	-0.751313	-1.21362	-0.743872	-0.83346	-1.36822	-1.04872	-1.24399	-1.43697	-2.15757	-1.17694	-1.15516	-1.13514
AT1G32250	CML17	3	0.342207	0.482334	0.0866659	0.793132	0.581198	0.569858	0.437323	1.003	1.2172	5.16132	5.4222	5.54194	5.83369	5.19233	5.01118	4.35288	5.16347	4.12351	5.50353	5.90454	5.62861	5.55657	5.77353	5.58104	5.02358	6.16647	5.75205
AT1G32361	ATL81	3	-0.0290819	-0.0661263	0.0602375	-0.0247512	0.0398967	-0.0612619	0.105338	0.13831	-0.0347366	3.3074	3.40234	3.14728	7.56451	3.53806	3.68587	5.55951	3.46935	3.4039	3.27832	3.33621	3.20752	3.26631	3.57796	3.62461	3.20295	3.60766	3.36917
AT1G32410	-	7	0.538808	0.208831	0.85042	0.444157	-0.028921	0.274216	0.537604	0.589704	0.421474	-0.00173228	-0.172949	0.349719	-0.0595678	0.766483	0.116896	0.083439	0.059951	0.105702	0.537075	0.0358818	1.45381	0.384589	0.737562	0.391112	0.621043	0.649655	0.527175
AT1G32415	PCMP-E56	9	-0.0961846	0.0309775	-0.377705	-0.43851	-0.222511	-0.427933	0.0293947	-0.163255	-0.0706527	-0.0895365	-0.177059	0.0497832	-0.0411659	-0.219943	-0.0568394	-0.177495	-0.0362135	-0.341247	-0.185721	-0.146082	-0.327922	-0.479676	-1.09727	-0.484772	-0.148101	-0.199468	-0.4119
AT1G32430	-	1	1.25489	0.755294	0.655267	0.898105	0.994318	0.849273	1.11012	0.918796	1.21322	-1.03661	-0.702765	-0.507269	-0.639937	-0.621086	-0.726245	-1.16788	-0.983592	-2.17658	0.218286	0.0525284	0.147998	0.258168	0.373232	0.123028	-0.0577564	-0.0647963	0.060691
AT1G32440	PKP3	7	0.677304	0.884589	0.568491	1.31845	0.315766	0.408518	0.653074	0.712522	1.10208	-0.171749	-0.576757	-0.351467	-0.596053	-0.120713	-0.324967	-0.564752	-0.475705	-0.364593	0.505555	0.307832	0.217024	0.438395	0.195052	0.0835519	0.0883216	0.236817	0.534701
AT1G32450	NPF7.3	2	5.6917	8.25758	2.72291	6.88726	7.14017	4.8925	6.63008	5.99822	3.36235	1.09243	0.287879	0.618167	1.29762	0.466569	0.594653	1.09152	0.752355	1.04698	6.79045	8.68782	3.54766	8.17543	7.73632	5.62969	7.70983	6.93097	4.41032
AT1G32470	GDH3	7	1.02408	0.979314	0.586649	0.626377	0.64241	0.665651	0.761201	0.746992	0.466692	-0.107206	-0.0467626	-0.143964	-0.0344842	-0.0787543	0.014739	-0.158723	-0.228636	0.00532168	1.04305	1.06177	0.442685	0.591892	0.563656	0.68039	0.602478	0.518356	0.472014
AT1G32540	LOL1	8	-0.34082	-0.358395	-0.201253	-0.428682	-0.335444	-0.625979	-0.475615	-0.635809	-0.269312	0.091385	0.0914376	0.330556	0.627827	0.250164	1.08279	0.540419	1.54734	1.72981	-0.249435	-0.266957	0.129304	0.199145	-0.0852803	0.205714	0.0648033	0.54808	1.54186
AT1G32560	-	8	0.38627	0.381073	-0.0484186	-0.144316	-0.332223	0.0125377	0.00463694	-0.324618	-0.159695	-0.332099	-0.215362	0.434876	0.359456	0.481859	0.463311	0.489122	0.634564	0.953427	0.0541709	0.165711	0.386458	0.21514	0.149636	0.475849	0.493759	0.309946	2.29324
AT1G32660	-	1	1.19196	0.767254	0.577777	0.810857	0.785013	0.889909	1.1383	0.977771	2.48257	-0.790864	-0.551031	-0.507989	-0.344654	-0.662599	-0.783452	-0.929451	-0.896786	-1.08392	0.401097	0.216223	0.069788	0.466203	0.122414	0.106457	0.208851	0.0809851	-0.124848
AT1G32700	-	6	0.778825	0.449839	0.352838	0.0166469	0.397751	0.64189	1.10272	0.19597	0.373818	0.365926	0.332568	0.118343	0.5983	0.370146	0.591306	0.365498	0.538624	0.042937	1.36766	1.04074	0.471181	0.614947	0.767898	1.5849	1.60765	0.734594	0.416755
AT1G32760	-	1	1.64334	1.28468	1.08468	1.71674	1.50784	0.675865	1.38428	1.1592	1.51983	-1.11544	-1.41374	-1.11762	-1.48033	-1.33903	-1.04608	-1.56445	-1.59523	-1.35297	0.223852	-0.111758	-0.0645812	0.0729416	0.00420307	-0.370212	-0.35274	-0.430891	0.0537289
AT1G32780	-	2	2.77962	3.35951	1.03139	3.05741	3.18942	3.19065	3.75291	4.4695	4.41506	-0.462133	-0.918709	-0.147508	-1.06552	-0.827021	-1.19446	-1.30705	-1.99085	-2.12303	2.40332	2.52528	1.03585	2.0794	2.45738	1.99907	2.4339	2.47073	2.28542
AT1G32900	GBSS1	4	0.123581	-0.429446	0.111449	0.348399	-0.494083	-0.681529	-0.414139	-0.210087	-0.385373	-0.735883	-0.265982	-0.347468	-0.675449	-0.334646	-0.524315	-0.599173	-0.645863	-0.559491	-0.612302	-0.695428	-0.236018	-0.32705	-0.828729	-1.29454	-1.00644	-0.85595	-0.944864
AT1G32920	-	4	1.20916	-0.531244	0.582697	-0.402053	-0.663116	-0.316091	0.380371	0.573707	-0.278528	-0.508222	-1.04337	-0.463172	-0.873739	0.132373	-0.76677	-0.746077	-0.372937	-0.0520503	0.457503	-1.61785	0.119525	-1.15089	-0.530744	-1.30515	-0.365706	0.20077	-0.330578
AT1G32928	-	7	1.56637	1.19604	1.06772	0.600096	0.0631694	0.0380105	0.540082	0.238605	0.145228	-1.128	-0.830449	-0.359804	-0.489684	-0.0404423	0.188554	-0.229667	0.198169	0.543481	0.30679	0.338824	0.662753	0.110412	0.0227271	0.226565	0.310414	0.436774	0.68871
AT1G33000	-	4	-0.186573	-1.36911	-0.638053	-1.36038	-0.643055	-1.76908	-0.776706	-1.39548	-1.93099	-4.14851	-2.7614	-4.55964	-4.23108	-4.54499	-4.13157	-4.36876	-3.62508	-3.07072	-4.33509	-4.13051	-5.1977	-5.59146	-5.18805	-5.30642	-5.14546	-5.02056	-5.00171
AT1G33080	-	4	-0.288674	-0.145318	0.102411	0.0599938	0.17146	-0.107578	-0.217115	-0.0538466	-0.225706	-0.383324	-0.325087	-1.09268	-0.336289	-0.606261	-1.06237	0.041116	-0.681196	-0.442955	-1.14825	-0.470405	-1.03155	-0.276295	-0.434802	-1.09547	-0.175999	-0.735043	-0.668661
AT1G33102	-	4	0.0382964	0.173241	-0.314852	-0.755554	-0.418219	-0.0417294	-0.042789	-0.397473	0.0152015	-0.377186	-0.638749	-0.253352	0.403462	-0.431119	-0.360504	-0.414773	-0.416019	-0.637475	-0.338889	-0.465507	-0.568204	-0.352092	-2.65354	-0.402234	-0.457562	-0.813492	-0.622274
AT1G33170	-	8	0.293327	0.286992	0.201376	-0.03805	-0.0933607	-0.273611	-0.216385	0.195225	0.131911	0.800917	0.524715	1.12711	1.11297	1.16158	1.10336	0.732787	0.737239	1.24473	1.28914	0.811707	1.25674	1.09901	1.0677	0.536797	0.516403	1.16997	1.4811
AT1G33180	-	8	0.039391	1.91873	-0.657572	-0.108225	0.11423	-0.862953	-1.0242	-0.100163	-0.351729	0.995089	-0.00906898	0.767228	1.69486	0.794064	1.81237	2.56632	2.7233	1.57159	1.03448	0.384499	0.109656	0.341925	0.908294	0.60234	1.09548	3.24606	1.50372
AT1G33240	AT-GTL1	6	0.733631	0.724621	0.669266	0.440926	0.516111	0.797028	0.716299	0.568983	0.382901	1.07092	0.890212	1.02645	1.13561	1.11955	0.858196	1.13829	1.2523	1.07104	1.75034	1.6737	1.55054	1.5708	1.66764	1.70114	1.80525	1.78253	1.36302
AT1G33260	-	8	-0.0467208	0.462192	0.0467447	-0.317206	0.416537	1.53205	0.260825	0.34621	0.298717	0.554809	0.345768	0.436222	1.49073	0.13686	0.0663945	0.162087	0.469802	0.331657	0.508088	1.36782	0.482966	1.16754	0.553397	1.72179	0.422912	1.41497	0.630375
AT1G33270	-	6	0.288948	0.568794	0.200402	0.386694	0.160175	0.661091	0.558653	0.642348	0.748312	0.81825	0.642249	0.655527	0.633099	0.756872	0.771915	0.504404	0.552547	0.217441	1.28022	1.41224	0.855929	1.21419	1.09011	1.73194	1.28792	1.43858	1.14905
AT1G33360	-	8	0.269459	0.451174	0.470572	0.122136	0.281614	0.0378	0.155661	0.273611	-0.131297	0.790109	0.550205	0.730516	0.710371	0.9061	1.02717	0.766194	0.775392	1.12866	1.22212	1.10874	1.39182	1.00812	1.41518	1.13599	1.16162	1.244	1.03356
AT1G33430	B3GALT8	1	0.631203	0.268361	0.268409	0.441156	0.231698	0.251938	0.36168	0.480964	0.460724	-1.79951	-1.68659	-1.66636	-1.83872	-1.80881	-1.76157	-1.73753	-2.13797	-2.37106	-1.20036	-1.40797	-1.45024	-1.44513	-1.5483	-1.46045	-1.37125	-1.66458	-1.88662
AT1G33440	NPF4.4	2	2.85404	4.59776	0.21542	3.01104	3.53478	3.19365	3.05182	3.10843	2.13245	-0.426627	-1.78613	-0.0144465	-1.45914	-1.43125	-2.01652	-0.499797	-3.14852	-2.55093	0.421657	0.299036	0.200974	0.263682	0.28583	0.187282	0.4666	-0.00786151	-0.0946762
AT1G33500	-	4	-0.439143	-0.228269	-0.187327	-0.437048	-0.0423305	-0.457235	0.0409357	-0.277434	0.115378	-1.05745	-1.30423	-2.52468	-1.20632	-0.917093	-1.99414	-2.51001	-1.24301	-1.91338	-2.25575	-1.07075	-2.55177	-1.64337	-1.39522	-2.45478	-1.06671	-2.83072	-2.04572
AT1G33590	-	4	-0.385165	-0.498741	-0.0569243	-0.0330071	-0.738525	-0.751511	-0.463048	-0.463793	-0.0552475	-0.288989	-0.526525	-0.468021	-0.594941	-0.462597	-0.370779	-0.413925	-0.605288	-0.626738	-0.674154	-1.02527	-0.524946	-0.627948	-1.10299	-1.12229	-0.876973	-1.06908	-0.681985
AT1G33610	-	9	0.229444	-0.220918	-0.171915	0.092138	-1.12893	-0.254911	0.266866	-0.0471901	0.0946109	-0.2551	0.0510492	0.171806	-0.124555	-0.0782419	0.0831827	-1.56641	-0.250972	-0.0950883	-0.0256565	-0.169869	-0.000108714	-0.0324172	-1.15066	-0.171729	-0.246674	-0.298162	-0.000477433
AT1G33615	-	9	0.11235	0.0627713	-0.45728	0.151627	0.0136581	-1.43697	0.139612	-0.0495582	-0.300072	0.124788	-0.140102	0.439573	0.342809	-0.252585	0.641208	-0.00721983	-0.323388	-0.0249342	0.237138	-0.0773308	-0.0177073	0.494436	-0.238927	-0.303793	0.132392	-0.372946	-0.325006
AT1G33680	-	4	-0.23265	-0.147412	-0.188815	-0.262571	-0.214649	-0.117986	-0.194594	-0.119404	-0.314897	-0.286687	-0.409988	-0.411767	-0.407585	-0.367356	-0.356055	-0.39393	-0.3848	-0.412306	-0.519337	-0.5574	-0.600583	-1.04204	-0.582006	-0.474041	-0.588524	-0.504204	-0.727202
AT1G33700	-	3	0.50691	1.06443	0.211523	0.626566	1.22758	2.21738	2.05497	1.81876	1.50169	1.72632	1.40098	1.80725	1.72795	1.41793	0.718274	1.48354	0.664673	0.567206	2.48554	2.47142	2.08978	2.93731	2.64118	2.94374	3.5276	2.61299	2.04471
AT1G33730	CYP76C5	4	0	0	0	0.0817472	0	0	0	0	0	0	-3.40828	0	-0.0817472	-1.41457	-1.77556	-1.892	-1.86166	-3.35397	0	0	0	0	0	0	0	0	0
AT1G33740	-	2	5.0795	5.69553	2.22038	6.17105	5.68192	5.72044	6.32571	6.00504	5.67898	-0.292584	-0.743301	-0.0724046	-2.81714	-0.853188	-1.12981	-1.8027	-2.10056	-1.77045	4.78692	4.95223	2.14797	5.02564	4.82873	4.59064	5.00768	4.28262	3.55851
AT1G33770	-	2	4.14671	0.968178	2.25165	2.55946	2.90239	0.896346	2.94468	3.78609	2.01986	-1.00565	-0.366377	0.467514	-0.0464082	-0.391034	0.0892194	0.0284322	-0.139059	0.193693	0.801023	0.601801	3.09717	2.15908	0.837578	0.985565	3.4435	3.43028	2.33324
AT1G33790	JAL4	5	-2.23052	-1.72387	-1.4108	-2.53404	-1.55472	-1.88096	-2.3221	-2.84613	-2.48124	-0.0785463	-1.04962	-0.480329	-0.186895	-1.38095	-1.55499	-1.79402	-0.089106	-0.207626	-2.21666	-2.77065	-2.16193	-2.55168	-2.9377	-3.43061	-4.12465	-3.3714	-3.25185
AT1G33800	GXM3	3	-0.166542	0.477485	0.416218	0.350035	-0.448611	-0.263757	0.165231	0.19387	0.21275	2.7635	2.51963	2.25325	2.70641	3.02111	2.53521	2.47418	2.07577	1.85366	2.4912	3.24208	2.7463	3.28795	2.55866	2.22201	2.665	2.3157	2.19758
AT1G33811	-	1	1.16762	1.16146	0.643642	0.845524	0.565828	1.01832	1.26695	1.15801	1.40414	-0.56504	-0.451006	-0.306733	-0.42209	-0.32585	-0.512791	-0.652999	-0.638015	-0.34552	0.514206	0.556528	0.336909	0.423434	0.239978	0.317415	0.451505	0.357141	1.06896
AT1G33970	-	1	0.883136	0.763479	0.734732	1.22862	0.460152	0.524036	0.902926	0.721549	1.24911	-0.577515	-0.705689	-0.156922	-0.738919	-0.562029	-0.552032	-0.789153	-0.802288	-0.924958	0.305622	0.0577896	0.577809	0.373292	-0.101877	-0.0279957	0.113773	-0.0807393	0.178192
AT1G34000	OHP2	6	0.989063	0.78939	0.508124	1.06777	0.63324	0.560124	0.852044	0.648026	0.961711	0.34791	0.168915	0.547177	0.463651	0.475224	0.463296	0.102841	0.141435	0.0844598	1.10871	0.958305	1.0553	1.30452	1.07531	1.01251	0.954885	0.789461	1.04617
AT1G34040	TAR3	8	0.157641	-0.0605784	-0.0391726	0.148201	0.0462582	-0.375298	-0.289397	0.0766446	-0.101808	0.210018	0.494335	0.312796	0.588473	0.319979	1.23819	0.492768	0.383293	1.0363	0.367659	0.433757	0.273623	0.736674	0.366237	0.446462	0.203372	0.459938	1.17472
AT1G34060	TAR4	3	0.0542471	-0.645099	0.0600636	-0.367947	-0.254091	-0.521304	-0.384334	-0.420234	-0.0153771	1.57485	1.87901	1.83999	1.51799	1.98943	2.23868	1.54493	1.84659	1.67097	1.66317	0.627475	1.95613	1.31758	1.52159	1.43586	1.1083	1.35837	1.7308
AT1G34180	NAC016	1	4.95345	4.40825	1.79076	2.31429	2.51913	3.6643	4.1544	3.58671	2.30205	-1.7277	-1.50575	-1.98142	-1.73778	-2.10692	-1.88898	-2.75412	-2.13898	-1.90486	3.23247	2.91099	-0.124147	1.00603	0.101037	1.77583	0.361801	1.44008	0.137864
AT1G34245	EPF2	5	-0.800702	-0.574775	-0.647456	-0.69263	-0.322359	-0.86204	-1.37252	-0.99912	-1.21591	0.543251	0.0988264	0.347374	0.495855	-0.0776159	0.370266	1.15913	0.462802	0.496507	-0.257451	-0.475948	-0.300082	-0.196774	-0.399975	-0.491775	-0.248651	-0.536318	-0.697526
AT1G34315	-	2	2.03593	1.34969	0.155211	1.21598	1.10836	2.20363	3.20339	2.99607	3.02298	0.437702	-0.173446	1.21041	0.263093	-0.0904431	-0.0654876	0.0844281	-0.447122	-0.339305	2.70206	1.62152	1.10517	1.39283	1.67027	2.42244	3.66702	3.34906	2.60839
AT1G34340	-	8	-0.022642	0.344707	-0.0493541	0.522112	0.228305	0.153331	-0.138257	0.60838	0.423385	1.21751	1.00184	1.06885	0.608403	1.04221	1.00939	1.13083	0.487975	0.483041	1.19709	1.39528	0.770173	1.34311	1.35645	1.22215	1.01443	1.32442	1.15288
AT1G34355	PS1	5	-1.49729	-0.664158	-0.672012	-1.27552	-0.487684	-1.16131	-1.09313	-1.14767	-1.2383	0.0377798	-0.162491	-0.332507	-0.214004	-0.35198	0.0748143	-0.428267	-0.184242	-0.0491136	-1.49179	-1.02338	-1.27183	-1.41138	-1.28233	-1.02199	-1.57828	-1.27869	-1.26768
AT1G34392	-	1	2.51894	2.51762	1.62731	1.65759	1.40441	0.456947	1.87961	0.459003	0.583387	-3.95914	-2.40324	-2.91841	-2.86481	-4.20904	-1.57785	-4.22342	-1.96837	-1.65266	-0.581239	-0.85711	-0.838586	-0.776302	-2.80904	-1.1209	-1.09475	-0.756322	-1.06927
AT1G34460	CYCB1-5	9	-0.148783	-0.124424	0.326092	0.21647	0.0269111	-0.119117	-0.115678	0.0373021	-0.307234	0.0532026	-0.0487164	-0.248641	-0.0827598	-0.330858	-0.208387	-0.21986	-1.42325	0.0126955	-0.0955802	-0.17314	0.077451	0.13371	-0.303947	-0.327504	-0.335538	-1.24048	-0.294538
AT1G34630	-	7	1.20294	-0.391215	-0.0201644	0.0788937	1.01461	-0.0653973	1.5007	-0.228995	0.0607619	0.108371	0.496693	0.39736	0.0870813	0.108724	0.10984	0.191988	0.267968	0.28115	0.229751	0.105478	0.377196	0.165975	-0.149821	0.0444431	0.344697	0.0389725	0.341912
AT1G34640	-	1	2.6156	2.89109	1.70928	3.09278	2.86437	2.37608	3.02362	2.55697	2.50922	-2.57278	-2.56129	-2.12672	-2.55547	-2.86642	-2.19039	-2.7353	-2.45256	-2.22416	-0.0408438	0.198685	-0.491588	0.317572	-0.128917	0.0178703	0.105726	-0.0506866	0.156394
AT1G34760	GRF11	7	0.585189	1.2499	0.0655198	-0.419641	-0.00115149	0.10611	-0.390993	-0.145811	-0.0281156	-0.461839	0.245678	0.14595	-0.131065	0.0693169	-0.140848	0.0864705	0.378051	0.225468	0.123349	1.66199	0.21147	-0.550707	0.0681654	-0.0347375	-0.304523	0.23224	0.197352
AT1G34770	-	4	-0.249786	0.0479926	0.0397956	-0.224368	-0.35659	-0.127627	-0.33059	-0.0906532	-0.404917	-0.519866	-0.586824	-0.782525	-0.750094	-0.579357	-0.610808	-0.806188	-0.575106	-0.621768	-0.769653	-0.538831	-0.74273	-0.974462	-0.935947	-0.738435	-1.05182	-0.66576	-1.01373
AT1G35140	EXL1	6	1.4777	-0.48675	1.23437	1.58089	-0.57936	-0.15005	1.34311	1.09925	0.468735	-0.230824	1.73433	1.27975	-0.34639	0.507487	0.396895	0.44446	0.406893	1.5215	1.30316	0.34699	2.52217	1.37749	-0.0718727	0.246846	1.97101	1.8137	2.85022
AT1G35180	-	3	0.356171	0.546435	0.284867	0.35289	0.171349	0.228087	0.541808	0.377886	0.619116	1.23458	0.722459	1.28778	1.12166	1.28979	1.33848	1.03321	1.26975	1.19382	1.58014	1.44036	1.53219	1.4553	1.49622	1.59143	1.59947	1.65262	1.86725
AT1G35190	-	3	1.88477	1.57552	0.760013	2.26785	1.83017	1.84174	1.7435	1.50921	0.697956	1.11334	1.32469	1.47566	1.12836	1.09473	1.98172	1.45591	2.0129	3.46765	3.00344	2.90687	2.4488	3.39391	2.92337	3.826	3.18889	3.51657	4.35522
AT1G35210	-	4	-0.0328933	-0.326463	-0.158182	-0.462878	-2.10661	-0.610283	-0.0967357	-1.67817	0.162263	-1.92747	-0.595511	-1.09357	-0.175935	-0.347135	-2.82824	-0.37199	0.440903	-0.42313	-2.04838	-0.921974	-1.39274	-0.638813	-2.82238	-3.4688	-0.468726	-0.290992	-0.260866
AT1G35230	AGP5	9	0.379917	-0.240356	0.458858	0.22117	-0.345353	-0.0605405	0.522866	-0.319642	-0.180874	-0.259672	1.21191	-0.0807924	-0.410478	0.126272	-1.05262	-0.533304	-0.325267	-0.422751	0.120245	0.345163	0.378066	-0.189307	-0.21908	-1.01152	-0.0104379	-0.644909	-0.603625
AT1G35255	-	8	0.480291	0.080314	0.0811308	-0.0518206	0.0871517	0.110901	-0.280844	0.120554	-0.120658	0.0362183	1.31683	0.100953	0.487433	0.312166	-0.244875	1.36386	-0.0491683	1.48649	2.15815	1.50612	0.182084	0.435612	1.51273	-0.133974	1.68116	0.0713856	0.28317
AT1G35260	MLP165	3	0.136651	0.256084	0.143935	-0.0982697	0.465266	0.0539024	-0.0240165	0.00884611	0.134634	0.756399	1.63529	4.14272	4.79095	1.88128	1.81403	2.87107	2.14531	5.21412	2.91712	2.79664	1.79921	1.29082	1.16398	1.86794	0.959442	2.15415	2.57508
AT1G35290	-	8	-0.215663	-0.218195	-0.00421887	-0.683404	-0.146094	-0.414369	0.057647	-0.137985	-0.506694	0.720127	0.516625	0.500045	0.731575	0.604193	1.20367	0.483608	0.691803	1.477	0.504464	0.29843	0.495826	0.0481712	0.458099	0.579079	0.541255	0.553818	0.766832
AT1G35310	MLP168	3	0.427511	0.652216	-0.169086	-0.110024	0.296675	-0.173803	0.638127	0.18079	0.51317	4.6403	4.59102	6.7979	6.04018	5.55064	6.87262	5.42749	7.09791	8.15129	5.19969	5.47515	6.5708	5.89818	6.00379	6.69804	6.25414	7.36716	9.0641
AT1G35320	-	6	1.26898	0.549221	1.16629	0.719959	0.759646	0.572233	1.2327	1.24362	1.33672	0.521286	0.687653	1.12188	0.785058	1.18741	0.725731	0.228238	0.742611	0.305102	1.99873	1.4825	2.29527	1.79772	2.00089	1.73195	1.58042	2.22779	1.78661
AT1G35400	-	3	0.128231	0.245664	0.168989	0.525584	0	0.415019	0.711992	0.457619	0.745612	0.978988	3.76314	3.07596	2.47704	1.76957	2.9476	2.20003	2.96654	1.90261	1.10722	1.72964	2.9431	1.70138	1.76957	1.89618	1.38248	1.85012	1.60201
AT1G35430	-	8	0.00278653	-0.0926096	0.359309	0.285061	-0.361989	-0.431142	0.465107	0.190978	0.59713	0.445128	0.23959	1.10031	0.271828	0.235303	1.07104	-0.337732	0.243237	0.531252	0.447915	0.14698	1.45205	0.556889	-0.126686	0.393509	0.127375	0.434215	1.5877
AT1G35440	CYCT1-1	1	2.19432	2.36964	1.46312	3.12544	2.79347	2.3853	2.76715	4.02199	2.67292	-2.17292	-3.88583	-3.00212	-3.28859	-3.80733	-2.25503	-2.52121	-3.14509	-2.55739	0.485241	0.267909	-0.414028	0.816842	0.381911	0.130265	0.245948	-0.671642	0.115533
AT1G35470	-	4	0.618389	0.502356	0.49591	0.0692215	0.210619	0.140175	0.362381	0.0811348	-0.200748	-1.07626	-0.801373	-1.18367	-0.69398	-0.806312	-0.755445	-0.857262	-0.808642	-0.591204	-0.457866	-0.299017	-0.745206	-0.624758	-0.595693	-0.615269	-0.494882	-0.727507	-0.791952
AT1G35490	-	3	-0.074259	-0.000944958	0.0214894	0	0.142904	-0.0686964	-0.131376	-0.0300279	-0.130523	4.70367	4.92594	4.9462	4.98811	8.58849	5.01245	4.95219	5.38928	4.95562	4.62941	4.925	8.64455	4.98811	5.23026	4.94376	7.64092	5.35925	8.13316
AT1G35513	-	1	0.649112	0.135922	0.978299	-0.125111	-0.577549	-0.0472248	0.149832	0.927198	0.634513	-2.28765	-0.987628	-1.06276	-0.370624	-0.743358	-0.631929	-0.798071	-0.731207	-0.66817	-0.96889	-0.851707	-0.0844588	-0.495735	-1.32091	-0.679154	-0.648239	0.19599	-0.0336567
AT1G35560	TCP23	4	-0.609481	-0.576194	-0.223496	-0.305484	-0.231009	-0.347121	-0.403298	-0.199232	-0.262376	-0.440402	-0.677049	-0.85605	-0.774879	-0.451505	-0.352338	-0.650771	-0.646117	-1.02953	-1.11514	-1.47509	-1.21576	-1.06216	-0.682514	-0.699459	-1.20014	-0.845349	-1.24525
AT1G35660	-	4	-0.264764	-0.205026	0.0399304	-0.318019	0.164433	0.0433149	-0.157614	-0.0658413	-0.187315	-0.324487	-0.276368	-0.536531	-0.264103	-1.05679	-0.422786	-0.309086	-0.474787	-0.522475	-0.589251	-0.481394	-0.496601	-0.582122	-0.526642	-0.379471	-0.4667	-0.540628	-0.709789
AT1G35720	ANN1	3	0.126487	0.268215	0.229631	0.189578	0.179879	-0.0203496	0.0645986	0.0753074	-0.0860195	1.41401	1.13018	1.24317	1.43515	1.42067	1.49804	1.44692	1.18514	1.22884	1.50253	1.39411	1.42046	1.6147	1.61982	1.49667	1.52883	1.25431	1.15662
AT1G35830	-	8	0.569925	0.248888	-0.0385578	0.135118	0.0636484	-0.489477	-0.260425	0.373743	-0.0842415	0.492823	0.538053	0.625212	0.0727038	0.394767	0.230833	0.120551	0.31224	0.129461	2.93803	0.786941	0.586654	0.207821	0.458415	-0.258643	-0.139873	0.685982	0.0452192
AT1G35910	TPPD	3	-0.327238	-0.293848	0.0544037	-0.0815166	0.11795	-0.254639	-0.0599998	-0.143684	-0.0998783	3.45041	3.97796	3.18932	3.19798	2.84536	3.22229	2.25226	3.77687	3.14638	1.73205	2.86834	3.1949	1.80118	3.17303	2.6181	1.92442	2.86349	3.0359
AT1G36060	ERF055	5	-3.25957	-3.14377	-2.8326	-1.2342	-0.789829	-3.50987	-2.31099	-2.73275	-2.40906	0.3864	0.320029	0.282295	0.490703	0.531378	0.557627	0.268029	1.95713	0.504345	-1.34872	-1.75062	-1.30485	-1.1558	-0.258451	-0.41831	-1.60245	-0.476307	-0.280045
AT1G36150	-	2	4.56908	5.09475	3.70782	4.97544	5.23265	4.9227	5.25322	5.80532	5.80973	-1.32737	-2.67389	-0.772228	-1.51562	-1.62091	-3.13503	-2.39555	-3.64249	-6.78719	3.4278	2.69799	2.99748	3.13859	3.37772	2.18408	3.05045	2.42155	1.42156
AT1G36180	ACC2	8	-0.154145	0.103735	0.107042	0.00462999	0.0966692	0.286774	0.0466042	-0.0580481	0.149981	0.251307	0.161735	1.12714	0.385489	0.201148	0.18352	1.10568	1.02326	0.124793	0.0971617	0.26547	1.15989	1.14523	0.297817	1.25166	0.383835	0.311947	0.274774
AT1G36940	-	9	-0.0092151	-0.523262	-0.0628148	-0.0236292	-1.04424	-0.651907	-0.689401	-0.650121	-0.421012	-0.268589	-0.452951	0.0905807	-0.30118	0.105108	0.0569439	-0.275654	-0.364719	0.0862418	-0.277804	-1.32017	0.0277659	-0.324809	-1.09699	-0.594964	-1.22858	-1.01484	-0.334771
AT1G37130	NIA2	7	0.572889	0.682002	1.07425	1.02215	1.00751	0.698604	0.717155	0.6932	0.529264	-0.0870195	-0.433353	-0.154638	-0.075196	-0.269785	-0.439151	-0.251939	-0.275192	-0.291049	0.485869	0.248649	0.628446	1.0437	0.404585	0.259453	0.465216	0.418009	0.238215
AT1G37150	HCS2	9	-1.55405	1.119	0.273331	0.151291	-0.513058	0.048153	-0.195462	0.0465196	-0.11708	0.210557	-1.21088	-0.161888	-0.338893	0.382513	-0.190771	-0.349192	0.0471511	-0.130812	-1.1645	-0.089449	0.111442	-0.187602	-0.130544	-0.142618	-0.544653	0.0936707	-0.247892
AT1G41830	SKS6	8	0.362353	0.0178073	0.274494	0.25679	-0.222224	0.171741	0.0804755	0.0139651	-0.010616	0.462318	0.439134	0.398724	0.420264	0.754011	0.466272	0.339864	0.677527	1.00659	0.824671	0.456942	0.673218	0.677054	0.531787	0.638013	0.42034	0.691492	1.06837
AT1G42470	-	8	0.0295055	0.205801	0.253072	0.120264	0.395706	0.271844	0.00947778	0.389359	0.240459	0.65339	0.575194	0.423777	0.469212	0.568358	0.370343	0.471974	0.331527	0.429356	0.682895	0.780995	0.676849	0.589476	1.06817	0.642187	0.481451	0.720886	0.669815
AT1G42490	-	1	1.81136	1.30152	0.955993	1.79206	1.58648	1.39224	1.85668	1.80146	0.848988	-3.92167	-2.76388	-1.07555	-3.21729	-1.55168	-1.35536	-3.33379	-1.83862	-0.926994	0.159994	0.19911	-0.119556	0.159651	0.0348028	0.0368746	0.284433	-0.0371603	-0.0780064
AT1G42540	GLR3.3	7	1.09844	0.311187	0.26217	0.180966	0.230577	-0.23683	-0.0326676	0.21979	0.2909	0.0559554	0.0419652	-0.076986	-0.0215132	-0.0249367	0.159479	-0.0767789	-0.0498321	0.0528197	1.05232	1.09992	0.185184	0.159453	0.205641	-0.0773505	-0.109446	0.169958	0.343719
AT1G42970	GAPB	6	1.24262	1.22302	0.68998	1.15883	1.08957	1.04734	1.25908	0.975751	1.13737	0.165833	-0.00902564	0.264875	-0.00466047	0.00240233	0.0196025	-0.0724074	-0.245381	-0.295311	1.54319	1.34193	1.02774	1.28418	1.20439	1.18749	1.31365	0.73037	0.811777
AT1G43630	-	3	0	0	0	0	0	0	-0.119786	0	0	2.51441	2.63492	2.62718	3.08859	2.81701	2.87133	3.01706	2.8631	6.01442	2.51441	2.63492	2.62718	3.08859	2.81701	2.87133	2.89727	2.8631	2.71769
AT1G43640	TULP5	2	3.83262	4.42164	1.94899	1.50031	4.45431	4.42125	1.78246	4.72907	3.73382	1.69029	1.52375	1.559	2.12638	0.785786	1.54823	1.7734	1.81299	1.07884	5.52989	5.95004	3.52005	2.97063	5.3767	5.97092	3.22153	6.5337	4.80551
AT1G43650	-	7	0.0290905	0.242116	0.246027	0.17208	-0.179657	0.519443	0.0749239	0.327872	0.215349	0.212336	0.212664	0.300354	0.32088	1.29639	-0.173581	0.576326	-0.351312	0.0976336	0.241426	0.45478	1.20908	0.492959	0.381534	0.345863	1.01891	-0.0234397	0.312982
AT1G43670	-	7	1.20148	0.872127	0.826455	0.929108	0.734046	0.60267	1.15766	0.735106	0.838386	-0.283918	-0.258595	-0.164435	-0.303333	-0.286619	-0.140595	-0.509992	-0.329692	-0.353294	1.08253	0.613532	0.66202	0.625775	0.447427	0.462075	0.61375	0.405415	0.485092
AT1G43675	-	1	0.566321	0.598807	0.119884	-0.0478077	1.31486	0.0719461	0.861969	-0.226048	0.577796	-1.69175	-0.926359	-0.361184	-0.309471	-1.58296	-1.29173	-1.06784	-0.852978	-1.19371	-0.762946	-0.327552	-0.2413	-0.357278	-0.268099	-1.17067	-0.20587	-1.64565	-0.615918
AT1G43765	-	5	-1.18748	-1.13975	-0.823086	-1.29676	-0.808214	-0.574008	-0.881767	-1.03223	-1.03524	-0.734449	-0.549072	-0.81017	-0.26272	-0.804229	-0.466608	-0.53027	-0.74286	-0.631951	-1.90079	-1.56716	-1.71869	-1.47736	-1.4778	-1.04062	-1.40237	-1.8365	-1.77868
AT1G43770	-	4	0.38341	0.0923109	0.265036	0.0907663	0.0644155	0.244191	0.127831	0.0237219	-0.303812	-1.01729	-0.760777	-0.820795	-0.845377	-0.812187	-0.588037	-0.563325	-0.724638	-0.427302	-0.607884	-0.668466	-0.555759	-0.754611	-0.747771	-0.343846	-0.435494	-0.700917	-0.731114
AT1G43790	TED6	6	1.11629	0.344643	0.638168	0.475173	0.0380904	0.0266936	0.135203	0.272686	0.452757	0.128203	-0.0884441	0.638409	0.413588	0.73274	0.808359	0.462903	0.575829	0.267489	1.28615	0.256198	1.4353	1.02622	1.10364	1.00916	0.598107	1.02798	0.720246
AT1G43800	S-ACP-DES6	5	-2.21436	-3.05375	-1.91681	-1.92706	-2.65654	-3.18525	-3.52168	-3.23858	-3.16054	-3.23091	-2.39719	-2.14712	-2.01874	-0.529052	-0.206172	-0.419521	0.127834	0.215477	-5.43744	-5.44846	-4.05898	-3.94125	-4.24757	-3.65886	-5.04483	-2.30595	-0.439432
AT1G43886	-	7	1.03205	1.41569	0.349395	0.404793	0.481679	1.18778	0.383442	1.36947	1.39615	-0.306842	-0.127624	-0.284949	-0.319644	-0.33345	-0.393981	-0.268274	-0.485966	-0.483901	0.184196	1.27643	0.0644462	0.0851484	0.148229	0.17635	0.115169	0.139074	0.189457
AT1G43980	PCMP-E58	5	-0.576491	-0.740217	0.0569255	-0.21726	-1.32385	-0.700865	-0.390177	-0.546944	-0.227288	-0.0726382	-0.204181	-0.531182	-0.679551	0.0370484	-0.167329	-0.583951	-0.443114	-0.317565	-0.649129	-0.944398	-0.474256	-0.896811	-2.49319	-0.868195	-0.974128	-0.990058	-0.544853
AT1G43997	-	1	3.29682	3.3999	2.62893	3.425	3.75012	3.3847	3.34752	3.54396	2.62836	-3.05921	-3.70074	-2.59612	-4.07049	-2.83509	-3.23842	-3.37121	-3.38703	-2.67453	0.938337	0.687411	-0.122149	0.520246	1.47223	0.806589	0.957693	0.742868	-0.0461798
AT1G44100	AAP5	3	0.172328	0.136863	0.0965773	0.297809	-0.0309744	-0.135359	0.101293	0.319077	0.179242	1.66146	2.00698	1.85083	1.72659	2.11575	1.97641	1.64206	2.25652	2.5128	1.83374	2.18468	1.93371	2.13298	2.13526	1.84316	1.72936	2.61277	2.78017
AT1G44110	CYCA1-1	5	-0.897265	-0.835509	-0.67649	-0.859086	-0.693351	-0.643577	-0.822336	-0.784032	-0.824142	-0.464976	-0.531762	-0.506225	-0.391582	-0.424845	-0.527979	-0.52323	-0.604188	-0.456649	-1.32728	-1.23516	-1.15644	-1.18135	-1.1182	-1.13227	-1.21982	-1.31916	-1.14624
AT1G44120	-	3	0.0314396	0.0259514	-0.0343871	-0.00978641	0.0154481	-0.0149666	-0.00947612	-0.0373456	-0.0338563	0.911692	1.38351	1.60949	1.73931	1.14685	1.26755	2.34312	1.81049	1.33929	1.66599	1.2297	1.11006	1.58696	1.1623	1.25258	1.73445	1.21064	1.30543
AT1G44125	-	8	-0.0487371	0.0218471	-0.172079	-0.216527	0.0661714	0.0783092	-0.232833	0.0702606	-0.287867	-0.22383	-0.101948	-0.053876	-0.019882	-0.271758	1.89546	0.067189	-0.175739	1.94292	-0.272567	-0.0801008	-0.225955	-0.236409	-0.205587	1.70237	-0.165644	-0.105478	-0.280737
AT1G44150	-	3	-0.499192	-0.228609	0.304462	0.336162	0.412172	-0.182794	0.251871	-0.415378	0.803369	2.80193	3.05897	4.0933	2.91294	2.88339	3.36304	2.36367	3.65515	3.66714	2.79604	2.83036	3.34441	3.2491	3.29556	3.18025	2.61555	3.23977	3.85496
AT1G44224	-	2	6.00721	6.50129	1.11755	6.19108	6.49588	6.34337	6.69603	7.39353	6.96277	0.0881462	-0.619614	1.32138	-0.222473	-0.203777	-0.89072	-0.669779	-1.5689	-1.66061	6.09535	5.88167	2.44978	5.96861	6.2921	5.45265	6.02625	5.65106	5.21011
AT1G44350	ILL6	3	0.528645	0.265379	0.832404	0.420766	0.667635	0.41055	1.02041	0.33501	0.474898	1.12571	1.45152	1.19491	1.26728	1.82362	1.3359	1.27608	1.66777	1.48395	1.72529	1.80831	2.08798	1.75402	2.65529	1.88804	2.28564	2.05354	2.0792
AT1G44542	-	3	0	0	0	0	-0.143196	-0.178941	-0.159898	-0.0958164	-0.0428047	3.45839	3.77138	4.22015	4.21417	4.02665	4.64255	4.17827	5.00684	5.56752	3.45839	3.77138	4.22015	4.21417	3.88345	7.57494	4.01837	4.91102	5.52472
AT1G44575	PSBS	7	1.16405	0.925945	0.850381	1.10558	0.726208	0.710183	1.05858	1.02142	0.755783	-0.159883	-0.224853	-0.0230618	-0.194768	-0.043172	-0.252459	-0.318988	-0.441619	-0.166832	1.13571	0.701093	0.827319	1.03608	0.683036	0.457724	0.7154	0.562609	0.588951
AT1G44608	-	1	5.45961	3.89521	2.57998	5.54577	1.29097	3.07046	3.34485	1.48381	-0.00822776	-3.44613	-4.58435	-2.83283	-5.13757	-4.85567	-1.99962	-3.48894	-3.28734	-1.66502	-0.0835731	-0.163095	-0.920219	0.225656	-3.5701	-0.369735	-0.908288	-1.81798	-1.45236
AT1G44740	-	5	-0.153332	-1.24611	-0.102324	-0.421565	-1.23721	-0.561544	-0.107075	-0.212344	0.0467139	-0.459952	-0.344055	-0.0445905	-0.536884	-0.243407	-0.321094	-0.544527	-0.41253	-0.460083	-0.613284	-1.8461	-0.146915	-0.958449	-0.37956	-0.882638	-1.4963	-0.624874	-0.413369
AT1G44760	-	4	-0.498197	-0.750506	-0.322789	-0.45926	-0.889648	-0.983558	-0.798992	-0.737864	-0.571771	-0.939877	-0.730328	-0.752288	-0.881616	-0.656264	-0.72749	-0.91468	-0.88893	-0.958079	-1.3328	-1.3589	-1.00847	-1.17755	-1.41896	-1.54686	-1.56399	-1.49463	-1.39261
AT1G44780	-	4	-0.173427	-0.306378	-0.132837	-0.435915	-0.324586	-0.234953	-0.365843	-0.271501	-0.402175	-0.747793	-0.436545	-0.687677	-0.510379	-0.770685	-0.597989	-0.687048	-0.72586	-0.577891	-0.92122	-0.742923	-0.820514	-0.946294	-1.00341	-0.832942	-1.05289	-0.997361	-0.980065
AT1G44800	-	8	1.41231	-0.397901	0.46857	0.0634943	-0.523727	-1.38596	-0.186142	-1.17096	-1.11832	-0.86003	0.274824	-0.452246	0.361796	0.60903	1.85821	0.50174	1.5138	2.31011	0.473094	-0.123077	0.0163236	0.42529	0.085303	0.276762	0.315598	0.152927	1.18572
AT1G44830	ERF014	4	0.774918	-0.158207	0.250316	-0.498767	-0.580757	-1.5372	-0.787891	-0.787667	-0.0271756	-0.671262	-0.392939	-0.572371	-0.533991	-0.160383	-0.689694	-0.531339	-0.221948	-0.519764	0.103656	-1.96339	-0.322055	-1.03276	-0.74114	-2.56428	-1.31923	-1.00961	-0.54694
AT1G44890	-	7	0.513836	0.434609	0.152673	0.42183	0.532583	0.45339	0.886135	0.532727	1.24463	-0.361291	-0.0946796	-0.0991621	-0.155763	-0.244072	-0.447669	-0.444709	-0.190607	-0.653169	0.152544	0.33993	0.0535112	0.266067	0.288511	0.00572097	0.441426	0.34212	0.421674
AT1G44900	MCM2	5	-0.534565	-0.634672	-0.230952	-0.517712	-0.485297	-0.475685	-0.606033	-0.302416	-0.484724	-0.826758	-0.356744	-0.710238	-0.678929	-0.501681	-0.737173	-0.856601	-0.838097	-0.538024	-1.36398	-0.991416	-0.94119	-1.17454	-0.986978	-1.14134	-1.45184	-1.15214	-1.02275
AT1G44970	PER9	5	-2.0588	-2.39262	-1.18548	-1.72506	-1.76772	-1.97701	-2.31818	-2.37692	-2.37295	-1.31214	-1.10502	-2.16827	-1.82335	-1.83004	-1.17795	-1.11746	-1.08748	-0.622826	-3.36437	-3.49038	-3.34834	-3.55103	-3.59972	-3.14837	-3.4459	-3.33046	-2.92524
AT1G45120	-	9	-1.02091	-0.274463	-0.165332	0.0160192	-0.26263	-0.31418	-0.27651	-0.252794	-0.245026	0.0722002	0.0230365	-0.0743809	0.0559868	0.0255275	0.179593	0.0546954	0.0701418	0.177608	-0.396114	-0.251426	-0.239713	0.072006	-0.237102	-0.134587	-0.221815	-0.182652	-0.0674182
AT1G45145	TRX5	6	1.10686	1.16382	0.50155	0.966182	1.11104	1.16658	1.35329	0.940284	0.942499	0.422934	0.395127	0.498712	0.364028	0.550959	0.370592	0.303795	0.00617123	-0.029618	1.66618	1.69435	1.08193	1.4624	1.77764	1.66596	1.78365	1.10775	1.03455
AT1G45165	-	7	0.00504309	0.04315	0.0611537	-0.293743	1.62433	-0.0966764	-0.401361	-0.0729538	-0.1581	0.358539	-0.328869	-0.051848	-0.0692636	0.346847	0.0805535	0.12703	0.648993	0.219494	0.363582	-0.285719	0.00930564	-0.363007	0.288728	-0.0161229	-0.274331	0.57604	0.061394
AT1G45191	BGLU1	4	-0.423422	-0.323553	-0.12198	-0.592739	-0.719569	-0.376384	-1.24286	-0.591929	-0.240453	-0.542539	-2.34709	-0.449316	-0.549272	-0.514547	-1.10763	-0.498723	-1.47633	-1.239	-1.33969	-2.84951	-0.571296	-1.49097	-1.61068	-1.74339	-2.05991	-2.47823	-1.74778
AT1G45201	ATTLL1	8	0.0465991	0.149209	-0.00859591	-0.177191	-0.0318007	-0.0448006	0.377843	-0.053682	0.0891196	0.505753	0.420838	0.410402	0.620204	0.328127	0.429728	0.527714	0.659751	2.65196	0.552352	0.570048	0.401806	0.443013	0.296326	0.384928	0.905557	0.606069	3.35475
AT1G45231	-	4	0.134138	-0.0508993	0.099134	-0.470426	-0.202569	-0.114166	0.130149	-0.00529319	-0.166026	-0.721539	-0.37051	-0.775764	-0.508159	-0.707969	-0.632941	-0.880476	-1.09138	-0.45584	-0.587401	-0.42141	-0.67663	-1.07132	-1.02561	-0.747107	-0.750326	-1.03563	-0.621867
AT1G45233	THO5A	4	-0.000504173	-0.114363	-0.154085	-0.777255	-0.233438	-0.361846	-0.235152	-0.0410352	-0.233925	-0.581934	-0.262343	-0.134717	-0.345306	-0.53089	-0.471967	-0.474837	-0.535278	-0.339854	-0.582438	-0.376706	-0.288803	-1.17525	-0.764328	-0.833813	-0.709989	-0.576313	-0.57378
AT1G45248	-	7	0.192492	0.494406	0.266352	0.160705	0.676475	0.181767	0.434214	0.680964	0.109656	0.0406525	-0.322762	-0.204018	-0.352705	-1.23229	-0.346906	-0.533529	-1.36508	-0.496918	0.233145	0.171645	0.0623339	-0.192	-0.27124	-0.165139	-0.0993153	-0.484618	-0.387262
AT1G45249	ABF2	4	-0.128325	0.128462	-0.05019	-0.425712	0.0321053	-0.0099133	-0.0779237	-0.389236	-0.542006	-0.680574	-0.647894	-0.856309	-0.448735	-0.954846	-0.74204	-0.537995	-0.639112	-0.778657	-0.808899	-0.519433	-0.906499	-0.874446	-0.922741	-0.751953	-0.615918	-1.02835	-1.25482
AT1G45545	WEL2	8	0.39624	0.298015	0.185701	-0.000394679	0.151836	0.259668	0.233582	0.205962	0.131673	1.05275	1.09052	1.11786	1.30727	1.25517	1.18713	1.35789	1.11013	1.26914	1.09456	1.53171	1.30357	1.30688	1.407	1.30861	1.19848	1.08188	1.40081
AT1G46264	HSFB4	5	-0.54633	-0.597883	-0.112546	-0.635169	-1.18493	-0.779733	-0.490724	-0.716611	-0.840145	-0.604961	-0.192759	-0.914538	-0.525322	0.110719	-0.0912213	-0.457939	-0.441013	-0.00344358	-1.12907	-0.790642	-1.02708	-1.16049	-0.883242	-0.870954	-0.948663	-1.29847	-0.843589
AT1G46480	WOX4	5	-0.477128	-1.53989	-0.164074	-1.00957	-0.575992	-0.421723	-0.318241	-0.4377	-0.449337	0.256797	1.20632	0.571091	1.54101	1.10153	0.454911	0.21872	0.60919	0.578932	-0.220331	-0.379201	0.407016	0.303252	-0.0441242	0.0331875	-0.099521	0.171489	0.129595
AT1G46554	-	6	0.496272	0.706414	0.171484	0.197163	0.902021	0.583302	0.408161	0.254513	0.441124	0.645008	0.502207	1.15546	0.862771	0.473992	1.40669	0.775236	1.11579	0.787136	1.31992	1.46236	1.31332	1.21623	1.40622	1.9762	1.48915	1.34092	1.41165
AT1G46768	RAP2-1	3	0.201795	0.334076	0.33686	0.3016	0.471539	0.462107	0.742308	3.52641	0.335454	2.24119	0.523866	2.84382	2.78095	2.00798	2.90859	1.47855	1.30173	2.28897	2.15293	1.66035	1.84752	3.73355	3.12385	3.85986	3.29909	4.8176	2.97453
AT1G47128	RD21A	3	0.390785	0.407677	0.304837	0.469998	0.302196	0.383986	0.456428	0.302755	0.314882	1.20634	1.08242	1.24712	1.25892	1.14467	1.45654	1.32276	1.3279	1.42566	1.56064	1.4924	1.49902	1.71146	1.46678	1.89432	1.79501	1.63293	1.76916
AT1G47210	CYCA3-2	4	-0.220218	-0.649885	-0.294879	-0.178372	-0.631537	-0.581744	-0.522659	-0.549676	-0.176977	-0.480284	-0.328271	-0.0520555	-0.636348	-0.249417	-0.462405	-0.59879	-0.380308	-0.380086	-0.700502	-0.978156	-0.346934	-0.81472	-0.880954	-1.00601	-1.03065	-0.929984	-0.557062
AT1G47230	CYCA3-4	4	0.289107	4.78653e-06	-0.053302	0.185391	-0.288667	-0.186809	-0.263305	0.107542	0.110589	-0.831271	-0.778049	-0.248083	-0.939408	-0.524846	-0.566662	-0.796759	-0.874414	-0.742647	-0.542163	-0.778044	-0.301385	-0.754017	-0.813513	-0.753471	-1.0201	-0.766872	-0.632058
AT1G47270	TULP6	7	0.519707	0.506704	0.12131	0.263249	0.55641	0.577759	0.419081	0.46143	0.233016	-0.281152	-0.112266	0.30891	0.0644662	-0.170348	0.147024	-0.106214	0.166691	0.641881	0.238555	0.394438	0.43022	0.327715	0.386062	0.724783	0.312867	0.628121	1.06702
AT1G47280	-	3	-0.0550575	0.43838	0.113001	-0.115071	0.384058	-0.0919651	-0.359477	0.687158	0.343561	4.23492	3.03165	3.76481	4.08035	3.55931	4.26939	4.429	4.63635	4.08233	3.08189	3.4983	3.98305	3.04263	4.43843	3.71792	3.02543	5.12548	3.64929
AT1G47370	-	2	1.09028	2.1037	1.73017	0.658439	1.3324	1.34418	2.378	1.67974	1.33484	-0.0573482	0.264141	0.296536	0.278428	-0.135976	-0.0383737	0.011864	0.166122	0.118088	1.52847	2.89918	2.61782	1.48628	1.70743	1.65268	2.42087	1.68734	1.59354
AT1G47395	-	3	0.0566041	-0.421596	0.274906	-0.513565	0.161583	1.19604	-1.22748	0.102084	0.00906337	0.346316	0.0847182	0.334257	2.6692	1.48029	1.25552	2.68594	1.66623	2.08231	0.40292	-0.336878	0.609163	1.55355	1.66673	2.45992	1.44921	1.83547	1.93213
AT1G47400	-	6	1.64709	0.618906	0.154588	0.76055	-0.0472063	0.664036	-0.517331	0.630739	0.443238	-0.655084	-0.577402	0.256538	0.215146	1.8524	0.0388557	1.16613	1.48885	0.592644	0.529588	0.0415038	0.411125	0.975696	1.23882	0.702892	0.357089	2.3309	2.6569
AT1G47410	-	8	0.432021	0.335182	0.23034	-0.119063	0.316713	0.0981425	0.090761	0.266724	0.0802216	0.801713	0.931106	0.780905	0.980825	0.802493	0.815304	1.13412	0.868635	0.682299	1.23373	1.84656	1.01125	0.861762	1.11921	0.913447	1.22488	1.13536	0.76252
AT1G47480	CXE2	1	2.86557	1.94618	1.65923	2.66673	1.88517	0.616034	2.07819	0.358142	-0.168359	-3.74128	-2.99431	-5.24944	-3.33236	-5.58051	-2.33688	-3.41116	-2.58162	-5.11179	-1.31691	-1.38387	-3.58113	-5.51862	-3.69711	-1.72084	-1.79245	-2.22347	-2.17308
AT1G47485	-	5	-0.0205857	-0.601668	-0.101625	-0.274164	-2.53606	-0.360362	-0.876153	-0.36927	-0.211064	0.0590607	0.0100504	1.70919	0.474105	0.775206	-0.147533	0.229203	0.245961	0.441043	0.038475	-0.591618	0.417938	0.199941	-0.354575	-0.507895	-0.64695	-0.123309	0.229979
AT1G47500	RBP47C'	7	0.514097	0.712736	0.109078	0.423748	0.71374	1.04772	0.719401	0.767999	0.849893	-0.0282625	0.129153	0.120271	-0.0814628	-0.270792	-0.180758	-0.0279049	-0.267726	-0.424846	0.485834	1.01095	0.229349	0.342285	0.442948	0.791676	0.691497	0.500273	0.425048
AT1G47610	-	6	1.16503	0.482449	0.508197	0.553443	0.196267	-0.0727051	0.406087	0.237003	0.597266	0.283322	0.0896098	1.33914	0.343956	0.792066	0.385136	0.105573	0.154308	-0.49856	1.55248	0.572059	1.43444	1.03658	1.34188	0.312431	0.51166	0.391311	0.0987058
AT1G47655	DOF1.6	5	-1.99531	-2.25708	-0.648517	-1.98257	-2.02631	-1.66502	-2.03515	-1.83744	-1.35414	-0.406217	-0.318983	-1.10467	0.134922	-0.498291	-1.45293	-0.436793	-0.377922	-0.68985	-2.33756	-2.67872	-1.90435	-1.76039	-2.42022	-3.11401	-2.52746	-2.13858	-2.27812
AT1G47720	OSB1	4	0.931746	-0.0258273	0.552975	0.0478477	0.00268942	-0.130359	-0.2038	0.0235967	0.162376	-1.75301	-0.695039	-0.863326	-0.322206	-0.358554	-0.649891	-0.516814	-0.807313	-0.671402	-0.557963	-0.720866	-0.310351	-0.274358	-0.355864	-0.78025	-0.720613	-0.783716	-0.509026
AT1G47920	-	1	0.817119	0.898233	0.472492	0.527641	0.79057	1.01999	0.755428	0.93943	0.50336	-0.413456	-0.530793	-0.479803	-0.323832	-0.217347	-0.643942	-2.59228	-0.917874	-0.53448	0.403663	0.367441	-0.0073107	0.203809	0.573223	0.376053	-0.235848	0.0215557	-0.0311203
AT1G47930	-	1	0.0625149	1.45366	0.232756	0.423338	0.00488556	1.86834	0.0146911	0.42147	0.483716	-0.173275	-2.08366	-0.179799	-2.32848	-0.024492	-2.27021	-0.680424	-0.667073	-1.2489	-0.11076	-0.0816648	0.0529572	-0.431876	-0.0196064	-0.356588	-0.665732	-0.245603	-0.315061
AT1G47960	C/VIF1	3	0.192093	0.261467	0.387683	0.071608	0.359413	0.0878045	-0.0446197	0.226654	-0.0156644	1.78196	1.90789	2.14399	2.27472	1.85074	1.00403	1.36013	2.31703	2.00718	2.11332	1.13523	1.48542	1.49984	2.41499	2.71959	1.47658	2.44955	2.5335
AT1G47980	-	2	10.3819	10.8362	3.08004	12.3223	9.45495	5.42653	11.3611	11.491	3.95103	-2.96666	-3.50923	-2.86794	-3.22891	-3.02655	-2.99926	-3.42161	-2.97993	-3.25516	7.29734	7.22004	0.133724	9.08736	6.42789	2.42386	7.92683	8.5022	0.525176
AT1G48000	MYB112	3	0.314415	0.336397	0.234078	0.303524	0.294463	0.254485	0.230059	0.239797	0.22394	2.61983	2.18439	3.28971	2.61508	2.59187	2.93968	2.56377	3.73407	3.7442	1.05436	1.07627	1.40888	1.22539	1.17863	1.19842	0.938365	1.64834	1.66395
AT1G48020	PMEI1	3	0	-0.0334253	0.127697	-0.202387	0.387669	-0.0673773	-0.117166	0.16462	0.0543712	3.737	3.94819	4.55357	4.49793	6.03573	4.75315	4.31004	5.08868	5.29192	3.737	3.91476	4.68127	4.29554	4.39931	7.32547	4.19287	5.2533	5.34629
AT1G48040	-	4	0.843339	0.4642	0.645435	0.298039	0.0894074	0.135786	0.198333	0.0421922	-0.225098	-1.19754	-0.627482	-0.835477	-1.01794	-0.745339	-0.481816	-0.649799	-0.385002	-0.2269	-0.200918	-0.163282	-0.190043	-0.719905	-0.655931	-0.34603	-0.451466	-0.34281	-0.451998
AT1G48060	-	1	0.840778	0.292447	2.0227	-0.28615	0.0109466	0.391177	-0.315994	-0.398667	-0.157417	-1.11988	-0.839887	-2.64389	-0.449652	-0.734628	-0.821762	-0.311577	-0.430635	-0.61286	-0.279101	-0.54744	-0.243596	-0.735802	-0.723681	-0.430585	-0.627571	-0.829303	-0.770277
AT1G48150	-	1	2.03705	2.12135	0.678729	0.618587	0.0358003	0.457116	0.593553	0.254753	-0.505566	-2.36281	-1.65371	-1.40489	-1.24328	-1.14689	-1.09702	-0.879496	-1.31591	-0.900448	-0.325758	-0.70392	-0.726162	-0.624697	-1.11109	-0.639899	-0.285944	-1.06116	-1.40601
AT1G48180	-	5	-1.7436	-2.18491	-0.757659	-0.914707	-1.39063	-0.957429	-0.885107	-1.2743	-0.404014	0.237994	-0.00418708	1.73658	0.144718	0.364385	-0.252246	-0.35084	0.164269	-0.55424	-0.902924	-1.72124	-0.329052	-0.769989	-0.974635	-1.38118	-1.59514	-0.811256	-0.958254
AT1G48390	-	9	-0.20127	-0.0134207	-0.0171632	0.139217	-0.0264348	0.138677	-0.149154	-0.215265	-1.45359	-0.0127265	0.00182901	-0.238347	-0.186558	-0.295576	-0.365629	-0.098796	-0.427649	-0.045884	-0.213997	-0.0115917	-0.25551	-0.047341	-0.322011	-0.226952	-0.24795	-0.642914	-0.415403
AT1G48470	GLN1-5	3	0.0132553	1.32416	0.0350735	0.239381	0.567036	1.37587	0.570531	1.70935	2.01449	4.25819	4.30547	4.69293	3.95701	3.93065	3.77109	3.74661	3.09439	2.75171	4.27429	5.63447	4.63291	4.23698	4.66908	5.15306	4.47176	4.79479	4.75876
AT1G48530	-	2	4.6152	2.20748	1.56116	2.05644	4.39564	3.60218	4.88368	5.09968	3.45984	-0.632844	-0.760744	-0.182278	-0.708992	-0.787956	-0.467977	-0.916052	-1.51154	-1.90203	4.01892	1.44674	1.49611	1.34745	3.5158	3.06801	1.46223	3.5823	1.55128
AT1G48580	-	4	0.516886	-0.149007	0.535162	-0.344051	-0.518288	-0.172536	0.0471997	-0.198826	-0.47321	-1.61885	-1.39655	-2.15246	-0.905088	-1.52811	-1.66034	-1.13613	-1.32081	-1.3177	-1.17288	-1.51891	-1.39625	-1.36036	-2.25277	-2.01381	-1.12877	-1.83127	-2.13733
AT1G48590	-	3	2.21437	0.238058	0.475958	0.58298	2.11505	0.671584	2.50605	0.572559	1.80325	5.29251	5.74671	6.38208	5.25829	5.33492	5.44777	5.30627	5.067	4.76567	7.51132	5.0734	6.57882	6.36072	7.44335	5.10051	7.80274	5.495	6.56224
AT1G48600	NMT2	3	1.08854	1.21658	-0.017465	0	1.27624	1.43025	1.3896	1.26229	1.06101	1.28898	1.37786	1.45257	1.28455	1.19584	1.3308	1.15051	1.28171	1.22254	2.3839	2.59944	2.06837	2.24255	2.46939	2.76619	2.52975	2.53567	2.27935
AT1G48605	HAL3B	9	0.0680467	-0.209606	-0.229264	0.403246	0.0134202	0.266189	0.31973	0.638802	0.722427	0.00190458	-0.419148	-0.483666	0.249239	-0.244883	-1.00469	-0.923013	-1.12365	-1.22934	0.0699513	-0.628754	-0.71293	0.652485	-0.231463	-0.738502	-0.603284	-0.484847	-0.388771
AT1G48610	-	5	-0.471953	-0.524351	-0.501067	-0.578967	-0.547569	-0.460704	-0.609794	-0.684516	-0.508045	-0.504109	-0.625584	-0.569659	-0.619137	-0.645329	-0.681831	-0.536455	-0.56243	-0.584944	-0.976062	-1.05903	-1.02295	-1.11997	-1.08846	-1.00349	-1.02417	-1.12188	-1.0214
AT1G48740	-	4	0.476726	-0.125074	0.390703	-0.339439	-0.404879	-0.257247	-0.292872	-0.554184	-1.20235	-2.27032	-2.20968	-2.39963	-2.41856	-1.84094	-1.47233	-1.77575	-1.23045	-0.598851	-1.73868	-2.26533	-2.04214	-2.78748	-2.17667	-1.64562	-2.01679	-1.81178	-1.79618
AT1G48742	MIR157D	5	-1.52929	-3.33077	-0.749957	-2.54527	-2.21585	-1.05391	-2.74723	-2.76003	-2.67175	-2.87701	-3.07613	-3.22049	-3.28882	-2.86619	-4.55968	-1.85912	-2.6364	-3.21494	-4.4063	-5.20429	-4.05882	-4.49376	-3.90842	-5.43529	-4.08979	-5.28462	-5.90173
AT1G48745	-	6	0.643486	1.66164	0.701465	1.16128	1.48642	0.330083	0.841694	0.382594	1.49136	0.000637899	0.49735	0.487645	-0.032865	0.408273	0.473408	-0.212951	0.673836	0.138472	0.644124	2.23986	1.80041	1.94582	2.34791	1.33536	0.628743	1.50998	1.78606
AT1G48780	-	9	0.506845	0.160154	0.262206	0.17894	0.166887	0.0253422	0.0541373	-0.272599	-0.0405418	-0.331767	-0.314693	-1.02657	-0.637039	-0.367374	-0.542478	-0.4874	-0.059899	-0.57239	0.175078	-0.154539	-0.348923	-0.458099	-0.200487	-0.517136	-0.433262	-0.332498	-0.612931
AT1G48870	-	4	-0.255854	0.0682271	0.0319903	-0.0967507	-0.416115	-0.537836	-0.492004	-0.377652	-0.503878	-0.523151	-0.688561	-0.461332	-0.326221	-0.473721	-1.08784	-0.543968	-0.467776	-1.11295	-1.15704	-0.620334	-0.429341	-0.422972	-1.30934	-1.61344	-1.06859	-0.845428	-1.50785
AT1G48940	ENODL6	2	3.12171	4.11972	0.828329	3.85671	4.00821	3.52263	4.40296	5.25968	4.59453	0.706033	-2.16015	1.35485	-1.86256	0.122263	-1.50253	-1.05164	-2.23278	-3.18013	3.82775	2.83001	2.18318	3.62237	4.13047	2.02011	3.64753	3.3269	1.39075
AT1G48960	-	4	1.17175	0.124863	0.837084	0.675486	-0.307469	-0.584616	0.573988	-0.190639	-0.588473	-1.11085	-0.836478	-1.19296	-1.22617	-0.625253	-0.691407	-1.12363	-0.64596	-0.671095	0.0609029	-0.711615	-0.355877	-0.778344	-0.932722	-1.27602	-1.07276	-0.836598	-1.25957
AT1G49000	-	1	3.25221	4.03109	2.51675	3.79775	2.25988	3.02703	4.76762	2.89283	1.36215	-5.51064	-6.10076	-5.96339	-5.53448	-5.10519	-5.77238	-4.9308	-5.30318	-5.95896	-2.24612	-2.459	-3.4372	-2.55275	-2.99586	-3.02088	-1.40601	-2.41698	-4.72918
AT1G49010	-	1	0.498179	0.542779	0.309537	0.324218	0.627559	0.468652	0.410902	0.250459	0.171083	-0.457011	-0.694987	-0.668844	-0.539562	-0.820358	-0.820037	-0.651918	-1.02465	-0.880284	0.0411677	-0.152208	-0.359307	-0.215343	-0.192799	-0.351385	-0.241016	-0.793896	-0.709201
AT1G49050	-	9	-0.102959	-0.152585	0.111169	-0.161564	-0.384929	-0.390556	-0.187328	-0.212434	0.129339	-0.235319	-0.407554	-0.667859	-0.722268	0.0874881	-0.415512	-0.347987	-0.284539	-0.362718	-0.338278	-0.560139	-0.55669	-1.13648	-0.297441	-0.806068	-0.535315	-0.496973	-0.233379
AT1G49120	ERF117	2	2.34321	2.77786	2.04557	3.08014	2.76668	2.88266	3.24522	7.27617	2.71582	-0.276816	-0.634486	-0.811012	-1.12182	-1.19608	-0.883885	-1.2846	-0.779198	-0.774663	2.06639	2.14338	1.13653	1.92677	1.64321	1.99878	2.02998	2.14029	1.94116
AT1G49130	COL8	1	1.4654	1.19287	1.13551	1.12457	1.22452	1.64517	1.59307	0.918367	1.03137	-1.04309	-1.37632	-1.47435	-1.39728	-1.79521	-1.55273	-1.02742	-1.48377	-1.71061	0.46235	-0.354772	-0.37681	-0.424261	-0.624086	-0.17315	0.339417	-0.53139	-0.729548
AT1G49150	-	2	3.01015	2.27376	2.51577	3.05456	2.59093	2.52667	2.87629	3.04008	3.64788	-2.62048	-2.14173	-1.01384	-1.55851	-1.75484	-1.08061	-1.55525	-1.93185	-1.80969	1.38981	0.499382	1.74856	1.60364	0.132751	1.56117	1.40999	0.820153	1.32673
AT1G49160	WNK7	2	4.36903	4.08722	2.18371	3.08153	3.07461	3.75301	4.43644	3.14222	1.59837	-0.748107	-0.979015	-0.754527	-0.772483	-0.880218	-0.723361	-0.857782	-1.217	-0.839912	3.67524	3.10434	1.39616	2.35713	2.23574	2.92074	3.58437	1.91972	0.402341
AT1G49200	ATL75	6	2.04841	1.49262	0.224951	2.04921	0.356481	1.52751	0.446315	0.327105	0.157096	0.0961884	0.20083	1.34245	0.376027	2.16268	0.365679	0.297163	-0.138884	0.204028	2.39137	1.89145	1.69542	2.80437	2.6391	2.1769	1.77022	0.188221	0.361124
AT1G49230	ATL78	5	-1.487	-0.619126	-1.04885	-1.46819	-1.2269	-1.9113	-1.32994	-0.719683	-2.11448	0.278005	0.149275	0.0490589	0.566319	0.264661	1.29108	-0.151715	0.0994629	1.17455	-0.79934	-0.469851	-0.673887	-0.290482	-0.593043	-0.42635	-1.40922	-0.62022	-0.704453
AT1G49290	-	3	0.0350963	0	0.0388764	0.0723856	0	0.0381653	0.250478	0.259172	0.1692	2.82667	3.4368	3.74438	6.91522	3.54387	3.92731	5.45537	5.93787	6.83246	2.86177	3.4368	3.78326	3.37069	3.54387	3.96548	3.4788	4.04996	4.22033
AT1G49310	-	1	0.984311	1.85426	1.33988	1.01475	0.627374	0.46334	0.746309	1.08217	0.370143	-0.817437	-1.02729	-1.75419	-0.327405	-0.503511	-1.10179	-0.516844	-1.3399	-0.534347	0.166874	0.826971	0.363698	0.687341	0.123862	-0.638445	0.229465	-0.257731	-0.164205
AT1G49320	ATUSPL1	7	0.589127	1.66455	0.283958	0.188818	0.623464	0.297338	0.391494	1.04436	0.364426	-0.172217	-1.25274	-0.411904	-0.126699	-0.246273	0.0821447	-0.0440829	0.00162492	-0.108217	0.41691	0.192063	-0.127946	0.0621189	0.377191	0.379482	0.347411	1.17693	0.256209
AT1G49330	-	1	2.01836	0.975086	1.81242	2.21309	3.13371	2.39831	2.84704	3.93177	2.56981	-3.54773	-2.55559	-1.8682	-3.68303	-2.05338	-1.66569	-4.1252	-4.42177	-2.88785	-0.622811	-0.648247	-0.590894	-0.341409	-0.774415	-0.343621	-0.735623	-0.0437519	-0.236724
AT1G49405	-	6	0.741641	2.33641	-0.278081	0.970118	0.692469	0.452305	1.29635	2.07531	1.88661	1.33546	0.150521	1.83944	1.09993	0.919911	0.255626	0.0322101	-0.564115	-0.68469	2.48929	2.18779	0.934516	2.1069	2.06035	1.17005	1.35021	1.51119	0.702094
AT1G49450	-	7	0.857617	0.840847	0.40829	0.672498	1.31902	0.792533	0.729078	0.42411	0.549083	-0.0279997	-0.22486	-0.274135	-0.24241	-0.526972	-0.410108	-0.2723	-0.528734	-0.666257	0.829617	0.615988	0.134155	0.430088	0.730626	0.382425	0.456778	-0.104623	-0.117175
AT1G49470	-	3	0.431561	0.49818	-0.0698798	0.0727328	0.243899	-0.0461563	0.134538	-0.212389	1.92113	1.33039	1.06982	2.51306	1.37721	2.45063	2.24492	2.485	3.19867	1.99167	2.99164	2.36642	2.62414	1.79271	3.26855	2.51622	3.0652	2.42605	3.90401
AT1G49475	-	4	-0.552476	-0.42847	0.194228	-0.0701116	-0.222703	-0.0351928	-0.203379	-0.135881	-0.283168	-1.13528	-1.70385	-1.74686	-1.58616	-1.47756	-1.92561	-1.78845	-1.89869	-2.33532	-1.36097	-2.16037	-1.07033	-1.62112	-1.73733	-1.94549	-1.81409	-1.92118	-2.56044
AT1G49490	PEX2	6	2.24417	1.37172	1.14686	1.39235	0.962545	0.921674	1.07946	0.247164	-0.79127	0.24004	1.13659	1.22782	1.06053	0.85211	1.29749	0.744422	1.19379	1.8638	1.5444	1.24687	1.29319	1.60109	1.14649	1.53718	1.69798	1.58079	1.73973
AT1G49530	GGPP6	8	0.00342318	-0.406871	0.207865	-0.0699862	-0.0881849	-0.295463	-0.30627	-0.0837745	-0.0214127	0.445195	1.20488	0.0894347	0.643722	1.01755	0.193238	1.12396	0.192739	-0.262354	0.448618	0.345122	0.2973	0.573736	1.02565	-0.102225	0.367022	0.108965	-0.283767
AT1G49650	CXE4	4	-0.173165	-0.54187	-0.0593918	-0.249292	-0.333701	-0.386943	-0.177482	-0.348526	-0.111681	-0.558488	-0.438138	-0.535323	-0.338217	-0.532853	-0.784361	-0.571055	-0.608233	-0.650269	-0.731654	-0.980008	-0.594715	-0.58751	-0.866554	-1.25565	-0.748536	-0.956759	-0.76195
AT1G49670	NQR	8	0.364071	0.419612	0.244371	0.531343	0.284179	0.0563029	0.190796	0.28956	0.151629	0.354677	0.256241	0.440528	0.421931	0.415331	0.561582	0.25667	0.40733	0.447112	0.718748	0.675853	0.684899	1.25318	0.699511	0.617885	0.447466	0.69689	0.598741
AT1G49700	-	5	-0.625146	-0.820469	-1.00749	-0.641143	-0.530373	-0.603901	-0.432329	-0.444023	-0.674724	-0.564649	-0.0985364	0.108092	-0.368723	-0.406512	-0.183462	-0.0212188	-0.687526	-0.314944	-1.24362	-0.919006	-0.726447	-1.12663	-0.936885	-0.787362	-0.453548	-1.21943	-1.04434
AT1G49720	ABF1	4	-0.0859841	-0.0992041	-0.0289939	-0.294325	-0.00110898	-0.253527	-0.374901	-0.322024	-0.250502	-0.660949	-0.542201	-0.535689	-0.661712	-0.714474	-0.407117	-0.351088	-0.651716	-0.521934	-1.17432	-0.641405	-1.0768	-1.25017	-1.0429	-1.14925	-1.0531	-1.04455	-1.02984
AT1G49730	-	4	-0.229987	-0.407881	-0.291548	-0.633217	-0.601199	-0.547581	-0.514494	-0.411565	-0.484631	-1.00816	-1.09879	-1.01116	-0.704216	-0.893818	-0.944847	-0.930091	-0.961575	-0.74974	-1.177	-1.59027	-1.40385	-1.32695	-1.62601	-1.34379	-1.2851	-1.49018	-1.43571
AT1G49740	-	6	0.816881	1.16201	0.22473	1.22715	0.921472	1.17061	1.31092	1.63937	1.8819	0.708479	0.258649	1.07134	0.374318	0.406447	0.158376	0.102352	-0.236852	-0.504297	1.65221	1.56234	1.20932	1.71465	1.52602	1.45796	1.53773	1.53115	1.46891
AT1G49780	PUB26	9	0.0368664	-0.696904	0.100269	-0.0891791	-0.665561	-0.54513	0.0752754	-0.0330572	-0.426463	-0.200157	-0.210164	-0.0184828	-0.392928	0.357454	-0.280834	-0.707498	0.0123063	0.319646	-0.163291	-1.12687	1.053	-0.482107	-0.308107	-0.825964	-0.632223	-0.0207509	-0.106817
AT1G49832	-	7	0.382665	0.132714	0.174583	0.492048	0.425751	1.20803	0.644938	0.365099	0.497741	1.31492	0.123471	0.167985	0.329053	0.130883	0.00836787	-0.141184	0.0515974	0.200396	1.63129	0.256185	0.342568	0.821101	0.556634	1.25878	0.503755	0.416697	1.12825
AT1G49840	-	5	-0.556427	-0.51784	-0.538735	-0.406092	-0.489212	-1.04915	-0.614574	-0.658393	-0.632792	-0.418171	-0.349799	-0.601072	-0.532582	-0.47464	-0.406644	-0.437693	-0.369846	-0.524194	-1.18838	-0.867639	-1.33769	-1.02438	-1.05659	-1.1639	-1.07696	-1.01454	-1.20304
AT1G49870	-	5	-0.458422	-0.841352	-0.364129	-0.542389	-0.606404	-0.887407	-0.520064	-1.08115	-0.836343	-0.561576	0.0451172	-0.669507	-0.61072	-0.450663	-0.0802655	-0.526377	-0.125811	-0.161504	-1.04885	-0.796235	-1.1056	-1.19258	-1.08056	-0.967673	-1.01164	-1.09647	-1.06319
AT1G49910	BUB3.2	5	-0.667536	-0.462826	-0.596892	-0.577994	-0.516702	-0.196102	-0.53524	-0.545771	-0.323268	-0.661473	-0.434605	-0.688438	-0.486494	-0.484394	-0.745485	-0.509681	-0.293789	-0.55798	-1.4723	-0.897432	-1.45926	-1.2121	-1.0901	-0.941588	-1.07331	-0.83956	-0.881248
AT1G49920	-	1	1.45025	1.02951	0.250784	0.67297	1.15291	1.19766	0.597159	1.18646	0.851647	-1.15431	-0.706964	-0.682599	-1.17837	-1.51778	-1.80544	-0.99315	-1.84801	-1.84756	0.00928952	-0.165578	-0.431815	-0.114142	-0.0518824	-0.453364	-0.395991	-0.468449	-0.381643
AT1G49940	-	5	-0.18232	-0.513142	-0.143188	-1.36092	-0.607786	-0.232647	-0.220151	-0.471035	-0.40195	-0.374666	-0.664161	-0.27988	-0.015827	-0.276928	-0.138652	-0.372157	-0.517382	-0.740633	-0.556986	-1.369	-0.423068	-1.03235	-1.03712	-0.3713	-0.592308	-0.988417	-1.49635
AT1G49990	-	7	0.746509	1.41933	0.533991	0.689393	0.539157	0.62782	1.35134	0.199385	0.215287	-0.422633	-0.411386	-0.249144	-0.841061	-0.460908	-0.290925	-0.251289	-0.186822	-0.182487	0.323877	1.01477	0.284847	-0.151668	0.0782491	0.336895	1.24271	0.012563	0.0328003
AT1G50040	-	1	0.465896	0.361407	0.303076	0.482645	0.36767	0.526774	0.341316	0.682259	0.534882	-1.84128	-1.78269	-0.561092	-1.01661	-1.20529	-1.62051	-1.69768	-2.33134	-2.56159	-1.2274	-1.44032	-0.258016	-0.354488	-0.618622	-1.01072	-0.673834	-1.4511	-1.76827
AT1G50240	TIO	5	-1.13681	-0.589857	-0.520021	-0.574016	-0.502717	-0.579277	-0.72534	-0.447867	-0.517214	-0.368642	-0.354274	-0.596066	-0.563665	-0.45336	-0.43256	-0.481477	-0.368874	-0.370658	-1.43572	-1.12762	-1.35517	-1.1705	-1.04044	-1.14808	-1.32528	-0.816741	-1.05492
AT1G50250	FTSH1	7	0.500688	0.517105	0.479244	0.463804	0.295322	0.304752	0.647482	0.451257	0.388429	0.232225	0.0489881	0.110645	0.0994531	0.152129	0.193068	0.1772	0.0978798	-0.047015	0.732913	0.566093	0.58989	0.563257	0.447451	0.497821	1.0165	0.549137	0.341414
AT1G50270	PCMP-E42	9	-0.142038	0.0577053	0.0607273	-0.252133	-0.181618	0.00663853	-0.424632	-1.01952	-0.223567	-0.212261	-0.0675632	-0.204062	-0.28146	-0.409513	-0.212622	-0.0504935	-0.0770967	-0.142689	-0.354299	-0.00985786	-0.143335	-0.533593	-0.591131	-0.205983	-0.475126	-0.377655	-0.366256
AT1G50290	-	3	0.231951	1.39816	0.301756	1.29287	-0.26056	0.394094	-0.00206214	1.03675	0.310232	1.69432	1.11263	1.89715	1.3322	2.70208	2.51955	1.97892	1.68774	2.09139	1.88014	2.51468	2.33302	2.62724	2.01984	3.21794	1.73083	2.71794	3.05839
AT1G50310	STP9	3	0.151611	0.0527942	0.022252	0.256582	0	-0.167533	-0.072365	0.0734531	0.0788843	4.30068	5.86178	4.83181	4.19815	5.09185	5.13568	5.15543	5.96126	5.16028	4.0143	5.8816	5.73755	4.55768	6.92946	4.55459	5.42967	4.57794	4.49906
AT1G50360	VIII-A	7	0.138961	-0.142547	0.267781	0.283548	-0.135631	-0.165768	0.198813	0.169921	0.175723	0.135802	0.059695	0.291429	-0.163841	0.32042	0.169967	-0.153046	0.314143	0.253789	0.274763	-0.0828519	1.12615	0.119707	0.184789	0.00419933	0.0457668	1.14599	0.429511
AT1G50400	TOM40-2	1	2.75695	1.96491	1.51433	2.07155	1.56153	2.11215	2.54868	2.84695	1.32584	-1.77151	-2.76421	-2.21375	-2.55564	-2.26235	-2.39656	-2.19837	-2.29887	-2.0379	0.236058	-0.481721	-0.43628	-0.239671	-0.497159	-0.202232	-0.0428987	0.160088	-0.350236
AT1G50490	UBC20	5	-0.589463	-1.02552	-0.208446	-0.747379	-0.770641	-0.675761	-0.89105	-0.512388	-0.752501	-0.517724	-0.164057	-0.560805	-0.38083	-0.354752	-0.326103	-0.38369	-0.221598	0.082087	-1.08383	-1.09977	-0.769251	-1.02137	-1.1136	-1.02871	-1.27292	-0.733986	-0.670414
AT1G50580	UGT79B5	1	2.04328	3.50961	3.29841	4.94254	3.45813	4.00838	2.84366	2.40534	2.40307	-2.24967	-3.35792	-3.18765	-3.10067	-2.92427	-3.80711	-2.82417	-2.58023	-2.92516	-0.206389	0.151691	-0.877919	-0.252897	-0.806752	-1.03032	0.0194922	-0.174896	-1.2327
AT1G50590	-	7	0.395457	0.577509	-0.0359025	0.247506	0.416939	-0.557727	1.37645	-0.0127122	-0.00591014	-0.39406	-0.470918	0.442	-0.0758267	-0.51981	0.283589	-1.25568	-0.237939	-0.165456	0.0013971	0.106591	0.406098	0.171679	-0.102871	-0.274138	-0.353125	-0.250651	-0.171366
AT1G50610	PRK5	3	-0.0340234	0.0702658	-0.0166935	-0.114517	0	0.0206557	0.0615821	0.203427	0.0084016	1.9335	2.20098	2.2606	2.09922	2.24092	2.64722	5.55989	5.14655	2.94078	5.82456	2.27125	2.24391	5.319	2.24092	2.66787	2.05318	2.65837	2.94918
AT1G50630	-	8	-0.0789832	0.0467454	0.279552	0.325545	0.213363	0.252461	0.12201	-0.0346696	-0.319926	0.483387	0.347913	0.303099	0.685373	0.414848	0.318221	0.249299	1.01738	1.66014	0.404404	0.394659	0.582651	1.35943	1.07826	1.18747	0.371309	1.0389	1.34576
AT1G50690	-	2	1.63827	1.57955	1.87965	1.28367	0.635797	1.56899	1.13623	2.62485	2.27952	-0.677581	0.037837	0.161334	0.000637759	0.104874	-0.418735	-0.0997224	-0.177583	0.197256	0.960688	1.61738	2.72542	1.28431	1.37977	1.15025	2.135	2.59183	2.44614
AT1G50732	-	1	1.68281	1.29069	0.647472	1.2548	0.634533	0.765639	1.67243	0.752116	0.809011	-0.343045	-0.669657	-0.494481	-0.585317	-0.593395	-0.789462	-0.926345	-0.36252	-0.651172	1.48221	0.49758	0.152991	0.471144	0.0411386	-0.0238228	0.263008	0.389596	0.157838
AT1G50790	-	4	-0.459298	-0.262969	-0.105451	-0.630569	-0.737373	-0.64611	-0.587195	-0.275296	-0.635087	-0.438947	-0.57646	-0.688583	-1.09897	-0.437644	-0.514424	-0.18991	-1.18598	-0.484923	-1.18942	-1.2716	-1.01938	-2.02832	-1.80702	-1.35638	-0.777106	-1.5665	-1.57604
AT1G50810	-	3	0.0238037	0.0130619	-0.00806228	-0.0342504	-0.0711318	0.0135666	-0.0375695	0.0319459	-0.023205	0.953538	4.97992	1.40674	6.69573	0.986874	1.68765	1.02942	1.13382	1.81005	0.977342	5.37456	1.39867	5.05366	4.27015	1.70122	0.991849	1.16576	1.78684
AT1G50820	-	1	1.39781	0.474219	0.402178	1.42884	0.491655	1.00004	0.443856	0.40675	0.563173	-0.517845	-0.272653	-0.126108	-2.01665	-0.449344	-0.490197	-0.351767	-0.342679	-0.352782	0.0376211	0.201566	0.276071	-0.0694462	0.0423112	0.155775	0.092089	0.0640714	0.210391
AT1G50830	-	3	0.0236073	-0.0374319	-0.147282	-0.403536	-0.0331136	-0.199975	-0.0975652	0.188854	-0.0157632	1.53714	1.2077	1.48196	1.54517	1.32741	1.96887	1.57882	1.1227	1.0234	1.5471	1.08999	1.16853	0.514591	1.26652	1.64207	1.40902	1.49178	1.06725
AT1G50970	-	7	3.28711	0.0705154	-0.0146985	0.129224	0.0199537	0.0779724	0.0259592	0.577138	-0.180411	-1.89042	0.00248007	-0.140346	-0.219158	0.0633116	-0.158521	0.0513763	-1.60698	-0.146007	0.215534	0.0729955	-0.155044	-0.0899346	0.0832653	-0.0805483	0.0773355	-0.204423	-0.326418
AT1G50990	-	3	0.529811	0.524835	0.368973	0.293904	0.218192	0.140622	0.370252	0.216686	0.678043	0.357225	0.425548	4.34337	0.670844	2.4189	0.82788	2.30572	2.60427	0.436487	0.887036	0.950383	4.1918	0.964748	1.89288	0.968502	1.15926	2.49894	1.11453
AT1G51060	HTA10	5	-0.419305	-0.635326	-0.00887355	-0.307279	-0.754705	-0.855436	-0.506574	-0.212086	-0.224595	-0.628955	-0.622293	-0.688532	-0.607824	-0.428411	-0.613609	-0.867055	-0.777898	-0.459266	-1.04826	-1.13117	-0.697405	-0.915103	-1.05264	-1.31719	-1.24339	-0.989984	-0.683861
AT1G51090	-	6	0.797264	1.82988	0.318307	0.19231	0.28784	0.614088	0.334335	1.34496	0.213567	-0.322995	0.108667	0.29336	0.493491	1.22206	0.254589	-0.100894	-0.527944	-0.0628475	0.474269	2.27156	1.14236	1.14268	1.9641	1.32195	0.23344	1.00717	0.15072
AT1G51130	NSE4A	4	-0.361272	-0.122659	-0.0245205	0.160191	-0.000656539	-0.240553	-0.0591235	-0.00970332	-0.00267269	-0.598552	-0.884857	-0.503613	-0.787882	-0.540866	-0.718707	-0.795446	-0.928981	-0.670513	-1.03675	-1.03877	-0.528134	-0.627692	-0.541523	-0.959261	-0.854569	-0.938685	-0.673186
AT1G51170	UNC	7	1.09514	1.09793	0.663624	0.681205	1.32164	1.1786	1.08769	0.728953	0.780078	-0.253245	-0.339181	-0.184065	-0.201898	-0.27126	-0.361291	-0.334759	-0.343196	-0.251804	0.706193	0.648902	0.479559	0.479307	1.1829	0.689911	0.633447	0.385757	0.528274
AT1G51210	-	3	-0.0599181	0.529759	0.172865	0.754485	0.393167	0.490256	0.427771	0.907027	1.39872	1.17494	0.668155	3.41891	0.254539	1.74505	1.74322	1.95719	1.53911	1.11436	1.11502	1.19791	1.26472	1.00902	1.27578	1.62095	1.4191	1.96869	2.49861
AT1G51250	-	3	-0.0487594	0.127123	-0.051092	0.0676643	-0.114965	-0.0905803	-0.191531	-0.23322	0	3.6303	3.63659	4.49423	4.42115	4.41451	4.87916	4.13656	5.2661	5.17739	3.58154	3.76371	4.44313	4.48881	4.29954	4.78858	5.82355	5.03288	5.17739
AT1G51260	LPAT3	3	0.0100742	0.00406271	0.0497937	0	-0.0723879	0.122048	-0.203274	0.0325178	0.0229606	2.156	2.40159	5.40246	2.496	2.49863	5.45707	2.30216	2.29079	2.47207	2.16608	2.40565	2.49828	2.496	2.42624	2.64335	4.25437	2.32331	2.49503
AT1G51270	PVA14	7	0.336289	0.467117	0.188066	0.277025	0.685659	0.459581	0.31555	0.728517	0.726155	0.189388	0.105369	0.393027	0.270091	-0.158158	0.00101489	0.0744118	-1.04345	-0.221795	0.525677	0.572486	0.581093	0.547117	0.527501	0.460596	0.389962	0.379081	0.504359
AT1G51340	MATE	3	-0.169419	-0.316755	0.203665	1.78529	-1.09673	-0.139083	-0.375963	-0.0786227	-0.0349838	1.3765	2.00174	2.16129	1.75091	1.7163	1.99119	2.07461	2.12013	2.86478	0.526904	1.10002	2.59229	3.53921	0.334289	1.73037	1.22097	1.96746	2.89266
AT1G51380	RH34	4	0.450882	-0.126253	0.154228	0.118994	0.122977	-0.0815977	0.489907	0.406065	0.290238	-0.620234	-0.412699	-0.582084	-0.39125	-0.583316	-0.602392	-1.47291	-0.675884	-0.642662	-0.169352	-0.538952	-0.427856	-0.272256	-0.460339	-0.68399	-0.599605	-0.269818	-0.352424
AT1G51405	-	4	-0.417755	-0.271199	-0.260866	-0.170969	0.0782297	-0.360716	-0.155745	-0.0452476	-0.286193	-0.404192	-0.613814	-0.460917	-0.362581	-0.510867	-0.339838	-0.21873	-0.537702	-0.560103	-1.13296	-0.885013	-0.721784	-0.53355	-0.432637	-0.700553	-0.374474	-0.582949	-1.05832
AT1G51420	SPP1	3	0.917064	0.0148657	0.326222	0.716167	0.0214165	0.0679224	0.342706	0.351719	-0.138195	0.194839	1.63504	1.89566	1.04012	2.46657	2.21502	1.8301	1.58889	3.48568	2.97041	1.78486	2.94773	3.25708	2.8044	3.20107	3.51954	2.89499	2.5317
AT1G51440	-	3	1.70243	1.4486	0.759904	1.14009	0.696558	0.528595	0.744834	1.0745	0.520797	1.0724	0.719406	1.32853	1.4077	1.49855	1.45965	1.35592	1.65169	1.53075	2.78155	2.36523	2.30988	2.54384	2.46473	2.22672	2.24634	2.71673	2.19142
AT1G51520	-	9	-0.208991	0.222675	-0.00802164	-0.23077	-0.0852233	-0.236579	-0.118741	0.0784132	-0.58297	-0.449805	-0.365628	-0.299105	-0.274341	-0.34098	-0.234236	-0.218659	-0.45436	-0.230777	-0.658796	-0.142953	-0.307127	-0.505111	-0.426203	-0.470815	-0.3374	-0.375947	-1.07395
AT1G51538	-	4	-0.204147	-0.365992	-0.404738	-0.129956	0.0772001	-0.319898	0.258052	-0.195846	-0.289644	-0.415762	-0.292257	-0.367066	-1.52347	-0.51126	-1.00924	-1.07551	-0.407551	-0.446972	-0.619908	-0.658249	-0.771804	-1.71568	-0.43406	-1.29026	-0.556943	-0.603398	-0.736616
AT1G51540	-	7	0.293043	0.264779	0.140216	0.266233	1.98903	-0.188945	0.0402365	0.0751504	-0.244785	-0.163236	-0.222929	-0.319202	-0.146352	-0.102755	0.271385	-0.117771	-0.0715396	0.453931	0.129807	0.0418499	-0.178986	0.119881	1.77359	0.0824402	-0.0775349	0.00361073	0.209146
AT1G51640	ATEXO70G2	8	0.194014	0.161526	0.201405	-0.0416778	0.348766	0.093094	0.108949	0.493868	-0.0716569	1.11362	0.824615	0.75102	0.895106	1.11433	0.99578	1.01447	0.848365	0.828448	0.897412	0.986141	0.952425	0.853429	1.05482	1.08887	1.12342	1.71954	0.756791
AT1G51670	-	5	-1.03415	-0.723015	-0.521592	-0.236602	-0.661573	-0.669513	-0.774744	-0.45198	-0.281403	-0.509424	-0.605515	-0.556126	-0.714081	-0.675568	-0.861659	-0.631378	-0.900979	-0.776103	-1.4831	-1.33954	-1.01656	-0.950684	-1.36312	-1.46241	-1.36732	-1.33615	-1.07998
AT1G51680	4CL1	3	0.0922445	0.224726	-0.0825892	0.263188	0.345383	0.201134	0.0997899	0.113849	-0.113099	1.41612	1.48496	1.36539	1.50758	1.22024	1.56957	1.55726	1.51688	1.67318	1.48826	1.72347	1.21121	1.8014	1.6083	1.8115	1.69175	1.62336	1.58985
AT1G51760	ILL4	3	0.483696	0.0878364	0.251814	-0.0519236	0.218384	0.0700818	0.103462	0.472478	-0.0824102	1.32043	1.89027	1.60181	1.66976	1.86846	1.80386	1.68085	1.63358	2.08313	1.79901	1.99086	1.81841	1.63991	2.11107	1.90754	1.8175	2.1599	1.98844
AT1G51805	-	8	0.515221	0.429195	0.192469	-0.267802	0.117281	0.159112	0.131387	0.0941565	-0.0726943	0.287186	0.172253	0.260142	1.00639	0.301482	0.20795	1.1169	0.242452	0.426258	1.35742	0.601448	0.452611	0.322565	0.418763	0.367062	1.24347	0.336609	0.353564
AT1G51960	IQD27	4	0.0386635	-0.364228	-0.0850598	-0.239057	-0.478948	0.00324601	-0.440337	-0.202217	-0.228314	-1.30068	-0.194421	-1.65464	-0.556838	-0.231153	-0.591627	-0.37703	-0.617974	-0.218247	-1.0584	-0.558649	-1.48129	-0.795895	-0.710101	-0.588381	-0.817367	-0.820191	-0.446561
AT1G52120	JAL12	6	0.326127	0.776311	0.0656224	0.699638	0.657189	0.996126	0.84413	1.3596	1.16239	2.25828	0.569156	3.81957	0.274956	1.09124	-0.250038	0.311906	-0.180697	-0.294472	1.23406	1.34547	0.906025	0.974594	1.36921	0.746088	1.15604	1.17891	0.867914
AT1G52150	ATHB-15	5	-0.599224	-0.457788	-0.458872	-0.453561	-0.232259	-0.23117	-0.486819	-0.699207	-0.595389	-0.281003	-0.312143	-0.527954	-0.289474	-0.531308	-0.53879	-0.0947815	-0.417896	-0.582481	-0.880226	-0.769931	-0.986826	-0.743036	-0.763567	-0.769961	-0.581601	-1.02128	-1.12969
AT1G52155	-	1	3.33878	3.00955	2.06623	3.60124	2.8205	2.23604	3.13548	2.73918	2.43471	-2.41458	-2.4257	-1.92962	-2.08905	-2.32877	-1.65635	-2.63571	-2.10678	-1.72696	0.667481	0.415585	0.0519992	1.5129	0.247361	0.184117	0.228218	0.351766	0.307308
AT1G52190	NPF1.2	3	0.284713	0.172064	0.240475	0.431766	0.144059	0.169359	0.64196	0.257603	0.625856	2.32988	2.02901	2.66491	2.45797	2.64199	2.47948	2.03503	2.69043	2.33132	2.58576	2.20711	2.82761	2.95414	2.81289	2.69514	2.72996	2.96465	3.08107
AT1G52240	ATROPGEF11	8	-0.00569199	-0.191205	-0.160642	0.0135786	-0.346698	-0.11417	0.0231126	-0.168412	-0.369569	-0.141996	0.0440315	0.489686	0.286377	0.240346	0.823902	0.239437	0.526447	1.52127	-0.147688	-0.147174	0.329044	0.299956	-0.106352	0.709732	0.262549	0.358035	1.28225
AT1G52270	-	1	0.79203	0.317744	0.421169	0.0989438	0.320152	0.372313	0.728963	0.691285	0.242358	-1.01458	-0.714864	-0.663358	-0.581698	-0.588957	-0.623935	-0.858714	-0.657947	-0.327079	-0.225554	-0.39712	-0.24219	-0.482754	-0.268806	-0.251622	-0.129751	0.0333382	-0.0847212
AT1G52280	RABG3D	8	-0.351784	-0.316817	-0.0367916	-0.124497	-0.406611	-0.464207	-0.481449	-0.142084	-0.0255918	0.698787	1.00019	0.614745	0.606496	1.12333	1.08894	0.653604	0.705592	1.10751	0.347003	0.494173	0.577954	0.481999	0.54037	0.417952	0.172155	0.563508	1.16625
AT1G52342	-	2	4.20734	2.39688	1.35865	3.50251	3.26135	2.84601	3.9939	4.13495	3.41617	1.41626	1.46452	1.71596	1.73706	1.73809	1.68057	1.23318	1.06284	1.39412	5.6303	3.63387	3.0852	5.23742	4.99729	4.52848	5.21523	5.1902	4.8089
AT1G52343	-	3	0.0419411	0	0.0392521	0	0.0568989	0.189486	-0.104235	0	0.12958	4.60341	4.77581	7.62762	4.66919	4.75566	7.33627	4.66016	4.8849	4.78617	4.64535	4.77581	4.91174	4.66919	4.81256	4.87853	4.55593	4.8849	4.91575
AT1G52400	BGLU18	3	-1.05516	-1.48693	-0.60436	-1.02178	-1.35028	-1.3759	-1.2738	-1.41768	-0.983256	1.52378	2.07165	1.61782	1.78439	2.19587	2.02772	2.012	2.25166	2.00725	0.386217	0.469604	0.878203	0.627653	0.712005	0.486358	0.580433	0.672086	1.03447
AT1G52410	TSA1	8	-0.398688	-0.634542	-0.296201	-0.577169	-0.616074	-0.891983	-0.429601	-1.01395	-0.745846	0.747762	1.20483	0.799662	1.0446	1.31205	1.38007	1.1858	1.64492	1.32715	0.349073	0.441817	0.503461	0.326225	0.567966	0.350043	0.604857	0.468828	0.495087
AT1G52430	-	4	2.44073	-0.181565	0.521186	-0.160153	-0.192319	0.152644	0.221178	-0.406143	-1.43184	-5.33096	-3.98713	-4.95575	-4.13196	-1.1131	-4.17699	-3.97876	-0.99622	-0.643072	-0.494344	-4.33384	-4.14901	-4.6272	-4.14308	-3.73635	-3.68928	-1.40236	-3.93861
AT1G52450	-	4	0.0388463	-0.184683	-0.193531	-0.357815	-0.329537	-0.36414	-0.358439	-0.523584	-0.548822	-0.321207	-0.397428	-0.582616	-0.418715	-0.466009	-0.408861	-0.19848	-0.124601	-0.188533	-0.282361	-0.582111	-2.37537	-0.77653	-0.795545	-0.773	-0.55692	-0.648185	-0.737355
AT1G52550	-	7	0.0395877	0.282543	0.213914	0.733977	0.215267	-0.0827572	0.699004	-0.106351	0.385807	0.0495568	0.125711	0.13775	0.143728	0.350425	0.382138	0.0440724	0.251584	-0.00911921	0.0891444	0.408254	0.351664	1.09263	0.565691	0.299381	0.743077	0.145233	0.376687
AT1G52565	-	5	-0.592552	-1.11271	-0.595719	-0.93977	-1.0067	-1.52744	-0.670786	-0.687139	-0.713852	-1.57557	-0.684139	-0.31798	-0.233497	-0.169076	-0.431282	-1.22762	-0.249095	-0.310407	-2.33867	-1.79138	-0.913699	-1.06439	-1.20093	-1.7607	-1.86305	-0.936233	-1.02301
AT1G52570	PLDALPHA2	3	0.0186532	-0.083956	-0.0264559	-0.00690515	-0.062002	-0.245604	-0.0718352	0.0910176	-0.269589	4.41656	4.81852	5.54992	4.63304	5.46116	5.49831	4.34089	4.93757	4.7448	4.79216	4.66195	4.923	4.43808	5.01154	4.30634	4.56605	5.41673	3.54668
AT1G52590	-	6	0.445627	0.549606	0.258112	0.461373	0.579826	0.347694	0.424193	0.586387	0.237332	1.17724	0.506549	0.464442	1.05096	0.542115	1.0174	0.5319	1.02665	1.26238	1.60265	1.44008	1.18724	1.46257	1.51984	1.44678	1.37034	1.66108	1.5417
AT1G52618	-	1	1.98354	1.29263	1.24054	1.53099	1.16053	-0.399025	1.66964	1.00513	0.485192	-1.66753	-1.44829	-1.04568	-1.71568	-1.05203	-1.12197	-1.76818	-1.06199	-0.334858	-0.220554	0.0486188	0.134329	-0.223245	0.073789	-0.179913	0.0385429	0.647747	0.150334
AT1G52620	-	9	0.034583	0.00801512	0.0250687	0.169937	-0.0314906	-0.0380117	0.043917	0.17979	-0.331131	-0.090953	-0.305195	-0.432572	-0.470673	-0.313317	-0.419526	-0.101575	-0.428113	-0.303261	-0.05637	-0.29718	-0.407503	-0.300736	-0.344808	-0.457537	-0.0576584	-0.248322	-1.01142
AT1G52640	-	4	0.0913388	-0.0410532	-0.286918	-0.329384	0.25302	0.183001	0.118982	-0.17725	-0.00462382	-0.389786	-0.493223	-0.081321	-0.374918	-0.485185	-1.20669	-0.625864	-0.389704	-0.645548	-0.298447	-0.534277	-0.368239	-1.03462	-0.232165	-0.606768	-0.506883	-0.566954	-0.650172
AT1G52680	-	3	0.0073681	-0.0678169	-0.198819	-0.449289	0	-0.667314	-1.03615	0.308456	-0.0234308	7.82194	8.19328	8.02466	8.23066	8.59439	7.47127	8.2838	10.6568	7.30912	7.82931	8.12546	10.0875	9.78185	8.59439	8.15467	8.36038	8.46302	7.28569
AT1G52690	-	2	1.75572	3.15562	1.0828	1.7384	2.30042	2.42218	2.1659	1.29877	1.84828	-0.574056	-0.63823	-0.437776	-0.405941	-1.56523	-1.16779	-0.80394	-1.9196	-2.54765	1.27748	2.62089	0.634849	1.44837	0.548112	1.26158	1.46387	-0.72835	-0.817996
AT1G52710	-	7	0.627525	-0.118489	0.639078	-0.569328	-0.218761	-0.0653545	0.252281	0.0586542	0.625683	-0.319361	-0.621646	0.192493	0.309402	0.404944	-0.232449	-0.153514	-0.0566891	-0.769902	0.308164	-0.740135	1.02262	-0.259926	0.186182	-0.297803	0.0987669	0.00196516	-0.144219
AT1G52770	-	4	-0.0748134	-0.133915	-0.132492	0.0676631	-0.258042	-0.0982774	-0.206797	-0.301771	-0.414418	-0.445874	-0.196201	-0.331855	-0.61178	-0.550395	-1.08245	-0.317649	-0.495553	-0.398153	-0.520687	-0.330116	-0.464347	-0.544116	-1.12394	-1.29553	-0.524446	-1.41268	-1.26269
AT1G52827	CDT1	6	0.824981	0.691932	0.519283	0.859378	0.432219	0.847508	0.920234	0.700251	1.09785	0.535767	0.460002	0.577359	0.574602	0.736552	0.370064	0.427711	0.30242	0.239262	1.47862	1.24107	1.23854	1.60796	1.30038	1.35168	1.44485	1.07413	1.42832
AT1G52855	-	3	0.718774	0.353548	0.0518571	0.323628	0.0778138	0.279504	0.408212	0.638738	0.950327	1.10042	1.59629	1.61061	1.20771	1.32044	1.79147	1.29039	0.70417	0.545793	1.85032	1.64398	1.32357	1.42994	1.25622	1.34665	1.40702	1.29314	1.62167
AT1G52870	-	6	0.740324	0.784834	0.349911	0.788546	1.03835	1.10518	1.01476	1.01517	0.594952	0.645585	0.307518	1.05657	0.535963	0.135155	0.404257	0.654929	0.206037	0.383643	1.58365	1.2797	1.3684	1.51475	1.28447	1.64751	1.82662	1.35245	1.14949
AT1G52880	NAC018	3	2.70594	1.38627	1.44859	0.377133	0.252343	0.417972	1.16805	1.87005	1.29262	0.325385	1.50198	1.79282	1.58461	1.83562	2.22073	1.32033	1.34244	1.5136	3.21742	2.89539	3.25063	2.25977	2.2939	3.33027	2.47764	3.20509	2.80067
AT1G52890	NAC019	3	0.711886	0.421766	0.409043	1.19501	0.727388	0.566049	0.60804	0.141763	0.749014	2.64626	3.11969	3.26024	3.07343	3.16256	2.84603	2.93735	2.78921	2.42424	3.48404	3.64803	3.68378	4.26681	4.06634	3.57365	3.70965	2.95412	3.28906
AT1G52910	-	1	3.23422	2.12875	1.05536	1.85601	1.54621	1.04558	1.88363	0.633801	0.712823	-1.63343	-1.11521	-0.274841	-1.17733	-0.641404	-0.461546	-1.01693	-0.277413	-0.0690566	1.60753	1.02073	0.621253	0.421555	0.618846	0.331202	0.627265	0.356389	1.02222
AT1G52940	PAP5	1	0.677246	0.810548	0.293638	1.05388	0.680843	0.939093	1.35513	0.931479	1.07629	-0.408575	-0.489819	-0.0752094	-0.695566	-0.181026	-0.583608	-1.80987	-0.709374	-1.02391	0.268671	0.320729	0.218428	0.358317	0.499817	0.355484	0.419476	0.222105	0.0523793
AT1G53020	UBC26	1	0.929821	0.746312	0.670948	1.14153	0.99631	0.799547	1.55794	0.734867	3.47174	-0.831251	-0.85083	-0.592568	-2.64261	-1.87935	-2.14435	-2.72737	-0.734867	-3.87721	0.0985703	-0.104518	0.0783801	0.216867	0.279697	0.207862	0.311232	0	-0.0762922
AT1G53025	UBC26	1	1.02683	1.09389	1.03287	0.520538	0.617235	1.15654	1.07563	0.8358	1.12186	-0.673767	-1.10936	-1.18404	-0.661353	-1.11006	-1.21915	-0.846123	-1.46663	-1.28807	0.168975	-0.0661222	-0.12456	-0.140815	-0.315531	-0.153403	-0.0868224	-0.49094	-0.207235
AT1G53035	-	1	1.10325	0.323549	1.00628	0.863147	0.223892	0.122223	0.679394	0.203026	0.237574	-0.974224	-0.989517	-0.66186	-0.911864	-0.582426	-0.525585	-0.96337	-0.393144	-0.800004	0.149245	-0.665968	0.404851	-0.0487168	-0.358534	-0.403362	-0.283976	-0.190119	-0.56243
AT1G53060	-	5	-0.373287	-0.0551759	0.127906	-0.262716	-2.64441	-1.85193	-0.351791	-0.845934	0.164692	0.353294	0.0285575	0.58461	0.361567	2.83803	0.148898	0.358995	0.686868	-0.239665	-0.0199923	-0.0266184	1.56493	0.0988509	0.0693136	-1.60677	0.00720315	-0.159066	-0.0749724
AT1G53080	-	5	-0.613122	-1.85019	-0.306045	-2.93855	-1.68872	-1.64854	-0.653214	-1.49806	-1.03248	-3.02247	-0.861735	-2.51181	-0.429808	-2.16512	-0.680341	-1.59852	-0.674157	-0.453997	-3.72804	-3.53528	-3.22128	-2.11503	-3.85539	-1.7384	-2.57962	-3.12809	-2.83331
AT1G53100	-	3	-0.00781356	0.124879	0.0836088	0.0532097	0	-0.0556147	0.289145	0	0.0790631	1.8409	5.66962	2.02356	2.1569	2.45284	2.07205	1.82146	2.44644	5.08396	1.83309	2.33318	2.10717	2.21011	2.45284	2.01644	2.11061	2.44644	1.89015
AT1G53130	GRI	3	0	0	0	0	0.115163	-0.0575432	-0.0581888	0	0	4.81228	4.91166	5.07155	4.75416	6.89412	6.92227	4.80187	5.48985	5.35002	4.81228	4.91166	5.07155	4.75416	5.12335	4.77231	4.74368	5.48985	5.35002
AT1G53140	DRP5A	5	-1.07112	-0.661152	-0.816488	-1.08426	-0.741153	-0.776647	-0.756079	-0.708463	-0.874844	-0.405895	-0.476848	-0.631242	-0.3937	-0.427941	-0.437478	-0.554418	-0.527459	-0.261223	-1.46477	-1.23118	-1.5978	-1.44045	-1.23404	-1.22206	-1.33149	-1.3015	-1.19732
AT1G53160	SPL4	4	-0.442957	-0.33863	-0.00448603	-0.631629	-0.597141	-0.669632	-0.560413	-0.494447	-0.795838	-1.38508	-1.32809	-1.76767	-1.33982	-1.39748	-1.45651	-1.41011	-1.23865	-1.30309	-1.85187	-1.67782	-1.84157	-1.99347	-1.9854	-2.08901	-1.97157	-1.71986	-2.05615
AT1G53163	-	8	0.14986	0.276518	-0.340295	-0.548968	0.421116	0.252352	-0.0226179	0.0666921	-0.088986	1.97133	0.219262	1.6911	1.49007	0.200553	0.352757	0.375989	0.557601	0.490549	2.32267	1.0051	0.403176	0.111021	1.13623	1.30622	0.353371	1.12406	0.401563
AT1G53180	-	1	1.04398	0.814425	0.497699	1.05968	0.637128	0.601405	1.09781	-0.0394692	0.343272	-1.35871	-1.19242	-1.092	-0.81017	-0.871221	-1.38291	-1.15276	-0.705876	-0.638483	-0.305597	-0.248792	-0.522101	0.057942	-0.234093	-0.624361	-0.200711	-0.745345	-0.295211
AT1G53190	-	7	1.30957	0.624943	0.586607	0.731883	0.400105	0.675637	0.690172	0.459413	0.275106	-0.621134	-0.269025	0.0848066	-0.114427	-0.0661337	0.211827	-0.317641	0.114595	0.397209	0.485676	0.355918	0.671414	0.617456	0.333971	1.11597	0.372532	0.574008	0.672315
AT1G53210	-	7	1.05036	0.204327	0.987647	0.622551	-0.00667811	0.144059	0.758505	0.696745	1.36258	-0.103137	-0.226506	0.64377	0.0946044	0.684798	0.0562576	-0.218872	0.0876755	-1.09438	1.07863	-0.0221792	1.72612	0.717155	0.678119	0.200317	0.539633	0.78442	0.213002
AT1G53260	-	4	-1.36545	-0.208913	-0.0856937	-0.210269	-0.530664	0.0523112	-0.39199	-0.502718	-0.0508747	0.0873284	-0.207347	-1.39136	-0.178414	-0.361679	-0.182081	0.26584	-0.432514	-0.412825	-0.454335	-0.416261	-1.44513	-0.388683	-1.86177	-0.129769	-0.12615	-2.13936	-0.463699
AT1G53270	ABCG10	1	2.55321	0.705719	1.68286	0.726219	0.242075	0.296666	0.342689	0.276589	-0.0974613	-2.52867	-0.839753	-0.853702	-0.772517	-0.647419	-0.648433	-0.896132	-0.675781	-0.464578	0.0589636	-0.134034	-0.293124	-0.0462976	-0.405344	-0.351767	-0.553443	-0.399192	-0.56204
AT1G53300	TTL1	9	-0.358097	-0.0675844	-0.230106	-0.490138	-0.265338	-0.19395	-0.119506	-1.48286	-1.15579	0.0070816	-0.223346	-0.229835	0.107782	-0.321853	-0.330074	-0.0910658	0.264403	0.192512	-0.351015	-0.29093	-0.459941	-0.382356	-0.587191	-0.524024	-0.210572	-0.474771	-0.57626
AT1G53360	-	1	0.675082	0.826235	0.759928	0.894438	1.98418	1.05404	0.912327	0.736619	0.512863	-0.675082	-0.624981	-2.98818	-0.971181	-0.95675	-2.45846	-0.821375	-0.389036	-0.896574	0	0.201254	-0.190961	-0.0767432	-0.146132	0.170217	0.0909517	0.347582	-0.383711
AT1G53380	-	4	0.296472	-0.799344	-0.089904	-0.577166	-0.632653	-0.803443	-0.251564	-0.0472989	-0.309245	-1.07044	-0.725422	-0.287575	-0.693544	-0.293213	-0.506216	-0.684235	-0.400644	-0.429988	-0.801482	-1.49619	-0.377479	-1.25323	-0.925865	-1.3078	-0.935798	-0.447943	-0.739234
AT1G53480	MRD1	4	0.0631727	-0.0538247	-0.159173	-0.215206	0.0772432	0.244935	-0.0454863	-0.184591	0.619744	-0.406026	-0.138875	-0.658578	-0.412585	-0.768833	-0.658335	-0.453566	-0.335295	-1.26369	-0.342853	-0.1927	-0.817751	-0.627791	-0.691589	-0.4134	-0.499053	-0.519886	-0.467062
AT1G53500	RHM2	8	0.0789781	-0.11548	0.236626	-0.173147	-0.129214	-0.201048	-0.182857	-0.165703	-0.479417	0.369782	0.572852	0.41827	0.590931	0.824713	0.56844	0.608983	0.806045	1.19802	0.44876	0.457372	0.654896	0.417784	0.695499	0.367392	0.426126	0.640342	0.569479
AT1G53540	HSP17.6C	5	0.34914	-0.295112	0.0876027	-0.0676141	-0.703855	-0.81034	-0.48228	-0.326983	-2.63452	-0.841226	0.228307	-0.334371	-0.401313	0.11514	0.305042	0.228347	-0.25168	0.22722	-0.492086	-0.0668048	-0.246768	-0.468927	-0.588714	-0.505298	-0.253934	-0.578663	-1.701
AT1G53542	-	9	-0.253255	-0.407665	-0.19579	-0.383376	-0.7482	-0.722325	-0.543199	-0.122276	0.153156	-0.384449	-0.316617	-0.0596985	0.0258298	-0.266879	-0.306246	-0.379054	-0.350498	-0.295867	-0.637704	-0.724281	-0.255488	-0.357546	-1.05334	-1.02109	-1.00648	-0.472774	-0.142711
AT1G53560	-	3	1.52142	2.14537	0.677929	1.77696	0.745369	1.46394	1.2136	1.27539	0.648711	1.59496	1.69085	2.20073	1.78131	1.70487	1.49865	1.1515	1.29399	1.5794	3.12243	3.84165	3.10477	3.55873	2.53175	2.96469	2.35497	2.56042	2.4317
AT1G53580	GLY3	8	-0.0567714	-0.237434	0.0398288	-0.0813541	-0.388164	-0.508582	-0.108506	-0.215666	0.173519	0.549038	0.691488	1.0064	0.656566	1.03201	1.02587	0.445514	1.08284	0.716467	0.492266	0.454053	0.853168	0.575212	0.493017	0.327498	0.337008	0.676014	1.07312
AT1G53650	CID8	8	0.148271	0.243253	0.218562	0.297402	0.31555	0.109161	0.230468	0.539437	0.56539	0.52826	0.334459	0.66529	0.240759	0.413217	0.438178	0.537804	0.122698	-0.106269	0.67653	0.577712	1.06845	0.538162	0.728767	0.547339	1.03932	0.662135	0.459121
AT1G53670	MSRB1	6	0.631808	0.855846	0.552215	0.871039	0.409188	0.486383	0.62522	0.793166	0.778126	0.192488	0.212301	0.00594762	0.0984696	0.42345	0.359249	-0.0994315	0.192863	0.108635	0.824296	1.28445	0.558163	1.10798	1.06723	1.06428	0.525789	1.2096	1.00566
AT1G53790	-	2	1.2242	1.67763	1.12633	1.19109	1.34745	1.10166	1.74262	1.73923	1.31093	-0.145831	-0.197005	-0.348795	-0.0296639	-0.214584	-0.125999	-0.345547	-0.437271	-0.393716	1.34766	1.59962	0.525145	1.45272	1.24397	1.11383	1.49634	1.35457	0.528151
AT1G53830	PME2	3	0.00142202	0.185992	0.117575	0.0192484	0.0787061	0.131287	0.0439152	0.363433	-0.00401336	1.16854	3.12978	4.35855	6.39892	4.65235	4.63596	4.48337	3.79988	2.4561	1.16996	1.03619	5.16121	1.55861	1.34299	1.99196	1.22166	2.11909	2.45209
AT1G53860	-	5	-1.58437	-1.30876	-0.564512	-1.50758	-1.29737	-1.37014	-1.17886	-1.52119	-1.40176	-0.522257	-0.358013	-0.470926	-0.168906	-0.0792932	-0.456154	-0.477604	-0.175057	0.0189702	-1.87404	-1.62926	-1.03544	-1.61977	-1.14204	-1.63574	-1.4673	-1.34322	-1.15911
AT1G53887	-	4	1.26108	-0.0334902	0.791023	-1.10043	-0.926552	-0.193097	-0.333971	0.862298	0.537951	-0.728923	-0.72021	-0.556793	-0.101449	0.164818	-0.595707	-0.251271	-0.764921	-1.30417	0.532155	-0.7537	-1.26254	-1.43137	-1.00139	-1.30612	-0.585242	-1.30937	-1.72541
AT1G53920	GLIP5	4	-0.406293	-1.00549	-0.102288	-0.571827	-0.445229	-1.27207	-1.09181	-0.786722	-1.271	-0.746448	-0.155182	-1.14919	-1.02194	-0.655969	-1.17712	-0.609758	-0.668137	-1.08151	-1.24612	-1.31184	-1.37811	-1.23641	-1.07874	-2.44644	-1.71363	-1.40608	-2.35739
AT1G54010	GLL23	5	-1.54147	-1.72239	-0.657547	-0.817821	-1.6638	-1.62673	-1.2233	-1.9072	-1.27478	-0.648293	-0.328379	-0.757182	-0.686978	-0.171875	-0.251429	-0.478212	0.0189721	-0.103257	-2.20529	-2.02441	-1.52769	-1.67386	-1.77978	-1.8144	-1.71814	-1.74905	-1.33975
AT1G54020	-	3	-0.458505	-0.697005	-0.290917	-0.67132	-0.84377	-0.868676	-0.628214	-0.770334	-0.685144	1.30411	2.00795	1.61305	1.8183	2.13239	2.05119	1.75792	2.20447	2.05326	0.701447	1.26779	1.2556	1.09443	1.29569	1.1962	1.11321	1.38043	1.3953
AT1G54040	ESP	1	0.798637	0.647791	0.760885	0.642221	0.241005	0.257504	0.704925	0.354668	0.485783	-0.755273	-0.954927	-0.765188	-0.742769	-0.394661	-0.791823	-0.628617	-0.56969	-1.0246	0.0433644	-0.307136	-0.00430339	-0.100548	-0.153656	-0.534318	0.0763085	-0.215022	-0.608921
AT1G54050	HSP17.4B	4	-0.431316	-0.267609	-0.307601	-0.157126	-0.414699	-0.593248	-0.56057	-0.730213	-0.201603	-0.354466	-0.284565	-0.459929	-0.365931	-0.289257	-0.300362	-0.391453	-0.377252	-0.318235	-0.785782	-0.552174	-0.76753	-0.523057	-0.703956	-0.89361	-0.952023	-1.00691	-0.519839
AT1G54100	ALDH7B4	7	1.3014	-0.329846	0.585292	0.131812	-0.368785	-0.392445	0.611505	0.792277	0.536844	-0.19144	-0.170716	1.15698	-0.114276	1.1733	0.153413	-0.0570134	0.442551	-0.253917	1.21558	-0.500562	1.76516	0.0175364	0.634121	-0.239031	0.554491	1.4528	0.282927
AT1G54120	-	7	0.512073	0.368967	0.604055	0.270804	-0.0479673	-0.15157	0.0901339	0.0812994	1.20167	-0.393252	-0.449028	-0.0259224	-0.168783	-0.0799782	-0.307842	-0.256773	-0.0995946	-0.319416	0.118821	-0.0800615	0.578132	0.102021	-0.127946	-0.459411	-0.166639	-0.0182952	0.549469
AT1G54130	RSH3	8	0.148919	0.0507665	0.104241	0.0738707	0.0896604	-0.0513538	-0.0360081	0.0232411	-0.115427	0.421656	0.499656	0.500906	0.560769	0.500694	0.586592	0.535605	0.541201	1.01059	0.570575	0.550422	0.605147	0.63464	0.590354	0.535238	0.499597	0.564443	0.761319
AT1G54210	ATG12A	9	0.661098	0.358725	0.521959	0.57484	0.0537357	-0.156626	-0.0686833	0.201671	0.275093	-0.798788	-0.536603	-1.01599	-0.528521	-0.3676	-0.17789	-0.370144	-0.161504	-0.264739	-0.13769	-0.177878	-0.462659	0.0463197	-0.313865	-0.334516	-0.438827	0.0401669	0.010354
AT1G54215	-	3	-0.377115	0.665679	0.0891634	-0.313961	-0.114053	0.113796	0.186283	0.891384	-0.338176	2.3044	0.304317	1.2634	2.01662	1.34285	1.64606	1.33329	1.37296	1.87669	0.649685	0.969996	1.38973	2.03762	1.57703	1.43644	1.40953	1.90571	1.00613
AT1G54217	-	1	0.683819	0.961572	0.979776	0.807538	0.795813	1.06526	1.00575	1.24924	0.578352	-1.79078	-1.71978	-1.76592	-1.37739	-1.49449	-1.71684	-1.70267	-2.04191	-1.64388	-1.1189	-0.798409	-0.812979	-0.676808	-0.722265	-0.74416	-0.794005	-0.906177	-1.00906
AT1G54230	-	4	1.8033	-0.365955	0.633224	-0.230508	-1.47344	-0.918795	-0.30616	-1.63572	-2.20645	-4.03954	-3.14417	-3.6033	-7.48195	-2.52413	-2.42764	-3.11804	-2.2706	-1.47511	-2.43263	-3.51013	-2.97008	-3.74072	-3.89273	-3.34644	-3.4242	-3.71858	-3.30865
AT1G54240	-	4	1.76794	0.206928	0.634512	0.492154	-0.270062	-0.0311294	0.137765	-0.328254	-0.990446	-3.66622	-3.45404	-3.00205	-3.89632	-2.92885	-2.92904	-2.38729	-1.9788	-2.60861	-1.89184	-3.00751	-2.22096	-3.34144	-3.20634	-3.0647	-2.21347	-2.19188	-3.38624
AT1G54280	ALA6	3	0.0775894	0.153085	0.0837429	0.120634	0.103456	0.0279825	0.117678	0.249057	0.246469	3.65337	1.75389	3.20844	3.18745	2.25765	2.59391	2.49487	2.37965	2.56201	4.17951	3.83688	4.13631	3.73927	4.00627	2.3034	3.13545	3.55647	3.87922
AT1G54290	-	6	0.585882	0.535636	0.449996	0.459851	0.233314	-0.0871272	0.100062	0.418874	0.493259	0.464437	0.463981	0.706447	0.472846	0.65319	1.1155	0.46015	0.599857	0.730482	1.18404	1.16055	1.29166	1.08848	1.06374	1.06082	0.560212	1.21815	1.42412
AT1G54300	-	1	2.10307	2.86794	0.282509	0.656952	3.71884	1.35561	1.96353	2.24824	1.36748	-2.15503	-1.61127	-2.42799	-0.789203	-1.52197	-2.73498	-1.28857	-1.86149	-2.74552	-0.298467	-0.262907	-0.638816	-0.132251	-0.131662	-0.585735	-0.363005	0.015425	-0.419694
AT1G54330	ANAC020	9	-0.0742196	-0.142969	-0.287817	-0.499678	-0.0319939	-0.0801106	-0.0999688	-1.46753	-0.528932	-0.0418706	-0.088995	-0.267476	0.0317146	-0.0287208	-0.169248	-0.316131	0.112486	0.105447	-0.11609	-0.231964	-0.555293	-0.467963	-0.0607147	-0.249358	-0.416099	-0.56513	-0.423484
AT1G54385	-	5	-0.731253	-0.778455	-0.55863	-0.601853	-0.463411	-0.688196	-0.534341	-0.475832	-0.714248	-0.632558	-0.594058	-0.775838	-0.76743	-0.970354	-0.683799	-0.758741	-0.636879	-0.601679	-1.36745	-1.33456	-1.3323	-1.33761	-1.4172	-1.27616	-1.22849	-1.04305	-1.30961
AT1G54400	-	7	0.210789	-0.352167	-0.0341898	0.0582812	-0.121849	0.0646953	0.542168	0.277564	-0.169144	-0.0546355	0.189611	0.130998	0.440239	0.400004	0.42735	-0.189023	0.217081	-0.316028	0.156154	1.22128	0.0968078	0.49852	0.278155	0.492046	0.353145	0.494645	-0.485172
AT1G54450	B''DELTA	3	-0.0807737	-0.26228	0.103866	-0.239218	-0.254546	-0.239962	0.146778	-0.351378	0.186368	2.49096	3.01491	2.72646	2.468	3.03553	3.02434	2.40145	2.73605	2.44804	2.3707	2.73909	2.76988	2.26123	2.77638	2.73695	2.53586	2.25137	2.70265
AT1G54540	-	1	4.80198	4.41914	2.28061	5.34479	2.16715	3.81361	4.73572	1.48114	-0.733466	-4.80198	-4.41914	-4.16179	-4.86435	-4.73685	-3.78632	-4.54997	-4.44832	-2.89511	0	0	-2.09823	-0.693582	-2.76297	-0.909347	-0.851016	-3.06826	-3.62858
AT1G54550	-	1	0.41664	0.686832	0.676087	0.432926	0.344063	0.910571	0.887156	0.826228	1.21228	-0.202115	-0.511945	-1.41526	-0.189164	-0.0849717	-1.81692	-2.13814	-0.665766	-3.51834	0.214525	0.174887	0.182341	0.243762	0.259091	0.29792	0.186894	0.160462	0.124395
AT1G54560	XI-E	3	0.130173	-0.00945116	0.201909	0.324135	0.0229191	0.205686	-0.0154243	0.321348	0.372659	6.18517	5.98383	4.89014	4.82043	5.37139	5.48073	5.73354	4.94602	4.57057	8.15332	6.44547	5.60099	7.34279	6.34269	6.88324	5.91987	7.52154	7.13209
AT1G54570	-	3	1.04839	0.73577	0.88587	1.14423	1.28163	1.06253	1.17049	1.42391	0.572967	1.16987	1.17097	1.32948	1.29579	0.774278	1.22205	0.818879	1.29457	1.81567	2.225	1.99704	2.26187	2.43748	2.19678	2.2882	2.15949	2.71081	2.51163
AT1G54575	-	3	0.546447	-0.0566232	0.713052	-0.00883128	0.305978	0.138407	0.432012	0.379343	0.532999	2.32432	2.10415	2.32269	2.45352	2.2637	2.05022	1.97257	1.94414	1.41718	2.98877	2.04894	3.12484	2.47397	2.67515	2.26667	2.50446	2.36054	2.06642
AT1G54650	-	9	0.412591	0.169899	0.0311427	0.359909	0.207221	0.0589003	-0.301947	0.0299563	0.0730231	-0.625626	-0.583431	-0.379023	-0.78881	-0.33309	-0.296006	-0.7845	-0.380973	-0.301931	-0.213035	-0.413533	-0.34788	-0.428901	-0.125869	-0.237105	-1.06337	-0.351016	-0.228908
AT1G54740	-	6	0.460722	0.346942	0.3243	0.438243	0.246771	0.560804	0.356185	0.161257	0.078401	0.71208	1.10452	1.17999	0.530978	1.20142	1.25641	1.18299	1.04655	1.18624	1.46329	1.47049	1.55952	1.26795	1.59199	2.02137	1.69913	1.24553	1.30206
AT1G54790	-	8	-0.00809588	-0.0574532	0.218017	0.245771	0.107946	0.121211	0.18023	0.00491644	0.215823	1.16253	0.792279	0.692684	1.00824	0.93552	0.987735	0.917833	1.08473	0.8699	1.15443	0.734826	0.910701	1.25401	2.88113	1.10895	1.09806	1.08965	1.08572
AT1G54820	-	6	0.248468	0.425522	0.220738	0.603248	0.239456	0.32628	0.221365	0.510924	0.465851	0.482709	0.495479	0.383593	0.440492	0.390902	0.506845	0.587027	0.406947	0.590799	0.731176	1.21578	0.604332	1.49746	0.630358	0.833125	1.05312	1.09222	1.60345
AT1G54860	-	3	0.945265	1.36775	-0.326468	0.631309	1.66752	2.53893	2.67574	2.46613	4.27111	7.75181	7.13984	9.0407	8.00447	6.77108	6.81003	5.75861	5.90062	3.57355	7.56771	7.74537	8.10067	7.41644	7.77057	9.34849	8.41923	7.93482	7.66619
AT1G54870	-	3	-0.0265651	0	-0.0613798	-0.243275	-0.00899908	-0.139408	-0.174557	0	0.225345	5.60295	5.96214	5.79922	5.70848	5.94495	6.03886	5.72757	5.8989	8.4937	5.57639	5.96214	5.73784	8.10204	5.93595	9.70524	5.55302	5.8989	5.91679
AT1G54920	-	8	-0.199989	0.0692308	-0.00901466	0.0986602	0.165657	0.188964	0.0555205	-0.165077	0.033924	0.66693	0.502505	0.58043	0.572917	0.431133	0.720036	0.755093	0.748062	0.664017	0.466941	0.571736	0.571415	0.671577	0.59679	1.12189	1.0106	0.582985	0.697941
AT1G54930	-	1	1.63908	1.45644	1.32968	0.866221	0.655667	1.72872	1.66176	0.174404	-1.40943	-2.9738	-3.27663	-1.84741	-2.85028	-1.94948	-1.41587	-2.55944	-1.2694	-0.773011	-0.430407	-0.431008	-0.911479	-0.529128	-1.29382	-0.604702	-0.44168	-1.095	-1.71043
AT1G54940	GUX4	2	2.17157	1.4744	0.501249	4.21611	2.79022	4.03537	2.75367	2.38612	0.587155	-1.26501	-0.0224238	0.416982	-0.00753202	-0.419418	-0.272939	-0.405776	-0.170648	-0.340939	1.38514	1.45197	1.77585	4.2267	2.12791	3.47368	2.10148	2.08352	0.246216
AT1G54960	ANP2	5	-0.316729	-0.390955	-0.377436	-0.316653	-0.432269	-0.439865	-0.650249	-1.14837	-0.355732	-0.420744	-0.559902	-0.162462	-0.679739	-0.79234	-0.359488	-0.17512	0.00373032	-0.527251	-0.737473	-1.13405	-0.539898	-1.29325	-1.53666	-0.799352	-0.825369	-0.829071	-1.06512
AT1G55020	LOX1	3	-0.220936	0.0226095	-0.0405685	0.00692442	-0.328627	-0.11818	-0.015409	-0.47337	0.00177011	2.75024	2.50329	2.53776	2.59455	2.57657	2.76413	2.36776	2.75867	2.82997	2.32415	2.52564	2.43077	2.56907	2.13957	2.69421	2.46077	2.11281	2.8286
AT1G55050	-	4	1.33056	0.345237	0.227262	0.0126603	-0.0658496	0.198453	0.117245	-0.213326	-0.161269	-1.82822	-1.35621	-2.14239	-1.67798	-1.36946	-1.47396	-1.60264	-1.24608	-1.53323	-0.307367	-0.514015	-1.83142	-1.69355	-1.4337	-1.14092	-1.49356	-1.71179	-1.72044
AT1G55110	IDD7	4	0.359318	-0.190477	0.314975	0.033144	-0.393497	-0.493063	-0.168553	0.19721	-0.0545507	-0.868049	-0.735881	-0.710034	-0.720932	-0.412352	-0.85248	-0.880096	-0.816177	-0.723051	-0.508732	-0.926358	-0.395059	-0.687788	-0.805849	-1.33774	-1.04865	-0.618967	-0.777602
AT1G55120	CWINV3	8	0.133681	-0.110461	0.0961124	0.15398	-0.103248	0.218698	0.296264	0.0779423	0.113695	0.499962	0.446625	0.679439	0.38788	0.540573	0.759861	0.418384	0.269441	0.783515	0.633643	0.336163	0.775551	0.54186	0.437325	1.25943	0.714648	0.347383	1.09553
AT1G55140	-	7	1.51456	-0.110759	0.289903	0.0772137	-0.306185	-0.41035	0.356436	0.796109	1.0891	-0.750841	-0.562226	0.369483	-0.639046	0.418343	-0.469324	-0.889502	-0.803636	-1.17178	0.564758	-0.672985	0.659386	-0.561833	0.112158	-0.879674	-0.533067	-0.00752783	-0.232081
AT1G55200	-	4	-0.395667	-0.177925	-0.141021	-0.228216	-0.143829	-0.361402	-0.309199	0.00838506	-0.192908	-0.576505	-0.529291	-0.729905	-0.642187	-0.775563	-0.57944	-0.549977	-0.633065	-0.504591	-1.055	-0.707216	-1.00884	-0.870403	-0.919392	-0.940842	-0.859176	-0.62468	-0.697499
AT1G55205	-	5	-0.475976	-0.159668	-0.365255	-0.656088	-0.492364	-0.468413	-0.500675	-0.259652	-0.435903	-0.536581	-0.20672	-0.570557	-0.303416	-0.239846	-0.409652	-0.184904	-0.974979	-0.565528	-1.02175	-0.366388	-0.935812	-0.959505	-0.73221	-0.878064	-0.685578	-1.21844	-1.04571
AT1G55260	-	3	0.216439	-0.0244699	0.187489	0.147328	-0.147704	-0.149217	0.277066	0.276607	0.755325	1.87856	1.80712	2.41323	2.20652	2.29008	2.36914	1.81669	2.27425	1.97327	2.06618	1.78267	2.52799	2.3669	2.15075	2.25968	2.11742	2.55148	2.76211
AT1G55265	-	3	0.141193	0.385931	0.192481	0.0927032	0.19394	-0.16073	0.0400056	0.0825835	-0.143134	1.08877	1.01045	1.14458	1.44745	1.2519	1.65942	1.29865	1.34667	1.66046	1.19489	1.33152	1.25781	1.43888	1.41117	1.57377	1.32455	1.39375	1.51645
AT1G55280	-	7	0.381069	0.41749	0.174481	-0.00902078	0.244915	0.0417093	0.182284	0.359338	0.556185	-0.168687	-0.0494469	0.312187	0.575126	0.0507423	0.584233	0.262224	0.373084	0.211038	0.212382	0.368043	0.486668	0.566105	0.295657	1.0415	0.444508	1.32655	1.05388
AT1G55300	TAF7	4	1.0627	0.327481	0.405721	0.0731853	0.175976	0.304572	0.280669	0.0396757	-0.110239	-0.801659	-0.801857	-0.958069	-0.725597	-0.889966	-0.548545	-0.498471	-0.781282	-0.722579	0.0349719	-0.474376	-0.552347	-0.652412	-0.71399	-0.243974	-0.217801	-0.741606	-0.832818
AT1G55320	AAE18	1	1.70435	1.9717	1.40229	1.97234	2.05242	1.59721	1.76269	1.63311	1.53535	-1.77555	-2.03525	-2.07224	-2.1218	-2.24991	-1.78807	-2.08943	-1.94392	-1.84419	-0.160212	-0.186769	-0.69462	-0.225748	-0.278852	-0.277345	-0.441408	-0.483661	-0.466052
AT1G55330	AGP21	6	0.698483	0.552914	0.598303	0.612653	0.340341	0.963217	0.642714	0.488743	0.696867	0.548725	0.78256	0.699772	0.688004	0.874251	0.69136	0.599872	1.13022	1.2682	1.33726	1.46991	1.38356	1.42508	1.3539	1.81328	1.39886	1.62512	2.00183
AT1G55410	-	8	0	0	0.0415946	0	0	0	0.0153284	-0.0494941	0.0127915	0.2392	0.086396	0.113465	0.0986323	0.0519668	0.359457	0.0960369	0.22005	0.490274	0.2392	0.086396	0.155059	0.0986323	0.0519668	0.359457	0.111365	0.170556	4.48403
AT1G55450	-	4	-0.600839	-0.804052	-0.465578	-0.706963	-1.6742	-1.27089	-1.10194	-1.68451	-1.33112	-0.277398	-1.60351	-0.904496	-1.03395	-0.129634	-0.698246	-0.561797	-1.18046	-0.610848	-1.05683	-2.56847	-1.55096	-1.93186	-1.76477	-1.99081	-1.71291	-2.87262	-2.23961
AT1G55475	-	9	1.05745	0.0622538	0.19033	0.484189	-0.0857882	0.246359	-0.0500205	0.557241	0.325544	-0.524215	-0.289261	-0.168788	-0.374965	-0.450573	-0.669485	-0.319764	-0.580747	-0.36083	0.0214429	-0.227007	0.0215411	0.109223	-0.536361	-0.423126	-0.369785	-0.0235056	-0.0352861
AT1G55550	-	4	0.305723	0.0284383	0.442079	0.093265	-0.143126	-0.103299	0.092079	-0.0170593	-0.264403	-1.37577	-0.525731	-1.1345	-1.2337	-0.479354	-0.484181	-1.26668	-1.35024	-1.05333	-0.467526	-0.497292	-0.245919	-1.18195	-0.62248	-1.03712	-1.14237	-1.4672	-1.39118
AT1G55560	sks14	2	7.62986	5.52891	3.02238	8.03694	7.76033	5.8408	8.08721	5.34622	3.46636	-0.185286	-0.411917	0.269121	0.136346	0.0205408	0.528083	-0.303921	0.307159	0.850065	7.59921	5.11699	3.48256	8.30621	7.9159	6.52668	7.91926	5.65338	4.43703
AT1G55570	sks12	3	0.0944387	0.295655	0.23783	-0.301684	0.122422	-1.15696	-0.5532	0.281183	0.113336	10.6731	9.60371	9.31618	11.3866	11.0919	9.26865	10.0661	9.21936	10.2125	7.11115	7.40687	10.6929	8.97905	7.52801	8.1069	7.99664	11.1508	10.9759
AT1G55580	SCL18	5	-1.71444	-1.68009	-0.499766	-0.506511	-1.27704	-2.96445	-2.84754	-2.37576	-1.58023	-0.205321	-0.491186	-1.50124	-0.505619	-0.362975	-0.0267392	0.209251	-0.177962	-0.0687756	-2.04718	-3.69085	-2.48472	-2.11468	-2.18876	-3.20937	-2.0991	-3.70245	-1.77009
AT1G55620	CLC-F	7	0.347709	0.0829979	0.309161	-0.166135	-0.431355	-0.157224	0.260946	0.344831	-0.10604	-0.214212	-0.214459	0.112407	-0.0314951	0.389064	-0.145037	-0.22453	-0.201427	-0.101016	0.133498	-0.131461	1.30703	-0.19763	-0.0422911	-0.302261	0.036416	0.143404	-0.207056
AT1G55630	-	9	1.00323	-0.0722191	-0.233278	0.210418	-0.172093	-0.135473	-0.250045	-0.0553842	0.105396	-0.244329	-1.45739	0.196011	-0.340094	-0.28358	-0.296991	-0.314991	-0.515563	-0.237187	0.306896	-1.47115	-0.0372672	-0.129676	-0.455673	-0.432464	-0.565036	-0.570948	-0.131791
AT1G55670	PSAG	7	0.826479	0.798328	0.460921	0.638431	0.872028	1.10559	0.731931	0.724402	0.516484	-0.235372	-0.367609	-0.320584	-0.416519	-0.572234	-0.512234	-0.411255	-0.600478	-0.526727	0.591107	0.430719	0.140336	0.221912	0.299794	0.561757	0.320675	0.123924	-0.0102431
AT1G55740	RFS1	9	0.367126	0.0195141	0.045979	0.138681	-0.0991267	-1.01288	-0.339832	-0.130784	-0.056241	-0.462134	-0.17218	-0.0865979	-0.388197	-0.311301	-0.0161644	-0.239062	-0.00221529	0.0765382	-0.095008	-0.152666	-0.0406189	-0.249516	-0.410428	-0.483835	-1.16844	-0.133	0.0202971
AT1G55770	-	1	1.0454	2.00647	0.371332	0.466707	3.16395	0.810712	0.844448	1.17266	0.772084	-1.25495	-0.954976	-0.48267	-0.853986	-0.672756	-1.00958	-0.580145	-1.24748	-0.994906	-0.20955	-0.128151	-0.111339	-0.387279	0.0798048	-0.198867	0.264302	-0.0748211	-0.222822
AT1G55820	-	4	0.477419	0.451097	0.463834	0.198625	0.0976122	0.104461	0.0117919	0.214164	-0.269571	-1.44373	-1.34172	-1.44786	-1.61532	-1.20206	-1.19779	-1.32033	-1.63258	-0.955416	-0.935242	-0.896883	-1.04976	-1.29849	-1.07161	-1.00446	-1.24912	-1.3242	-1.17002
AT1G55840	-	8	0.195	0.0219151	0.203271	0.417379	0.0693155	0.00603356	-0.113157	0.04264	0.0880188	0.324064	0.450365	0.378531	0.417941	0.373843	0.49943	0.298682	0.448597	0.472552	0.519064	0.47228	0.581802	1.00287	0.443158	0.505464	0.185526	0.491237	0.56057
AT1G55850	CSLE1	6	0.928699	0.741446	0.589457	0.816918	0.651437	0.795948	0.811612	0.60859	0.635629	0.293173	0.128297	0.272791	0.305083	0.137551	0.253049	0.385981	0.173394	-0.100469	1.38686	1.02338	0.862248	1.30147	0.788987	1.30231	1.41086	0.781984	0.535161
AT1G55915	-	7	0.0129328	0.138361	0.00117183	0.257047	0.0293701	0.247508	0.262077	1.54976	1.10924	-0.464841	-0.265387	-0.112814	-0.306072	-0.37134	-0.262033	-1.00374	-0.63313	-1.08821	-0.451908	-0.127027	-0.111643	-0.0490246	-0.34197	-0.0145247	-0.480019	0.129628	0.0131157
AT1G55920	SAT1	8	1.12057	-0.120854	0.286498	-0.153531	0.147098	0.0109356	-0.319954	0.138822	0.0965996	0.208235	0.359917	0.611606	0.71709	0.316276	0.626082	1.4108	1.03416	1.11922	1.11607	0.239063	1.51944	1.06682	0.463375	0.637018	1.24426	1.56319	1.59047
AT1G55928	-	1	3.11469	1.64994	1.52199	0.0235441	0.0964584	0.195965	1.91292	0.0751067	-1.25158	-4.87744	-1.73005	-3.67336	-1.10982	-1.44779	-3.96258	-1.22311	-1.02189	-0.655773	-0.342496	-0.803226	-2.1432	-1.08627	-1.35133	-3.56324	-0.400349	-0.946787	-1.36902
AT1G55960	-	6	0.394096	0.367793	0.368987	0.650936	0.381826	0.464835	0.575182	0.784157	0.636837	0.67205	0.515592	0.371218	0.420846	0.486197	0.476927	0.500575	0.231005	0.371349	1.26456	1.13908	0.740205	1.306	1.13096	1.21844	1.332	1.34911	1.24071
AT1G56010	NAC021	7	0.139013	0.0987526	0.0397265	0.237101	0.120891	-0.0450669	0.0769025	0.108791	0.136257	-0.00629423	0.0979305	0.225005	0.0630293	-0.0537717	0.177571	0.100082	0.45731	1.12011	0.132719	0.196683	0.264732	0.300131	0.0671191	0.132504	0.176985	0.566102	1.19221
AT1G56020	-	4	-0.733321	-1.20846	-0.305411	-0.83652	-0.760648	-0.818584	-1.19288	-0.821243	-0.9567	-1.61993	-1.83456	-2.02179	-2.08053	-2.1476	-2.03358	-1.3996	-2.07906	-1.98463	-2.36397	-3.03706	-2.40709	-2.90415	-2.7788	-2.93953	-2.60217	-2.91958	-2.77966
AT1G56030	PUB57	1	2.1579	2.00981	1.53081	2.2213	2.77979	1.69241	4.07804	2.33979	3.85079	-2.19527	-1.8642	-1.73094	-4.94444	-2.26155	-1.74539	-2.48356	-2.41068	-1.7581	-0.0373704	0.145611	-0.620307	0.0691324	-0.459895	-0.0529834	-0.0490883	-0.0708957	-0.219542
AT1G56080	-	8	1.21156	-0.0110168	-0.0441799	-0.472171	-1.015	0.275551	-0.587031	-0.374544	0.189898	-0.220362	0.081314	0.152135	1.01383	1.06181	1.02431	0.0916804	0.362719	0.112644	0.384027	0.0702972	0.107955	0.0371274	-0.104322	1.88231	-0.49535	-0.0118246	0.302542
AT1G56130	-	9	-0.298046	-0.110793	-0.164133	-1.09817	0.0598647	-0.135133	-0.184048	-0.40139	-0.283107	-0.0804576	0.135952	-0.10789	-0.151557	-0.106628	-0.224863	-0.108251	-0.0637283	-0.206539	-0.378503	0.0251589	-0.272023	-1.10463	-0.0467637	-0.359996	-0.292299	-0.465119	-0.489646
AT1G56150	SAUR71	4	0.792527	-0.552214	0.382434	0.46036	-0.855586	-1.05004	0.289985	0.0301308	-1.26763	-1.62118	-1.39919	-1.08916	-1.23934	-0.167069	-1.00928	-1.75925	-1.83372	-0.414248	-0.55982	-2.01155	-0.693719	-0.545924	-1.12707	-2.05807	-1.48226	-1.67718	-1.73145
AT1G56165	-	7	1.01262	0.684075	0.547597	0.267086	0.573544	0.513932	0.88488	0.411208	0.549899	-0.602199	-0.103774	-0.416697	-0.211574	-0.221812	-0.104036	-0.628482	-0.423804	-0.501367	0.410423	0.580301	0.1309	1.46258	0.351732	0.409895	0.256398	-0.0125965	0.0485324
AT1G56190	-	6	0.923171	0.701888	0.590811	0.731351	0.780248	0.774984	0.828546	1.03029	0.772807	0.121308	0.130897	0.126698	0.214595	0.117442	0.0183539	0.00899524	-0.090881	0.0185378	1.17452	0.832786	0.717508	1.09924	1.05867	0.793338	1.01967	1.07142	0.791345
AT1G56220	-	7	0.776325	0.78408	0.59479	0.927812	0.779762	0.716685	1.0341	0.344905	0.683796	-0.036818	-0.316758	-0.18412	-0.119803	-0.33993	-0.0809084	-0.19085	-0.36858	-0.614159	0.739507	0.467321	0.410669	0.808009	0.439832	0.635777	0.831705	-0.0236747	0.0696371
AT1G56250	VBF	8	0.0470463	0.166264	0.0864035	0.0812034	0.100615	0.0327916	0.123688	0.0918968	0.331147	0.473619	0.103037	0.681479	0.861873	0.64172	2.51996	2.04101	0.80262	1.9188	0.520666	0.269302	0.767882	0.943077	0.742335	2.85652	0.548237	0.894516	1.2585
AT1G56360	PAP6	2	3.62237	4.37518	2.59385	4.44284	4.27774	6.58442	6.58269	5.28538	7.09518	0.113759	-0.75024	0.730963	-0.567154	-0.277178	-0.912857	-0.786429	-1.36177	-2.2394	3.73613	3.62494	3.54167	3.87569	4.00056	5.70105	5.84086	3.77559	4.84889
AT1G56418	-	2	2.51596	2.00584	1.27257	2.47465	1.15421	1.54986	2.14036	2.09436	1.80432	-1.28012	-0.888494	-0.0621696	-3.51544	0.412058	0.704445	-0.95384	-0.536167	0.0050708	1.23585	1.11735	1.2104	1.84346	1.56627	2.2543	1.18652	1.5582	1.80939
AT1G56440	TPR5	4	-0.174815	-0.159986	-0.382016	-0.39981	-0.115136	-0.11728	-0.267642	-0.134273	0.0131906	-0.395964	-0.511698	-0.668191	-0.476313	-0.275364	-0.261115	-0.0816999	-0.685149	-0.670781	-0.570779	-0.671683	-1.13645	-0.876124	-0.3905	-0.378395	-0.349342	-0.819422	-0.657591
AT1G56500	-	6	0.473327	0.407878	0.575419	1.30494	1.00096	0.13745	0.318732	0.583115	0.510463	0.000229086	0.255174	0.216765	0.0527879	0.270142	0.325101	0.191814	-0.184766	0.111838	0.473557	1.02955	1.13762	1.39895	1.4893	0.462551	0.510546	0.398349	0.622301
AT1G56510	WRR4	7	1.11822	0.519033	0.593789	0.599461	0.305329	0.545235	0.542156	0.527927	0.25807	-0.103254	-0.444046	-0.434674	-0.428012	-0.435126	-0.586112	-0.33407	-0.672051	-0.408957	1.10052	0.074987	0.159114	0.17145	-0.129797	-0.0408774	0.208086	-0.144124	-0.150887
AT1G56520	-	7	0.370055	0.342619	0.0336776	0.25551	0.439091	0.316571	1.33251	0.467649	0.282839	-0.166009	-0.0298843	0.0935937	-0.210234	-0.229445	-0.195515	-0.202539	-0.178463	-0.228211	0.204045	1.09961	0.127271	0.0452758	0.209646	0.121056	1.02029	0.289186	0.0546285
AT1G56650	MYB75	5	-2.14501	-2.2382	-1.79721	-2.13929	-3.11683	-3.16094	-2.25583	-2.58347	-3.09335	-2.04519	-0.372268	-0.358793	-0.4449	-0.0311703	-0.0670423	-0.504122	-0.0851303	0.0287218	-4.18137	-2.94132	-2.65364	-3.17638	-3.13969	-3.15789	-4.18264	-2.66881	-2.87846
AT1G56670	LIP4	1	1.31855	1.82125	0.507547	0.603869	1.41226	-0.112741	0.103229	0.463308	-0.179705	-0.547067	-0.306842	-0.381103	-0.794936	-0.492729	-0.0658462	0.135179	-0.56247	-1.21303	-0.109111	0.820109	0.126444	-0.191066	0.250003	-0.178587	0.238409	-0.0991615	-0.576515
AT1G56680	-	1	1.00593	1.01263	0.99281	1.42183	1.18599	1.53849	1.2952	1.84372	1.47004	-0.633656	-0.417204	-0.637764	-0.626894	-0.813287	-0.575432	-0.897307	-0.685639	-0.784498	0.42067	0.644879	0.355045	0.794608	0.243145	1.0656	0.40602	1.29686	0.616368
AT1G57560	AtMYB50	8	0.312842	-0.0763649	0.241214	0.133774	0.218054	-0.363083	0.065462	0.343094	-0.200639	0.206111	1.15253	1.6337	0.245894	2.72373	0.525485	0.278558	1.4244	1.50899	0.518952	1.06977	2.91737	0.379668	2.88474	0.162402	0.34402	2.08785	0.427272
AT1G57590	PAE2	3	0.031321	0.05691	0.125444	0.0612128	0	0.0248788	0.0498692	0.219414	0.026862	0.74038	0.871914	4.17783	0.674566	1.17992	1.25971	0.683043	3.09099	5.03925	0.771701	0.928824	1.3728	0.735779	1.17992	1.28459	0.732912	1.26327	1.84421
AT1G57750	CYP96A15	8	0.231267	0.082124	-0.047547	-0.327707	-0.233558	-0.131312	-0.214414	-0.42264	-0.421966	0.815029	1.00675	1.02568	1.22065	1.07504	1.27683	1.17832	1.11884	1.27154	1.11572	1.11783	0.850141	0.733058	0.765818	1.19515	0.778379	0.525799	0.761184
AT1G57770	-	6	1.10844	1.1163	0.369456	0.207782	0.307771	0.145571	2.30182	1.41507	0.168647	0.113073	-0.212822	1.17999	0.0731419	0.295744	0.255407	-0.255609	0.0661048	-0.0809065	1.39589	0.381601	1.96465	0.280923	1.26062	1.14475	1.97664	1.68136	0.0877403
AT1G57820	ORTH2	5	-1.16619	-1.03748	-0.740777	-0.846247	-0.591319	-0.788102	-0.874213	-0.791577	-1.2274	-0.507244	-0.485752	-0.896601	-0.834013	-0.886356	-0.636235	-0.568758	-0.614305	-0.490683	-1.56055	-1.41341	-1.63972	-1.66363	-1.4052	-1.3195	-1.354	-1.32643	-1.68531
AT1G57840	-	9	-0.0871846	0.166955	0.0365815	-1.05375	-0.375851	0.0389359	0.340478	-0.0488955	0.0501269	-0.257249	-0.165878	-0.117652	-0.237988	-0.0882266	-0.248153	-1.01142	-0.0833227	-0.18451	-0.344433	0.00107658	-0.081071	-0.597345	-1.38036	-0.209217	-0.0740485	-0.132218	-0.134383
AT1G57980	PUP22	2	1.15274	1.1869	0.558958	1.2868	1.05586	1.33922	2.14074	1.08579	2.04601	0.353631	0.317583	0.677006	0.542416	0.448898	0.4952	0.458539	1.64886	1.17412	1.73359	1.78686	1.80565	2.11421	1.74689	2.05477	2.89849	2.72516	3.21566
AT1G57990	PUP18	3	1.14613	0.263748	0.862724	1.2566	0.325927	1.15936	1.06355	0.375934	1.75267	0.554986	0.055339	1.66397	1.17751	1.18103	0.725862	0.608856	1.70624	1.51439	1.89622	0.319087	2.51759	2.43771	1.28371	2.13922	1.83436	2.48173	3.26244
AT1G58070	-	8	0.110447	0.126667	-0.0344403	0.454544	0.343134	0.444061	0.0203692	0.173074	0.0889262	0.745814	0.694677	0.697141	0.624861	0.452905	0.5842	1.23851	0.449475	0.742946	1.08913	0.821344	0.662701	1.25811	0.79604	1.28743	1.2355	0.622549	0.831873
AT1G58122	CPuORF45	3	0	0	0	0	0	0	0	0	0	0	0	8.51382	0	0	9.00151	0	0	9.90184	0	0	7.52062	0	0	9.28039	0	8.98834	0
AT1G58150	-	7	1.05662	0.489107	-0.0506986	-0.358213	-0.0563288	-0.758714	0.5107	0.0942105	1.24261	-0.203362	-0.256173	0.782101	0.366269	0.449607	0.538963	-0.692152	-0.0442873	0.18461	0.853258	0.232934	2.03796	0.00805583	0.393278	-0.219751	-0.181451	0.0499233	1.42722
AT1G58170	DIR19	8	-0.203566	-0.088179	0.014124	-0.0122994	-1.09902	-0.0154128	-0.601011	-0.445907	-0.0859163	0.855128	0.653129	0.889547	0.74132	1.442	0.770362	1.17019	1.05989	0.718313	0.651562	0.56495	0.903671	1.09958	0.47111	0.75495	0.217411	0.286667	0.632396
AT1G58180	BCA6	6	0.752018	0.613794	0.393553	0.563472	0.198195	0.419032	0.625209	0.923301	0.323288	0.191172	0.181627	0.163314	0.171482	0.30148	0.299302	0.24663	-0.140627	0.222061	1.14987	1.09221	0.556867	0.734954	0.499675	1.03483	1.23439	1.05923	0.545349
AT1G58210	EMB1674	3	0.150934	-0.197703	-0.170757	-0.209107	-0.0366579	-0.0828911	-0.322549	0.206343	0.0874792	2.06905	1.74448	1.69269	2.09713	1.46791	1.9492	2.09077	1.47866	1.8883	1.88981	1.51328	1.19135	1.40799	1.46769	2.07894	1.35016	1.91735	1.79374
AT1G58270	ZW9	4	-0.108603	0.289377	0.152204	-1.11498	-0.159064	-0.396248	-0.350204	-0.488809	-0.73738	-1.24203	-1.24669	-1.30305	-0.120525	-0.567572	-0.373126	-1.34502	-0.440706	-0.651989	-1.57667	-0.499269	-1.14847	-1.38496	-0.726637	-0.769374	-1.84793	-1.17803	-1.70555
AT1G58370	RXF12	3	0.466428	0.191006	0.0727744	-0.0621437	0.298352	0.292846	0.228714	-0.0162332	0.532246	2.39587	2.73327	2.93892	3.18437	2.82363	3.11089	3.14091	3.37473	2.5737	3.14516	3.01683	2.9599	3.03174	3.40909	3.7915	3.53561	3.19779	3.55669
AT1G58420	-	1	1.81569	0.783382	1.24599	1.02179	0.205476	0.491235	0.73624	0.280219	-1.15631	-1.99656	-1.89036	-1.32563	-1.73966	-1.95929	-2.04945	-1.58548	-1.09488	-0.545993	-0.236757	-0.785403	-0.153726	-0.677488	-1.66513	-1.39528	-0.706465	-0.729411	-1.88876
AT1G58460	-	4	-0.084628	-0.330104	0.0303085	-0.72544	-1.0505	-0.323717	-0.453692	-0.490159	-0.595347	-0.920775	-0.769891	-1.40715	-0.84043	-0.651306	-1.43796	-0.479288	-1.78834	-1.37433	-1.17914	-1.09999	-1.26686	-1.58484	-1.89913	-1.5714	-0.93298	-2.74908	-2.16624
AT1G58470	RBP1	4	-0.0955131	0.140924	0.192336	0.404799	-0.0340188	0.1647	0.0576597	0.0687395	-0.140003	-0.663101	-0.928872	-1.00121	-1.22164	-0.925901	-0.797624	-0.849497	-1.18958	-0.898375	-0.758614	-0.787948	-0.883091	-0.88125	-0.959919	-0.632924	-0.791837	-1.12354	-1.03838
AT1G58983	RPS2B	9	-0.220969	-0.540932	-0.287282	-0.250965	-0.100016	-0.172591	-0.0686086	-0.124618	-0.65659	-0.114233	0.0987313	0.020252	-0.532492	-0.189763	-0.441175	3.82107	-0.243495	-0.0021124	-0.335202	-0.4422	-0.26703	-0.783457	-0.289779	-0.613767	4.23475	-0.368113	-0.658703
AT1G59540	ZCF125	5	-0.637176	-0.703155	-0.0494792	-1.1963	-0.640964	-0.758588	-0.582995	-0.480497	-0.823458	-0.428598	-0.214438	-0.679506	-0.302056	-0.31375	-0.657192	-0.437642	-0.462069	-0.144898	-1.20758	-0.917593	-0.728986	-1.50123	-0.954714	-1.59874	-1.09194	-0.942565	-1.11384
AT1G59590	ZCF37	4	1.94777	0.225126	0.472051	0.280249	-0.409837	-1.87922	0.0819404	-0.566148	-0.592653	-2.74626	-0.735638	-2.52784	-0.732398	0.0555844	0.0458414	-2.25481	0.00940642	0.0875502	-0.257667	-0.510511	-0.111472	-0.452148	-0.354252	-0.471191	-0.56959	-0.556742	-0.505103
AT1G59620	CW9	9	0.317785	0.276919	0.178696	1.12177	-0.0571959	0.0155178	-0.0736859	-0.124667	-0.0441796	-0.135684	-0.265849	-0.272957	-1.02752	-0.141014	-0.227019	-0.166971	-0.175168	-0.488412	0.182101	0.0110702	-0.0942609	-0.00962091	-0.19821	-0.211501	-0.240657	-0.299835	-0.532592
AT1G59640	BPE	3	0.237138	-0.0205691	0.0863134	0.289572	0.244538	0.108203	0.102176	0.06422	-0.232647	2.87842	3.04335	2.89338	2.85778	2.97031	2.89539	3.10109	3.18509	3.13395	3.14538	3.04535	2.90363	3.22047	3.20985	3.09072	3.21699	3.23963	2.93619
AT1G59730	TRX7	3	1.02024	0.479621	0.519862	0.151286	0.486796	0.221099	0.229311	0.630889	0.369798	2.66179	1.98017	3.02328	3.25345	2.36967	2.88067	3.23659	3.25726	3.19239	4.17547	3.83819	2.55475	2.25609	2.2818	3.50208	1.93891	2.21353	2.15425
AT1G59740	NPF4.3	2	2.26466	4.34329	0.456602	5.41173	2.65273	3.00261	3.51144	4.21262	4.87487	2.58682	1.53241	2.97957	1.79584	1.86151	1.32947	1.40284	0.595139	0.0550126	4.85826	5.87784	3.656	7.19042	4.50997	4.33449	4.90244	4.97849	4.98579
AT1G59750	ARF1	4	-0.267397	-0.215975	-0.114969	-0.172439	-0.0553783	0.0211874	-0.237566	-0.288253	-0.260819	-0.669197	-0.707574	-1.04701	-0.8274	-0.921385	-0.812277	-0.78073	-0.749409	-1.10037	-0.936594	-0.923549	-1.11744	-0.999839	-0.976764	-0.79109	-1.0183	-1.03766	-1.28837
AT1G59860	HSP17.6A	8	-0.247083	-0.709124	-0.510121	0.230409	-0.0835591	0.271389	0.123641	-0.398581	-0.0627498	0.382437	0.675682	0.264208	-0.422331	0.100856	-0.24778	0.106301	1.05372	0.355509	0.135354	-0.0334415	-0.245914	-0.191921	0.017297	0.0236086	0.229942	0.33724	0.292759
AT1G59870	ABCG36	4	0.114926	-0.0387244	0.220048	0.0958622	-0.309773	-0.3441	-0.126838	-0.112463	-0.0561342	-0.647156	-0.729484	-0.710152	-0.853756	-0.639186	-0.531467	-0.633347	-0.532441	-0.476655	-0.53223	-0.768209	-0.490104	-0.757893	-1.1889	-0.875567	-0.760185	-0.644904	-0.532789
AT1G59960	-	5	-1.17194	-0.733714	-0.686354	-0.820141	-0.704625	-0.650018	-1.12749	-0.936628	-1.34263	-0.0199152	-0.199822	-0.460135	-0.307403	-0.0536903	-0.430609	0.110369	0.010806	0.0201791	-1.07468	-0.933536	-1.31541	-1.33731	-0.758315	-1.07069	-0.808976	-0.925822	-1.26928
AT1G59970	-	8	-0.505385	-0.178854	-0.156546	-0.205658	-0.0800919	-0.115745	-0.16368	-0.549308	-0.23953	0.469589	0.329572	0.435697	0.440915	0.289267	0.323651	0.432312	1.03655	0.599766	-0.0357957	0.150719	0.279151	0.235258	0.209175	0.207906	0.268632	0.345695	0.360237
AT1G60030	NAT7	3	0.382119	1.64211	-0.0730375	0.253246	0.188656	0.331356	0.22165	0.367507	0.0114819	1.43662	1.05197	0.317827	1.40167	1.25483	1.47196	2.05156	1.06532	1.55183	2.06135	2.69619	0.244789	1.92008	1.6238	2.02501	2.52417	1.95049	1.68047
AT1G60060	-	7	0.671361	0.130987	0.541331	0.344387	0.109092	0.0164664	0.413879	0.925437	0.4041	-0.123417	-0.131515	0.553764	-0.0408057	0.488788	0.208488	-0.0834962	-0.189874	-0.065512	0.547944	-0.000527982	1.25449	0.303582	0.59788	0.224954	0.330382	0.735564	0.338588
AT1G60080	-	4	0.425451	0.144678	0.0867478	-0.160154	-0.0841699	0.0712576	0.179496	-0.128593	-0.456758	-1.12494	-0.718452	-0.877383	-0.815162	-0.784649	-0.923126	-0.910307	-0.554548	-0.516103	-0.672663	-0.573775	-0.790635	-1.09174	-0.868819	-0.851868	-0.730811	-0.683141	-0.972861
AT1G60140	TPS10	7	0.447509	0.435758	0.252799	0.545812	1.02221	0.679648	0.596947	-0.0958939	0.119467	-0.497607	-0.558402	-0.459035	-0.372192	-0.768869	-0.454519	-0.24741	-0.439398	-0.272787	-0.0500984	-0.122643	-0.206236	0.173619	0.0717896	0.225129	0.349537	-0.535292	-0.15332
AT1G60160	POT12	4	-0.0549889	-0.427289	0.393923	-0.114236	-0.739766	-0.662072	-0.454844	-0.230321	0.00444079	-1.19661	-1.30533	-1.37164	-1.53379	-1.07244	-1.12428	-1.47103	-1.61937	-1.86109	-1.28793	-1.79366	-0.798499	-1.6376	-1.89146	-1.94351	-1.96304	-1.89443	-1.82303
AT1G60190	PUB19	8	0.310827	0.18661	0.138968	0.203239	-0.0842168	0.0954532	0.269762	0.0236987	-0.0280687	0.330047	0.324141	0.469542	-0.00229285	2.92945	0.398506	1.23994	0.40127	0.146505	0.640874	0.510751	0.608509	0.200946	2.42226	0.493959	2.48472	0.424969	0.118436
AT1G60240	-	1	2.99841	0.893785	1.18932	0.416604	0.159515	0.485732	0.565473	-0.0696381	-1.42314	-3.37472	-2.19929	-2.23855	-2.15703	-1.89462	-1.1309	-1.83024	-1.11284	0.224739	-0.410364	-1.2653	-1.03926	-1.74686	-1.71623	-0.705246	-1.26146	-1.17429	-1.12677
AT1G60250	-	1	2.45697	2.38747	2.31463	2.77358	2.55679	1.90057	2.87186	2.86828	2.1499	-2.45697	-2.27775	-1.91197	-2.66978	-2.71015	-2.03099	-3.87078	-2.86828	-2.36775	0	0.109718	-0.463763	0.103805	-0.153363	-0.130428	0.203457	0	-0.217852
AT1G60270	BGLU6	9	-0.0125158	-0.0633408	-0.181447	-0.258466	-0.387052	-0.356021	-0.260207	0.262909	-0.0283021	0.202331	-0.134093	1.10973	0.0970062	0.356496	0.395444	0.097938	-0.0995146	-0.113858	0.189815	-0.197433	0.156312	-0.16146	-0.0305556	0.0394229	-0.162269	0.163394	-0.14216
AT1G60300	-	1	4.55062	0.952938	1.47927	0.395162	0.495979	0.24127	0.0270825	-0.0424159	-0.707279	-3.15309	-2.41603	-2.86081	-2.37311	-2.30297	-2.08901	-2.04012	-1.81802	-1.65364	-1.15246	-1.4631	-1.86865	-1.97794	-1.80699	-1.84774	-2.01304	-1.86044	-2.36092
AT1G60340	-	1	4.03443	0.0520768	2.03439	0.748277	-0.225365	0.310876	2.91812	0.177903	-0.563106	-2.32904	-1.51594	-1.91723	-2.03903	-1.66845	-1.53419	-1.64389	-1.54903	-0.993491	-0.301586	-1.46387	-0.759423	-1.29075	-1.89382	-1.22331	-0.648237	-1.37113	-1.5566
AT1G60350	anac024	1	3.30109	2.68138	0.69037	2.64974	0.332859	0.578124	1.74095	-0.353073	-0.782034	-2.21081	-1.71885	-1.81202	-1.79704	-1.32901	-1.28616	-1.59102	-1.13713	-0.410716	-0.328481	-0.635469	-1.12165	-0.354614	-0.996148	-0.708034	-0.936914	-1.49021	-1.19275
AT1G60370	-	2	2.31944	1.96449	2.18246	2.38806	3.23269	2.40195	1.98489	4.44972	4.66883	-1.59219	-1.37601	-1.3575	-1.6022	-1.23135	-1.19366	-1.07692	-2.08007	-2.58371	1.12598	0.924677	0.419272	1.24226	1.99909	1.41799	1.19521	2.36309	2.07814
AT1G60390	PG1	5	-0.197184	-1.02512	-0.290613	-0.749753	-1.41185	-1.59051	-0.707455	-1.22737	-1.37946	-0.949041	-0.856448	-0.804146	-0.626107	-0.217925	-0.560224	-0.646702	-0.265113	-0.547113	-1.16651	-1.9392	-1.13043	-1.38893	-1.52989	-2.1544	-1.34742	-1.40573	-2.0307
AT1G60410	-	2	1.46369	0.93314	3.12518	1.02255	2.71946	0.772551	0.946539	0.963451	0.500613	-0.0871082	1.26427	1.79684	1.0971	0.189218	1.90911	0.439784	1.44404	1.39793	1.37658	1.56417	4.93392	1.48379	3.08676	1.7761	1.38632	1.70989	2.4196
AT1G60460	-	5	-1.89132	0.00914085	-0.255788	-0.393843	-0.199813	-1.32125	-0.461328	0.20215	-0.199625	0.0205295	-0.0564144	-0.236631	0.171165	0.215378	-0.113156	0.214966	-0.69003	-0.241011	-1.55224	-0.0472735	-1.34996	-0.222678	0.0155654	-1.70079	-0.246362	-0.48788	-1.22077
AT1G60550	MENB	1	1.86833	0.38611	1.49308	0.0699601	0.0811808	-0.211624	0.313539	0.689457	1.27433	-0.70064	-0.727912	-0.404148	-0.469938	-0.0558434	-0.324657	-0.48702	-0.40909	-1.94475	1.04708	-0.341802	1.25549	-0.399977	0.0253374	-0.536281	-0.173481	0.280368	-0.421336
AT1G60570	-	2	1.90183	2.00404	3.45066	1.98885	1.73225	1.63185	1.86641	4.37978	2.28369	-1.22186	-1.28811	-1.20891	-1.20076	-1.18171	-0.863347	-2.04269	-1.78826	-3.52535	1.26011	1.19213	0.69354	0.802466	0.878718	0.768499	0.896197	0.82892	0.208755
AT1G60590	-	3	1.79867	1.17264	0.378277	1.46794	1.38046	1.07915	1.89165	1.20372	1.44336	0.697293	0.625745	1.7183	1.34249	0.698059	1.57098	1.4137	1.28614	1.19137	2.75993	2.10199	2.36355	2.81371	2.30338	2.65379	3.29615	2.48279	2.62721
AT1G60630	-	5	-0.480081	-0.532726	-0.438601	-0.502038	-0.346309	-0.529396	-0.474937	-0.537553	-0.632683	-0.486935	-0.237788	-0.463132	-0.39035	-0.621146	-0.402578	-0.514632	-0.394379	-0.172949	-1.07024	-0.770514	-1.05233	-0.892389	-0.967455	-0.931974	-0.989569	-0.931932	-0.805632
AT1G60650	RZ1B	4	0.464366	0.0785359	0.235903	-0.00364843	0.0469558	0.121205	-0.0103657	-0.166086	-0.107977	-1.03093	-0.767478	-1.14723	-0.847928	-0.807398	-0.8412	-0.640298	-0.91937	-0.675021	-0.627881	-0.688942	-0.972786	-0.851576	-0.760442	-0.719995	-0.650664	-1.08546	-0.782998
AT1G60730	-	9	-0.404315	-0.230787	0.0138571	-0.00929742	-0.692154	-0.593646	-0.322758	-0.517593	-0.0321181	-0.0123578	-0.0497379	-0.0188601	-0.049246	0.519037	1.08252	0.349149	0.429581	0.0298975	-0.416673	-0.280525	-0.00500298	-0.0585434	-0.173118	0.0660646	0.0263912	-0.0880123	-0.00222069
AT1G60740	PRXIID	3	0.0680123	-0.0564629	0.153337	0	-0.0582028	-0.788385	0.0815663	-0.0545323	-0.000576855	5.32445	5.86634	8.65216	6.30545	5.97183	7.01935	5.85077	6.86543	7.72708	5.39246	5.80988	6.22979	6.30545	5.91362	7.45226	5.93233	6.8109	7.7265
AT1G60930	RECQL4B	9	-0.19971	-0.145834	-0.323139	-0.485235	-0.196002	-0.164453	-1.2783	-0.173011	-0.433849	0.220855	-0.0481556	0.0512021	-0.0596851	-0.050954	-0.0891098	0.192675	-0.0539454	-0.0940047	0.0211449	-0.19399	-0.271937	-0.54492	-0.246956	-0.253563	-0.39322	-0.226956	-1.10454
AT1G60960	IRT3	1	0.768103	0.603268	0.439489	0.742333	0.467553	0.239867	0.509235	0.20621	-0.0944534	-1.01798	-1.07415	-1.26328	-1.15921	-1.3041	-1.04328	-1.23121	-1.06827	-0.742737	-0.341979	-0.470878	-0.898336	-0.520264	-0.902507	-0.879395	-0.820479	-0.862059	-0.83719
AT1G60970	-	7	-0.10849	0.531493	0.0718891	0.344731	0.592957	0.450207	0.542417	0.657103	1.26174	-0.00887108	-0.271198	-0.0433593	-0.262929	-0.169901	-0.525206	-0.568502	-0.410584	-0.735412	-0.117361	0.260295	0.0285298	0.081801	0.423056	-0.074999	-0.0260859	0.246519	0.0837863
AT1G60987	SCRL5	9	-0.279448	0.23986	-1.65798	0.00685031	0.625475	0.0975018	0.211972	-0.167278	-0.302815	-0.118194	-0.225729	1.36025	-0.109282	-1.43045	-0.394089	-0.0380746	0.397327	0.0542363	-0.397641	0.0141314	-0.190472	-0.102432	-0.165231	-0.296588	0.173898	0.230049	-0.248578
AT1G60989	SCRL7	7	1.23779	1.05294	0.254396	0.214882	0.797301	0.827343	0.314759	0.432317	-0.006314	-0.221748	-0.0747353	-0.22645	0.393898	-0.228065	-0.456615	-0.466572	-0.307299	0.205306	1.1195	0.978208	0.0279457	0.60878	0.569236	0.370728	-0.151813	0.125018	0.198992
AT1G61030	-	4	0.577032	0.199704	0.440275	0.178441	-0.247893	0.173142	-0.0300341	0.164768	-0.306001	-0.867377	-0.583518	-1.16885	-1.27644	-0.576945	-0.724459	-1.06746	-0.688129	-0.491475	-0.290345	-0.383813	-0.596769	-1.13056	-0.824839	-0.551317	-1.08872	-0.523361	-0.797476
AT1G61050	-	1	0.826938	2.04253	1.3957	1.11804	1.19854	1.70221	1.4764	1.06031	0.677364	-1.32343	-1.67406	-1.68596	-1.52551	-1.54426	-1.89503	-1.53825	-1.53915	-1.4027	-0.496489	-0.298767	-0.653014	-5.28561	-0.490843	-0.331847	-0.50454	-0.478833	-0.72534
AT1G61065	-	1	1.63061	0.894829	1.02489	1.21484	0.619121	0.706289	1.21686	0.773435	0.245384	-2.48566	-2.16166	-2.14829	-2.62887	-2.36187	-2.1615	-2.35158	-1.98007	-2.02622	-0.886449	-1.24122	-1.14631	-1.41437	-1.72873	-1.39364	-1.14433	-1.19636	-1.74696
AT1G61070	PDF2.4	1	2.43315	1.63067	1.55208	1.56835	0.845389	1.03513	1.99218	1.65363	0.638197	-4.61555	-5.17635	-5.09546	-4.99369	-5.14189	-5.2268	-5.46881	-7.05776	-5.28925	-2.17456	-3.53868	-3.53468	-3.42424	-4.27272	-4.19048	-3.48632	-5.41246	-4.58653
AT1G61080	-	8	0.494846	0.325722	0.208261	0.486569	0.237662	0.50742	0.322771	0.221405	-0.0361954	0.253294	0.547721	0.337079	0.147565	0.353278	1.06859	0.297428	0.634942	2.33785	0.748141	0.873443	0.54534	0.634134	0.59094	0.935996	0.620199	0.856348	2.19429
[truncated: 7,173 more rows]
