# Supplementary material for: Developmentally dependent reprogramming of the Arabidopsis floral transcriptome under sufficient and limited water availability
Source: BMC Plant Biol. 2024 Apr 11;24:273. doi: 10.1186/s12870-024-04916-w (PMC11007919; doi:10.1186/s12870-024-04916-w)
Supplement: Supplementary file 6 — Supplementary Material 6: File S5. Aging-related genes (ARGs) from 27 individual comparisons with Day 0 [file 12870_2024_4916_MOESM6_ESM.xlsx]

## Sheet: README
File S5. Aging-related genes (ARGs) from 27 individual comparisons between day 0, 5 and 6. This chart contains ARGs from day 0, 5 and 6; for ARGs from day 7, see File S6. The name of each data sheet corresponds with the sheet number and comparison listed below. The reference number is annotated in Figure S2C and File S8. Each data sheet contains the differentially expressed genes during aging fro…
Sheet number	Name	Reference number
01	WW_E_Day0-5	511/011
02	MD_E_Day0-5	521/011
03	SD_E_Day0-5	531/011
04	WW_E_Day0-6	611/011
05	MD_E_Day0-6	621/011
06	SD_E_Day0-6	631/011
07	WW_E_Day5-6	611/511		For each data sheet:
08	MD_E_Day5-6	621/521		A	Gene_ID
09	SD_E_Day5-6	631/531		B	gene: annotated gene name
10	WW_M_Day0-5	512/012		C	Expression level in sample 1 (Ref. # )
11	MD_M_Day0-5	522/012		D	Expression level in sample 2 (Ref. # )
12	SD_M_Day0-5	532/012		E	log2 (exp.level of sample2/exp.level of sample1)
13	WW_M_Day0-6	612/012		F	p_value
14	MD_M_Day0-6	622/012
15	SD_M_Day0-6	632/012
16	WW_M_Day5-6	612/512
17	MD_M_Day5-6	622/522
18	SD_M_Day5-6	632/532
19	WW_L_Day0-5	513/013
20	MD_L_Day0-5	523/013
21	SD_L_Day0-5	533/013
22	WW_L_Day0-6	613/013
23	MD_L_Day0-6	623/013
24	SD_L_Day0-6	633/013
25	WW_L_Day5-6	613/513
26	MD_L_Day5-6	623/523
27	SD_L_Day5-6	633/533

## Sheet: 01=WW_E_Day0-5
INC=156, DEC=165, TOTAL=321
Gene_ID	gene	011	511	log2(fold_change)	p_value
AT1G03390	-	1.69867	4.98917	1.5544	0.00035
AT1G04770	-	49.0435	111.264	1.18185	5e-05
AT1G04920	SPS3	0.349299	0.917705	1.39357	0.0064
AT1G05920	-	0.698743	2.38384	1.77046	0.00215
AT1G07795	-	6.86492	14.4667	1.07542	0.00075
AT1G09740	-	1.98448	4.29104	1.11257	0.0173
AT1G11110	-	0.237643	1.06505	2.16405	0.03435
AT1G11190	ENDO1	0.878767	1.8928	1.10697	0.0324
AT1G12600	UTR4	0.532852	1.48094	1.47471	0.02425
AT1G13950	ELF5A-1	1.53662	3.42035	1.15438	0.04325
AT1G19180	TIFY10A	41.2624	87.6225	1.08647	5e-05
AT1G19376	-	1432.82	3128.61	1.12667	0.01375
AT1G27730	ZAT10	0.43984	3.22102	2.87247	0.0027
AT1G35210	-	0.415118	2.49811	2.58925	0.02165
AT1G44800	-	3.36007	9.14049	1.44378	5e-05
AT1G47395	-	2.40454	12.3162	2.35673	0.0069
AT1G51340	MATE	0.170461	1.13251	2.73201	0.015
AT1G54575	-	1.86611	4.23116	1.18102	0.042
AT1G58370	RXF12	0.45214	1.06021	1.22951	0.0089
AT1G61275	U12	49.6396	128.319	1.37017	0.00995
AT1G61800	GPT2	7.18831	19.2352	1.42002	5e-05
AT1G61810	BGLU45	0.536676	1.85558	1.78975	0.00335
AT1G62170	-	5.57033	15.1566	1.44411	0.0058
AT1G64065	-	0.820982	1.80419	1.13593	0.04615
AT1G66850	-	41.1248	92.464	1.16888	5e-05
AT1G67920	-	69.0122	144.066	1.06181	0.00015
AT1G72240	-	4.53067	12.3758	1.44973	0.00125
AT1G72260	THI2.1	236.902	536.636	1.17965	5e-05
AT1G72800	-	0.579957	1.68949	1.54257	0.02185
AT1G72900	-	0.390951	1.17677	1.58978	0.039
AT1G72920	-	1.89742	5.41305	1.5124	0.0007
AT1G73325	-	5.48712	11.691	1.09127	0.00285
AT1G73700	-	0.44439	1.36128	1.61507	0.0171
AT1G76960	-	2.77275	6.84705	1.30417	0.04685
AT1G78090	TPPB	0.401676	1.04255	1.37601	0.03875
AT1G80730	ZFP1	1.09268	2.69456	1.30217	0.0272
AT1G80970	-	1.09509	2.58281	1.23789	0.02795
AT2G02120	PDF2.1	2.32407	14.9662	2.68698	5e-05
AT2G03500	-	1.35989	2.9701	1.12703	0.005
AT2G05540	-	1.18201	4.0939	1.79223	0.0101
AT2G13128	-	0.525402	2.39324	2.18747	0.01025
AT2G15580	-	5.10756	10.418	1.02837	0.00235
AT2G16890	UGT90A1	4.92031	10.3671	1.07519	5e-05
AT2G23348	-	5.25802	14.5868	1.47208	0.00165
AT2G23510	SDT	0.663708	2.10086	1.66236	0.00755
AT2G24320	-	2.60416	5.49065	1.07616	0.02865
AT2G25680	MOT1	0.768114	1.92083	1.32234	0.0138
AT2G27630	-	0.433486	1.14348	1.39937	0.00085
AT2G30540	GRXS9	1.78606	3.90779	1.12958	0.04845
AT2G33380	PXG3	72.204	165.65	1.19799	5e-05
AT2G36220	-	3.92664	7.8683	1.00276	0.01635
AT2G39650	-	1.42139	2.89801	1.02776	0.0186
AT2G40610	EXPA8	1.84478	4.77801	1.37296	0.00135
AT2G45135	-	3.85268	8.28415	1.10449	0.00295
AT2G46400	WRKY46	2.33901	4.86754	1.05729	0.0036
AT2G46600	KIC	59.7538	123.448	1.0468	0.0379
AT2G47050	-	0.872666	2.20842	1.33951	0.03795
AT3G01500	BCA1	50.5751	106.7	1.07706	5e-05
AT3G02030	-	2.67732	5.91822	1.14438	0.02955
AT3G02480	-	7.87644	16.1263	1.0338	0.00975
AT3G03480	CHAT	0.780645	2.2099	1.50124	0.007
AT3G08860	PYD4	1.03539	2.21368	1.09627	0.0092
AT3G09870	-	5.04209	13.7411	1.4464	0.0014
AT3G10580	-	1.10759	3.44957	1.639	0.0062
AT3G12580	MED37C	11.3619	23.7604	1.06436	5e-05
AT3G13130	-	0.253582	1.87737	2.88819	0.0266
AT3G13437	-	3.88228	8.89642	1.19632	0.01465
AT3G14395	-	24.591	50.4562	1.0369	5e-05
AT3G19270	CYP707A4	0.392912	1.21122	1.62418	0.0171
AT3G20340	-	5.94815	12.404	1.06029	0.00405
AT3G20990	-	0.525936	1.75994	1.74257	0.01125
AT3G22830	HSFA6B	0.540933	1.34957	1.31898	0.0224
AT3G23130	SUP	1.23912	2.76292	1.15687	0.0197
AT3G25770	AOC2	4.35835	9.21957	1.08092	0.0007
AT3G44760	-	0.126379	1.44378	3.51402	0.0405
AT3G48180	-	5.17021	11.8142	1.19223	0.0098
AT3G48280	CYP71A25	0.854331	2.00933	1.23385	0.0092
AT3G49570	LSU3	14.6991	61.615	2.06755	5e-05
AT3G49580	LSU1	5.98232	39.9799	2.7405	5e-05
AT3G50930	BCS1	1.43383	4.9771	1.79543	5e-05
AT3G52740	-	1.56395	5.84852	1.90288	0.0077
AT3G52820	PAP22	0.964677	2.09213	1.11686	0.0115
AT3G55700	UGT76F1	0.760687	1.84233	1.27616	0.0108
AT3G56290	-	3.6398	7.77033	1.09411	0.00515
AT3G57020	SSL9	5.52094	12.4447	1.17254	5e-05
AT3G58280	-	1.08698	3.46825	1.67389	0.00675
AT3G61220	SDR1	6.71337	13.6949	1.02853	5e-05
AT3G63095	-	0.255519	3.1522	3.62486	0.0474
AT4G01023	-	1.28815	3.34094	1.37496	0.03535
AT4G01060	ETC3	4.83215	14.0044	1.53514	0.01135
AT4G01910	-	0.657793	1.31628	1.00076	0.02885
AT4G03170	-	0.217713	2.19788	3.33561	0.03985
AT4G04610	2021-04-01	24.0944	66.8942	1.47318	5e-05
AT4G08780	PER38	0.275986	1.44935	2.39274	0.0316
AT4G10290	-	2.76129	6.57554	1.25177	0.0131
AT4G10650	DGP2	0.815524	1.80174	1.14359	0.0483
AT4G13190	-	0.506499	1.51239	1.5782	0.0219
AT4G13245	-	3047.41	6368.99	1.06348	0.00775
AT4G15210	BAM5	397.743	861.427	1.11489	5e-05
AT4G16008	-	2.33733	6.07146	1.37718	0.0062
AT4G16590	ATCSLA01	22.6663	52.5208	1.21234	5e-05
AT4G17470	-	0.209878	0.827273	1.97881	0.0344
AT4G18340	-	1.81904	6.24348	1.77917	5e-05
AT4G18740	-	1.06939	2.69957	1.33595	0.0179
AT4G19000	IWS2	0.256502	1.13933	2.15114	0.04055
AT4G19430	-	19.7876	42.3836	1.09891	5e-05
AT4G20420	-	27.6884	103.021	1.89558	5e-05
AT4G21730	-	2.51878	5.84339	1.21408	0.02135
AT4G21990	2021-04-03	21.3485	46.7447	1.13067	0.0282
AT4G22600	-	0.668538	2.79152	2.06197	0.0107
AT4G24350	-	2.71857	6.26797	1.20515	0.00905
AT4G24910	-	0.65272	2.20008	1.75302	0.0136
AT4G26260	MIOX4	1.17164	7.7061	2.71747	5e-05
AT4G26530	-	2.21037	8.34579	1.91676	5e-05
AT4G27590	-	2.77515	10.9931	1.98596	0.00035
AT4G27820	BGLU9	2.32803	4.99949	1.10267	0.00035
AT4G28130	DGK6	0.390633	1.24317	1.67013	0.03285
AT4G36410	UBC17	2.35556	5.40596	1.19848	0.0231
AT4G37610	BT5	2.42518	5.03164	1.05294	0.01875
AT4G37730	AtbZIP7	8.52302	21.7284	1.35015	5e-05
AT4G40020	-	1.17485	3.48705	1.56953	0.0002
AT5G03545	AT4	4.55016	11.175	1.29629	0.0006
AT5G04080	-	7.20998	14.9324	1.05038	0.00415
AT5G06570	CXE15	0.542479	1.5326	1.49834	0.0426
AT5G08350	-	5.09718	10.8491	1.08981	0.00025
AT5G14750	WER	0.337423	1.38118	2.03327	0.0453
AT5G16570	GLN1-4	0.537412	1.4112	1.39282	0.0336
AT5G17780	-	0.625243	1.5577	1.31693	0.02195
AT5G22300	NIT4	0.447242	1.81363	2.01976	0.00515
AT5G23360	-	6.00773	13.5542	1.17385	0.0001
AT5G24660	LSU2	7.88686	38.5791	2.2903	5e-05
AT5G24770	VSP2	246.444	540.605	1.13332	5e-05
AT5G26220	-	12.4527	47.0929	1.91905	5e-05
AT5G37550	-	0.530513	1.92909	1.86246	0.0204
AT5G37750	-	0.395353	1.22609	1.63286	0.0378
AT5G41090	anac095	0.845215	2.94969	1.80317	0.02545
AT5G43420	ATL16	0.563853	2.00266	1.82853	0.004
AT5G43860	CLH2	0.852409	2.07306	1.28215	0.02965
AT5G46590	anac096	0.592099	1.53705	1.37625	0.0355
AT5G48850	SDI1	6.91096	27.7126	2.00358	5e-05
AT5G49320	-	1.89635	6.33308	1.73968	0.00065
AT5G49730	FRO6	1.09741	2.54622	1.21426	0.00085
AT5G51060	RBOHC	0.326869	0.939364	1.52297	0.00575
AT5G51190	ERF105	0.780938	5.45306	2.80379	0.0014
AT5G52750	-	4.04072	9.33404	1.20789	0.00465
AT5G52760	-	1.23244	3.26479	1.40548	0.03445
AT5G53190	SWEET3	18.6679	38.9616	1.0615	5e-05
AT5G56490	GULLO4	0.949802	2.18097	1.19927	0.0059
AT5G57560	XTH22	4.2657	11.7961	1.46745	5e-05
AT5G58595	-	314.484	1416.29	2.17105	0.03485
AT5G59820	ZAT12	2.47576	5.19755	1.06996	0.01275
AT5G63160	BT1	5.02255	10.9293	1.12171	5e-05
AT5G63750	ARI13	0.162249	0.895923	2.46516	0.0231
AT5G65140	TPPJ	0.466651	2.21822	2.24898	0.00175
AT5G65300	-	1.38261	4.58548	1.72968	0.0118
AT5G67090	-	0.376311	1.1195	1.57285	0.00965
AT1G01700	ROPGEF2	1.30139	0.522968	-1.31526	0.04495
AT1G02510	TPK4	1.41341	0.408032	-1.79242	0.0247
AT1G04660	-	376.59	178.436	-1.07759	5e-05
AT1G06620	-	1.87975	0.88326	-1.08963	0.03725
AT1G09440	-	1.30115	0.176387	-2.88298	0.0124
AT1G09794	-	10.8695	3.59679	-1.5955	0.00765
AT1G11020	-	3.43943	1.70691	-1.01078	0.0071
AT1G12010	-	2.76589	1.24148	-1.15568	0.0128
AT1G12290	-	0.887911	0.379179	-1.22754	0.01355
AT1G12450	-	1.83548	0.537939	-1.77064	0.01205
AT1G13080	CYP71B2	4.26028	2.05869	-1.04922	0.0017
AT1G15300	-	1.29233	0.613322	-1.07526	0.0148
AT1G18810	PKS3	0.864624	0.141565	-2.6106	0.02435
AT1G19150	LHCA6	5.15717	2.56319	-1.00864	0.0071
AT1G22890	-	3.48664	0.486844	-2.84031	0.0205
AT1G29270	-	7.83521	2.70493	-1.53438	0.0036
AT1G32170	XTH30	1.48616	0.623227	-1.25376	0.0306
AT1G43800	S-ACP-DES6	33.21	9.38937	-1.82252	5e-05
AT1G52700	-	2.89444	0.801415	-1.85266	0.00785
AT1G53887	-	15.8318	7.43166	-1.09107	0.00955
AT1G54100	ALDH7B4	19.0297	8.90519	-1.09554	5e-05
AT1G55140	-	12.7031	4.9928	-1.34726	5e-05
AT1G60550	MENB	4.12543	1.88792	-1.12775	0.0028
AT1G63270	ABCI1	5.50387	2.74045	-1.00603	0.0075
AT1G67100	LBD40	1.78964	0.707143	-1.33959	0.0448
AT1G67620	-	11.3944	5.58136	-1.02963	0.0006
AT1G67910	-	3.52073	1.30548	-1.43129	0.0265
AT1G68875	-	2.14799	0.520678	-2.04452	0.0367
AT1G69490	NAC029	4.95585	2.40624	-1.04236	0.0047
AT1G70530	CRK3	0.995948	0.416303	-1.25843	0.03045
AT1G70720	-	4.68576	1.93077	-1.2791	0.0106
AT1G72130	NPF5.11	1.82895	0.795244	-1.20154	0.01025
AT1G75910	EXL4	1.80254	0.352236	-2.35542	0.01835
AT1G76420	NAC031	8.43875	4.14391	-1.02604	0.0007
AT1G76630	SKI3	1.17232	0.534778	-1.13236	0.006
AT1G76930	ATEXT4	2.03476	0.621791	-1.71036	0.01465
AT1G78690	-	5.36989	2.28939	-1.22993	0.00115
AT2G04795	-	9.31328	3.7083	-1.32853	0.0086
AT2G05380	GRP3S	434.326	177.989	-1.28699	5e-05
AT2G06925	PLA2-ALPHA	83.9284	40.0102	-1.06879	5e-05
AT2G16060	AHB1	3.12857	0.802028	-1.96378	0.0068
AT2G17300	-	10.4663	4.80098	-1.12435	0.0041
AT2G18328	RL4	13.4652	6.42014	-1.06855	0.006
AT2G20635	BUB1	2.97582	1.38005	-1.10857	0.0055
AT2G21140	PRP2	3.6858	1.3599	-1.43848	0.0015
AT2G21880	RABG2	2.00366	0.829438	-1.27243	0.0305
AT2G22890	FAD4L2	1.42097	0.212936	-2.73838	0.0327
AT2G23180	CYP96A1	9.47437	4.39422	-1.10842	5e-05
AT2G23680	-	2.16496	0.606122	-1.83666	0.0169
AT2G24850	TAT3	2.25424	0.651894	-1.78993	0.002
AT2G25790	-	0.944478	0.345299	-1.45167	0.009
AT2G26440	PME12	3.49172	0.940181	-1.89293	0.0001
AT2G27150	AAO3	1.06168	0.498764	-1.08991	0.0031
AT2G29500	HSP17.6B	4.81095	2.34995	-1.03369	0.03395
AT2G33850	-	3.08684	0.282466	-3.44998	0.00805
AT2G34430	LHB1B1	14.2056	3.08711	-2.20213	5e-05
AT2G36970	UGT86A1	1.27686	0.371405	-1.78154	0.01235
AT2G43465	-	1.37476	0.602279	-1.19068	0.03935
AT2G45630	-	3.87462	1.89696	-1.03037	0.01595
AT2G46310	CRF5	3.95702	1.54701	-1.35493	0.00115
AT2G46440	CNGC11	3.68328	1.46433	-1.33075	5e-05
AT2G46455	-	2.39145	1.02944	-1.21603	0.0346
AT2G46720	HIC	5.76426	2.69408	-1.09734	5e-05
AT2G47030	PME4	0.803636	0.0503273	-3.99713	0.04055
AT2G47040	PME5	1.08773	0.189438	-2.52151	0.016
AT2G47130	SDR3A	1.27481	0.295662	-2.10826	0.0475
AT2G47520	ERF071	4.04572	1.47257	-1.45806	0.0164
AT3G01700	AGP11	3.21177	1.03302	-1.6365	0.0181
AT3G02250	-	8.57973	4.07765	-1.0732	5e-05
AT3G05790	LON4	1.35383	0.654696	-1.04815	0.01285
AT3G06070	-	1.29949	0.163505	-2.99054	0.04065
AT3G07850	-	2.34604	0.595565	-1.9779	0.0016
AT3G07990	SCPL27	4.55656	2.25106	-1.01734	0.0224
AT3G09540	-	4.23249	1.99133	-1.08778	0.00205
AT3G14040	-	1.54318	0.269748	-2.51622	0.0122
AT3G16300	-	3.3589	1.18572	-1.50223	0.0441
AT3G20395	-	14.6559	6.13066	-1.25736	5e-05
AT3G23120	AtRLP38	2.13065	0.633917	-1.74893	0.0004
AT3G24420	-	52.839	21.4119	-1.30319	5e-05
AT3G26445	-	8.96393	3.0436	-1.55836	0.0465
AT3G26450	-	16.0421	7.67337	-1.06393	5e-05
AT3G27690	LHCB2.4	45.5117	19.8887	-1.19428	5e-05
AT3G28100	-	1.54517	0.658209	-1.23115	0.03265
AT3G28750	-	1.42617	0.486316	-1.55218	0.0235
AT3G28830	-	1.10879	0.0675604	-4.03666	0.039
AT3G28980	-	1.78656	0.351638	-2.34502	0.00625
AT3G29590	5MAT	1.52446	0.613478	-1.31321	0.0244
AT3G45260	IDD9	0.824048	0.158708	-2.37636	0.0244
AT3G47295	PSY2	60.4355	15.1525	-1.99584	5e-05
AT3G48230	-	1.00378	0.194561	-2.36716	0.02565
AT3G49540	-	2.79083	0.780882	-1.83752	0.01815
AT3G50480	HR4	3.78903	1.59392	-1.24925	0.0077
AT3G50820	PSBO2	7.12207	3.26348	-1.12588	0.0004
AT3G54040	-	3.24303	1.40436	-1.20743	0.0161
AT3G55240	-	20.8294	9.49379	-1.13357	5e-05
AT3G56220	-	20.1759	8.96061	-1.17097	5e-05
AT3G57640	-	0.823002	0.213856	-1.94425	0.04895
AT3G57690	AGP23	8.60586	1.71335	-2.3285	0.01505
AT3G58000	VQ25	4.42686	1.43617	-1.62405	0.0342
AT3G58070	GIS	2.42228	0.567646	-2.0933	0.0126
AT3G59010	PME35	2.3857	1.06796	-1.15956	0.00445
AT4G02075	PIT1	3.4063	1.69662	-1.00554	0.03605
AT4G02420	LECRK44	1.10851	0.484894	-1.19288	0.02505
AT4G04570	CRK40	0.84321	0.374246	-1.1719	0.04225
AT4G04850	KEA3	1.25355	0.600667	-1.06138	0.0106
AT4G04880	-	1.81247	0.48703	-1.89587	0.0064
AT4G14400	ACD6	2.60845	0.547613	-2.25196	5e-05
AT4G14540	NFYB3	5.46525	2.65992	-1.03891	0.0342
AT4G17030	EXLB1	2.27234	0.893471	-1.34669	0.02225
AT4G17500	ERF1A	4.89288	2.27721	-1.10341	0.0067
AT4G17695	KAN3	3.87967	1.08847	-1.83363	0.00175
AT4G19030	NIP1-1	3.17342	1.54804	-1.0356	0.01675
AT4G19660	NPR4	1.84424	0.918595	-1.00553	0.02755
AT4G22690	CYP706A1	1.58491	0.650337	-1.28514	0.00515
AT4G22880	LDOX	10.162	3.4235	-1.56964	5e-05
AT4G23220	CRK14	1.06376	0.512648	-1.05313	0.02915
AT4G24110	-	61.622	30.4989	-1.01469	5e-05
AT4G25010	SWEET14	1.82966	0.848494	-1.1086	0.0367
AT4G27450	-	67.259	32.0285	-1.07037	5e-05
AT4G28560	RIC7	1.72628	0.806269	-1.09834	0.03805
AT4G28640	IAA11	6.60499	3.0305	-1.124	0.00125
AT4G30080	ARF16	1.77303	0.882288	-1.00689	0.0092
AT4G32480	-	32.8851	13.3497	-1.30063	5e-05
AT4G33560	-	130.665	39.8451	-1.7134	5e-05
AT4G35430	-	14.0287	5.33198	-1.39564	0.04455
AT4G36060	BHLH11	1.52007	0.441867	-1.78245	0.0207
AT4G40070	ATL32	0.89264	0.302636	-1.56049	0.04885
AT5G01790	-	9.81836	4.44996	-1.14169	0.0009
AT5G01840	OFP1	3.38763	1.49282	-1.18224	0.0186
AT5G02650	-	2.67475	1.29606	-1.04527	0.0435
AT5G03350	-	89.2695	44.0589	-1.01873	5e-05
AT5G04790	-	69.7071	18.2227	-1.93557	0.04615
AT5G06690	WCRKC1	7.87161	3.39119	-1.21487	0.0017
AT5G07530	GRP17	12.5252	5.91763	-1.08174	5e-05
AT5G07560	GRP20	4.05119	0.346445	-3.54765	0.02805
AT5G09380	-	2.62641	0.99495	-1.40039	0.02885
AT5G10760	-	4.37732	2.14414	-1.02965	0.0012
AT5G11242	-	5.01367	1.30523	-1.94156	0.0209
AT5G14330	-	3.25122	0.698771	-2.21809	0.03235
AT5G17850	CCX2	2.30791	0.81715	-1.49791	0.00255
AT5G19020	PCMP-E42	1.24198	0.613309	-1.01795	0.03565
AT5G19070	-	2.58014	0.885276	-1.54325	0.0057
AT5G19580	-	1.44007	0.526288	-1.45221	0.00795
AT5G19730	PME53	6.61935	3.13049	-1.0803	0.00075
AT5G22860	-	3.18281	1.28237	-1.31149	0.0012
AT5G25440	-	4.70368	2.02127	-1.21853	0.0028
AT5G26690	-	5.68232	2.44191	-1.21847	0.02115
AT5G39050	PMAT1	4.07938	1.61811	-1.33404	0.0012
AT5G39890	PCO2	10.3539	4.81999	-1.10307	5e-05
AT5G42630	KAN4	1.87099	0.724342	-1.36906	0.0228
AT5G42800	DFRA	3.33177	1.22645	-1.4418	0.0025
AT5G47360	-	2.15571	0.805176	-1.42079	0.0102
AT5G48450	sks3	1.35128	0.590273	-1.19487	0.0221
AT5G48490	-	112.56	48.9031	-1.20269	5e-05
AT5G60430	-	3.19142	0.998744	-1.67601	0.0111
AT5G60680	-	50.6541	21.5006	-1.2363	5e-05
AT5G60950	COBL5	2.00133	0.810746	-1.30364	0.04535
AT5G61660	-	13.3489	4.76069	-1.48748	5e-05
AT5G63080	-	1.8551	0.695974	-1.41439	0.00905
AT5G66630	DAR5	1.20704	0.492739	-1.29258	0.0095
AT5G67130	-	11.264	4.60657	-1.28995	5e-05
ATCG00340	PSAB	78.6597	17.2121	-2.1922	5e-05
ATCG00580	PSBE	35.7155	7.07745	-2.33525	0.0061
ATCG00650	RPS18	1207.79	568.486	-1.08718	5e-05
ATCG00720	PETB	150.473	73.6139	-1.03145	5e-05

## Sheet: 02=MD_E_Day0-5
INC=368, DEC=108, TOTAL=476
Gene_ID	gene	011	521	log2(fold_change)	p_value
AT1G01400	-	1.29566	4.01736	1.63256	0.0029
AT1G02030	ZAT1	1.18028	3.01057	1.35091	0.00165
AT1G02050	PKSA	6.20788	41.5883	2.744	5e-05
AT1G02510	TPK4	1.42985	4.48026	1.64772	0.0024
AT1G02770	-	0.803503	1.9376	1.2699	0.04435
AT1G02900	RALF1	12.3413	28.3253	1.1986	0.00015
AT1G02980	CUL2	0.298911	1.71977	2.52442	0.00075
AT1G03170	FAF2	15.1573	34.4665	1.18518	5e-05
AT1G03390	-	1.71882	8.18821	2.25213	5e-05
AT1G03710	-	23.6636	49.0734	1.05227	5e-05
AT1G04770	-	49.6334	106.221	1.09769	5e-05
AT1G04880	HMGB15	4.73553	14.98	1.66144	5e-05
AT1G05020	AP180	0.725042	1.92371	1.40775	0.0043
AT1G05690	BT3	1.94203	8.35796	2.10558	5e-05
AT1G05920	-	0.706872	7.53028	3.41318	5e-05
AT1G05930	-	0.268517	6.32985	4.55908	0.01945
AT1G07430	AIP1	3.42562	10.7732	1.653	5e-05
AT1G07610	MT1C	0.86314	4.62397	2.42147	0.0311
AT1G07795	-	6.94481	18.0879	1.38102	0.00035
AT1G08160	-	1.36563	3.28838	1.26781	0.0267
AT1G09050	-	0.660466	1.33284	1.01295	0.03335
AT1G11110	-	0.240307	2.12119	3.14192	0.0369
AT1G11190	ENDO1	0.889467	2.52839	1.50721	0.0102
AT1G12320	-	5.99699	12.0687	1.00896	0.0035
AT1G12600	UTR4	0.539276	1.46222	1.43906	0.0498
AT1G14520	MIOX1	9.11614	19.0649	1.06442	0.00015
AT1G14680	-	4.1472	8.3365	1.0073	0.0079
AT1G15320	-	2.86684	11.6073	2.0175	5e-05
AT1G18960	-	4.32406	10.2119	1.2398	0.0009
AT1G19150	LHCA6	5.22077	11.0223	1.07809	0.00165
AT1G19190	CXE1	0.367259	1.6534	2.17057	0.02935
AT1G19630	CYP722A1	1.15808	2.47643	1.09654	0.03005
AT1G19960	-	21.1635	42.4536	1.00431	0.0025
AT1G22380	UGT85A3	0.368289	1.09135	1.5672	0.03625
AT1G23760	JP630	0.296417	2.70041	3.18748	0.00085
AT1G23800	ALDH2B7	2.18813	5.24909	1.26237	0.00035
AT1G23810	-	0.312207	2.55238	3.03127	0.0251
AT1G24250	-	0.906745	3.25046	1.84187	0.04445
AT1G24600	-	86.6302	204.142	1.23663	5e-05
AT1G26450	-	7.12484	14.2679	1.00184	0.0005
AT1G26600	CLE9	2.33889	4.97388	1.08854	0.03635
AT1G26820	RNS3	2.04579	4.74756	1.21453	0.0136
AT1G27620	-	0.293851	1.37948	2.23097	0.03125
AT1G27730	ZAT10	0.445063	1.76726	1.98944	0.04525
AT1G29380	-	1.30164	2.74927	1.07873	0.02335
AT1G29430	SAUR62	1.48618	4.87419	1.71356	0.01085
AT1G30080	-	1.91009	3.86691	1.01754	0.01045
AT1G30640	-	0.628551	1.62846	1.3734	0.01515
AT1G35140	EXL1	1.61347	4.20284	1.3812	0.00465
AT1G35310	MLP168	1.43956	3.88163	1.43104	0.0283
AT1G44800	-	3.40039	10.9975	1.6934	5e-05
AT1G47395	-	2.43392	11.2205	2.20479	0.0081
AT1G48580	-	1.66171	3.42095	1.04173	0.01945
AT1G48742	MIR157D	146.506	373.682	1.35085	0.0017
AT1G49990	-	1.4343	3.08764	1.10615	0.0473
AT1G50400	TOM40-2	0.360923	1.24659	1.78823	0.0494
AT1G52430	-	0.604589	1.66927	1.46519	0.00155
AT1G52910	-	1.78865	4.39968	1.29853	0.0281
AT1G54230	-	3.73051	13.4748	1.85282	5e-05
AT1G54575	-	1.88894	7.27767	1.9459	0.00465
AT1G54740	-	2.021	4.20398	1.05668	0.01165
AT1G58370	RXF12	0.457647	1.32244	1.53089	0.00455
AT1G60240	-	4.35196	24.239	2.47759	5e-05
AT1G61255	-	1.82093	5.51117	1.59768	0.0295
AT1G61680	TPS14	3.80583	7.72234	1.02083	0.03715
AT1G61800	GPT2	7.2754	18.9901	1.38415	5e-05
AT1G61810	BGLU45	0.542992	1.56702	1.52902	0.0122
AT1G62130	-	0.53916	1.72723	1.67967	0.00095
AT1G62333	-	1.22978	4.937	2.00523	0.0319
AT1G62570	FMOGS-OX4	30.8191	74.2847	1.26924	5e-05
AT1G62990	KNAT7	1.10657	2.31861	1.06717	0.039
AT1G63310	-	2.90955	7.77617	1.41826	0.00375
AT1G65120	-	0.34998	1.39225	1.99207	0.00065
AT1G65200	-	0.500038	2.09192	2.06472	5e-05
AT1G66060	-	0.478066	3.10158	2.69772	0.0008
AT1G66110	-	0.772212	2.90632	1.91213	0.01415
AT1G66850	-	41.6233	181.254	2.12255	5e-05
AT1G67920	-	69.8383	174.992	1.3252	5e-05
AT1G68200	-	6.05085	14.5185	1.26269	0.0001
AT1G68840	RAV2	0.252653	2.18025	3.10927	0.00385
AT1G69325	-	2.17785	9.17891	2.07542	0.0298
AT1G69500	CYP704B1	39.0836	84.4733	1.11193	5e-05
AT1G69560	MYB105	4.82445	10.3664	1.10348	0.0011
AT1G70220	-	9.1386	18.6617	1.03003	0.0003
AT1G70440	SRO3	0.398511	1.74025	2.12661	0.0428
AT1G72240	-	4.58527	12.3082	1.42454	0.00385
AT1G72800	-	0.587027	1.81345	1.62724	0.01565
AT1G73050	-	0.269849	1.19238	2.14362	0.02655
AT1G74010	-	0.188498	1.37928	2.87129	0.01665
AT1G74670	GASA6	16.3017	53.5245	1.71518	5e-05
AT1G74870	-	8.18071	30.4026	1.8939	5e-05
AT1G75000	-	3.97668	9.87229	1.31182	0.00115
AT1G75030	ATLP-3	38.0591	76.3501	1.00439	5e-05
AT1G75940	BGLU20	0.548115	1.61027	1.55475	0.01125
AT1G76960	-	2.80715	8.03997	1.51808	0.04165
AT1G78640	-	0.511813	3.65411	2.83583	0.00085
AT1G79450	ALIS5	2.09318	5.94893	1.50693	0.0003
AT1G79480	-	0.293652	0.893601	1.60552	0.0488
AT1G79640	-	0.443366	1.6247	1.8736	0.0033
AT1G80310	MOT2	3.77084	8.25436	1.13027	5e-05
AT1G80440	-	0.700003	1.91203	1.44968	0.0224
AT1G80970	-	1.10822	3.69703	1.73811	0.0057
AT1G80990	-	1.65376	4.07113	1.29968	0.03315
AT2G02120	PDF2.1	2.3524	12.952	2.46097	0.00085
AT2G04790	-	3.51877	7.71163	1.13197	0.0088
AT2G05400	-	0.282423	1.07128	1.9234	0.0329
AT2G05540	-	1.19666	4.92624	2.04148	0.00925
AT2G12190	-	0.625298	1.36497	1.12625	0.04295
AT2G18050	HIS1-3	4.31484	9.38156	1.12052	0.0081
AT2G18115	-	0.362113	3.5748	3.30335	0.0245
AT2G18260	SYP112	9.33279	42.0706	2.17243	5e-05
AT2G20825	ULT2	0.320343	3.85206	3.58794	0.02985
AT2G21680	-	0.139035	1.39723	3.32905	0.0318
AT2G22850	AtbZIP6	4.4753	11.3127	1.33788	0.0381
AT2G22990	SCPL8	7.16331	15.8993	1.15026	5e-05
AT2G23510	SDT	0.671759	4.40758	2.71397	0.0004
AT2G24540	AFR	1.30715	3.44675	1.39881	0.011
AT2G24550	-	1.97897	3.96925	1.00411	0.02375
AT2G25150	SCT	1.16453	2.46737	1.08323	0.0251
AT2G25680	MOT1	0.777375	2.2562	1.53721	0.0086
AT2G27140	-	3.6676	7.922	1.11103	0.0046
AT2G27310	-	0.593949	2.27816	1.93946	0.0128
AT2G27630	-	0.438619	1.65313	1.91416	5e-05
AT2G27650	-	0.350416	1.7531	2.32277	0.0001
AT2G28200	ZAT5	1.00141	2.55146	1.34929	0.01945
AT2G29290	-	1.08929	2.40088	1.14018	0.02485
AT2G29440	GSTU6	1.97342	4.11101	1.0588	0.04085
AT2G29780	-	1.3108	7.00982	2.41893	5e-05
AT2G29800	-	0.709414	2.4882	1.8104	0.00295
AT2G30140	UGT87A2	0.770559	2.46845	1.67963	0.00475
AT2G30540	GRXS9	1.80858	4.48928	1.31163	0.0339
AT2G31230	ERF15	0.284472	1.48572	2.38481	0.0355
AT2G32050	-	1.10996	6.70626	2.595	0.00305
AT2G33000	-	2.80368	6.21092	1.14748	0.00105
AT2G33010	-	0.363642	0.89535	1.29993	0.0419
AT2G34220	MEE20	1.89756	6.07089	1.67776	5e-05
AT2G35080	-	0.582882	3.14461	2.4316	0.01515
AT2G35550	BPC7	4.20944	11.4943	1.44921	0.0001
AT2G37090	IRX9	0.317448	1.68194	2.40553	0.02055
AT2G37770	AKR4C9	1.07418	2.20912	1.04023	0.0408
AT2G37880	-	6.32636	13.1965	1.0607	0.00135
AT2G38690	-	3.218	11.9537	1.89323	5e-05
AT2G40180	PP2C5	0.642566	1.68776	1.39319	0.03105
AT2G40610	EXPA8	1.86665	4.99887	1.42115	0.004
AT2G41130	BHLH106	1.25452	2.81308	1.16501	0.0391
AT2G41415	ESFL4	0.756474	4.58102	2.59831	0.04025
AT2G41780	-	1.82343	4.92234	1.43269	0.00995
AT2G42510	-	2.0633	5.62	1.44561	0.00025
AT2G43700	LECRK54	0.613477	1.27242	1.05249	0.01775
AT2G44010	-	0.869965	4.11381	2.24145	0.00695
AT2G44700	-	0.816424	2.12662	1.38117	0.03225
AT2G45135	-	3.89735	10.4945	1.42907	0.0011
AT2G45750	-	0.274562	1.05979	1.94857	0.01245
AT2G46480	GAUT2	0.366551	1.2759	1.79943	0.0214
AT2G47040	PME5	1.10145	3.11441	1.49955	0.0017
AT2G47050	-	0.883629	4.20717	2.25134	0.00485
AT3G01500	BCA1	51.189	127.413	1.31561	5e-05
AT3G02480	-	7.97247	21.4713	1.42931	0.00255
AT3G04140	-	0.642659	1.31118	1.02874	0.04285
AT3G06100	NIP7-1	4.51487	14.0461	1.63742	5e-05
AT3G06560	PAPS3	1.22369	5.04701	2.04419	5e-05
AT3G07250	-	0.636866	2.21023	1.79514	0.00015
AT3G08860	PYD4	1.04847	2.14304	1.03137	0.0366
AT3G09910	RABC2B	2.04451	4.14767	1.02055	0.0495
AT3G10150	PAP16	3.00119	6.33718	1.07831	0.02325
AT3G10525	SMR1	24.4483	56.2863	1.20305	5e-05
AT3G10575	-	0.729969	5.11532	2.80892	0.01545
AT3G10580	-	1.12059	6.7402	2.58853	0.0003
AT3G10930	-	1.48405	3.61008	1.28249	0.03785
AT3G11930	-	6.7201	13.4436	1.00036	0.00085
AT3G12430	-	3.22706	7.81655	1.27631	0.00795
AT3G12540	-	0.376334	2.58268	2.77878	0.0027
AT3G12580	MED37C	11.4986	24.8368	1.11102	5e-05
AT3G12850	-	0.483316	2.28729	2.2426	0.00925
AT3G13130	-	0.256626	2.75185	3.42266	0.01975
AT3G13210	-	1.78977	5.89066	1.71865	5e-05
AT3G14560	-	1.07204	3.43838	1.68137	0.00515
AT3G15115	-	1.34749	4.35167	1.6913	0.00055
AT3G15400	ATA20	6.96708	28.7011	2.04248	5e-05
AT3G15760	-	1.64322	3.961	1.26934	0.0199
AT3G16380	PAB6	0.403626	1.38662	1.78049	0.0229
AT3G17420	GPK1	0.926744	2.644	1.51248	0.0028
AT3G18610	NUCL2	0.433326	1.60489	1.88895	0.00595
AT3G18660	GUX1	1.28115	2.9039	1.18055	0.0033
AT3G19040	TAF1B	0.453102	0.91557	1.01483	0.01435
AT3G19580	AZF2	2.10769	5.2962	1.3293	0.00465
AT3G20865	AGP40	6.0666	12.5688	1.05089	0.02385
AT3G20990	-	0.532021	4.43548	3.05953	0.0008
AT3G21000	-	1.85425	5.43231	1.55073	0.00095
AT3G21530	-	0.354762	1.01326	1.51408	0.0471
AT3G21720	ICL	0.313779	0.901153	1.52202	0.04105
AT3G22370	AOX1A	2.84484	6.59981	1.21408	0.0012
AT3G23610	DSPTP1	2.13328	5.72827	1.42502	0.00145
AT3G24520	HSFC1	1.20502	2.53196	1.0712	0.0198
AT3G26840	-	1.9609	4.10008	1.06414	0.04015
AT3G28007	SWEET4	2.94567	5.94206	1.01237	0.0108
AT3G28540	-	0.964071	2.06954	1.1021	0.02125
AT3G33235	-	0.204557	0.915547	2.16213	0.00765
AT3G42960	TA1	37.3291	81.124	1.11983	5e-05
AT3G43270	PME32	1.28361	2.60025	1.01845	0.009
AT3G44798	-	2.34467	5.95048	1.34362	0.0112
AT3G46770	REM22	1.62102	3.36654	1.05437	0.04055
AT3G48180	-	5.23081	13.8786	1.40775	0.0065
AT3G48240	-	2.43335	5.61339	1.20593	0.00795
AT3G49570	LSU3	14.8785	62.2025	2.06375	5e-05
AT3G49580	LSU1	6.05364	32.8952	2.442	5e-05
AT3G49832	-	1.67695	7.22768	2.1077	0.011
AT3G52740	-	1.58308	4.71909	1.57577	0.0385
AT3G55570	-	30.0864	98.2695	1.70763	5e-05
AT3G55630	FPGS3	5.66368	11.4517	1.01575	0.00025
AT3G55700	UGT76F1	0.769834	2.07553	1.43086	0.0137
AT3G55990	ESK1	1.23586	3.51086	1.50631	0.00175
AT3G56080	-	0.246971	0.955025	1.9512	0.03465
AT3G56275	-	1.34137	4.66344	1.79769	0.02235
AT3G56530	anac064	0.159797	1.31827	3.04434	0.03615
AT3G57130	NPR6	0.348173	1.04775	1.58942	0.031
AT3G57370	-	0.19449	1.7645	3.1815	0.04095
AT3G57760	-	1.12392	2.32322	1.04758	0.0355
AT3G58280	-	1.09926	4.19782	1.9331	0.0033
AT3G60020	ASK5	1.09027	4.95082	2.18298	0.0326
AT3G61390	PUB36	0.415632	1.21435	1.54681	0.0352
AT3G61680	-	1.51156	3.34919	1.14778	0.00245
AT3G62860	-	1.237	2.69871	1.12543	0.02885
AT3G63095	-	0.25846	9.21592	5.15611	0.04605
AT4G01060	ETC3	4.8928	11.7458	1.26341	0.04305
AT4G01360	-	0.505896	2.36242	2.22336	0.0058
AT4G01480	PPA5	10.1045	22.2463	1.13857	5e-05
AT4G01540	NAC68	1.03375	2.08719	1.01367	0.0492
AT4G01915	-	2.58028	6.05981	1.23174	0.01005
AT4G02280	SUS3	1.15439	3.04142	1.39762	0.00075
AT4G03170	-	0.220076	1.91808	3.12359	0.03615
AT4G04610	2021-04-01	24.39	61.5884	1.33637	5e-05
AT4G05310	-	0.14732	2.86365	4.28083	0.0342
AT4G08555	-	0.934224	5.89853	2.65851	0.04945
AT4G10950	-	4.40902	10.2151	1.21218	0.00045
AT4G11211	-	81.5165	171.502	1.07306	5e-05
AT4G12200	-	1.01486	3.5533	1.80788	0.0242
AT4G14305	-	2.16277	4.58557	1.08422	0.03335
AT4G14815	-	0.571104	4.41355	2.95011	0.0275
AT4G16008	-	2.36569	5.26989	1.15551	0.0401
AT4G16590	ATCSLA01	22.9397	59.296	1.37009	5e-05
AT4G18010	IP5P2	0.556802	1.14562	1.04089	0.0399
AT4G18090	-	0.626491	2.94752	2.23414	0.01885
AT4G18340	-	1.8409	5.98268	1.70038	0.0001
AT4G18425	-	0.841306	2.39295	1.50809	0.04425
AT4G18780	CESA8	1.64389	3.31392	1.01142	0.02685
AT4G19000	IWS2	0.259608	1.10131	2.08481	0.04445
AT4G19430	-	20.0304	45.8482	1.19467	5e-05
AT4G19560	CYCT1-2	3.44877	7.60661	1.14117	0.0004
AT4G20420	-	28.0185	272.13	3.27984	5e-05
AT4G20820	-	0.550873	1.34708	1.29004	0.04055
AT4G20900	MS5	2.19542	8.03754	1.87226	5e-05
AT4G21120	CAT1	0.400824	3.40048	3.0847	0.0001
AT4G21600	ENDO5	0.851804	3.21557	1.91648	0.0058
AT4G22592	CPuORF27	0.607588	1.45965	1.26446	0.0255
AT4G22600	-	0.67594	4.73187	2.80744	0.00665
AT4G22760	PCMP-E6	0.687067	1.48983	1.11662	0.04645
AT4G23700	CHX17	0.147037	0.937871	2.67321	0.01155
AT4G26220	-	0.954577	2.41578	1.33956	0.03435
AT4G26260	MIOX4	1.18611	3.52645	1.57198	0.00195
AT4G26530	-	2.23708	8.59672	1.94217	5e-05
AT4G27590	-	2.80828	17.1887	2.6137	0.0001
AT4G29550	-	0.248472	1.87206	2.91347	0.04455
AT4G31330	-	4.90569	10.2613	1.06468	0.0016
AT4G32780	-	1.10236	2.64205	1.26106	0.0469
AT4G34850	PKSB	43.5842	174.81	2.00391	5e-05
AT4G35420	TKPR1	73.5101	236.335	1.68482	5e-05
AT4G36230	-	4.11839	8.33194	1.01657	0.02265
AT4G36880	CP1	0.379255	1.77114	2.22344	0.02215
AT4G37730	AtbZIP7	8.62669	19.6353	1.18657	5e-05
AT4G38000	DOF4.7	1.63497	3.85721	1.2383	0.01795
AT4G38700	DIR15	1.35462	3.41248	1.33294	0.0388
AT4G40010	SRK2F	3.21666	6.5624	1.02866	0.0094
AT4G40020	-	1.18866	5.9732	2.32917	5e-05
AT5G02020	SIS	2.18872	5.2872	1.27242	0.00525
AT5G02540	-	1.05375	7.86719	2.90032	5e-05
AT5G02660	-	0.405856	1.73224	2.0936	0.00215
AT5G03260	LAC11	1.66896	3.47047	1.05619	0.00985
AT5G03545	AT4	4.60425	10.3965	1.17506	0.004
AT5G04080	-	7.2981	20.1282	1.46363	0.001
AT5G04500	-	0.439597	1.00842	1.19784	0.0304
AT5G07230	A9	433.049	921.152	1.08891	5e-05
AT5G07530	GRP17	12.6811	25.8669	1.02842	0.00025
AT5G08350	-	5.15998	11.4606	1.15125	0.0019
AT5G08480	VQ31	2.6214	5.43077	1.05082	0.02635
AT5G13880	-	3.12277	6.29957	1.01243	0.02995
AT5G15140	-	77.9688	167.868	1.10636	5e-05
AT5G15300	PCMP-E40	0.923028	1.98358	1.10366	0.021
AT5G16090	-	2.6041	8.30757	1.67364	0.0123
AT5G16570	GLN1-4	0.543946	1.66022	1.60983	0.03395
AT5G16920	-	0.242768	4.7183	4.28062	0.01915
AT5G17090	-	9.36322	18.83	1.00796	0.00045
AT5G17830	-	1.70509	8.10647	2.24922	5e-05
AT5G18090	-	0.389013	1.65821	2.09173	0.0289
AT5G18320	PUB46	0.475893	1.34424	1.49808	0.0454
AT5G20670	-	5.24551	13.4732	1.36094	0.0004
AT5G22300	NIT4	0.452506	2.658	2.55433	0.0028
AT5G23370	-	2.44782	5.90698	1.27092	0.00545
AT5G23700	-	1.9208	4.36675	1.18485	0.00145
AT5G24660	LSU2	7.98111	35.6808	2.16049	5e-05
AT5G24770	VSP2	249.445	535.591	1.10241	5e-05
AT5G24800	BZIP9	20.187	40.6741	1.01068	0.0098
AT5G25250	FLOT1	0.371354	2.40764	2.69675	0.00245
AT5G25450	QCR7-2	2.35248	5.34582	1.18423	0.00835
AT5G26220	-	12.6077	52.1987	2.04971	5e-05
AT5G27690	-	1.89613	5.08457	1.42307	0.00195
AT5G27940	WPP3	1.10428	3.31126	1.58428	0.0401
AT5G28646	WVD2	1.73735	3.55376	1.03245	0.0413
AT5G37420	-	0.53367	1.28012	1.26226	0.0457
AT5G37550	-	0.536991	2.03242	1.92023	0.0455
AT5G37650	-	0.106202	0.923017	3.11955	0.049
AT5G37670	HSP15.7	3.21742	7.31851	1.18565	0.0325
AT5G37750	-	0.400217	1.71587	2.10009	0.01145
AT5G37920	-	0.0807346	1.05642	3.70985	0.047
AT5G38035	-	0.835119	1.79126	1.10092	0.0024
AT5G38490	-	0.268529	1.58318	2.55967	0.01595
AT5G41090	anac095	0.854919	11.8799	3.7966	0.00185
AT5G41800	-	3.36342	7.47864	1.15285	0.0007
AT5G42120	LECRKS6	0.436039	1.83335	2.07195	0.00355
AT5G43420	ATL16	0.570941	4.22094	2.88615	0.00015
AT5G43620	PCFS5	2.38488	5.90198	1.30728	0.00095
AT5G44330	-	0.713541	4.89688	2.77879	0.00015
AT5G44530	-	15.0099	34.344	1.19415	0.00615
AT5G44550	-	3.03173	8.72743	1.52542	0.00135
AT5G45880	-	1.13812	3.93768	1.79069	0.0144
AT5G46380	-	0.351242	1.2822	1.86808	0.0184
AT5G46590	anac096	0.59913	2.05463	1.77794	0.0089
AT5G48850	SDI1	6.99575	19.6262	1.48823	5e-05
AT5G49320	-	1.91909	4.36939	1.18701	0.02175
AT5G49340	TBL4	0.517293	1.80096	1.79971	0.01675
AT5G49360	BXL1	0.505661	1.01414	1.00402	0.04475
AT5G49390	-	5.10694	10.9627	1.10207	0.0002
AT5G49500	SRP-54B	0.781321	1.76454	1.17531	0.03455
AT5G49730	FRO6	1.11039	2.73244	1.29912	0.00175
AT5G50800	SWEET13	0.630507	2.76732	2.1339	0.0028
AT5G51060	RBOHC	0.330715	1.12381	1.76474	0.00295
AT5G51190	ERF105	0.790503	2.53623	1.68185	0.0254
AT5G51270	PUB53	0.645479	2.71923	2.07476	0.0002
AT5G51530	-	0.4691	1.75795	1.90593	0.0001
AT5G52000	IMPA8	0.299556	1.24694	2.05749	0.0314
AT5G52160	-	207.474	452.792	1.12592	5e-05
AT5G52340	ATEXO70A2	0.27404	0.975619	1.83193	0.02495
AT5G52640	HSP81-1	23.3169	48.9509	1.06996	5e-05
AT5G53190	SWEET3	18.89	78.4502	2.05415	5e-05
AT5G53700	-	0.793062	2.5977	1.71173	0.0222
AT5G54095	-	0.401969	3.18551	2.98637	0.0484
AT5G56150	UBC30	34.1834	69.8137	1.03022	5e-05
AT5G57560	XTH22	4.31748	16.0667	1.89581	5e-05
AT5G59320	LTP3	331.174	744.823	1.16931	5e-05
AT5G59990	-	2.24711	5.73599	1.35197	0.00265
AT5G60080	-	0.40122	2.46332	2.61814	0.0153
AT5G60740	ABCG28	0.0397122	1.15816	4.86611	0.04905
AT5G61260	-	0.441949	3.36585	2.92902	0.0013
AT5G61940	-	0.594685	2.12226	1.8354	0.00025
AT5G61950	-	1.10956	2.53747	1.1934	0.00135
AT5G62080	-	981.052	2246.51	1.19528	5e-05
AT5G62320	MYB99	0.399139	1.85328	2.21512	0.02525
AT5G63160	BT1	5.08256	10.6149	1.06246	0.0004
AT5G63750	ARI13	0.164127	1.30961	2.99625	0.0114
AT5G64870	FLOT3	4.05171	10.1951	1.33127	5e-05
AT5G65090	MRH3	1.27682	4.35758	1.77098	0.00015
AT5G65140	TPPJ	0.472197	2.9853	2.66041	0.00035
AT5G65300	-	1.3998	4.01014	1.51843	0.03915
AT5G66070	ATL27	5.31929	11.2959	1.08649	0.002
AT5G66400	RAB18	2.68083	5.79032	1.11096	0.01205
AT5G66700	ATHB-53	0.225986	1.20154	2.41058	0.0456
AT5G66840	-	1.69129	3.43499	1.02218	0.00825
AT5G66870	LBD36	0.280749	1.67966	2.58082	0.0141
AT1G04660	-	381.115	161.532	-1.2384	5e-05
AT1G09440	-	1.31671	0.462625	-1.50902	0.04085
AT1G09794	-	11.0035	5.01602	-1.13334	0.0353
AT1G10990	-	7.43141	2.8383	-1.38861	0.002
AT1G12010	-	2.79903	0.872808	-1.68119	0.0109
AT1G12805	-	31.9912	6.64454	-2.26743	5e-05
AT1G18140	LAC1	31.1027	11.3133	-1.45903	5e-05
AT1G19380	-	19.9073	9.32278	-1.09446	0.00095
AT1G28660	-	1.55995	0.573574	-1.44345	0.0266
AT1G29270	-	7.92962	3.44032	-1.20471	0.0134
AT1G42540	GLR3.3	0.943686	0.322688	-1.54817	0.01745
AT1G43800	S-ACP-DES6	33.6181	6.10276	-2.4617	5e-05
AT1G49230	ATL78	7.57976	3.19328	-1.24712	0.0055
AT1G52700	-	2.92991	1.16684	-1.32824	0.03645
AT1G52770	-	3.90232	1.74345	-1.16239	0.004
AT1G54010	GLL23	24.2747	11.6112	-1.06393	5e-05
AT1G54140	TAF9	50.2732	24.9031	-1.01346	5e-05
AT1G56050	-	6.57685	3.00473	-1.13016	0.0018
AT1G56650	MYB75	10.1336	4.6951	-1.10992	0.0028
AT1G61460	-	1.22133	0.56654	-1.1082	0.0339
AT1G66140	ZFP4	1.96307	0.610385	-1.68532	0.02285
AT1G66390	MYB90	10.2012	3.84248	-1.40863	0.0003
AT1G66880	-	4.35661	2.05294	-1.08551	5e-05
AT1G67100	LBD40	1.81128	0.650249	-1.47795	0.04825
AT1G68600	ALMT5	2.90611	1.36599	-1.08914	0.00905
AT1G68862	-	19.9486	9.48729	-1.07222	0.00635
AT1G71030	ATMYBL2	2.51136	1.09229	-1.20112	0.04995
AT1G71870	-	3.36727	1.475	-1.19086	0.00805
AT1G76930	ATEXT4	2.05995	0.582452	-1.8224	0.01585
AT1G77120	ADH1	26.5712	12.5156	-1.08613	0.00315
AT1G77200	ERF037	4.84567	1.72333	-1.4915	0.021
AT1G77380	AAP3	0.995293	0.400803	-1.31223	0.0407
AT2G04450	NUDT6	3.26366	1.59926	-1.02909	0.02725
AT2G04795	-	9.42643	4.24881	-1.14965	0.02725
AT2G05380	GRP3S	439.627	185.684	-1.24343	5e-05
AT2G14247	-	10.8992	5.21732	-1.06284	0.037
AT2G15480	UGT73B5	1.53813	0.766452	-1.00491	0.04555
AT2G16060	AHB1	3.1669	0.52323	-2.59756	0.01275
AT2G18660	EGC2	3.75326	1.60201	-1.22826	0.03195
AT2G20635	BUB1	3.01127	1.32512	-1.18426	0.01035
AT2G24850	TAT3	2.28228	0.537926	-2.085	0.00305
AT2G26400	ARD1	84.6173	39.9913	-1.08127	5e-05
AT2G28570	-	26.3778	12.2979	-1.10091	5e-05
AT2G31870	PARG1	2.01579	0.946544	-1.0906	0.0223
AT2G33850	-	3.12529	0.50159	-2.63941	0.0119
AT2G34140	CDF4	4.15431	1.96478	-1.08024	0.02105
AT2G34430	LHB1B1	14.3762	1.8294	-2.97424	5e-05
AT2G34980	SETH1	4.0156	1.9398	-1.0497	0.0397
AT2G42610	LSH10	13.2267	4.58056	-1.52986	5e-05
AT2G45890	ROPGEF4	2.7683	1.06638	-1.37627	0.00545
AT2G45930	-	2.34176	1.05595	-1.14905	0.0404
AT2G47520	ERF071	4.09368	1.151	-1.83051	0.0139
AT3G01570	-	5.0863	1.96344	-1.37324	0.00775
AT3G01700	AGP11	3.25193	0.698628	-2.2187	0.0224
AT3G05790	LON4	1.37014	0.498064	-1.45991	0.0073
AT3G13800	-	3.62512	1.69218	-1.09915	0.02665
AT3G16300	-	3.39962	1.26911	-1.42155	0.0472
AT3G18020	-	1.2391	0.543164	-1.18983	0.0337
AT3G20395	-	14.8323	4.44697	-1.73784	5e-05
AT3G27220	-	8.41342	3.19327	-1.39766	0.0001
AT3G27690	LHCB2.4	46.0626	18.325	-1.32978	5e-05
AT3G28750	-	1.44352	0.428439	-1.75243	0.02405
AT3G29590	5MAT	1.54239	0.443948	-1.79671	0.0218
AT3G47010	-	2.87893	1.1433	-1.33233	0.0039
AT3G48540	-	6.79069	3.31876	-1.03292	0.0295
AT3G53365	-	20.9541	9.47629	-1.14484	0.0469
AT3G55240	-	21.0837	9.38626	-1.1675	0.00055
AT3G58070	GIS	2.45138	0.694667	-1.8192	0.0197
AT3G63200	PLP9	17.8415	8.85281	-1.01103	5e-05
AT4G02420	LECRK44	1.12193	0.290101	-1.95135	0.01645
AT4G08850	-	12.9059	6.37314	-1.01796	5e-05
AT4G10265	-	36.1521	15.7115	-1.20226	0.00095
AT4G11310	-	3.94931	1.20074	-1.71768	0.0019
AT4G11911	-	3.86437	1.3366	-1.53167	0.0194
AT4G11990	-	2.96666	1.26184	-1.23331	0.0063
AT4G13495	-	6.9934	3.41354	-1.03473	0.0215
AT4G14400	ACD6	2.64063	1.18463	-1.15644	0.00465
AT4G17500	ERF1A	4.95272	2.42738	-1.02882	0.0195
AT4G18197	PUP7	2.39941	1.09562	-1.13094	0.028
AT4G21850	MSRB9	28.2147	10.6286	-1.40849	5e-05
AT4G22880	LDOX	10.2855	2.39901	-2.1001	5e-05
AT4G23220	CRK14	1.07649	0.187939	-2.518	0.0122
AT4G24110	-	62.3656	22.8208	-1.4504	5e-05
AT4G27450	-	68.0673	24.2237	-1.49054	5e-05
AT4G32480	-	33.272	14.5305	-1.19522	5e-05
AT4G33560	-	132.229	24.5354	-2.43011	5e-05
AT4G34610	BLH6	2.51741	1.08854	-1.20955	0.0046
AT5G01840	OFP1	3.43031	1.58908	-1.11014	0.0312
AT5G02650	-	2.70627	1.06822	-1.34109	0.03555
AT5G06870	PGIP2	25.1223	10.6021	-1.24462	5e-05
AT5G07560	GRP20	4.10161	0.595665	-2.78362	0.01025
AT5G10760	-	4.43147	1.88886	-1.23027	0.0017
AT5G11430	-	6.47277	3.18806	-1.02171	5e-05
AT5G19240	-	25.1454	11.0688	-1.1838	0.00015
AT5G23820	-	18.3851	8.78373	-1.06563	0.0004
AT5G28650	WRKY74	3.35517	1.6707	-1.00594	0.0242
AT5G36910	THI2.2	8.22615	3.50588	-1.23044	0.0091
AT5G39890	PCO2	10.4786	3.63002	-1.52939	5e-05
AT5G40730	AGP24	17.0639	6.40306	-1.41411	0.0031
AT5G42800	DFRA	3.37235	0.761825	-2.14623	0.00215
AT5G44020	-	11.7997	5.88387	-1.00391	0.0016
AT5G44440	-	1.15343	0.357721	-1.68903	0.0289
AT5G45920	-	9.00191	4.43554	-1.02112	0.0091
AT5G47220	ERF2	19.007	4.17235	-2.1876	5e-05
AT5G54060	A3G2XYLT	3.29586	0.275686	-3.57956	0.0024
AT5G56780	ATET2	3.1085	1.48861	-1.06225	0.0146
AT5G57660	COL5	3.28357	0.75548	-2.1198	0.0025
AT5G66985	-	3.80153	0.830667	-2.19424	0.02665

## Sheet: 03=SD_E_Day0-5
INC=314, DEC=123, TOTAL=437
Gene_ID	gene	011	531	log2(fold_change)	p_value
AT1G01400	-	1.30908	3.04013	1.21558	0.0257
AT1G02030	ZAT1	1.19207	2.73221	1.1966	0.00595
AT1G02050	PKSA	6.26986	20.6078	1.71669	5e-05
AT1G02390	GPAT2	0.861329	1.76023	1.03112	0.0399
AT1G02790	PGA3	0.507844	1.5313	1.5923	0.02165
AT1G02900	RALF1	12.4656	27.8776	1.16115	0.0003
AT1G02980	CUL2	0.301996	2.10236	2.79941	0.00125
AT1G03390	-	1.73676	7.94472	2.1936	5e-05
AT1G04770	-	50.1221	126	1.32991	5e-05
AT1G04880	HMGB15	4.7842	10.5754	1.14436	5e-05
AT1G04920	SPS3	0.356954	1.27361	1.83511	0.00225
AT1G05020	AP180	0.732518	1.97361	1.4299	0.0058
AT1G05690	BT3	1.96164	5.00645	1.35173	0.0006
AT1G05920	-	0.714323	5.57	2.96303	5e-05
AT1G07430	AIP1	3.45909	10.1806	1.55736	5e-05
AT1G07795	-	7.01639	22.4836	1.68007	5e-05
AT1G09880	-	0.657086	2.57438	1.97007	0.0008
AT1G11110	-	0.242944	1.66929	2.78053	0.02405
AT1G11190	ENDO1	0.898504	3.56971	1.99021	0.0018
AT1G12600	UTR4	0.544861	2.86898	2.39658	0.0041
AT1G13950	ELF5A-1	1.57008	4.30348	1.45467	0.0255
AT1G14520	MIOX1	9.20587	19.1186	1.05435	5e-05
AT1G15320	-	2.89787	8.21103	1.50257	0.0001
AT1G18960	-	4.36858	10.874	1.31565	0.0004
AT1G19190	CXE1	0.370636	3.10676	3.06734	0.01875
AT1G19230	RBOHE	2.93018	5.98221	1.02969	0.024
AT1G21060	-	1.15403	2.45034	1.08629	0.0154
AT1G21370	-	3.74185	7.61592	1.02527	0.0055
AT1G22380	UGT85A3	0.371743	1.26141	1.76266	0.04185
AT1G23760	JP630	0.299399	0.927217	1.63084	0.02735
AT1G23800	ALDH2B7	2.21045	6.17656	1.48246	5e-05
AT1G26450	-	7.19539	16.4811	1.19567	5e-05
AT1G26820	RNS3	2.06583	5.43124	1.39456	0.0035
AT1G27620	-	0.296725	1.35823	2.19453	0.02005
AT1G28375	-	70.3121	145.261	1.0468	5e-05
AT1G29590	eIF4E3	0.683559	2.55254	1.9008	0.01695
AT1G29730	-	0.412264	0.926667	1.16848	0.03045
AT1G32100	PRR1	3.53251	9.23875	1.387	0.00025
AT1G44800	-	3.43418	10.9894	1.67807	5e-05
AT1G47395	-	2.45709	14.4297	2.55401	0.00995
AT1G47400	-	0.924511	6.44334	2.80105	0.0242
AT1G47610	-	2.43806	7.80716	1.67906	0.00025
AT1G50820	-	0.670331	1.50283	1.16474	0.04495
AT1G51340	MATE	0.17426	0.932392	2.4197	0.03195
AT1G52690	-	4.85492	11.0615	1.18803	0.001
AT1G52910	-	1.8073	4.12424	1.19029	0.0483
AT1G53560	-	2.07648	5.40605	1.38044	0.0206
AT1G54230	-	3.7686	10.6707	1.50155	5e-05
AT1G54575	-	1.90818	6.15175	1.6888	0.01275
AT1G60240	-	4.39638	16.2697	1.8878	5e-05
AT1G61110	NAC025	0.79035	2.61712	1.72742	0.01055
AT1G61563	RALFL8	1.91261	8.80216	2.20231	0.01175
AT1G61566	RALFL9	1.45546	6.11538	2.07097	0.02325
AT1G61795	RIC9	3.45398	7.34662	1.08882	0.0076
AT1G61800	GPT2	7.3453	22.865	1.63825	5e-05
AT1G62130	-	0.544804	1.29882	1.25339	0.0128
AT1G62180	2021-04-02	24.8522	59.2379	1.25315	5e-05
AT1G62300	WRKY6	0.274077	0.846272	1.62654	0.04915
AT1G62570	FMOGS-OX4	31.132	76.0931	1.28937	5e-05
AT1G62940	4CLL1	12.2577	24.6539	1.00813	5e-05
AT1G63310	-	2.93933	6.1565	1.06662	0.02045
AT1G63720	-	0.920026	2.26861	1.30206	0.0175
AT1G64065	-	0.839382	2.00464	1.25595	0.0465
AT1G65130	-	0.578527	1.18297	1.03195	0.02535
AT1G65140	-	1.34823	3.16523	1.23125	0.03575
AT1G65200	-	0.505325	1.27437	1.33451	0.0061
AT1G66060	-	0.48341	2.96056	2.61455	0.002
AT1G66110	-	0.780044	2.58423	1.72811	0.023
AT1G66850	-	42.0265	242.863	2.53077	5e-05
AT1G67920	-	70.5523	146.916	1.05823	0.00015
AT1G69500	CYP704B1	39.4759	88.4283	1.16353	5e-05
AT1G69560	MYB105	4.87201	9.78047	1.00539	0.00085
AT1G69940	PPME1	0.574117	2.11642	1.88221	0.01265
AT1G70440	SRO3	0.402676	2.51188	2.64108	0.04805
AT1G72240	-	4.63161	9.91965	1.09878	0.0181
AT1G72800	-	0.592753	2.33244	1.97634	0.0125
AT1G73050	-	0.272195	1.60718	2.56183	0.00865
AT1G74670	GASA6	16.4625	41.6273	1.33835	5e-05
AT1G74870	-	8.26438	27.8945	1.755	5e-05
AT1G75940	BGLU20	0.552737	1.30939	1.24423	0.0442
AT1G78640	-	0.517183	1.38182	1.41783	0.04575
AT1G79450	ALIS5	2.11507	4.94767	1.22605	0.0022
AT1G79800	ENODL7	3.03087	8.39078	1.46907	0.0091
AT1G80160	-	15.1346	30.8885	1.02922	5e-05
AT1G80310	MOT2	3.80854	7.79452	1.03322	0.0002
AT1G80970	-	1.11918	4.03831	1.85131	0.0058
AT2G01422	-	0.382028	2.36676	2.63116	0.02675
AT2G01810	-	1.6388	3.4393	1.06948	0.00265
AT2G02120	PDF2.1	2.37628	8.78293	1.886	0.0078
AT2G07560	AHA6	0.141829	0.863679	2.60635	0.0066
AT2G15580	-	5.22113	11.2065	1.1019	0.00255
AT2G15630	-	0.592616	1.42694	1.26775	0.0315
AT2G16790	-	1.06111	3.96538	1.90189	0.0134
AT2G18260	SYP112	9.42922	32.1557	1.76986	5e-05
AT2G20825	ULT2	0.323905	5.743	4.14817	0.04515
AT2G22470	AGP2	5.84614	14.0225	1.26219	0.0011
AT2G23510	SDT	0.678395	4.23633	2.64262	0.0008
AT2G23800	GGPPS2	0.61738	1.80358	1.54664	0.02945
AT2G27630	-	0.443052	1.12407	1.34319	0.00545
AT2G27650	-	0.354085	1.67477	2.24179	0.0002
AT2G28200	ZAT5	1.01124	2.78374	1.4609	0.01485
AT2G28315	-	0.838647	1.99845	1.25275	0.0491
AT2G28610	WOX3	0.942119	2.22391	1.23912	0.0482
AT2G29440	GSTU6	1.99324	4.65479	1.2236	0.024
AT2G29780	-	1.32483	5.60972	2.08212	0.00045
AT2G30540	GRXS9	1.82516	6.09271	1.73906	0.01035
AT2G32430	B3GALT3	1.60316	4.48198	1.48322	0.0002
AT2G32530	CSLB3	1.89417	4.12627	1.12327	0.0004
AT2G33000	-	2.83301	6.82423	1.26833	5e-05
AT2G33380	PXG3	73.8074	151.964	1.04189	5e-05
AT2G35550	BPC7	4.25286	12.3297	1.53563	5e-05
AT2G37090	IRX9	0.320837	1.72246	2.42456	0.01115
AT2G37760	AKR4C8	4.46583	9.49212	1.0878	0.0009
AT2G37770	AKR4C9	1.08471	2.72182	1.32726	0.00945
AT2G37880	-	6.38813	16.2917	1.35067	5e-05
AT2G38080	IRX12	1.22422	2.53017	1.04737	0.01185
AT2G38690	-	3.25132	7.33025	1.17283	0.0049
AT2G39650	-	1.45296	2.92734	1.01059	0.0346
AT2G39855	-	1.56966	3.52669	1.16787	0.04195
AT2G40610	EXPA8	1.88588	6.4789	1.78051	0.0003
AT2G41780	-	1.84275	5.34123	1.53531	0.01
AT2G42940	AHL16	3.06529	14.2143	2.21325	0.0051
AT2G44010	-	0.877852	2.79197	1.66923	0.0468
AT2G44700	-	0.824741	2.07683	1.33237	0.0368
AT2G45135	-	3.93848	9.95721	1.3381	0.0022
AT2G45750	-	0.277059	1.34068	2.2747	0.0143
AT2G46480	GAUT2	0.370161	1.25451	1.7609	0.0403
AT2G47040	PME5	1.11107	3.80518	1.77602	0.00015
AT2G47050	-	0.891441	3.68304	2.04669	0.00945
AT3G01270	-	0.142601	1.48694	3.38229	0.01735
AT3G01500	BCA1	51.6925	142.601	1.46395	5e-05
AT3G02030	-	2.73693	5.55028	1.02	0.0271
AT3G02480	-	8.04833	31.1135	1.95078	5e-05
AT3G02800	-	2.19226	4.45579	1.02326	0.0254
AT3G03341	-	5.02868	12.2749	1.28745	0.01
AT3G05240	PCMP-E82	0.314214	1.05795	1.75145	0.0424
AT3G06100	NIP7-1	4.55921	10.2239	1.1651	0.0004
AT3G06560	PAPS3	1.23595	4.30788	1.80135	0.0001
AT3G07250	-	0.643611	2.17762	1.75849	5e-05
AT3G07820	-	0.508216	2.13006	2.06738	0.01975
AT3G07850	-	2.39599	6.17224	1.36517	0.0006
AT3G08860	PYD4	1.05768	2.79545	1.40217	0.00495
AT3G09910	RABC2B	2.06398	4.64354	1.1698	0.0209
AT3G10320	-	0.292303	0.934799	1.67719	0.0482
AT3G10340	PAL4	1.0354	2.40961	1.21861	0.00215
AT3G10525	SMR1	24.6892	60.2577	1.28727	5e-05
AT3G10580	-	1.13205	5.28556	2.22312	0.00235
AT3G11410	PP2CA	8.55977	17.1702	1.00426	5e-05
AT3G12540	-	0.380166	1.31714	1.79271	0.02105
AT3G13130	-	0.259221	3.17137	3.61285	0.02975
AT3G13210	-	1.80779	4.2399	1.22981	0.00055
AT3G13400	sks13	0.813892	1.82036	1.16132	0.034
AT3G14040	-	1.57599	3.58171	1.18439	0.006
AT3G14070	CCX3	1.14336	2.52297	1.14185	0.0104
AT3G14780	-	1.74972	3.50627	1.00281	0.02725
AT3G15115	-	1.36129	3.37467	1.30978	0.0084
AT3G15760	-	1.6613	3.74616	1.1731	0.0409
AT3G16380	PAB6	0.407707	1.19018	1.54557	0.0358
AT3G18610	NUCL2	0.437548	1.68726	1.94717	0.00595
AT3G19270	CYP707A4	0.401771	1.40194	1.80298	0.0171
AT3G19580	AZF2	2.12936	5.57372	1.38822	0.0042
AT3G20865	AGP40	6.1235	14.1767	1.2111	0.01395
AT3G20990	-	0.53763	3.43074	2.67384	0.00235
AT3G21000	-	1.87273	4.39817	1.23176	0.00565
AT3G22370	AOX1A	2.87341	6.75486	1.23316	0.0008
AT3G24520	HSFC1	1.21671	2.58012	1.08446	0.01545
AT3G27250	-	0.599219	2.11236	1.8177	0.01895
AT3G28007	SWEET4	2.97476	6.58669	1.14678	0.0059
AT3G28270	-	1.30777	3.27638	1.325	0.0072
AT3G28790	-	0.403761	1.24755	1.62752	0.02495
AT3G33235	-	0.206764	1.02767	2.31332	0.01435
AT3G42960	TA1	37.7068	85.0221	1.17301	5e-05
AT3G46770	REM22	1.63745	4.27883	1.38576	0.0136
AT3G48180	-	5.28393	14.274	1.43371	0.00615
AT3G48280	CYP71A25	0.873233	2.02178	1.21119	0.0269
AT3G48810	-	0.295259	0.824913	1.48226	0.04155
AT3G49540	-	2.851	6.07859	1.09227	0.02185
AT3G49570	LSU3	15.0181	140.915	3.23005	5e-05
AT3G49580	LSU1	6.11339	68.7915	3.49219	5e-05
AT3G51470	-	1.7399	3.57973	1.04085	0.02235
AT3G52130	-	1515.85	3343.72	1.14133	5e-05
AT3G52740	-	1.5987	5.96635	1.89995	0.0126
AT3G53980	-	67.0839	135.38	1.01298	5e-05
AT3G55570	-	30.3937	97.3519	1.67944	5e-05
AT3G55990	ESK1	1.24843	3.09213	1.30849	0.0029
AT3G56200	-	2.22578	4.65092	1.06321	0.00355
AT3G56230	-	0.225279	2.21111	3.29499	0.02055
AT3G56275	-	1.35463	5.88394	2.11888	0.00865
AT3G57690	AGP23	8.79055	22.6709	1.36681	0.00675
AT3G58280	-	1.11141	4.20552	1.91989	0.00585
AT3G61220	SDR1	6.86115	13.969	1.02571	0.00015
AT3G62170	VGDH2	0.675376	1.55566	1.20377	0.0248
AT4G00150	SCL6	2.25153	4.58059	1.02463	0.0016
AT4G01060	ETC3	4.93827	31.4826	2.67248	0.0007
AT4G01360	-	0.511323	1.79282	1.80992	0.0171
AT4G01910	-	0.672368	1.4467	1.10545	0.02945
AT4G02280	SUS3	1.16568	2.34972	1.01132	0.0056
AT4G02810	FAF1	8.84768	17.9913	1.02392	0.0002
AT4G04610	2021-04-01	24.6192	66.7089	1.43809	5e-05
AT4G08160	-	0.538069	1.12198	1.06018	0.0446
AT4G10950	-	4.45388	10.4629	1.23215	5e-05
AT4G11211	-	82.3205	172.354	1.06605	5e-05
AT4G16008	-	2.38944	8.83331	1.88628	0.00135
AT4G16590	ATCSLA01	23.1672	59.5741	1.3626	5e-05
AT4G16600	PGSIP7	0.524379	1.42109	1.43832	0.0441
AT4G16745	-	0.22826	1.23419	2.43482	0.0142
AT4G18340	-	1.85957	6.25056	1.74901	0.0002
AT4G18425	-	0.849045	3.32613	1.96993	0.02595
AT4G18740	-	1.09311	2.65465	1.28008	0.0352
AT4G19000	IWS2	0.26213	1.43842	2.45613	0.03955
AT4G20320	-	31.6845	78.7336	1.3132	5e-05
AT4G20420	-	28.3024	307.528	3.44172	5e-05
AT4G20900	MS5	2.21841	5.11017	1.20385	0.003
AT4G21120	CAT1	0.404757	7.60676	4.23215	5e-05
AT4G21600	ENDO5	0.860267	2.11357	1.29683	0.0433
AT4G21730	-	2.57526	6.98648	1.43985	0.01725
AT4G21990	2021-04-03	21.8122	54.8733	1.33097	0.0269
AT4G22600	-	0.683539	3.87023	2.50132	0.02755
AT4G26260	MIOX4	1.19745	2.93699	1.29438	0.00765
AT4G26530	-	2.25913	7.40999	1.7137	5e-05
AT4G27570	UGT79B3	1.15019	2.39808	1.06002	0.02535
AT4G27590	-	2.83663	15.1353	2.41567	0.0001
AT4G31330	-	4.95667	11.1442	1.16886	0.0004
AT4G32500	AKT5	0.367769	0.88494	1.26678	0.0299
AT4G32780	-	1.11336	2.87987	1.37109	0.0341
AT4G33020	ZIP9	2.53049	5.1762	1.03248	0.0172
AT4G34850	PKSB	44.0279	137.112	1.63887	5e-05
AT4G35010	BGAL11	0.14231	0.840072	2.56147	0.0276
AT4G35180	LHT7	0.573841	1.74447	1.60406	0.01625
AT4G35420	TKPR1	74.252	217.708	1.55189	5e-05
AT4G36880	CP1	0.382761	1.40666	1.87776	0.0275
AT4G37730	AtbZIP7	8.71127	22.9371	1.39673	5e-05
AT4G40020	-	1.20133	4.37451	1.86448	5e-05
AT5G02020	SIS	2.21097	5.95739	1.43	0.0017
AT5G02540	-	1.06366	5.28622	2.3132	0.0002
AT5G02660	-	0.410127	1.18226	1.5274	0.01755
AT5G03260	LAC11	1.68555	4.24603	1.33289	0.0009
AT5G03545	AT4	4.65169	15.2683	1.71471	0.0001
AT5G03795	-	1.60188	4.24295	1.4053	0.00035
AT5G04080	-	7.37068	20.8941	1.50323	0.00065
AT5G04200	AMC9	2.49691	5.47817	1.13355	0.00355
AT5G07230	A9	437.43	1087.86	1.31437	5e-05
AT5G07830	AtGUS2	24.9314	53.2873	1.09583	5e-05
AT5G08350	-	5.2105	10.6785	1.03521	0.00165
AT5G09570	-	15.0974	33.9122	1.1675	5e-05
AT5G09730	BXL3	0.543035	1.24937	1.20208	0.0311
AT5G13820	TRP4	0.676425	1.96994	1.54215	0.00325
AT5G13880	-	3.1541	6.57505	1.05977	0.01905
AT5G14350	-	1.58814	3.82697	1.26886	0.0473
AT5G14510	-	0.516475	1.85739	1.84651	0.0307
AT5G15480	-	0.448047	1.54048	1.78166	0.03265
AT5G16920	-	0.245274	13.0966	5.73865	0.0401
AT5G17830	-	1.72219	5.61044	1.70387	0.0001
AT5G18290	SIP1-2	13.0666	27.0115	1.04769	5e-05
AT5G19580	-	1.47166	3.25411	1.14482	0.0028
AT5G21900	-	6.26021	13.3177	1.08906	5e-05
AT5G22300	NIT4	0.457257	2.2714	2.3125	0.00475
AT5G23370	-	2.47227	7.00563	1.50268	0.00195
AT5G23700	-	1.9406	3.99773	1.04268	0.00445
AT5G23800	ATDUF10	1.09543	2.36256	1.10885	0.0204
AT5G24660	LSU2	8.05995	62.9704	2.96583	5e-05
AT5G24820	-	10.4591	22.2838	1.09124	5e-05
AT5G25250	FLOT1	0.375122	1.27568	1.76584	0.0194
AT5G25820	-	0.91765	1.97684	1.10718	0.01515
AT5G26220	-	12.7222	57.9866	2.18838	5e-05
AT5G26730	-	29.6175	70.0964	1.24289	5e-05
AT5G27690	-	1.91515	4.99395	1.38273	0.002
AT5G27940	WPP3	1.11588	4.46074	1.99911	0.0277
AT5G37400	-	2.49749	5.03487	1.01148	0.0014
AT5G37550	-	0.542495	1.80855	1.73715	0.04235
AT5G37750	-	0.404111	1.39176	1.78408	0.03885
AT5G38490	-	0.271357	1.51931	2.48515	0.03525
AT5G38820	-	0.524237	1.91509	1.86912	0.0175
AT5G41090	anac095	0.864106	10.1341	3.55187	0.0017
AT5G42120	LECRKS6	0.440287	2.1346	2.27745	0.0017
AT5G43420	ATL16	0.576246	2.87226	2.31743	0.0042
AT5G43620	PCFS5	2.40767	5.1585	1.09932	0.0031
AT5G44330	-	0.720951	2.92623	2.02107	0.0054
AT5G44530	-	15.1617	38.361	1.33921	0.0001
AT5G44540	-	448.324	1121.6	1.32295	5e-05
AT5G44550	-	3.06303	6.81408	1.15356	0.0093
AT5G45880	-	1.14749	4.77831	2.05801	0.0086
AT5G46050	NPF5.2	5.41909	11.1965	1.04692	5e-05
AT5G47900	-	0.63099	1.37787	1.12676	0.04335
AT5G48850	SDI1	7.06037	28.4237	2.00928	5e-05
AT5G49320	-	1.93872	6.49782	1.74485	0.0016
AT5G49340	TBL4	0.522581	2.0786	1.99189	0.01015
AT5G49500	SRP-54B	0.788716	1.84421	1.22543	0.036
AT5G49730	FRO6	1.12194	3.59803	1.68122	5e-05
AT5G50360	-	0.80657	2.34246	1.53815	0.0185
AT5G50800	SWEET13	0.636648	3.33067	2.38725	0.0049
AT5G51060	RBOHC	0.334069	1.06563	1.67349	0.0077
AT5G51190	ERF105	0.798721	2.53598	1.66678	0.04835
AT5G51530	-	0.47407	1.25354	1.40283	0.00505
AT5G51810	GA20OX2	1.19541	2.71115	1.1814	0.02015
AT5G52160	-	209.588	455.145	1.11877	5e-05
AT5G52340	ATEXO70A2	0.276822	0.946161	1.77313	0.0436
AT5G52760	-	1.25941	3.41997	1.44124	0.0488
AT5G53190	SWEET3	19.0816	66.9697	1.81133	5e-05
AT5G53700	-	0.801222	2.21388	1.4663	0.0401
AT5G53710	-	3.18203	9.05581	1.5089	0.0135
AT5G59310	LTP4	212.601	441.888	1.05553	5e-05
AT5G59320	LTP3	334.478	868.582	1.37675	5e-05
AT5G59845	GASA10	4.04278	8.89794	1.13812	0.01725
AT5G59990	-	2.26918	4.71024	1.05363	0.02065
AT5G60080	-	0.405175	2.21316	2.44949	0.01545
AT5G61260	-	0.446396	1.88645	2.07928	0.0104
AT5G61940	-	0.600514	1.54684	1.36505	0.0039
AT5G62080	-	990.749	2563.5	1.37152	5e-05
AT5G63750	ARI13	0.165895	1.10319	2.73333	0.02845
AT5G65090	MRH3	1.28964	4.2313	1.71413	0.00025
AT5G65140	TPPJ	0.47707	2.43825	2.35357	0.004
AT5G65300	-	1.41378	5.43101	1.94167	0.01235
AT5G66870	LBD36	0.283576	1.36225	2.26419	0.01415
AT1G02070	-	11.6533	5.33042	-1.12842	0.00765
AT1G04660	-	385.005	153.428	-1.32731	5e-05
AT1G05135	-	131.649	62.4828	-1.07517	5e-05
AT1G06620	-	1.92183	0.70211	-1.45271	0.02605
AT1G10990	-	7.5041	2.64298	-1.50552	0.0016
AT1G12010	-	2.82813	0.832082	-1.76505	0.0048
AT1G12280	-	0.800188	0.199781	-2.00192	0.0255
AT1G12805	-	32.3148	10.5529	-1.61455	0.00015
AT1G13080	CYP71B2	4.35451	2.15112	-1.01742	0.006
AT1G18140	LAC1	31.4062	13.3858	-1.23034	5e-05
AT1G21250	WAK1	27.5202	13.6898	-1.00739	5e-05
AT1G21270	WAK2	2.20238	0.778511	-1.50027	0.0227
AT1G22400	UGT85A1	1.33691	0.497548	-1.42599	0.02745
AT1G24625	ZFP7	3.07843	1.41027	-1.12622	0.0356
AT1G26800	-	4.21882	2.09141	-1.01237	0.0164
AT1G27020	-	6.81642	2.52063	-1.43523	0.00075
AT1G29920	LHCB1.2	49.7256	23.1254	-1.10451	5e-05
AT1G43800	S-ACP-DES6	33.9406	8.32182	-2.02804	5e-05
AT1G52700	-	2.95871	0.975223	-1.60116	0.0292
AT1G52770	-	3.94281	1.62502	-1.27876	0.00205
AT1G53260	-	2.03777	0.95829	-1.08846	0.0497
AT1G58602	-	11.0194	5.3927	-1.03096	5e-05
AT1G66390	MYB90	10.3014	1.22907	-3.06719	0.0002
AT1G67105	-	7.06428	3.44968	-1.03408	0.0195
AT1G68600	ALMT5	2.93441	0.849838	-1.78781	0.0014
AT1G70890	MLP43	3.75645	1.37011	-1.45508	0.0261
AT1G71030	ATMYBL2	2.53548	0.239052	-3.40687	0.02485
AT1G71870	-	3.40073	1.56848	-1.11648	0.0075
AT1G72416	-	6.55984	1.81675	-1.8523	0.0003
AT1G76650	CML38	10.5673	2.80742	-1.91229	0.0004
AT1G76790	-	33.853	15.8999	-1.09027	5e-05
AT1G76930	ATEXT4	2.07951	0.43674	-2.2514	0.016
AT1G77120	ADH1	26.8356	13.1345	-1.03079	5e-05
AT2G01200	IAA32	7.52839	3.0025	-1.32618	0.00355
AT2G04795	-	9.52035	2.95052	-1.69004	0.0072
AT2G05070	LHCB2.2	97.4974	44.5922	-1.12857	5e-05
AT2G05380	GRP3S	443.947	172.588	-1.36305	5e-05
AT2G16060	AHB1	3.19754	0.600997	-2.41153	0.03525
AT2G18660	EGC2	3.79089	1.11326	-1.76775	0.02115
AT2G21650	RL2	3.59749	0.63456	-2.50316	0.0374
AT2G23680	-	2.21339	0.71504	-1.63016	0.0261
AT2G24850	TAT3	2.30441	0.396984	-2.53724	0.0033
AT2G28570	-	26.6433	8.79685	-1.59871	5e-05
AT2G30985	-	13.0122	5.95646	-1.12734	0.02345
AT2G33850	-	3.15425	0.430229	-2.87412	0.0083
AT2G34420	LHB1B2	621.511	292.737	-1.08618	5e-05
AT2G34430	LHB1B1	14.5214	1.63008	-3.15516	5e-05
AT2G36970	UGT86A1	1.30505	0.471043	-1.47018	0.0424
AT2G38310	PYL4	98.4635	45.3554	-1.11832	5e-05
AT2G40330	PYL6	11.0491	4.41757	-1.3226	0.0004
AT2G42610	LSH10	13.3573	5.69173	-1.23069	0.00015
AT2G45180	-	577.808	181.763	-1.66853	5e-05
AT2G46310	CRF5	4.04497	1.46685	-1.4634	0.00305
AT2G46430	CNGC3	2.70982	1.33192	-1.02469	0.0052
AT2G46455	-	2.44452	0.345796	-2.82156	0.0267
AT3G01070	ENODL16	2.00589	0.591874	-1.76088	0.0412
AT3G02910	-	8.90566	2.40718	-1.88738	0.001
AT3G04210	-	2.93119	1.28608	-1.18851	0.0059
AT3G06920	-	1.03636	0.296464	-1.80559	0.0079
AT3G15450	-	214.904	71.3009	-1.5917	5e-05
AT3G15950	NAI2	1.96263	0.975025	-1.00928	0.0119
AT3G17130	-	3.83255	1.0981	-1.8033	0.04255
AT3G18020	-	1.25163	0.58775	-1.09053	0.045
AT3G20395	-	14.9814	3.0909	-2.27707	5e-05
AT3G22072	-	20.848	9.76976	-1.09351	0.01495
AT3G22750	-	1.95401	0.876951	-1.15587	0.0119
AT3G26200	CYP71B22	15.6344	5.94205	-1.39569	5e-05
AT3G26210	CYP71B23	1.35868	0.466991	-1.54074	0.0194
AT3G27690	LHCB2.4	46.5263	19.7966	-1.2328	5e-05
AT3G29590	5MAT	1.55796	0.23047	-2.75701	0.0279
AT3G46110	-	2.80876	1.26197	-1.15426	0.02205
AT3G55240	-	21.2896	9.16037	-1.21667	0.00015
AT3G56400	WRKY70	99.8757	41.861	-1.25453	5e-05
AT3G58070	GIS	2.47647	0.923844	-1.42256	0.02725
AT3G62150	ABCB21	1.33126	0.436811	-1.60772	0.0017
AT4G00360	CYP86A2	3.42376	1.48972	-1.20054	0.02625
AT4G11310	-	3.98727	1.40942	-1.5003	0.0034
AT4G11911	-	3.90158	1.84789	-1.07818	0.0451
AT4G14090	UGT75C1	7.93645	3.26662	-1.2807	0.02105
AT4G14400	ACD6	2.66613	0.863865	-1.62587	0.00085
AT4G15620	-	258.346	119.991	-1.10638	5e-05
AT4G16780	HAT4	5.93134	2.90587	-1.02939	0.00695
AT4G21850	MSRB9	28.4941	6.0066	-2.24604	5e-05
AT4G22490	-	14.6468	0.528345	-4.79296	0.0157
AT4G22880	LDOX	10.3861	1.24666	-3.05851	5e-05
AT4G24110	-	62.9945	16.355	-1.94549	5e-05
AT4G25750	ABCG4	3.7091	1.847	-1.00588	0.0088
AT4G25990	CIL	7.55659	2.90474	-1.37932	0.00075
AT4G27300	SD11	1.35121	0.487947	-1.46945	0.00945
AT4G27450	-	68.7538	24.4119	-1.49386	5e-05
AT4G31500	CYP83B1	16.205	7.78999	-1.05675	5e-05
AT4G32480	-	33.6199	13.7582	-1.28903	5e-05
AT4G32950	-	2.3985	0.538688	-2.15461	0.02115
AT4G33560	-	133.567	28.3362	-2.23685	5e-05
AT4G34610	BLH6	2.54255	1.19576	-1.08835	0.00695
AT4G35770	STR15	3.81329	1.54646	-1.30206	0.02015
AT4G38550	-	15.4769	6.24321	-1.30976	5e-05
AT5G03350	-	91.2401	41.9861	-1.11976	5e-05
AT5G06870	PGIP2	25.3665	8.21792	-1.62608	5e-05
AT5G06980	-	1.7007	0.634564	-1.42229	0.0325
AT5G07460	MRSA2	21.2855	8.99338	-1.24294	5e-05
AT5G10760	-	4.47403	2.05237	-1.12429	0.00125
AT5G22860	-	3.25281	1.59866	-1.02482	0.01005
AT5G23820	-	18.5639	8.04971	-1.2055	5e-05
AT5G26690	-	5.80614	1.19966	-2.27496	0.0162
AT5G36910	THI2.2	8.30707	1.54591	-2.42588	0.00125
AT5G40450	-	6.39059	3.17353	-1.00986	5e-05
AT5G42530	-	866.066	423.604	-1.03176	5e-05
AT5G42800	DFRA	3.40463	0.646142	-2.39757	0.0017
AT5G43380	TOPP7	2.24517	0.996343	-1.17211	0.02695
AT5G44020	-	11.9168	4.48573	-1.40959	5e-05
AT5G44130	FLA13	35.8088	16.6336	-1.10622	5e-05
AT5G46330	FLS2	1.98215	0.878166	-1.1745	0.00165
AT5G47220	ERF2	19.2004	3.32935	-2.52783	5e-05
AT5G48490	-	115.06	56.7249	-1.02033	5e-05
AT5G49560	-	6.34418	2.71601	-1.22395	0.00905
AT5G53550	YSL3	2.55544	1.22382	-1.06218	0.00485
AT5G54060	A3G2XYLT	3.32864	0.822434	-2.01696	0.00225
AT5G56980	-	34.4067	16.8946	-1.02613	5e-05
AT5G57660	COL5	3.3154	0.879905	-1.91376	0.0014
AT5G61590	ERF107	28.4086	8.60978	-1.72228	5e-05
AT5G65080	MAF5	5.10914	2.11179	-1.27461	0.00655
AT5G65210	TGA1	0.966154	0.352964	-1.45273	0.0418

## Sheet: 04=WW_E_Day0-6
INC=343, DEC=155, TOTAL=498
Gene_ID	gene	011	611	log2(fold_change)	p_value
AT1G01200	RABA3	0.30721	1.8176	2.56473	0.01485
AT1G02460	-	0.300421	0.902509	1.58696	0.02595
AT1G02470	-	0.512077	1.5892	1.63387	0.04195
AT1G02980	CUL2	0.297418	1.49183	2.32652	0.00185
AT1G03170	FAF2	15.0697	38.5717	1.3559	5e-05
AT1G03390	-	1.71062	8.21499	2.26374	5e-05
AT1G03710	-	23.5372	47.1418	1.00206	5e-05
AT1G04880	HMGB15	4.71141	11.505	1.28802	5e-05
AT1G04920	SPS3	0.351282	1.05636	1.5884	0.0009
AT1G05690	BT3	1.9314	4.85769	1.33063	0.00015
AT1G05920	-	0.703572	4.50336	2.67823	5e-05
AT1G05930	-	0.266553	3.33846	3.64669	0.0101
AT1G07050	-	5.86107	12.0707	1.04228	0.00015
AT1G07430	AIP1	3.40537	9.7006	1.51026	5e-05
AT1G07795	-	6.90911	22.4304	1.69889	5e-05
AT1G08050	-	3.45634	6.97746	1.01346	5e-05
AT1G08160	-	1.35815	3.498	1.36489	0.00735
AT1G09040	-	2.48984	5.09102	1.0319	5e-05
AT1G11110	-	0.239347	1.0882	2.18477	0.04245
AT1G11190	ENDO1	0.884863	2.36715	1.41963	0.005
AT1G12600	UTR4	0.536666	2.30152	2.10049	0.0036
AT1G13290	WIP6	5.00854	10.511	1.06944	5e-05
AT1G15320	-	2.8549	9.9812	1.80577	5e-05
AT1G18870	ICS2	0.44661	1.01572	1.18542	0.0345
AT1G18960	-	4.30221	9.22087	1.09983	0.00015
AT1G20070	-	4.24186	13.3008	1.64874	5e-05
AT1G21000	-	1.32539	2.8038	1.08096	0.0085
AT1G21620	APUM20	0.305336	1.76176	2.52855	0.0302
AT1G22380	UGT85A3	0.365824	0.93988	1.36133	0.0355
AT1G22590	AGL87	16.3787	34.0363	1.05525	5e-05
AT1G22710	SUC2	4.44319	9.5374	1.102	5e-05
AT1G23550	SRO2	3.20818	6.96394	1.11815	5e-05
AT1G23800	ALDH2B7	2.17667	4.95486	1.18672	5e-05
AT1G24600	-	86.1534	207.22	1.26618	5e-05
AT1G26450	-	7.08418	18.2134	1.36233	5e-05
AT1G27620	-	0.292114	1.0638	1.86462	0.0169
AT1G27730	ZAT10	0.44257	4.10054	3.21183	0.0029
AT1G28375	-	69.2307	157.149	1.18265	5e-05
AT1G28380	NSL1	9.49366	19.4227	1.03271	5e-05
AT1G30080	-	1.8995	3.99959	1.07423	0.0009
AT1G30260	-	2.13728	4.59942	1.10568	0.02425
AT1G30760	-	3.07638	7.00183	1.1865	5e-05
AT1G32920	-	51.7256	106.446	1.04117	5e-05
AT1G44800	-	3.38096	15.1046	2.15948	5e-05
AT1G47395	-	2.41822	13.7721	2.50974	0.0037
AT1G47610	-	2.40019	5.94696	1.309	0.00035
AT1G48742	MIR157D	145.764	295.025	1.01721	0.00235
AT1G50400	TOM40-2	0.358034	1.21046	1.75738	0.034
AT1G51340	MATE	0.171641	0.913319	2.41172	0.0133
AT1G52430	-	0.601407	1.41699	1.23642	0.00095
AT1G53080	-	2.09692	4.36242	1.05686	0.0133
AT1G54230	-	3.71071	11.7847	1.66715	5e-05
AT1G54240	-	5.00167	10.272	1.03824	0.00025
AT1G54575	-	1.87932	9.73034	2.37228	0.00015
AT1G54740	-	2.00909	4.30052	1.09797	0.0027
AT1G58370	RXF12	0.455113	1.24424	1.45097	0.0015
AT1G60240	-	4.32901	17.7198	2.03326	5e-05
AT1G60300	-	0.314764	1.45264	2.20634	0.0332
AT1G61110	NAC025	0.77735	1.78866	1.20224	0.02185
AT1G61255	-	1.80657	5.01878	1.47409	0.0202
AT1G61590	-	5.47655	11.8431	1.11271	5e-05
AT1G61810	BGLU45	0.540173	2.01535	1.89954	0.00105
AT1G62130	-	0.536589	1.33004	1.30959	0.00115
AT1G62570	FMOGS-OX4	30.656	78.3276	1.35335	5e-05
AT1G62720	-	0.796436	2.07375	1.38061	0.02115
AT1G63310	-	2.89456	5.88409	1.02347	0.00835
AT1G65200	-	0.497723	1.29724	1.38203	0.0015
AT1G66060	-	0.476348	3.30639	2.79517	0.0004
AT1G66110	-	0.768028	3.19612	2.05709	0.00385
AT1G66400	CML23	16.9056	34.2392	1.01815	5e-05
AT1G66850	-	41.3668	142.403	1.78344	5e-05
AT1G67810	SUFE2	1.15583	2.67574	1.21101	0.0336
AT1G67865	-	44.5159	106.3	1.25575	5e-05
AT1G67920	-	69.4787	175.744	1.33883	5e-05
AT1G68200	-	6.01848	13.9169	1.20937	5e-05
AT1G68360	-	8.41476	18.5896	1.1435	5e-05
AT1G68840	RAV2	0.250872	2.16102	3.10669	0.00215
AT1G70440	SRO3	0.396601	1.67636	2.07957	0.02765
AT1G71050	HIPP20	6.09784	13.6525	1.16279	5e-05
AT1G72240	-	4.56074	10.5414	1.20873	0.00285
AT1G72800	-	0.583508	2.72455	2.22319	0.00245
AT1G72900	-	0.393502	1.16692	1.56827	0.03295
AT1G73050	-	0.267713	1.14259	2.09355	0.01685
AT1G73630	CML26	1.1083	4.84537	2.12826	0.00285
AT1G74055	-	13.9795	28.2883	1.0169	0.0001
AT1G74670	GASA6	16.2068	38.5516	1.25019	5e-05
AT1G74870	-	8.13827	26.1911	1.68628	5e-05
AT1G76410	ATL8	3.34309	7.12924	1.09257	0.00355
AT1G76955	-	3.01805	6.55807	1.11966	0.01165
AT1G76960	-	2.7888	8.86105	1.66783	0.01335
AT1G78090	TPPB	0.404331	1.32372	1.71099	0.02155
AT1G78120	TPR12	0.760413	1.79649	1.24032	0.00595
AT1G78460	-	1.09273	3.47755	1.67014	0.0055
AT1G78640	-	0.50936	1.68764	1.72825	0.0049
AT1G79450	ALIS5	2.08282	4.50682	1.11357	0.00065
AT1G79640	-	0.440959	1.17655	1.41584	0.00565
AT1G80160	-	14.9026	31.2936	1.0703	5e-05
AT1G80730	ZFP1	1.09912	2.69315	1.29294	0.01655
AT1G80970	-	1.10177	4.71291	2.0968	0.0003
AT2G02120	PDF2.1	2.34018	19.2632	3.04115	0.00015
AT2G05160	-	0.400393	0.937329	1.22714	0.01955
AT2G05540	-	1.19109	11.6451	3.28936	0.00015
AT2G12190	-	0.622128	1.58056	1.34516	0.0086
AT2G13960	-	1.66658	3.60096	1.11149	0.02295
AT2G18050	HIS1-3	4.28977	10.2597	1.25801	0.0007
AT2G18260	SYP112	9.28571	39.9977	2.10683	5e-05
AT2G18560	-	0.383111	0.930236	1.27983	0.04015
AT2G18690	-	1.1059	2.64996	1.26076	0.00625
AT2G20362	-	1.43725	3.6494	1.34435	0.0321
AT2G21430	-	26.4409	63.1075	1.25504	5e-05
AT2G22470	AGP2	5.75505	14.7728	1.36004	5e-05
AT2G22850	AtbZIP6	4.44883	14.4126	1.69583	0.00165
AT2G23040	-	0.348759	4.31635	3.62951	0.0454
AT2G23348	-	5.28934	11.3442	1.10079	0.00995
AT2G23510	SDT	0.667883	3.05719	2.19454	0.0005
AT2G23840	-	1.74092	3.97068	1.18953	0.00475
AT2G24800	PER18	2.37148	5.36051	1.17659	0.0031
AT2G25625	-	0.530451	2.70624	2.351	0.01095
AT2G27140	-	3.6462	7.68653	1.07594	0.0017
AT2G27180	-	0.517766	1.78546	1.78592	0.03215
AT2G27310	-	0.590439	1.48661	1.33217	0.03275
AT2G27500	-	1.54684	3.36394	1.12082	0.0018
AT2G27630	-	0.436229	1.83988	2.07645	5e-05
AT2G27650	-	0.348789	1.25459	1.84679	0.0001
AT2G29440	GSTU6	1.96261	4.0028	1.02824	0.01855
AT2G29780	-	1.30491	4.99017	1.93513	5e-05
AT2G30140	UGT87A2	0.765663	1.71673	1.16488	0.0144
AT2G30540	GRXS9	1.79595	5.18379	1.52926	0.0058
AT2G31100	-	0.321418	1.14797	1.83656	0.0323
AT2G32050	-	1.10269	4.89402	2.14999	0.0027
AT2G32530	CSLB3	1.86471	3.87001	1.05339	5e-05
AT2G34220	MEE20	1.88762	6.00115	1.66867	5e-05
AT2G35550	BPC7	4.18803	12.8488	1.61729	5e-05
AT2G37090	IRX9	0.316048	1.15407	1.86851	0.0295
AT2G37610	-	0.700169	3.57443	2.35194	0.0352
AT2G37770	AKR4C9	1.06776	2.98886	1.48501	0.0016
AT2G37880	-	6.28861	16.9168	1.42764	5e-05
AT2G38080	IRX12	1.20532	3.02401	1.32705	0.0002
AT2G38690	-	3.20213	11.1254	1.79675	5e-05
AT2G39650	-	1.43046	2.9809	1.05926	0.00665
AT2G39855	-	1.54632	4.17751	1.4338	0.00485
AT2G40180	PP2C5	0.639129	1.54098	1.26967	0.02775
AT2G40610	EXPA8	1.85723	5.74947	1.63027	0.0001
AT2G41300	SSL1	2.50819	5.79012	1.20695	0.0003
AT2G42510	-	2.05285	4.46252	1.12023	0.00065
AT2G42900	-	0.708339	2.20394	1.63758	0.01435
AT2G43700	LECRK54	0.609803	1.36958	1.16732	0.00295
AT2G44010	-	0.863603	4.12786	2.25695	0.006
AT2G44700	-	0.812171	2.11547	1.38112	0.01765
AT2G46870	NGA1	1.79492	3.6878	1.03884	0.0018
AT2G47560	ATL64	1.42315	4.43097	1.63854	0.0014
AT3G01350	NPF5.9	0.564968	1.60796	1.509	0.0118
AT3G01500	BCA1	50.8894	124.768	1.29381	5e-05
AT3G02030	-	2.69526	5.95695	1.14415	0.0038
AT3G02390	-	3.87728	7.91403	1.02937	0.0452
AT3G02470	SAMDC1	3.36993	17.1673	2.34887	0.04975
AT3G03440	-	0.348927	0.931784	1.41707	0.04285
AT3G03650	EDA5	4.44519	10.0141	1.17171	5e-05
AT3G06560	PAPS3	1.21697	4.73961	1.96147	5e-05
AT3G06962	-	15.4018	40.6973	1.40183	0.0277
AT3G07250	-	0.633931	2.2035	1.7974	5e-05
AT3G09870	-	5.06803	13.0716	1.36694	0.0006
AT3G10340	PAL4	1.01952	2.08868	1.03471	0.002
AT3G10525	SMR1	24.305	56.784	1.22423	5e-05
AT3G10580	-	1.1147	4.89005	2.13319	0.00085
AT3G11930	-	6.68254	15.7929	1.24081	5e-05
AT3G12090	TET6	0.269383	1.52447	2.50058	0.0291
AT3G12540	-	0.37436	1.02665	1.45544	0.0254
AT3G13130	-	0.255251	1.95439	2.93673	0.03325
AT3G15115	-	1.3406	2.90701	1.11666	0.0052
AT3G15770	-	1.33573	3.43463	1.36253	0.0179
AT3G16120	-	1.72885	4.50884	1.38294	0.01145
AT3G16380	PAB6	0.401494	1.7048	2.08615	0.00375
AT3G16712	-	32.7522	68.2125	1.05844	0.0175
AT3G18260	RTNLB9	0.462472	1.98292	2.10018	0.0222
AT3G18610	NUCL2	0.430681	1.47867	1.77961	0.0022
AT3G18660	GUX1	1.27435	2.87267	1.17263	0.0004
AT3G19270	CYP707A4	0.395772	1.43633	1.85965	0.00675
AT3G20990	-	0.529522	3.23215	2.60973	0.0005
AT3G21000	-	1.84383	7.5344	2.03078	5e-05
AT3G21720	ICL	0.31227	0.894598	1.51845	0.0197
AT3G22090	-	3.86823	8.10473	1.06709	0.0125
AT3G23610	DSPTP1	2.1217	4.5011	1.08506	0.0045
AT3G23880	-	3.18021	7.19625	1.17812	0.0002
AT3G24520	HSFC1	1.19768	2.68922	1.16694	0.0026
AT3G26742	-	1.36941	2.86314	1.06404	0.04205
AT3G33235	-	0.203674	1.64463	3.01343	0.0005
AT3G42960	TA1	37.1284	75.0365	1.01507	5e-05
AT3G44220	-	7.7037	16.2956	1.08086	5e-05
AT3G44760	-	0.127258	1.32612	3.38139	0.0484
AT3G47340	ASN1	7.74603	16.6074	1.1003	5e-05
AT3G48180	-	5.20251	12.2073	1.23046	0.006
AT3G48240	-	2.42037	5.55181	1.19773	0.0016
AT3G48390	-	0.467506	1.55978	1.73829	0.0014
AT3G49570	LSU3	14.7782	31.3559	1.08527	5e-05
AT3G49580	LSU1	6.01797	12.9587	1.10657	0.00585
AT3G49832	-	1.66811	4.55096	1.44796	0.0393
AT3G52740	-	1.57398	6.9101	2.13429	0.00265
AT3G55570	-	29.9304	97.1257	1.69824	5e-05
AT3G55630	FPGS3	5.63405	11.4853	1.02754	5e-05
AT3G55700	UGT76F1	0.765461	1.54713	1.01519	0.0285
AT3G55990	ESK1	1.22929	2.82825	1.20208	0.00095
AT3G56290	-	3.66274	7.96648	1.12102	0.0021
AT3G57020	SSL9	5.55591	13.2451	1.25336	5e-05
AT3G58280	-	1.0951	5.13778	2.23008	0.0002
AT3G60780	-	0.210652	1.80136	3.09615	0.0352
AT3G61220	SDR1	6.7539	13.5318	1.00256	5e-05
AT3G61680	-	1.50444	3.22931	1.102	0.00015
AT3G63095	-	0.257293	3.2136	3.64271	0.0241
AT4G00050	UNE10	0.85678	1.73089	1.01452	0.02895
AT4G00750	-	4.66174	9.51628	1.02953	0.0001
AT4G01023	-	1.29627	4.40738	1.76555	0.0046
AT4G01060	ETC3	4.86025	18.7674	1.94912	0.0015
AT4G01360	-	0.503743	2.25388	2.16165	0.0024
AT4G01600	-	0.444226	1.7724	1.99634	0.0309
AT4G01915	-	2.56599	6.7467	1.39466	0.0012
AT4G02280	SUS3	1.14742	2.76371	1.26821	0.00015
AT4G07820	-	0.510428	2.62319	2.36154	0.03175
AT4G08555	-	0.930354	4.96399	2.41565	0.03425
AT4G08780	PER38	0.277567	1.00443	1.85547	0.04455
AT4G09960	AGL11	0.831952	2.0246	1.28307	0.01155
AT4G10290	-	2.77867	7.53109	1.43847	0.00175
AT4G10950	-	4.38572	10.2893	1.23026	5e-05
AT4G11211	-	81.0451	165.58	1.03073	5e-05
AT4G12430	TPPF	2.39871	5.14097	1.09978	0.00015
AT4G14080	A6	41.4568	91.5833	1.14348	5e-05
AT4G14690	ELIP2	2.35167	4.74303	1.01212	0.0143
AT4G16008	-	2.3528	10.3863	2.14223	5e-05
AT4G16590	ATCSLA01	22.8083	46.4341	1.02562	5e-05
AT4G18010	IP5P2	0.553869	1.14501	1.04774	0.01615
AT4G18090	-	0.623534	2.41041	1.95074	0.0202
AT4G18340	-	1.83117	13.1148	2.84036	5e-05
AT4G18425	-	0.835492	3.18406	1.93017	0.01155
AT4G18680	-	1.42225	5.60718	1.9791	0.0013
AT4G19000	IWS2	0.258022	1.14033	2.14388	0.02245
AT4G20420	-	27.8683	132.392	2.24811	5e-05
AT4G20900	MS5	2.1847	5.34822	1.29162	0.00015
AT4G21600	ENDO5	0.846966	2.23998	1.40311	0.01035
AT4G22592	CPuORF27	0.603887	1.36267	1.17408	0.0186
AT4G22600	-	0.673561	4.64649	2.78626	0.0037
AT4G22960	-	1.19775	2.73313	1.19023	0.00215
AT4G24040	TRE1	1.66708	3.60428	1.11239	0.00035
AT4G24860	-	0.52762	1.19005	1.17345	0.00325
AT4G24910	-	0.656996	2.44152	1.89382	0.0139
AT4G25480	DREB1A	1.11683	2.91257	1.38288	0.01045
AT4G26260	MIOX4	1.17866	10.1925	3.11228	5e-05
AT4G26530	-	2.22402	10.6455	2.259	5e-05
AT4G27280	-	50.3855	117.463	1.22112	5e-05
AT4G27590	-	2.79304	17.3725	2.63689	5e-05
AT4G30680	-	1.34714	2.89211	1.10222	0.02365
AT4G31330	-	4.88183	11.1431	1.19066	5e-05
AT4G34850	PKSB	43.3555	111.626	1.36439	5e-05
AT4G35420	TKPR1	73.1117	180.304	1.30226	5e-05
AT4G36410	UBC17	2.37293	5.67903	1.25897	0.01215
AT4G36880	CP1	0.376684	1.66246	2.14189	0.00605
AT4G37730	AtbZIP7	8.57575	21.8254	1.34767	5e-05
AT4G38000	DOF4.7	1.62591	3.76427	1.21112	0.00805
AT4G38700	DIR15	1.34564	3.51572	1.38553	0.0161
AT4G40020	-	1.18347	3.73264	1.65717	5e-05
AT5G02020	SIS	2.17723	7.53973	1.79202	5e-05
AT5G02660	-	0.403902	1.34903	1.73984	0.0045
AT5G04080	-	7.2573	23.3061	1.6832	5e-05
AT5G04310	-	1.21163	2.71075	1.16174	0.0027
AT5G06730	PER54	0.915153	2.33017	1.34835	0.00565
AT5G07230	A9	430.719	1076.52	1.32156	5e-05
AT5G07380	-	0.466275	1.08216	1.21466	0.027
AT5G07640	-	0.252019	0.874018	1.79413	0.04495
AT5G08350	-	5.12975	12.5945	1.29583	5e-05
AT5G10990	-	0.106135	0.949123	3.1607	0.02985
AT5G13880	-	3.10593	6.70004	1.10914	0.005
AT5G15140	-	77.5522	162.374	1.06608	5e-05
AT5G16090	-	2.588	6.24657	1.27123	0.01775
AT5G17090	-	9.31107	26.1465	1.4896	5e-05
AT5G17780	-	0.628991	1.7749	1.49663	0.00845
AT5G17830	-	1.69563	5.17109	1.60865	5e-05
AT5G18030	SAUR21	2.24526	5.17531	1.20476	0.0362
AT5G18320	PUB46	0.473056	1.19664	1.33891	0.03795
AT5G22300	NIT4	0.450385	2.53059	2.49024	0.0008
AT5G22310	-	0.643135	1.43209	1.15492	0.01415
AT5G23350	-	2.33715	5.9186	1.34051	0.0435
AT5G23360	-	6.04846	12.4027	1.03602	5e-05
AT5G23370	-	2.43412	6.85383	1.49351	0.00055
AT5G23800	ATDUF10	1.07854	2.26082	1.06776	0.00685
AT5G23810	AAP7	1.52809	3.09961	1.02036	0.0036
AT5G24820	-	10.2972	23.9781	1.21947	5e-05
AT5G24920	GDU5	10.5581	23.3596	1.14567	5e-05
AT5G25250	FLOT1	0.36943	1.11595	1.5949	0.01485
AT5G25400	-	0.596289	1.90652	1.67686	0.01255
AT5G27420	ATL31	2.99469	6.15362	1.03903	0.0001
AT5G27940	WPP3	1.09907	3.97049	1.85304	0.0139
AT5G37410	-	1.37724	2.85037	1.04937	0.00265
AT5G37460	-	0.230317	1.02334	2.1516	0.01455
AT5G37470	-	0.637711	1.41178	1.14654	0.01315
AT5G37550	-	0.534318	2.18309	2.0306	0.0089
AT5G38490	-	0.267259	1.45536	2.44507	0.01005
AT5G38820	-	0.516237	1.27213	1.30114	0.0364
AT5G40240	-	1.21442	2.89042	1.25101	0.0033
AT5G41090	anac095	0.85122	6.75133	2.98757	0.00415
AT5G42120	LECRKS6	0.433471	1.34381	1.63233	0.00445
AT5G43420	ATL16	0.567088	3.07322	2.43811	0.00025
AT5G43620	PCFS5	2.36975	6.50771	1.45741	5e-05
AT5G43860	CLH2	0.857853	1.96457	1.19541	0.02385
AT5G44005	-	0.958284	3.21714	1.74725	0.0213
AT5G44330	-	0.710035	2.38548	1.74832	0.0021
AT5G44530	-	14.9289	32.5469	1.12442	5e-05
AT5G44550	-	3.01693	8.00023	1.40696	0.00035
AT5G45095	-	0.529942	1.5303	1.52991	0.0065
AT5G46050	NPF5.2	5.33617	11.4232	1.09809	5e-05
AT5G46380	-	0.348996	1.32873	1.92876	0.00615
AT5G46590	anac096	0.596241	1.65477	1.47266	0.0211
AT5G48950	DHNAT2	1.10449	3.15237	1.51305	0.0275
AT5G49320	-	1.90926	5.9816	1.64752	0.00025
AT5G49730	FRO6	1.10499	2.37104	1.10149	0.001
AT5G50720	HVA22E	6.06884	13.3936	1.14205	0.0007
AT5G50800	SWEET13	0.626693	2.14038	1.77203	0.00495
AT5G50820	anac097	12.8947	26.7847	1.05463	5e-05
AT5G51190	ERF105	0.786817	2.78085	1.82143	0.01495
AT5G51530	-	0.466978	0.972859	1.05888	0.011
AT5G51720	NEET	51.6977	108.309	1.06698	5e-05
AT5G52160	-	206.387	426.981	1.04882	5e-05
AT5G53190	SWEET3	18.7889	64.6365	1.78247	5e-05
AT5G53700	-	0.788944	1.92616	1.28774	0.0249
AT5G53730	-	0.470319	1.8647	1.98723	0.0294
AT5G54490	PBP1	0.624455	3.34439	2.42107	0.04
AT5G56150	UBC30	33.9985	72.3405	1.08933	5e-05
AT5G58595	-	316.121	2676.85	3.08199	0.0156
AT5G59230	-	1.23443	4.14731	1.74834	0.0199
AT5G59820	ZAT12	2.48803	6.54547	1.39549	0.00165
AT5G60080	-	0.398885	2.31981	2.53996	0.00355
AT5G60090	-	0.310699	1.36504	2.13535	0.04055
AT5G60220	TET4	0.741649	2.9662	1.99981	0.0049
AT5G61260	-	0.43952	1.48239	1.75393	0.0099
AT5G61600	ERF104	1.96848	6.31225	1.68108	0.0001
AT5G61940	-	0.591149	1.2577	1.0892	0.00315
AT5G62080	-	975.381	2411.24	1.30574	5e-05
AT5G63750	ARI13	0.163433	1.24946	2.93454	0.00835
AT5G65090	MRH3	1.26975	3.9516	1.6379	0.00015
AT5G65140	TPPJ	0.469838	3.5758	2.92803	5e-05
AT5G65300	-	1.39223	3.86435	1.47283	0.0217
AT5G66070	ATL27	5.29205	11.6918	1.1436	5e-05
AT5G66400	RAB18	2.66546	7.072	1.40773	0.00015
AT5G66700	ATHB-53	0.224564	2.42832	3.43476	0.0245
AT5G66870	LBD36	0.279182	1.23061	2.1401	0.0062
AT1G01060	LHY	3.80241	1.85008	-1.03932	0.00015
AT1G04660	-	379.149	163.7	-1.21171	5e-05
AT1G10990	-	7.38701	3.22246	-1.19683	0.0009
AT1G12805	-	31.8185	10.1652	-1.64623	5e-05
AT1G15210	ABCG35	1.64328	0.739884	-1.1512	0.00015
AT1G15960	NRAMP6	6.66334	2.96873	-1.1664	0.0161
AT1G16850	-	2.40192	0.954944	-1.3307	0.03675
AT1G18710	AtMYB47	10.9035	4.84404	-1.1705	5e-05
AT1G22470	-	5.20249	2.47916	-1.06935	0.03935
AT1G26208	-	17.5176	7.87463	-1.15352	0.01495
AT1G28660	-	1.55193	0.376282	-2.04417	0.00865
AT1G32170	XTH30	1.49605	0.547308	-1.45073	0.02275
AT1G33790	JAL4	8.49652	3.60712	-1.23602	5e-05
AT1G34460	CYCB1-5	1.28629	0.61534	-1.06376	0.0422
AT1G34760	GRF11	1.72458	0.613049	-1.49217	0.0299
AT1G38131	-	0.897087	0.369113	-1.28118	0.02475
AT1G43800	S-ACP-DES6	33.4073	10.6799	-1.64526	5e-05
AT1G48470	GLN1-5	2.88411	1.44039	-1.00166	0.01215
AT1G52770	-	3.88328	1.82531	-1.08914	0.00035
AT1G53260	-	2.00696	0.988612	-1.02153	0.027
AT1G58460	-	18.7028	9.03837	-1.04912	0.00125
AT1G60460	-	1.32725	0.535871	-1.30848	0.0129
AT1G61460	-	1.2159	0.602286	-1.0135	0.01335
AT1G61667	-	3.49054	1.61448	-1.11238	0.03245
AT1G62670	RPF2	1.58587	0.773787	-1.03527	0.01585
AT1G65490	-	5.50651	2.0231	-1.44457	0.02725
AT1G66390	MYB90	10.141	4.11391	-1.30161	5e-05
AT1G67100	LBD40	1.80089	0.363251	-2.30967	0.01825
AT1G67105	-	6.95494	2.79417	-1.31562	0.0012
AT1G67265	DVL3	2.74747	0.888843	-1.6281	0.02925
AT1G67780	-	1.00929	0.21002	-2.26475	0.01725
AT1G67910	-	3.54277	1.60276	-1.14432	0.0284
AT1G68470	-	2.54802	1.19049	-1.09782	0.00575
AT1G68725	AGP19	2.52342	0.393	-2.68278	0.0319
AT1G68862	-	19.8285	8.46587	-1.22784	0.0002
AT1G68870	ATSOFL2	12.4975	5.28642	-1.24127	0.00035
AT1G69230	SP1L2	10.8222	3.99803	-1.43663	0.0001
AT1G70720	-	4.71535	2.34362	-1.00862	0.0153
AT1G71030	ATMYBL2	2.49554	0.482586	-2.37049	0.0059
AT1G72416	-	6.46116	2.79637	-1.20824	0.0009
AT1G73805	SARD1	1.79487	0.794965	-1.17491	0.0091
AT1G75430	BLH11	1.91893	0.851776	-1.17176	0.0403
AT1G75910	EXL4	1.81078	0.122783	-3.88243	0.04435
AT1G76630	SKI3	1.18001	0.575065	-1.037	0.005
AT1G77120	ADH1	26.4206	9.48436	-1.47804	5e-05
AT1G77330	-	1.74327	0.49363	-1.82029	0.0156
AT1G79180	ATMYB63	1.42671	0.50506	-1.49817	0.0383
AT2G04450	NUDT6	3.24604	1.36563	-1.24912	0.0037
AT2G04560	LPXB	2.03313	0.68262	-1.57455	0.0049
AT2G05070	LHCB2.2	95.9924	40.8174	-1.23374	5e-05
AT2G16060	AHB1	3.14749	0.232065	-3.7616	0.0221
AT2G17040	anac036	1.6453	0.385503	-2.09354	0.0221
AT2G20722	-	7169.65	3109.25	-1.20534	0.00805
AT2G21650	RL2	3.54179	0.864	-2.03537	0.0183
AT2G21830	-	1.14264	0.525799	-1.11979	0.02215
AT2G23180	CYP96A1	9.53476	4.12775	-1.20784	5e-05
AT2G24140	-	2.40634	1.19869	-1.00538	0.0255
AT2G24600	-	5.03943	2.23298	-1.17429	5e-05
AT2G24850	TAT3	2.2686	0.469305	-2.2732	0.00045
AT2G30400	OFP2	1.41758	0.396993	-1.83624	0.0311
AT2G34430	LHB1B1	14.2988	1.43381	-3.31797	5e-05
AT2G34500	CYP710A1	1.14123	0.41601	-1.4559	0.01385
AT2G36970	UGT86A1	1.28485	0.613608	-1.0662	0.03975
AT2G38640	-	2.34668	0.521627	-2.16953	0.01945
AT2G38750	ANN4	6.76078	3.20279	-1.07786	0.00015
AT2G40250	-	1.31834	0.413745	-1.67191	0.04965
AT2G45180	-	568.929	278.819	-1.02892	5e-05
AT2G45490	AUR3	4.19786	1.72057	-1.28677	0.005
AT2G46650	CYTB5-C	11.3814	4.42293	-1.3636	0.0001
AT2G47040	PME5	1.09279	0.459644	-1.24943	0.01225
AT2G47520	ERF071	4.07343	1.28305	-1.66666	0.00995
AT3G02910	-	8.76732	3.61122	-1.27965	0.0068
AT3G04210	-	2.88582	1.08223	-1.41497	0.0004
AT3G06020	FAF4	9.60666	4.78976	-1.00408	0.00095
AT3G07850	-	2.35616	0.207771	-3.50337	0.0021
AT3G09540	-	4.25854	1.86126	-1.19408	0.0005
AT3G13438	SADHU7-1	18.8686	8.11532	-1.21727	0.0077
AT3G13790	CWINV1	1.34225	0.490737	-1.45163	0.0065
AT3G16300	-	3.38071	1.54069	-1.13374	0.0437
AT3G18020	-	1.23247	0.588545	-1.06633	0.02175
AT3G20395	-	14.7512	6.17807	-1.25561	5e-05
AT3G24420	-	53.1662	24.5189	-1.11661	5e-05
AT3G26210	CYP71B23	1.33793	0.614733	-1.12197	0.0222
AT3G28750	-	1.43433	0.345667	-2.05292	0.0224
AT3G28857	PRE5	3.07312	1.3529	-1.18365	0.03495
AT3G28980	-	1.79487	0.481005	-1.89975	0.00285
AT3G29590	5MAT	1.53388	0.586312	-1.38744	0.0182
AT3G44420	-	7.4259	3.24402	-1.19479	0.01185
AT3G46110	-	2.76501	1.18939	-1.21707	0.0047
AT3G48230	-	1.01003	0.191434	-2.39949	0.01275
AT3G48540	-	6.75567	3.16354	-1.09456	0.0083
AT3G49540	-	2.80417	1.33231	-1.07365	0.04445
AT3G50470	HR3	2.72911	1.1375	-1.26257	0.02725
AT3G50480	HR4	3.81226	1.68992	-1.17369	0.0066
AT3G51860	CAX3	5.94288	2.11009	-1.49385	5e-05
AT3G53365	-	20.8497	8.19009	-1.34808	0.01215
AT3G54040	-	3.26325	1.42129	-1.19911	0.0116
AT3G57690	AGP23	8.64648	3.67248	-1.23536	0.04445
AT3G58070	GIS	2.43886	0.523702	-2.21939	0.0055
AT3G61650	TUBG1	0.975861	0.222389	-2.13359	0.02395
AT3G62150	ABCB21	1.31115	0.593817	-1.14274	0.0009
AT4G08220	-	2.10621	1.01665	-1.05083	0.0455
AT4G11350	-	1.06871	0.353539	-1.59593	0.0127
AT4G13495	-	6.95581	3.03216	-1.19787	0.02515
AT4G13770	CYP83A1	0.96444	0.208713	-2.20817	0.01605
AT4G14130	XTH15	25.1799	9.69485	-1.37698	5e-05
AT4G14400	ACD6	2.62448	0.994471	-1.40003	0.0001
AT4G18197	PUP7	2.38538	1.17679	-1.01936	0.0135
AT4G18465	-	1.03304	0.511041	-1.01538	0.037
AT4G22880	LDOX	10.2242	2.25799	-2.17888	5e-05
AT4G23220	CRK14	1.07031	0.396958	-1.43097	0.0092
AT4G24260	KOR3	3.34222	1.50362	-1.15237	0.00035
AT4G25010	SWEET14	1.84104	0.801174	-1.20033	0.0208
AT4G27250	-	2.76061	1.04208	-1.40552	0.00445
AT4G30270	XTH24	2.4396	1.05671	-1.20707	0.0113
AT4G31000	CBP60F	1.97976	0.864034	-1.19616	0.0021
AT4G31500	CYP83B1	15.9532	5.89851	-1.43543	5e-05
AT4G31805	POLAR	4.56027	1.65873	-1.45904	5e-05
AT4G32480	-	33.1131	13.3211	-1.31369	5e-05
AT4G32690	GLB3	12.875	6.0813	-1.08212	0.0001
AT4G32950	-	2.3609	1.08704	-1.11893	0.0341
AT4G33050	EDA39	2.93199	1.09438	-1.42177	0.00025
AT4G33560	-	131.521	32.4812	-2.01761	5e-05
AT4G37100	-	1.30314	0.647589	-1.00884	0.0112
AT4G39366	-	711.437	346.262	-1.03887	0.01435
AT5G02200	FHL	4.46373	1.5379	-1.53729	0.0077
AT5G02580	-	1.80569	0.588467	-1.61752	0.04075
AT5G07530	GRP17	12.5866	5.39104	-1.22325	5e-05
AT5G07560	GRP20	4.06967	0.243836	-4.06093	0.0439
AT5G10278	-	2.71954	0.877271	-1.63227	0.0113
AT5G10760	-	4.40395	1.82211	-1.27319	0.0001
AT5G11242	-	5.0369	1.49488	-1.7525	0.04005
AT5G12300	-	2.03411	1.01288	-1.00594	0.01955
AT5G13920	-	1.61296	0.802572	-1.00701	0.04775
AT5G14330	-	3.26897	0.932352	-1.80989	0.0365
AT5G19240	-	24.9979	9.65132	-1.37301	5e-05
AT5G22794	-	1.19924	0.25679	-2.22345	0.03395
AT5G26660	MYB86	1.79806	0.856056	-1.07066	0.02855
AT5G26690	-	5.71297	1.83016	-1.64227	0.00605
AT5G28390	-	2.52733	0.473397	-2.41649	0.0446
AT5G37590	-	1.5835	0.728436	-1.12025	0.0128
AT5G39890	PCO2	10.4212	4.83892	-1.10676	5e-05
AT5G42800	DFRA	3.35086	1.0116	-1.7279	0.0003
AT5G46240	KAT1	1.02923	0.440422	-1.2246	0.0138
AT5G47220	ERF2	18.9091	5.06198	-1.90131	5e-05
AT5G47360	-	2.16857	1.00969	-1.10283	0.0184
AT5G47510	SFH11	1.22627	0.460711	-1.41235	0.04935
AT5G48450	sks3	1.36019	0.613083	-1.14966	0.014
AT5G54060	A3G2XYLT	3.27713	1.02344	-1.67901	0.00045
AT5G60300	LECRK19	4.59915	2.14552	-1.10004	0.0001
AT5G60440	AGL62	1.75682	0.842217	-1.0607	0.0427
AT5G65210	TGA1	0.951067	0.387711	-1.29456	0.0229
AT5G66562	-	2292.95	1007.25	-1.18678	0.03785
ATMG00110	CCB206	7.98624	3.89481	-1.03596	0.0074
ATMG00513	NAD5A	1.60129	0.568223	-1.49471	0.0109

## Sheet: 05=MD_E_Day0-6
INC=544, DEC=178, TOTAL=722
Gene_ID	gene	011	621	log2(fold_change)	p_value
AT1G01180	-	0.525689	1.9401	1.88385	0.0105
AT1G01200	RABA3	0.310088	1.32903	2.09963	0.04935
AT1G01400	-	1.30131	4.74346	1.86597	0.00015
AT1G02050	PKSA	6.23094	106.106	4.08991	5e-05
AT1G02340	HFR1	2.53466	5.54382	1.12909	0.0004
AT1G02460	-	0.303211	0.942415	1.63604	0.0237
AT1G02470	-	0.51689	4.60849	3.15636	0.0021
AT1G02510	TPK4	1.43642	4.4294	1.62463	0.00065
AT1G02770	-	0.807303	2.25451	1.48163	0.0094
AT1G02900	RALF1	12.3891	59.8375	2.27197	5e-05
AT1G02980	CUL2	0.300199	1.79409	2.57926	0.00035
AT1G03170	FAF2	15.2101	38.8918	1.35443	5e-05
AT1G03390	-	1.7266	17.7115	3.35868	5e-05
AT1G03710	-	23.7569	51.9594	1.12904	5e-05
AT1G04090	-	0.38321	0.907714	1.2441	0.03905
AT1G04880	HMGB15	4.75553	16.1335	1.76238	5e-05
AT1G05020	AP180	0.728137	2.33425	1.68068	0.0001
AT1G05300	ZIP5	0.417483	1.11807	1.42122	0.0385
AT1G05340	-	0.74982	2.27019	1.5982	0.04255
AT1G05690	BT3	1.94956	9.11709	2.22542	5e-05
AT1G05920	-	0.710186	8.31275	3.54906	5e-05
AT1G05930	-	0.269061	6.22976	4.53317	0.006
AT1G07430	AIP1	3.43703	8.72823	1.34453	5e-05
AT1G07450	-	1.68228	3.88999	1.20935	0.0081
AT1G07795	-	6.9743	29.5959	2.08528	5e-05
AT1G08050	-	3.48862	7.83688	1.16762	5e-05
AT1G08160	-	1.37085	2.8039	1.03237	0.04635
AT1G09040	-	2.51304	5.33723	1.08666	5e-05
AT1G09880	-	0.653117	5.15205	2.97973	5e-05
AT1G11110	-	0.241615	1.97154	3.02854	0.0112
AT1G11190	ENDO1	0.89307	3.09668	1.79388	0.00125
AT1G12600	UTR4	0.541649	2.60638	2.26662	0.00305
AT1G13950	ELF5A-1	1.55943	3.43736	1.14028	0.0357
AT1G15190	FLA19	5.3133	11.6574	1.13356	5e-05
AT1G15320	-	2.88175	17.0657	2.56608	5e-05
AT1G15385	-	1.56422	4.67051	1.57814	0.0254
AT1G17950	ATMYB52	0.24946	3.05389	3.61377	0.00615
AT1G18265	-	0.444581	2.58952	2.54216	0.00555
AT1G18960	-	4.34247	20.144	2.21376	5e-05
AT1G19190	CXE1	0.368097	10.2723	4.80253	0.00025
AT1G19230	RBOHE	2.91262	6.52174	1.16294	0.00315
AT1G20070	-	4.2813	10.2963	1.26601	0.0002
AT1G20925	-	0.280655	0.932288	1.73198	0.0344
AT1G21000	-	1.33782	3.55293	1.40913	0.00145
AT1G21620	APUM20	0.308231	1.57232	2.35081	0.0291
AT1G22015	B3GALT5	22.0746	45.4455	1.04175	5e-05
AT1G22090	EMB2204	0.142834	2.03506	3.83266	0.0341
AT1G22590	AGL87	16.5319	33.95	1.03815	5e-05
AT1G22710	SUC2	4.48468	10.0121	1.15867	5e-05
AT1G23150	-	0.77167	2.432	1.65608	0.0162
AT1G23550	SRO2	3.23819	7.27553	1.16787	0.00015
AT1G23760	JP630	0.297558	7.59847	4.67447	5e-05
AT1G23800	ALDH2B7	2.19706	6.45783	1.55547	5e-05
AT1G23810	-	0.313434	1.82919	2.54498	0.04405
AT1G24250	-	0.912005	2.3166	1.3449	0.04555
AT1G24600	-	86.957	247.444	1.50873	5e-05
AT1G26450	-	7.1502	20.368	1.51025	5e-05
AT1G26600	CLE9	2.34788	6.04481	1.36434	0.0025
AT1G26770	EXPA10	14.4201	28.9861	1.00728	5e-05
AT1G26820	RNS3	2.0527	4.59649	1.16301	0.0035
AT1G27270	-	0.753339	2.85445	1.92184	0.02335
AT1G27620	-	0.294833	1.74784	2.56761	0.00665
AT1G27710	-	2661.05	5541.02	1.05815	5e-05
AT1G27730	ZAT10	0.44673	3.01574	2.75504	0.00415
AT1G28375	-	69.8788	187.355	1.42284	5e-05
AT1G28380	NSL1	9.58253	20.6633	1.10859	5e-05
AT1G30080	-	1.91725	4.06139	1.08294	0.00135
AT1G30660	T5I8.11	0.26032	2.25657	3.11577	0.0165
AT1G30760	-	3.10498	6.90529	1.15312	5e-05
AT1G30780	-	0.0669045	11.5442	7.43085	0.00985
AT1G32920	-	52.2074	107.032	1.03572	5e-05
AT1G33475	-	3.26669	7.47518	1.19428	0.00095
AT1G33800	GXM3	1.93629	3.88739	1.0055	0.0088
AT1G34180	NAC016	0.211271	0.87795	2.05505	0.0149
AT1G35210	-	0.421209	3.73983	3.15036	0.01555
AT1G35430	-	4.36171	11.0441	1.34031	0.0013
AT1G43980	PCMP-E58	0.397921	0.971413	1.2876	0.03145
AT1G44608	-	0.522289	4.15911	2.99336	0.0181
AT1G44800	-	3.41264	13.4955	1.98352	5e-05
AT1G47395	-	2.44085	10.1383	2.05437	0.01885
AT1G47400	-	0.918907	3.93639	2.09888	0.04715
AT1G47560	SEC3B	0.381109	0.852529	1.16155	0.0251
AT1G47610	-	2.42256	5.84637	1.27101	0.0008
AT1G47980	-	0.349333	3.13526	3.16591	0.00265
AT1G49000	-	1.61965	4.0723	1.33016	0.01625
AT1G49360	-	2.47647	5.22233	1.07641	0.0477
AT1G51340	MATE	0.17326	1.07859	2.63813	0.0098
AT1G52690	-	4.82633	11.8407	1.29476	5e-05
AT1G52855	-	8.71998	19.5575	1.16533	0.0005
AT1G52880	NAC018	0.551921	1.70821	1.62995	0.00985
AT1G52910	-	1.79667	3.81446	1.08615	0.04675
AT1G53560	-	2.06372	5.70287	1.46644	0.0049
AT1G54230	-	3.74569	15.3882	2.03852	5e-05
AT1G54240	-	5.04857	13.442	1.4128	5e-05
AT1G54575	-	1.89671	7.77996	2.03627	0.0012
AT1G56080	-	0.89752	2.48286	1.46799	0.00505
AT1G58370	RXF12	0.459346	0.979221	1.09205	0.0176
AT1G60030	NAT7	0.502434	1.11455	1.14946	0.03305
AT1G60240	-	4.36971	23.8696	2.44957	5e-05
AT1G60340	-	0.444236	2.75465	2.63247	0.0042
AT1G61065	-	20.2165	43.3989	1.10213	5e-05
AT1G61070	PDF2.4	239.928	594.724	1.30962	5e-05
AT1G61110	NAC025	0.784601	1.73367	1.1438	0.031
AT1G61255	-	1.8234	4.86053	1.41448	0.03565
AT1G61590	-	5.52756	13.935	1.334	5e-05
AT1G61810	BGLU45	0.54525	2.72802	2.32286	0.0001
AT1G62130	-	0.54162	1.24151	1.19674	0.0052
AT1G62370	-	3.05898	7.5964	1.31226	0.00415
AT1G62540	FMOGS-OX2	8.70153	17.5589	1.01286	5e-05
AT1G62570	FMOGS-OX4	30.9425	95.3196	1.62318	5e-05
AT1G62940	4CLL1	12.1809	36.7967	1.59496	5e-05
AT1G62990	KNAT7	1.11004	2.25917	1.02519	0.02355
AT1G64030	ATSRP3	0.238335	0.960645	2.01101	0.0448
AT1G64210	-	0.36717	1.02091	1.47534	0.02945
AT1G64700	-	4.49531	9.45525	1.0727	0.00185
AT1G65130	-	0.574889	1.23218	1.09986	0.0062
AT1G65140	-	1.34026	3.32739	1.31188	0.01095
AT1G65200	-	0.502409	1.76982	1.81667	5e-05
AT1G65560	-	38.4636	78.9991	1.03834	5e-05
AT1G66060	-	0.480851	5.63808	3.55154	5e-05
AT1G66110	-	0.775262	5.49206	2.82459	0.0003
AT1G66400	CML23	17.0639	36.1569	1.08333	5e-05
AT1G66725	MIR163	4.54335	9.09604	1.00148	0.008
AT1G66850	-	41.7543	320.258	2.93924	5e-05
AT1G67481	MIR839A	35.4398	73.6223	1.05477	0.00225
AT1G67810	SUFE2	1.16668	2.48248	1.08937	0.04605
AT1G67865	-	44.9302	94.3748	1.07072	5e-05
AT1G67920	-	70.1273	194.796	1.47391	5e-05
AT1G68200	-	6.07468	12.275	1.01485	0.00015
AT1G68540	TKPR2	36.0233	90.641	1.33123	5e-05
AT1G68840	RAV2	0.253216	3.10068	3.61414	0.00085
AT1G69325	-	2.18149	6.51624	1.57873	0.04965
AT1G69500	CYP704B1	39.2317	116.193	1.56643	5e-05
AT1G70440	SRO3	0.400318	2.33407	2.54363	0.01915
AT1G70581	-	0.656313	2.81291	2.09961	0.0176
AT1G70630	-	0.766627	1.55346	1.01889	0.0163
AT1G71015	-	0.434268	1.77725	2.03299	0.04225
AT1G72240	-	4.60328	10.386	1.1739	0.00305
AT1G72530	MORF7	4.38043	9.1504	1.06276	0.0093
AT1G72800	-	0.588954	3.78765	2.68508	0.00055
AT1G72900	-	0.397172	1.14706	1.53011	0.03095
AT1G72920	-	1.9266	6.23925	1.69531	0.0003
AT1G73050	-	0.270212	2.32237	3.10343	0.00165
AT1G73500	MKK9	3.01587	7.46002	1.3066	5e-05
AT1G73630	CML26	1.11856	3.40556	1.60625	0.01915
AT1G73700	-	0.451033	1.86081	2.04462	0.002
AT1G74010	-	0.189234	1.77012	3.22561	0.01305
AT1G74150	-	0.235891	0.988223	2.06672	0.01625
AT1G74300	-	1.80218	4.15862	1.20636	0.0174
AT1G74670	GASA6	16.3583	57.4339	1.81188	5e-05
AT1G74870	-	8.21451	33.0296	2.00752	5e-05
AT1G75030	ATLP-3	38.2133	136.097	1.83249	5e-05
AT1G76410	ATL8	3.37413	8.15985	1.27403	0.00115
AT1G76960	-	2.81476	8.03309	1.51294	0.02895
AT1G77240	AEE4	1.63941	4.70284	1.52035	0.0052
AT1G77885	-	0.631906	1.61463	1.35342	0.0484
AT1G78090	TPPB	0.408098	1.09306	1.42138	0.0395
AT1G78120	TPR12	0.767459	2.33355	1.60436	0.00135
AT1G78440	GA2OX1	1.37967	3.385	1.29483	0.00355
AT1G78640	-	0.514161	2.75335	2.42089	0.00025
AT1G78720	-	0.137909	1.68238	3.60871	0.03755
AT1G78960	LUP2	12.097	24.967	1.04537	5e-05
AT1G79450	ALIS5	2.10248	5.76202	1.45448	5e-05
AT1G79640	-	0.445033	0.927367	1.05923	0.03575
AT1G79800	ENODL7	3.01257	7.03091	1.22271	0.01145
AT1G79900	BAC2	4.74769	10.0462	1.08135	5e-05
AT1G80160	-	15.0422	34.2813	1.18841	5e-05
AT1G80310	MOT2	3.78495	7.95843	1.07221	5e-05
AT1G80440	-	0.702969	4.30221	2.61354	0.0002
AT1G80730	ZFP1	1.10945	3.09413	1.47969	0.0089
AT1G80970	-	1.1121	7.05248	2.66484	5e-05
AT1G80990	-	1.66076	5.12009	1.62432	0.01085
AT2G02061	-	0.460979	1.54006	1.74022	0.01795
AT2G02120	PDF2.1	2.36188	16.0499	2.76455	5e-05
AT2G05540	-	1.20202	15.58	3.69617	5e-05
AT2G06255	EFL3	6.83818	16.9958	1.31349	5e-05
AT2G07042	-	0.985395	2.33241	1.24305	0.03885
AT2G15580	-	5.18787	11.4271	1.13925	0.0006
AT2G16790	-	1.05511	3.58986	1.76654	0.0078
AT2G18050	HIS1-3	4.33004	15.3331	1.8242	5e-05
AT2G18115	-	0.363799	8.25169	4.50348	0.0025
AT2G18260	SYP112	9.37299	54.8722	2.54949	5e-05
AT2G18700	TPS11	5.54375	12.5469	1.1784	5e-05
AT2G20560	-	0.806242	1.64556	1.02929	0.047
AT2G20825	ULT2	0.322178	9.17322	4.8315	0.00605
AT2G21187	-	7.64735	15.3325	1.00356	0.00725
AT2G21430	-	26.6885	92.2995	1.79011	5e-05
AT2G22470	AGP2	5.80866	15.7906	1.44279	5e-05
AT2G22850	AtbZIP6	4.4904	11.7874	1.39233	0.0057
AT2G23510	SDT	0.674117	8.60269	3.67372	5e-05
AT2G23840	-	1.75705	3.51914	1.00207	0.01725
AT2G24540	AFR	1.31161	2.7633	1.07506	0.01895
AT2G25680	MOT1	0.780937	2.22357	1.5096	0.00435
AT2G27310	-	0.59601	2.33161	1.96792	0.0082
AT2G27500	-	1.56121	3.60052	1.20554	0.00175
AT2G27630	-	0.440328	1.85397	2.07397	5e-05
AT2G27650	-	0.352031	1.84781	2.39204	5e-05
AT2G27830	-	3.11535	11.4217	1.87431	5e-05
AT2G28200	ZAT5	1.00482	3.51156	1.80518	0.0015
AT2G29440	GSTU6	1.98093	5.04873	1.34974	0.0046
AT2G29610	-	0.523288	1.70913	1.70758	0.018
AT2G29740	UGT71C2	0.181109	1.50797	3.05768	0.01135
AT2G29770	-	0.434144	4.65129	3.42138	0.03125
AT2G29780	-	1.31729	8.33001	2.66075	5e-05
AT2G29800	-	0.711968	2.91095	2.0316	0.00025
AT2G30140	UGT87A2	0.772845	2.1387	1.46848	0.00495
AT2G30540	GRXS9	1.81262	5.78245	1.6736	0.00425
AT2G32050	-	1.11302	5.32584	2.25853	0.00105
AT2G32430	B3GALT3	1.59337	3.19147	1.00214	0.00275
AT2G32530	CSLB3	1.88208	4.08427	1.11775	5e-05
AT2G33000	-	2.81639	6.65595	1.2408	5e-05
AT2G33010	-	0.365138	1.15775	1.66481	0.0086
AT2G33380	PXG3	73.3506	165.405	1.17312	5e-05
AT2G34220	MEE20	1.90531	6.89471	1.85546	5e-05
AT2G34230	-	0.993061	2.13202	1.10227	0.00165
AT2G34830	WRKY35	0.863516	1.80711	1.06539	0.03245
AT2G35080	-	0.585505	4.26496	2.86478	0.0086
AT2G35550	BPC7	4.22743	18.0326	2.09276	5e-05
AT2G35950	EDA12	1.08036	2.36093	1.12784	0.0356
AT2G37090	IRX9	0.319015	1.10133	1.78755	0.03175
AT2G37770	AKR4C9	1.07778	3.41732	1.6648	0.0007
AT2G37880	-	6.34726	22.1067	1.80028	5e-05
AT2G38060	ANTR3	1.42509	3.00518	1.0764	0.0038
AT2G38080	IRX12	1.21649	2.75552	1.1796	0.00175
AT2G38690	-	3.23207	12.9545	2.00292	5e-05
AT2G39435	-	2.43971	6.0126	1.30128	0.00015
AT2G39690	-	0.44791	1.09336	1.28749	0.0332
AT2G39855	-	1.56077	3.68481	1.23933	0.01415
AT2G40180	PP2C5	0.645116	2.76333	2.09878	0.00225
AT2G40610	EXPA8	1.87462	10.052	2.42281	5e-05
AT2G40900	-	0.542336	1.21564	1.16446	0.03325
AT2G41130	BHLH106	1.25796	3.03904	1.27253	0.0082
AT2G41300	SSL1	2.53165	6.16655	1.28439	0.00035
AT2G41360	-	0.954073	2.09864	1.13728	0.01845
AT2G41415	ESFL4	0.756685	10.0159	3.72645	0.00265
AT2G41480	PER25	0.776649	2.34331	1.59321	0.0055
AT2G41780	-	1.83218	5.04064	1.46005	0.005
AT2G42510	-	2.07211	4.71926	1.18746	0.0004
AT2G42540	COR15A	80.9268	168.202	1.0555	5e-05
AT2G42940	AHL16	3.04622	64.5416	4.40514	5e-05
AT2G43470	-	1.98647	4.07757	1.0375	0.0374
AT2G43700	LECRK54	0.615463	1.49436	1.27978	0.00185
AT2G44010	-	0.871709	4.58459	2.39488	0.00255
AT2G44195	-	0.585068	2.42257	2.04986	0.02045
AT2G44260	-	2.54651	5.3916	1.08219	0.01425
AT2G44590	DRP1D	7.67567	15.4977	1.01369	5e-05
AT2G44700	-	0.81975	3.31827	2.01717	0.00255
AT2G45135	-	3.91569	7.83914	1.00143	0.00525
AT2G45750	-	0.275129	1.46477	2.41249	0.0021
AT2G46480	GAUT2	0.367809	2.11213	2.52167	0.00175
AT2G46610	RS31A	41.1493	82.3607	1.00109	5e-05
AT2G47050	-	0.885053	2.11347	1.25578	0.0361
AT2G47360	-	0.460353	5.2866	3.52153	0.00115
AT2G47560	ATL64	1.43632	2.92073	1.02395	0.03845
AT2G48130	-	0.26021	3.28756	3.65927	0.04095
AT3G01500	BCA1	51.3646	135.772	1.40234	5e-05
AT3G02030	-	2.72049	6.77231	1.31578	0.0016
AT3G02480	-	7.99504	22.6839	1.50449	0.0004
AT3G02800	-	2.17791	4.86746	1.16023	0.0051
AT3G03170	-	6.06271	15.9543	1.39591	5e-05
AT3G03480	CHAT	0.793692	1.70204	1.10062	0.02975
AT3G03650	EDA5	4.48678	9.12222	1.0237	0.002
AT3G04620	-	90.8371	182.57	1.0071	5e-05
AT3G05327	-	0.906587	2.38161	1.39342	0.02195
AT3G06100	NIP7-1	4.53027	20.69	2.19126	5e-05
AT3G06560	PAPS3	1.22831	6.25322	2.34792	5e-05
AT3G06962	-	15.5462	48.5208	1.64204	0.02155
AT3G07250	-	0.639903	2.90429	2.18226	5e-05
AT3G07450	-	489.513	1141.94	1.22207	5e-05
AT3G09680	RPS23A	2.035	5.42234	1.41388	0.00745
AT3G09870	-	5.11532	13.1962	1.36722	0.00145
AT3G09910	RABC2B	2.05036	5.09116	1.31212	0.0049
AT3G10340	PAL4	1.02904	2.47509	1.26618	0.0003
AT3G10525	SMR1	24.5327	79.7389	1.70058	5e-05
AT3G10575	-	0.732182	5.33271	2.86459	0.01825
AT3G10580	-	1.1252	8.14389	2.85554	5e-05
AT3G12430	-	3.23998	6.7723	1.06366	0.0101
AT3G12540	-	0.377861	4.15397	3.45856	0.00035
AT3G12580	MED37C	11.5436	25.142	1.12301	5e-05
AT3G12850	-	0.485238	1.86881	1.94535	0.0108
AT3G13130	-	0.257635	2.57863	3.3232	0.0194
AT3G13210	-	1.79667	5.08942	1.50218	5e-05
AT3G13220	ABCG26	4.20565	11.2882	1.42442	5e-05
AT3G14560	-	1.07553	2.74226	1.35032	0.0105
AT3G15115	-	1.35311	3.06835	1.18119	0.00415
AT3G15400	ATA20	6.98676	68.9133	3.30209	5e-05
AT3G15720	-	0.800603	1.89036	1.2395	0.01385
AT3G15760	-	1.6523	6.63472	2.00556	0.00065
AT3G16120	-	1.74502	5.19094	1.57275	0.0069
AT3G16380	PAB6	0.405222	1.93517	2.25568	0.0033
AT3G17675	-	144.119	302.605	1.07018	5e-05
AT3G18170	-	1.53059	3.18623	1.05776	0.0107
AT3G18560	-	6.6596	16.7286	1.32881	5e-05
AT3G18610	NUCL2	0.434727	2.25098	2.37237	0.0002
AT3G18660	GUX1	1.28628	2.59292	1.01138	0.002
AT3G19270	CYP707A4	0.399459	1.61485	2.01528	0.0061
AT3G19580	AZF2	2.11667	5.36448	1.34164	0.00095
AT3G19620	BXL5	0.375665	0.894715	1.25198	0.0212
AT3G20370	-	0.612142	1.49519	1.28839	0.0333
AT3G20975	-	1.57296	3.71109	1.23836	5e-05
AT3G20990	-	0.534511	5.83201	3.4477	0.00025
AT3G21000	-	1.86105	6.75936	1.86077	5e-05
AT3G21720	ICL	0.315217	1.07848	1.77458	0.00665
AT3G22060	CRRSP38	1.81367	3.65172	1.00967	0.0179
AT3G22370	AOX1A	2.8556	6.63963	1.21731	5e-05
AT3G22415	-	1.44165	6.2796	2.12295	0.03975
AT3G23610	DSPTP1	2.14157	4.34061	1.01923	0.01015
AT3G23770	-	0.0524181	24.8493	8.88892	0.00985
AT3G23880	-	3.20973	10.2568	1.67606	5e-05
AT3G25620	ABCG21	2.56294	6.05779	1.24099	5e-05
AT3G26742	-	1.38214	3.97585	1.52436	0.00745
AT3G27200	-	14.6155	34.7795	1.25074	5e-05
AT3G27250	-	0.595392	2.07397	1.80048	0.00585
AT3G27710	ARI3	0.0987667	0.947733	3.26238	0.02155
AT3G28007	SWEET4	2.956	6.95905	1.23525	0.00035
AT3G28540	-	0.967653	2.41265	1.31806	0.0032
AT3G30580	-	0.455317	3.24386	2.83276	0.00995
AT3G33235	-	0.205602	1.57681	2.93908	0.0005
AT3G42960	TA1	37.4759	136.766	1.86767	5e-05
AT3G43430	-	3.51298	9.67075	1.46093	0.0003
AT3G44760	-	0.128439	2.79605	4.44423	0.045
AT3G44798	-	2.35186	4.80324	1.03021	0.03265
AT3G47360	HSD3	2.91386	5.83589	1.00202	0.0054
AT3G47965	-	3.84023	8.36931	1.12392	0.01905
AT3G48180	-	5.25157	18.6042	1.8248	0.0003
AT3G48240	-	2.44304	6.16935	1.33644	0.00095
AT3G48390	-	0.471875	2.13395	2.17705	0.00015
AT3G48450	-	4.23727	8.91806	1.07359	0.01085
AT3G49832	-	1.68358	4.98996	1.56749	0.02605
AT3G50570	-	1.73316	5.58231	1.68746	0.0019
AT3G50580	-	0.608041	5.34674	3.13642	0.0018
AT3G52130	-	1506.6	3374.71	1.16347	5e-05
AT3G52740	-	1.58862	9.53366	2.58525	0.0003
AT3G55090	ABCG16	0.802771	2.23371	1.47638	0.0006
AT3G55570	-	30.2101	114.913	1.92743	5e-05
AT3G55630	FPGS3	5.68668	13.3718	1.23354	5e-05
AT3G55990	ESK1	1.24082	3.62586	1.54703	0.0001
AT3G56080	-	0.248355	1.00429	2.01571	0.0161
AT3G56230	-	0.224009	4.8339	4.43156	0.0076
AT3G56275	-	1.3461	3.3553	1.31765	0.03095
AT3G57020	SSL9	5.60773	13.9691	1.31675	5e-05
AT3G57950	-	0.429116	4.59372	3.42022	0.04955
AT3G58150	-	3.55654	7.30377	1.03817	0.0066
AT3G58280	-	1.10543	8.30418	2.90923	5e-05
AT3G59510	-	0.675352	7.10766	3.39566	5e-05
AT3G59880	-	0.611916	3.67068	2.58464	0.00805
AT3G60780	-	0.2126	4.22168	4.3116	0.0252
AT3G61220	SDR1	6.81702	18.8331	1.46606	5e-05
AT3G61390	PUB36	0.417464	1.20324	1.5272	0.02655
AT3G61680	-	1.51856	3.09298	1.02629	0.0008
AT3G62280	-	0.71925	2.41254	1.74598	0.00765
AT3G62430	-	0.267717	1.17921	2.13905	0.0315
AT3G63095	-	0.259718	45.4075	7.44984	0.0232
AT4G01023	-	1.30852	5.49817	2.07102	0.00185
AT4G01060	ETC3	4.90532	32.4432	2.72549	0.00015
AT4G01360	-	0.508452	2.75875	2.43983	0.00155
AT4G01600	-	0.448308	1.98045	2.14327	0.0365
AT4G02280	SUS3	1.1582	3.16824	1.45179	5e-05
AT4G02810	FAF1	8.79135	18.2755	1.05575	5e-05
AT4G02830	-	0.477464	2.03389	2.09077	0.0127
AT4G05310	-	0.147708	2.13311	3.85214	0.0435
AT4G08780	PER38	0.280161	1.38658	2.3072	0.04295
AT4G09960	AGL11	0.839714	2.69768	1.68375	0.00215
AT4G10650	DGP2	0.828969	1.99725	1.26863	0.0228
AT4G10950	-	4.4268	15.133	1.77336	5e-05
AT4G11211	-	81.8007	204.907	1.32479	5e-05
AT4G12430	TPPF	2.42111	4.90698	1.01917	0.00065
AT4G13000	-	0.969752	2.66639	1.4592	0.00605
AT4G13190	-	0.514221	1.86164	1.85612	0.01025
AT4G13345	MEE55	1.71096	4.24935	1.31243	0.0001
AT4G14080	A6	41.843	143.453	1.77752	5e-05
AT4G14480	BLUS1	0.693791	1.71844	1.30853	0.01785
AT4G14690	ELIP2	2.37359	5.49698	1.21157	0.0063
AT4G14815	-	0.571264	9.2483	4.01696	0.00285
AT4G15260	-	1.45419	3.63704	1.32255	0.00105
AT4G16008	-	2.3747	5.7904	1.28592	0.00805
AT4G16590	ATCSLA01	23.0216	53.3693	1.21302	5e-05
AT4G16745	-	0.226959	1.29035	2.50725	0.0047
AT4G18090	-	0.629454	5.059	3.00668	0.002
AT4G18340	-	1.84825	12.1598	2.71788	5e-05
AT4G18425	-	0.843239	3.38752	2.00621	0.00635
AT4G18980	AtS40-3	2.69649	7.00772	1.37787	0.0082
AT4G19000	IWS2	0.260439	0.922308	1.82431	0.03745
AT4G19560	CYCT1-2	3.46232	9.12244	1.39768	5e-05
AT4G20320	-	31.4856	69.7756	1.14803	5e-05
AT4G20420	-	28.1294	713.221	4.6642	5e-05
AT4G20820	-	0.553152	1.54976	1.4863	0.00795
AT4G20900	MS5	2.20537	8.22151	1.89838	5e-05
AT4G21120	CAT1	0.402186	19.8772	5.62711	5e-05
AT4G21600	ENDO5	0.854878	2.37506	1.47417	0.00925
AT4G21700	-	0.481294	1.07046	1.15324	0.0112
AT4G22600	-	0.679948	7.38039	3.4402	0.00065
AT4G22760	PCMP-E6	0.690034	1.57157	1.18746	0.01995
AT4G22960	-	1.20881	3.45251	1.51406	0.0005
AT4G23010	UTR2	16.1016	34.3755	1.09417	5e-05
AT4G24040	TRE1	1.68266	3.57678	1.08792	0.00085
AT4G24420	-	1.9391	5.73039	1.56325	0.02325
AT4G24860	-	0.532585	1.28552	1.27126	0.0021
AT4G24910	-	0.663149	2.57475	1.95703	0.0074
AT4G26260	MIOX4	1.18963	7.94541	2.73961	5e-05
AT4G26530	-	2.24482	9.89216	2.13968	5e-05
AT4G27280	-	50.8554	138.971	1.45031	5e-05
AT4G27590	-	2.8192	19.4732	2.78813	5e-05
AT4G27820	BGLU9	2.36494	5.65667	1.25815	5e-05
AT4G28130	DGK6	0.397099	2.19648	2.46763	0.0027
AT4G29550	-	0.249758	1.2361	2.3072	0.03255
AT4G30180	-	5.56473	11.289	1.02053	0.0027
AT4G31330	-	4.92746	10.6386	1.11039	0.0003
AT4G33330	GUX2	2.35286	4.91814	1.0637	0.0002
AT4G33870	PER48	4.16873	8.92717	1.09859	0.00015
AT4G34850	PKSB	43.7609	285.362	2.70508	5e-05
AT4G35420	TKPR1	73.796	289.919	1.97404	5e-05
AT4G36230	-	4.13635	30.281	2.87198	5e-05
AT4G36880	CP1	0.380164	1.77754	2.22519	0.009
AT4G37730	AtbZIP7	8.6558	25.6652	1.56808	5e-05
AT4G40020	-	1.19453	6.80859	2.51092	5e-05
AT5G01740	-	3.55787	7.33741	1.04426	0.0088
AT5G02020	SIS	2.19756	8.25049	1.90858	5e-05
AT5G02540	-	1.05653	20.281	4.26273	5e-05
AT5G02660	-	0.40773	1.84497	2.17791	0.0012
AT5G03260	LAC11	1.67504	4.27101	1.35038	0.0001
AT5G03795	-	1.59222	8.24288	2.37211	5e-05
AT5G04080	-	7.32474	21.1272	1.52825	5e-05
AT5G04200	AMC9	2.48128	6.70489	1.43413	0.00015
AT5G04220	SYT3	0.436965	1.30723	1.58092	0.00675
AT5G05110	CYS7	16.3323	33.2224	1.02443	5e-05
AT5G06570	CXE15	0.551083	1.47925	1.42452	0.03405
AT5G06730	PER54	0.923683	2.20273	1.25382	0.00895
AT5G07040	ATL69	0.467921	2.83406	2.59853	0.0474
AT5G07080	-	0.495047	1.30144	1.39447	0.0225
AT5G07230	A9	434.751	1253.64	1.52787	5e-05
AT5G07830	AtGUS2	24.7774	54.431	1.1354	5e-05
AT5G08250	-	27.3899	55.4696	1.01805	5e-05
AT5G08350	-	5.17738	17.6502	1.76939	5e-05
AT5G11990	-	1.16998	3.48555	1.5749	0.04785
AT5G12940	-	3.14498	11.6868	1.89375	5e-05
AT5G13170	SWEET15	15.268	31.3386	1.03743	5e-05
AT5G13330	ERF113	0.44723	1.16337	1.37922	0.047
AT5G13820	TRP4	0.67215	1.42062	1.07966	0.0095
AT5G13830	-	0.91633	3.24124	1.82261	0.01405
AT5G15140	-	78.2771	203.582	1.37895	5e-05
AT5G15160	PRE2	15.131	33.0488	1.12709	5e-05
AT5G15480	-	0.445679	1.30668	1.55183	0.04335
AT5G16090	-	2.6121	7.97367	1.61003	0.00585
AT5G16570	GLN1-4	0.545661	2.22865	2.03009	0.007
AT5G16920	-	0.243801	52.3222	7.74557	0.0049
AT5G17090	-	9.39831	27.7665	1.56287	5e-05
AT5G17780	-	0.63491	1.48822	1.22896	0.0284
AT5G17830	-	1.71152	8.6718	2.34105	5e-05
AT5G18090	-	0.389933	1.56471	2.0046	0.01555
AT5G18320	PUB46	0.477491	1.51107	1.66202	0.0209
AT5G18860	-	0.369791	0.952576	1.36512	0.00515
AT5G20670	-	5.26435	11.8479	1.1703	0.00025
AT5G21900	-	6.22192	13.0616	1.0699	5e-05
AT5G22300	NIT4	0.454601	1.76153	1.95416	0.0102
AT5G23370	-	2.45689	5.27806	1.10318	0.007
AT5G23660	SWEET12	2.14527	4.40094	1.03665	0.00305
AT5G23700	-	1.92898	4.88144	1.33947	5e-05
AT5G24820	-	10.3933	27.2226	1.38915	5e-05
AT5G24920	GDU5	10.657	22.6445	1.08736	0.00015
AT5G25130	CYP71B12	0.271828	0.860844	1.66306	0.04115
AT5G25250	FLOT1	0.372851	2.59489	2.799	0.00085
AT5G25400	-	0.60183	2.24456	1.899	0.0096
AT5G25820	-	0.911628	1.9905	1.12661	0.0059
AT5G26730	-	29.4273	85.766	1.54325	5e-05
AT5G27690	-	1.9033	4.06283	1.09398	0.0047
AT5G27940	WPP3	1.10938	4.86889	2.13383	0.00605
AT5G35600	HDA7	0.174414	0.894187	2.35806	0.0352
AT5G37400	-	2.48166	5.47597	1.14181	5e-05
AT5G37420	-	0.535828	1.21722	1.18375	0.03405
AT5G37430	-	0.17368	1.06184	2.61206	0.02275
AT5G37470	-	0.643679	1.35521	1.0741	0.02235
AT5G37550	-	0.539259	3.74066	2.79424	0.0048
AT5G37750	-	0.401519	1.48171	1.88372	0.0262
AT5G38490	-	0.26978	2.35916	3.12842	0.00195
AT5G38820	-	0.521085	1.75001	1.74778	0.00605
AT5G40210	-	0.354229	1.6732	2.23986	0.0119
AT5G40940	FLA20	2.74341	5.9221	1.11014	0.00065
AT5G41090	anac095	0.859239	12.7604	3.89247	0.00035
AT5G41800	-	3.37824	8.27338	1.29221	5e-05
AT5G42120	LECRKS6	0.437478	2.25648	2.36679	5e-05
AT5G42680	-	0.533678	2.07138	1.95655	0.0161
AT5G43150	-	12.9906	27.1194	1.06185	5e-05
AT5G43420	ATL16	0.572348	5.41286	3.24143	5e-05
AT5G43620	PCFS5	2.39185	5.81694	1.28214	0.00015
AT5G43860	CLH2	0.865827	2.6896	1.63524	0.0053
AT5G44005	-	0.967267	2.91121	1.58963	0.04445
AT5G44330	-	0.716691	4.6597	2.70081	0.0002
AT5G44530	-	15.0687	46.7646	1.63386	5e-05
AT5G44540	-	445.425	1317.97	1.56506	5e-05
AT5G44550	-	3.04492	14.2062	2.22205	5e-05
AT5G46050	NPF5.2	5.38601	13.1111	1.2835	5e-05
AT5G46380	-	0.35223	1.57816	2.16365	0.00435
AT5G47900	-	0.627134	1.48604	1.24463	0.01005
AT5G48950	DHNAT2	1.11473	2.7524	1.30399	0.048
AT5G49320	-	1.92707	5.92512	1.62044	0.0007
AT5G49340	TBL4	0.519399	1.99455	1.94115	0.00775
AT5G49448	CPuORF4	2.62765	5.99985	1.19116	0.00275
AT5G49500	SRP-54B	0.783493	2.08486	1.41196	0.0078
AT5G49730	FRO6	1.11533	2.64322	1.24483	0.0006
AT5G50800	SWEET13	0.632554	2.34164	1.88826	0.00465
AT5G50820	anac097	13.0147	26.042	1.0007	5e-05
AT5G51190	ERF105	0.794066	3.14725	1.98676	0.0084
AT5G51270	PUB53	0.647679	1.51988	1.23061	0.00545
AT5G51530	-	0.471352	1.2018	1.35032	0.00255
AT5G51720	NEET	52.1792	109.893	1.07455	5e-05
AT5G52000	IMPA8	0.300898	1.23867	2.04145	0.04005
AT5G52160	-	208.318	476.19	1.19275	5e-05
AT5G52340	ATEXO70A2	0.275133	1.0714	1.9613	0.00975
AT5G53190	SWEET3	18.965	85.1378	2.16646	5e-05
AT5G53588	CPuORF50	2.70299	5.65676	1.06542	0.0035
AT5G53700	-	0.796398	2.93712	1.88284	0.00455
AT5G55590	QRT1	2.06648	7.13184	1.7871	0.045
AT5G55970	-	3.07329	6.27989	1.03095	0.0001
AT5G56110	AtMYB103	0.56706	1.68944	1.57497	0.0468
AT5G56150	UBC30	34.3157	76.5439	1.15742	5e-05
AT5G56510	APUM12	0.283883	0.904452	1.67175	0.0203
AT5G59230	-	1.24593	5.9275	2.2502	0.01055
AT5G59320	LTP3	332.397	715.418	1.10588	5e-05
AT5G59820	ZAT12	2.51134	5.54821	1.14356	0.0086
AT5G59990	-	2.25477	5.47718	1.28045	0.0016
AT5G60080	-	0.402611	3.26085	3.01779	0.0025
AT5G60090	-	0.313599	1.91874	2.61317	0.01445
AT5G60660	PIP2-4	0.931237	2.48209	1.41433	0.01185
AT5G61260	-	0.443639	2.56046	2.52894	0.0017
AT5G61320	CYP89A3	0.609532	1.33783	1.13412	0.03425
AT5G61600	ERF104	1.98696	7.74531	1.96276	5e-05
AT5G61940	-	0.596682	1.37964	1.20926	0.00345
AT5G62065	LTP14	33.4091	74.7039	1.16094	5e-05
AT5G62080	-	984.5	3005.46	1.61012	5e-05
AT5G62320	MYB99	0.400389	3.99221	3.31771	0.0015
AT5G63160	BT1	5.10423	10.8168	1.0835	5e-05
AT5G63750	ARI13	0.164967	2.12431	3.68675	0.00725
AT5G64700	-	0.627358	1.57208	1.32531	0.02835
AT5G64870	FLOT3	4.06814	11.7473	1.52989	5e-05
AT5G64905	PEP3	0.645725	3.83666	2.57086	0.03205
AT5G65090	MRH3	1.28166	7.3624	2.52216	5e-05
AT5G65140	TPPJ	0.474231	3.65896	2.94777	0.0001
AT5G65300	-	1.40506	4.10176	1.54562	0.0253
AT5G66070	ATL27	5.34145	15.7138	1.55673	5e-05
AT5G66400	RAB18	2.6903	7.25659	1.43152	0.00025
AT5G66700	ATHB-53	0.226654	2.10157	3.21291	0.0224
AT5G66870	LBD36	0.281818	1.24547	2.14386	0.0137
AT5G67090	-	0.382368	0.970214	1.34334	0.01665
AT1G01060	LHY	3.83792	1.64588	-1.22146	5e-05
AT1G03180	-	6.45161	2.65336	-1.28184	0.00035
AT1G04660	-	382.683	166.156	-1.20361	5e-05
AT1G05420	OFP12	4.05182	1.97794	-1.03457	0.03945
AT1G08920	SUGTL2	1.67835	0.767519	-1.12877	0.01245
AT1G08930	ERD6	15.7664	6.0823	-1.37417	5e-05
AT1G09440	-	1.32204	0.574712	-1.20186	0.0297
AT1G10990	-	7.45611	3.66005	-1.02656	0.00395
AT1G11420	ATDUF2	1.62558	0.489033	-1.73295	0.00365
AT1G12805	-	32.1168	6.1419	-2.38657	5e-05
AT1G13080	CYP71B2	4.32704	2.13473	-1.01933	0.00115
AT1G18140	LAC1	31.2049	13.0445	-1.25833	5e-05
AT1G21250	WAK1	27.3468	11.5666	-1.2414	5e-05
AT1G22400	UGT85A1	1.32837	0.423891	-1.64789	0.0082
AT1G24625	ZFP7	3.05907	1.19702	-1.35364	0.00975
AT1G25370	-	8.11908	3.79365	-1.09773	0.00025
AT1G28690	PCMP-E34	0.865628	0.264786	-1.70892	0.0377
AT1G29920	LHCB1.2	49.4158	23.5135	-1.07148	5e-05
AT1G33790	JAL4	8.57569	3.95889	-1.11516	5e-05
AT1G43800	S-ACP-DES6	33.7188	5.54041	-2.60549	5e-05
AT1G49230	ATL78	7.60638	3.24429	-1.22931	0.00075
AT1G52700	-	2.93997	1.27667	-1.20342	0.0293
AT1G53120	-	3.85048	1.76273	-1.12723	0.00485
AT1G54000	GLL22	3.21926	1.30353	-1.30431	0.00135
AT1G60460	-	1.33969	0.654385	-1.03369	0.0354
AT1G62670	RPF2	1.60069	0.648598	-1.30329	0.0066
AT1G65490	-	5.558	2.05067	-1.43847	0.03715
AT1G66140	ZFP4	1.97049	0.742965	-1.40719	0.01065
AT1G66390	MYB90	10.2358	3.6864	-1.47334	5e-05
AT1G66620	-	6.73505	3.00345	-1.16507	0.00075
AT1G66880	-	4.37332	1.91721	-1.18972	5e-05
AT1G66970	GDPDL1	15.2543	7.16054	-1.09107	5e-05
AT1G67100	LBD40	1.81771	0.36875	-2.30141	0.03425
AT1G67780	-	1.01869	0.163735	-2.63728	0.02495
AT1G68470	-	2.57181	1.09062	-1.23764	0.0044
AT1G68862	-	20.0137	8.10408	-1.30427	0.00055
AT1G68870	ATSOFL2	12.614	4.84249	-1.38121	0.0002
AT1G68875	-	2.17785	0.423147	-2.36367	0.02595
AT1G70720	-	4.75924	2.02496	-1.23284	0.0115
AT1G70890	MLP43	3.73156	1.78564	-1.06334	0.0249
AT1G71030	ATMYBL2	2.51889	1.20959	-1.05827	0.03495
AT1G72416	-	6.52085	2.1821	-1.57935	0.0004
AT1G73805	SARD1	1.8116	0.547527	-1.72626	0.0036
AT1G75910	EXL4	1.82773	0.379722	-2.26704	0.01055
AT1G77120	ADH1	26.6678	11.4889	-1.21486	5e-05
AT1G77380	AAP3	0.998669	0.427302	-1.22475	0.0359
AT1G78030	-	2.36287	0.881466	-1.42256	0.03755
AT1G80120	-	11.1008	5.48717	-1.01652	0.0001
AT2G01905	CYCJ18	1.6485	0.680965	-1.2755	0.00265
AT2G04450	NUDT6	3.27643	1.61738	-1.01847	0.00955
AT2G05070	LHCB2.2	96.8855	44.4763	-1.12324	5e-05
AT2G16060	AHB1	3.17684	0.744006	-2.09421	0.00455
AT2G23180	CYP96A1	9.62376	4.70415	-1.03266	5e-05
AT2G23680	-	2.19939	0.969136	-1.18233	0.04065
AT2G24600	-	5.0864	2.54116	-1.00116	0.0003
AT2G24850	TAT3	2.2896	0.527009	-2.1192	0.0005
AT2G25510	-	296.334	141.518	-1.06623	5e-05
AT2G26400	ARD1	84.9039	33.1613	-1.35633	5e-05
AT2G28560	RAD51B	1.4307	0.648299	-1.14199	0.02275
AT2G28570	-	26.4798	10.985	-1.26936	5e-05
AT2G30820	-	2.16462	1.00907	-1.10108	0.0462
AT2G30930	-	12.823	3.93564	-1.70406	5e-05
AT2G31870	PARG1	2.02361	0.986713	-1.03623	0.01115
AT2G33850	-	3.13279	0.455695	-2.78131	0.00375
AT2G34430	LHB1B1	14.4324	1.3875	-3.37875	5e-05
AT2G37260	WRKY44	1.23009	0.526379	-1.22458	0.02245
AT2G39330	JAL23	62.8583	30.716	-1.03311	5e-05
AT2G41180	SIB2	13.9169	5.01139	-1.47355	5e-05
AT2G41230	ORS1	16.6525	8.17798	-1.02592	0.00025
AT2G45180	-	574.244	218.707	-1.39266	5e-05
AT2G46440	CNGC11	3.74111	1.37526	-1.44376	5e-05
AT2G46455	-	2.42886	0.694884	-1.80543	0.01245
AT2G46650	CYTB5-C	11.4874	5.72743	-1.00409	0.0014
AT2G47040	PME5	1.103	0.402766	-1.45342	0.0096
AT2G47520	ERF071	4.11154	0.448726	-3.19577	0.01085
AT3G02910	-	8.84894	1.64582	-2.4267	0.00835
AT3G04210	-	2.91271	0.803709	-1.85762	5e-05
AT3G05152	-	5.79072	2.86384	-1.01579	0.0172
AT3G07850	-	2.37825	0.589062	-2.01341	0.0011
AT3G10180	-	2.48387	1.06065	-1.22765	5e-05
AT3G13790	CWINV1	1.3548	0.43132	-1.65125	0.00695
AT3G14040	-	1.56419	0.200646	-2.9627	0.00965
AT3G14470	RPPL1	1.28722	0.546268	-1.23658	0.00245
AT3G16420	PBP1	0.857098	0.209814	-2.03035	0.0334
AT3G18000	NMT1	707.762	277.413	-1.35123	5e-05
AT3G20395	-	14.889	6.04457	-1.30053	5e-05
AT3G22231	PCC1	4.58677	0.87012	-2.39819	0.02595
AT3G23120	AtRLP38	2.16453	0.865042	-1.32321	0.00125
AT3G25760	AOC1	3.28193	0.683736	-2.26303	0.00385
AT3G26200	CYP71B22	15.54	6.52601	-1.25171	5e-05
AT3G26210	CYP71B23	1.35032	0.15867	-3.0892	0.01335
AT3G27690	LHCB2.4	46.2404	18.8013	-1.29832	5e-05
AT3G28750	-	1.44777	0.571396	-1.34127	0.02725
AT3G28830	-	1.12455	0.177597	-2.66267	0.0073
AT3G28980	-	1.81169	0.414888	-2.12655	0.0019
AT3G43800	GSTU27	30.8874	11.8661	-1.38018	5e-05
AT3G46110	-	2.79079	1.34868	-1.04913	0.0139
AT3G48230	-	1.0195	0.118754	-3.10182	0.01855
AT3G49540	-	2.83026	0.982271	-1.52674	0.0249
AT3G50470	HR3	2.75451	0.712561	-1.95071	0.0092
AT3G51430	SSL5	7.65183	3.34724	-1.19283	5e-05
AT3G55240	-	21.1534	7.53679	-1.48887	5e-05
AT3G57690	AGP23	8.72746	3.17053	-1.46084	0.0347
AT3G58070	GIS	2.46159	0.333306	-2.88467	0.0095
AT3G62150	ABCB21	1.32337	0.451822	-1.5504	0.0005
AT4G03440	-	0.978189	0.303316	-1.68929	0.00725
AT4G04570	CRK40	0.856417	0.17727	-2.27236	0.00845
AT4G08850	-	12.9495	5.56389	-1.21874	5e-05
AT4G10600	-	3.10587	1.38002	-1.17031	0.01585
AT4G11310	-	3.96124	1.07031	-1.88792	0.00045
AT4G11911	-	3.8761	1.83164	-1.08147	0.0222
AT4G13495	-	7.02087	2.96307	-1.24456	0.0093
AT4G14130	XTH15	25.4151	9.61322	-1.40259	5e-05
AT4G14365	XBAT34	3.54218	1.13656	-1.63996	0.0008
AT4G14400	ACD6	2.64888	0.977222	-1.43863	0.00035
AT4G18197	PUP7	2.4076	1.14715	-1.06955	0.01345
AT4G21220	LPXD2	4.07466	1.80797	-1.17231	0.00525
AT4G21850	MSRB9	28.3151	9.32546	-1.60233	5e-05
AT4G21970	-	7.04303	3.11136	-1.17865	0.00595
AT4G22880	LDOX	10.3197	2.17048	-2.24931	5e-05
AT4G23220	CRK14	1.08035	0.309889	-1.80167	0.00585
AT4G24110	-	62.6081	21.1116	-1.56831	5e-05
AT4G25990	CIL	7.51061	3.53442	-1.08746	0.0002
AT4G27450	-	68.3317	29.4295	-1.21529	5e-05
AT4G29560	-	0.984974	0.46531	-1.08189	0.0442
AT4G30270	XTH24	2.46238	1.0887	-1.17744	0.01325
AT4G31500	CYP83B1	16.102	6.3408	-1.3445	5e-05
AT4G31615	REM2	1.57614	0.620643	-1.34456	0.0165
AT4G32950	-	2.383	1.0847	-1.13548	0.03495
AT4G33050	EDA39	2.95939	1.29419	-1.19326	0.0003
AT4G33560	-	132.75	20.2898	-2.70989	5e-05
AT4G35900	FD	13.2636	6.13515	-1.11231	5e-05
AT4G39940	APK2	4.92038	1.929	-1.35091	0.00085
AT5G02430	-	2.60803	1.04339	-1.32169	0.0001
AT5G03350	-	90.6578	43.4568	-1.06085	5e-05
AT5G03360	-	0.923122	0.407449	-1.1799	0.03105
AT5G04230	PAL3	1.94504	0.89883	-1.11368	0.0042
AT5G05510	-	7.70537	3.5155	-1.13214	5e-05
AT5G06870	PGIP2	25.2031	12.1922	-1.04764	5e-05
AT5G07530	GRP17	12.7045	4.11094	-1.62779	5e-05
AT5G07560	GRP20	4.10789	0.714948	-2.52249	0.00615
AT5G08390	-	1.41783	0.536733	-1.40141	0.04295
AT5G08760	-	9.85134	4.05103	-1.28203	0.0302
AT5G10278	-	2.74492	1.06062	-1.37186	0.0456
AT5G10760	-	4.44489	1.57201	-1.49954	0.0001
AT5G11242	-	5.08386	1.29796	-1.96968	0.02295
AT5G14330	-	3.29944	1.05081	-1.65071	0.0435
AT5G15120	PCO1	88.7414	43.4681	-1.02965	5e-05
AT5G19240	-	25.2301	6.2663	-2.00946	5e-05
AT5G25440	-	4.77756	2.26639	-1.07588	0.004
AT5G26690	-	5.7662	1.0627	-2.43988	0.00745
AT5G36910	THI2.2	8.25445	2.81001	-1.5546	0.0011
AT5G39890	PCO2	10.5185	3.93112	-1.41991	5e-05
AT5G42210	-	0.966317	0.257795	-1.90627	0.026
AT5G42530	-	860.614	380.345	-1.17806	5e-05
AT5G42800	DFRA	3.38224	0.682758	-2.30853	0.00045
AT5G44440	-	1.15761	0.2907	-1.99355	0.0089
AT5G46240	KAT1	1.03883	0.463905	-1.16306	0.02125
AT5G46330	FLS2	1.97018	0.847012	-1.21787	0.00025
AT5G46760	MYC3	12.8928	6.28822	-1.03584	5e-05
AT5G47180	PVA21	16.0336	7.84317	-1.03159	5e-05
AT5G47220	ERF2	19.0845	7.11607	-1.42325	5e-05
AT5G48450	sks3	1.37291	0.659884	-1.05696	0.02585
AT5G49152	-	22.3864	11.0131	-1.0234	0.031
AT5G51670	-	1.33106	0.528294	-1.33316	0.0266
AT5G53550	YSL3	2.53903	1.24848	-1.0241	0.00155
AT5G54060	A3G2XYLT	3.3078	0.397219	-3.05787	0.00045
AT5G55450	-	372.704	164.495	-1.17998	5e-05
AT5G57140	PAP28	1.15476	0.333818	-1.79046	0.0286
AT5G57660	COL5	3.29404	1.50259	-1.13241	0.00465
AT5G63710	-	1.37273	0.547806	-1.32532	0.0112
AT5G64430	-	4.06988	1.94533	-1.06498	0.00035
AT5G66562	-	2314.14	975.557	-1.24618	0.0396
AT5G66985	-	3.81351	1.43092	-1.41418	0.04335
ATCG00700	PSBN	1640.67	814.366	-1.01054	0.0001
ATCG01110	NDHH	12.2095	5.17543	-1.23825	5e-05
ATMG00010	ORF153A	4.00021	0.654247	-2.61217	0.0341
ATMG01400	ORF105B	10.8213	2.41168	-2.16576	0.0398

## Sheet: 06=SD_E_Day0-6
INC=671, DEC=330, TOTAL=1001
Gene_ID	gene	011	631	log2(fold_change)	p_value
AT1G01180	-	0.520921	1.3999	1.42619	0.03975
AT1G01400	-	1.2896	4.22079	1.71059	0.0008
AT1G01780	PLIM2B	2.91197	6.96105	1.25731	0.0045
AT1G02030	ZAT1	1.17409	2.86384	1.2864	0.00065
AT1G02040	-	0.0912012	3.48284	5.25507	0.02325
AT1G02050	PKSA	6.1754	136.84	4.46981	5e-05
AT1G02390	GPAT2	0.848012	2.27176	1.42165	0.0021
AT1G02470	-	0.512222	2.25453	2.13799	0.01735
AT1G02510	TPK4	1.42344	4.03507	1.50321	0.00135
AT1G02770	-	0.799993	1.73651	1.11813	0.03335
AT1G02900	RALF1	12.2784	51.1629	2.05897	5e-05
AT1G02980	CUL2	0.297498	3.27563	3.46082	0.0001
AT1G03390	-	1.71101	19.5417	3.51363	5e-05
AT1G03710	-	23.5444	51.5271	1.12995	5e-05
AT1G04880	HMGB15	4.7128	13.0495	1.46934	5e-05
AT1G05020	AP180	0.721589	2.24999	1.64067	0.0001
AT1G05100	MAPKKK18	2.39938	6.4228	1.42054	5e-05
AT1G05170	B3GALT2	8.23628	16.8844	1.03562	5e-05
AT1G05310	PME8	0.777656	1.69871	1.12723	0.03145
AT1G05340	-	0.743116	2.61928	1.81751	0.03175
AT1G05690	BT3	1.93214	9.21905	2.25442	5e-05
AT1G05920	-	0.703759	10.4985	3.89895	5e-05
AT1G05930	-	0.266725	6.74592	4.66059	0.0066
AT1G06250	-	3.97999	8.82418	1.1487	5e-05
AT1G07430	AIP1	3.40657	23.2056	2.76808	5e-05
AT1G07590	-	55.8342	118.179	1.08176	5e-05
AT1G07795	-	6.9116	22.8724	1.72652	5e-05
AT1G08050	-	3.45735	9.30686	1.42863	5e-05
AT1G08340	ROPGAP5	2.03122	5.56068	1.45291	0.0138
AT1G09040	-	2.49063	5.13418	1.04362	5e-05
AT1G09880	-	0.647255	5.41127	3.06356	5e-05
AT1G11110	-	0.239403	1.79057	2.9029	0.0165
AT1G11175	-	12.9265	29.5532	1.19298	5e-05
AT1G11190	ENDO1	0.885068	2.63835	1.57577	0.00225
AT1G11210	-	1.76577	5.456	1.62754	5e-05
AT1G12320	-	5.96503	12.8975	1.11249	0.0002
AT1G12600	UTR4	0.53677	2.66503	2.31178	0.0014
AT1G13290	WIP6	5.01034	11.5999	1.21113	5e-05
AT1G13950	ELF5A-1	1.5458	3.6632	1.24475	0.01955
AT1G13990	-	2.84267	6.66452	1.22925	0.0004
AT1G14200	-	15.507	36.9768	1.2537	5e-05
AT1G14520	MIOX1	9.06619	21.3992	1.23899	5e-05
AT1G14860	NUDT18	0.407228	1.39424	1.77557	0.03385
AT1G15320	-	2.85547	14.4931	2.34357	5e-05
AT1G16850	-	2.40274	6.70274	1.48007	0.0016
AT1G17170	GSTU24	2.5754	5.18747	1.01023	0.0129
AT1G17950	ATMYB52	0.247282	2.59313	3.39046	0.0097
AT1G18265	-	0.440533	2.38956	2.43942	0.0096
AT1G18870	ICS2	0.446811	1.11243	1.31598	0.0211
AT1G18960	-	4.30343	12.6802	1.55902	5e-05
AT1G19190	CXE1	0.364889	11.5074	4.97896	0.00045
AT1G19660	BBD2	21.0524	43.131	1.03474	5e-05
AT1G21000	-	1.32589	4.23851	1.67659	0.00025
AT1G21460	SWEET1	93.6764	211.96	1.17803	5e-05
AT1G21620	APUM20	0.305459	2.08101	2.76823	0.0212
AT1G22380	UGT85A3	0.366009	1.24537	1.76663	0.01695
AT1G22480	-	3.27367	7.39789	1.17621	0.0008
AT1G22600	-	0.278874	0.914984	1.71413	0.0387
AT1G22710	SUC2	4.44501	14.8052	1.73585	5e-05
AT1G23040	-	5.3357	11.4389	1.1002	5e-05
AT1G23050	-	1.36844	3.39848	1.31236	0.0153
AT1G23760	JP630	0.2949	9.22968	4.96799	5e-05
AT1G23800	ALDH2B7	2.17736	4.54421	1.06145	0.00025
AT1G24600	-	86.1811	238.822	1.47049	5e-05
AT1G25530	-	3.94885	10.0607	1.34923	0.0008
AT1G26290	-	5.06888	12.8506	1.3421	0.00815
AT1G26450	-	7.08662	17.3271	1.28986	5e-05
AT1G26600	CLE9	2.32691	5.51794	1.24571	0.00405
AT1G26820	RNS3	2.0345	4.13391	1.02283	0.00905
AT1G27260	-	0.35986	1.85818	2.36839	0.0406
AT1G27270	-	0.746539	2.50327	1.74552	0.0355
AT1G27620	-	0.29222	1.89643	2.69816	0.00695
AT1G27710	-	2637.2	6196.88	1.23253	5e-05
AT1G27730	ZAT10	0.442745	3.43987	2.9578	0.00375
AT1G27921	-	1.48454	5.76635	1.95764	0.0015
AT1G28330	DYL1	430.236	1024.31	1.25145	5e-05
AT1G28375	-	69.2546	160.792	1.21521	5e-05
AT1G28380	NSL1	9.49697	22.1686	1.22298	5e-05
AT1G30320	-	19.2109	39.0646	1.02394	5e-05
AT1G30760	-	3.07733	7.39257	1.2644	5e-05
AT1G33102	-	0.871698	2.76663	1.66623	0.0483
AT1G33475	-	3.23755	7.6341	1.23756	0.0004
AT1G33800	GXM3	1.91907	4.57411	1.25308	0.0013
AT1G35310	MLP168	1.43238	3.10525	1.11629	0.03235
AT1G44608	-	0.517664	3.49516	2.75527	0.0114
AT1G44800	-	3.38227	14.1757	2.06735	5e-05
AT1G47395	-	2.41938	9.08898	1.90948	0.013
AT1G47480	CXE2	1.45516	4.58323	1.65519	0.00035
AT1G47610	-	2.40107	12.3292	2.36033	5e-05
AT1G48100	-	31.9391	78.097	1.28994	5e-05
AT1G49200	ATL75	0.44745	1.87192	2.06472	0.03795
AT1G49450	-	17.1563	36.8101	1.10137	5e-05
AT1G49990	-	1.42709	3.41161	1.25738	0.00435
AT1G50820	-	0.660295	1.54607	1.22743	0.0176
AT1G51340	MATE	0.171687	1.00236	2.54556	0.0117
AT1G52342	-	0.088525	1.11322	3.65251	0.02705
AT1G52690	-	4.78287	79.0035	4.04597	5e-05
AT1G52855	-	8.64266	17.3871	1.00847	0.0014
AT1G52890	NAC019	3.19813	10.4283	1.7052	5e-05
AT1G52910	-	1.78046	5.1915	1.5439	0.0038
AT1G53560	-	2.04528	6.2564	1.61303	0.0036
AT1G54230	-	3.71211	13.522	1.865	5e-05
AT1G54240	-	5.00305	12.6425	1.3374	5e-05
AT1G54575	-	1.8797	11.0532	2.5559	5e-05
AT1G54740	-	2.0099	4.20253	1.06414	0.0037
AT1G56220	-	453.967	1071.64	1.23917	5e-05
AT1G58070	-	5.23876	10.5739	1.01321	5e-05
AT1G58270	ZW9	2.10017	4.3639	1.05511	0.0012
AT1G58340	ZF14	4.37754	17.489	1.99826	5e-05
AT1G58370	RXF12	0.455252	1.13054	1.31227	0.00325
AT1G60240	-	4.33053	24.6401	2.50839	5e-05
AT1G60300	-	0.314826	1.47324	2.22636	0.03225
AT1G60340	-	0.440189	1.49468	1.76364	0.0323
AT1G61255	-	1.80775	4.88989	1.43561	0.02255
AT1G61590	-	5.47753	12.5732	1.19875	5e-05
AT1G61800	GPT2	7.23285	15.7377	1.12159	5e-05
AT1G61810	BGLU45	0.540355	2.6364	2.28659	0.0002
AT1G62130	-	0.536728	1.37479	1.35695	0.00175
AT1G62540	FMOGS-OX2	8.62437	26.1374	1.59962	5e-05
AT1G62570	FMOGS-OX4	30.6654	90.963	1.56867	5e-05
AT1G62940	4CLL1	12.0725	26.5863	1.13896	5e-05
AT1G63310	-	2.89541	7.70598	1.41221	0.0014
AT1G63720	-	0.905925	1.90835	1.07487	0.01745
AT1G64065	-	0.827111	2.03084	1.29593	0.0213
AT1G64210	-	0.363834	1.09849	1.59418	0.01285
AT1G65140	-	1.32817	3.17384	1.25679	0.01105
AT1G65200	-	0.497858	1.93068	1.9553	5e-05
AT1G66060	-	0.476423	4.98639	3.38768	5e-05
AT1G66110	-	0.768325	2.99351	1.96205	0.0046
AT1G66850	-	41.3853	228.147	2.46277	5e-05
AT1G67865	-	44.536	106.856	1.26263	5e-05
AT1G67920	-	69.4981	172.886	1.31478	5e-05
AT1G68540	TKPR2	35.701	76.0049	1.09013	5e-05
AT1G68840	RAV2	0.251011	3.26879	3.70293	0.00075
AT1G69252	-	332.046	807.78	1.28258	5e-05
AT1G69260	AFP1	1.61857	7.93778	2.29402	0.00075
AT1G69500	CYP704B1	38.8816	99.2014	1.35127	5e-05
AT1G69530	EXPA1	68.3512	150.931	1.14285	5e-05
AT1G69790	-	0.591843	1.38993	1.23173	0.0201
AT1G70140	FH8	0.459111	1.03646	1.17475	0.015
AT1G70220	-	9.0916	19.8272	1.12488	5e-05
AT1G70440	SRO3	0.396704	2.71352	2.77403	0.0093
AT1G72110	-	0.374297	1.06872	1.51363	0.01905
AT1G72240	-	4.5621	11.0864	1.28102	0.0013
AT1G72540	-	0.899695	1.89254	1.07281	0.02625
AT1G72800	-	0.583739	3.53638	2.59888	0.0005
AT1G72900	-	0.393628	2.25712	2.51958	0.00245
AT1G72920	-	1.90956	6.0933	1.67398	5e-05
AT1G73050	-	0.267892	1.23798	2.20826	0.0124
AT1G73310	SCPL4	0.0626639	0.886815	3.82293	0.02325
AT1G73700	-	0.447093	1.30906	1.54988	0.01495
AT1G73810	-	0.0964788	1.58205	4.03544	0.04745
AT1G74010	-	0.187542	0.864799	2.20515	0.04835
AT1G74055	-	13.9837	35.1983	1.33176	5e-05
AT1G74090	SOT18	4.78848	10.9355	1.19137	5e-05
AT1G74300	-	1.78609	3.79288	1.08649	0.02915
AT1G74670	GASA6	16.2131	50.1876	1.63018	5e-05
AT1G74870	-	8.1408	29.2971	1.84752	5e-05
AT1G75000	-	3.95685	9.54123	1.26982	0.0004
AT1G75030	ATLP-3	37.8709	89.3701	1.2387	5e-05
AT1G75050	-	0.130961	1.30463	3.31642	0.02325
AT1G76180	ERD14	120.659	277.242	1.20021	5e-05
AT1G76410	ATL8	3.34443	7.48729	1.16268	0.0024
AT1G76590	-	0.789455	2.12197	1.42647	0.00885
AT1G76955	-	3.01914	7.66198	1.34358	0.00495
AT1G77240	AEE4	1.6249	4.73442	1.54284	0.01145
AT1G77655	-	0.423621	3.55074	3.06727	0.02515
AT1G78070	-	2.78926	5.89386	1.07933	5e-05
AT1G78120	TPR12	0.760715	2.06917	1.44362	0.0027
AT1G78172	-	25.1969	68.1236	1.43491	5e-05
AT1G78460	-	1.09289	2.5927	1.24631	0.0259
AT1G78640	-	0.509515	3.18153	2.64253	0.00035
AT1G78720	-	0.136665	0.993869	2.86241	0.02435
AT1G78960	LUP2	11.9892	29.9585	1.32124	5e-05
AT1G79450	ALIS5	2.08351	4.51473	1.11563	0.0012
AT1G79640	-	0.441064	0.962006	1.12506	0.0207
AT1G79800	ENODL7	2.98554	6.49104	1.12046	0.0153
AT1G79900	BAC2	4.70524	11.7424	1.31939	5e-05
AT1G80110	PP2B11	5.45769	11.3894	1.06133	5e-05
AT1G80130	-	15.5721	36.4741	1.22791	5e-05
AT1G80160	-	14.9076	30.3911	1.02761	5e-05
AT1G80180	-	0.938878	2.46274	1.39125	0.0466
AT1G80310	MOT2	3.75119	10.4485	1.47787	5e-05
AT1G80440	-	0.696651	3.24928	2.22161	0.0003
AT1G80700	-	9.43649	25.4567	1.43172	5e-05
AT1G80970	-	1.10222	8.15971	2.88811	5e-05
AT1G80990	-	1.64583	4.62741	1.49139	0.00925
AT2G02120	PDF2.1	2.34073	17.0412	2.864	5e-05
AT2G03090	EXPA15	139.284	290.641	1.06121	5e-05
AT2G03310	-	3.5885	8.26839	1.20422	0.001
AT2G03500	-	1.36952	2.82938	1.04681	0.00525
AT2G03830	RGF8	0.589399	2.08484	1.82262	0.03715
AT2G04160	AIR3	1.27446	3.45213	1.4376	5e-05
AT2G05160	-	0.400597	0.932868	1.21952	0.02185
AT2G05540	-	1.19118	12.9347	3.44079	5e-05
AT2G12190	-	0.622317	2.12391	1.771	0.00225
AT2G13128	-	0.529086	2.02074	1.93331	0.02775
AT2G13547	-	2.02995	10.5163	2.37311	0.0293
AT2G13960	-	1.6671	3.74913	1.16922	0.0247
AT2G15300	-	0.504157	1.08337	1.10358	0.02375
AT2G15580	-	5.14187	14.7625	1.52157	5e-05
AT2G16790	-	1.04551	3.62557	1.794	0.00705
AT2G16890	UGT90A1	4.95385	10.1449	1.03414	5e-05
AT2G17170	-	0.335304	1.15582	1.78538	0.0444
AT2G18050	HIS1-3	4.29154	79.8329	4.21742	5e-05
AT2G18115	-	0.36051	10.6812	4.8889	0.0028
AT2G18260	SYP112	9.28866	60.2293	2.69692	5e-05
AT2G18700	TPS11	5.49391	13.2879	1.27421	5e-05
AT2G20362	-	1.43762	3.98822	1.47207	0.0191
AT2G20825	ULT2	0.319216	9.12378	4.83703	0.0073
AT2G21180	-	8.32136	22.0411	1.4053	5e-05
AT2G21187	-	7.57905	16.1906	1.09507	0.0034
AT2G21430	-	26.4497	90.0557	1.76757	5e-05
AT2G21510	-	0.688552	1.46775	1.09197	0.04855
AT2G22190	TPPE	2.4518	5.09255	1.05455	0.0017
AT2G22470	AGP2	5.75724	23.2734	2.01523	5e-05
AT2G22800	HAT9	10.2138	21.7599	1.09116	5e-05
AT2G22850	AtbZIP6	4.45049	14.0941	1.66306	0.0015
AT2G22990	SCPL8	7.12689	19.8068	1.47465	5e-05
AT2G23040	-	0.348756	4.65191	3.73753	0.02785
AT2G23348	-	5.29156	15.3377	1.53532	0.00055
AT2G23510	SDT	0.668127	11.1115	4.05578	5e-05
AT2G24240	-	1.07757	2.714	1.33263	0.0017
AT2G24540	AFR	1.29997	4.7927	1.88236	0.0003
AT2G24550	-	1.96912	5.25149	1.41517	0.0008
AT2G25680	MOT1	0.773883	2.61822	1.7584	0.0009
AT2G26355	-	36.1726	89.0864	1.30031	5e-05
AT2G27180	-	0.518064	1.90699	1.88009	0.0267
AT2G27310	-	0.590716	2.22889	1.91579	0.0115
AT2G27500	-	1.54739	3.37697	1.12589	0.0023
AT2G27630	-	0.436391	2.25774	2.37119	5e-05
AT2G27650	-	0.348849	1.73287	2.31249	5e-05
AT2G27830	-	3.08811	7.12798	1.20677	0.00025
AT2G28160	FIT	0.599457	1.87198	1.64284	0.012
AT2G28200	ZAT5	0.995905	3.75987	1.9166	0.0005
AT2G28440	-	0.56882	2.22761	1.96945	0.0222
AT2G28500	LBD11	0.383341	1.55292	2.01828	0.0466
AT2G29290	-	1.08309	2.32855	1.10427	0.01325
AT2G29440	GSTU6	1.96325	4.85675	1.30675	0.007
AT2G29600	-	0.445062	1.74016	1.96714	0.03385
AT2G29770	-	0.430333	3.69162	3.10073	0.0382
AT2G29780	-	1.30532	7.98442	2.61279	5e-05
AT2G29800	-	0.705632	2.67688	1.92356	0.00065
AT2G29820	-	0.0285732	0.87667	4.9393	0.0266
AT2G30080	ZIP6	3.2145	6.59502	1.03678	0.0018
AT2G30140	UGT87A2	0.76603	2.57719	1.75033	0.001
AT2G30540	GRXS9	1.79684	4.48449	1.31948	0.01515
AT2G30790	PSBP2	0.706827	2.45302	1.79513	0.0134
AT2G31141	-	16.4258	33.7038	1.03695	0.0048
AT2G31230	ERF15	0.283118	1.93014	2.76923	0.03005
AT2G32050	-	1.10325	8.16992	2.88857	0.0002
AT2G32150	-	4.9992	11.4247	1.19238	5e-05
AT2G32430	B3GALT3	1.5791	3.41695	1.11361	0.0008
AT2G32530	CSLB3	1.8654	4.55214	1.28706	5e-05
AT2G33000	-	2.79096	6.47583	1.2143	5e-05
AT2G33380	PXG3	72.6959	291.332	2.00272	5e-05
AT2G34220	MEE20	1.88822	6.37988	1.7565	5e-05
AT2G34850	MEE25	2.08664	5.24776	1.33052	0.00125
AT2G35080	-	0.580221	3.05896	2.39837	0.0088
AT2G35550	BPC7	4.18941	19.3001	2.20379	5e-05
AT2G36220	-	3.95307	9.54061	1.27111	0.00105
AT2G37090	IRX9	0.316117	1.13254	1.84103	0.03205
AT2G37760	AKR4C8	4.39734	9.40801	1.09726	5e-05
AT2G37770	AKR4C9	1.06823	2.27623	1.09142	0.01505
AT2G37880	-	6.29104	20.5829	1.71007	5e-05
AT2G38080	IRX12	1.20569	3.15855	1.3894	0.00025
AT2G38230	PDX11	22.5095	47.0188	1.0627	5e-05
AT2G38690	-	3.20296	11.3747	1.82835	5e-05
AT2G39110	-	0.194747	0.890699	2.19333	0.02215
AT2G39435	-	2.41784	5.09384	1.07503	0.00055
AT2G39510	-	3.56156	7.39406	1.05386	0.0001
AT2G39650	-	1.43095	3.35843	1.23082	0.00275
AT2G39800	P5CSA	29.6632	101.852	1.77973	5e-05
AT2G39820	EIF6-1	0.477525	1.89768	1.99059	0.02235
AT2G39850	-	2.20433	6.13832	1.4775	5e-05
AT2G39855	-	1.54659	10.1239	2.7106	5e-05
AT2G40000	HSPRO2	5.48328	12.0343	1.13404	5e-05
AT2G40180	PP2C5	0.639342	2.64331	2.04768	0.0012
AT2G40610	EXPA8	1.85776	8.1569	2.13445	5e-05
AT2G40900	-	0.53752	1.46986	1.45129	0.01185
AT2G41300	SSL1	2.50917	6.08466	1.27796	0.0002
AT2G41415	ESFL4	0.750301	4.00403	2.41591	0.02325
AT2G41780	-	1.81557	3.95764	1.12422	0.02815
AT2G41870	-	1.1382	3.13496	1.4617	0.00125
AT2G42540	COR15A	80.2061	166.896	1.05717	5e-05
AT2G42940	AHL16	3.01906	74.3685	4.62252	5e-05
AT2G43700	LECRK54	0.610018	2.13368	1.80642	5e-05
AT2G44010	-	0.864144	3.83633	2.15038	0.0059
AT2G44195	-	0.579809	2.04663	1.8196	0.0334
AT2G44260	-	2.5237	5.81655	1.20463	0.00665
AT2G44290	YLS3	5.94604	12.5541	1.07815	5e-05
AT2G44590	DRP1D	7.60638	15.7785	1.05268	5e-05
AT2G44700	-	0.812402	2.3703	1.5448	0.0083
AT2G45135	-	3.88024	8.96255	1.20776	0.00095
AT2G45560	CYP76C1	0.660165	1.51933	1.20254	0.01905
AT2G45750	-	0.272739	1.32383	2.27912	0.00415
AT2G46270	GBF3	13.6459	28.9393	1.08457	5e-05
AT2G46480	GAUT2	0.364544	1.74274	2.2572	0.00495
AT2G46610	RS31A	40.7815	100.533	1.30168	5e-05
AT2G46640	-	1.19307	3.5366	1.56768	0.00165
AT2G46680	ATHB-7	5.96996	26.9772	2.17595	5e-05
AT2G47050	-	0.877422	2.71573	1.63	0.01325
AT2G47360	-	0.456267	1.54455	1.75924	0.01985
AT2G48130	-	0.257984	5.9723	4.53293	0.04255
AT3G01500	BCA1	50.9087	149.586	1.55499	5e-05
AT3G01680	SEOB	2.75866	7.58584	1.45934	5e-05
AT3G01970	WRKY45	0.556296	2.16021	1.95725	0.02185
AT3G02030	-	2.69606	6.5448	1.2795	0.00325
AT3G02480	-	7.92474	67.5894	3.09236	5e-05
AT3G02800	-	2.15872	4.35847	1.01365	0.01315
AT3G03170	-	6.00894	22.8491	1.92695	5e-05
AT3G03341	-	4.95249	15.1894	1.61684	0.00015
AT3G03480	CHAT	0.786527	2.48552	1.65998	0.0016
AT3G04000	-	0.303354	1.03591	1.77182	0.04485
AT3G04184	-	13.0241	84.0852	2.69066	0.03065
AT3G04620	-	90.0231	183.939	1.03086	5e-05
AT3G05327	-	0.898353	2.23398	1.31426	0.03305
AT3G05932	-	2.92917	6.32059	1.10957	0.00075
AT3G05936	-	3.79692	7.97891	1.07136	0.0041
AT3G06100	NIP7-1	4.49007	11.4708	1.35316	5e-05
AT3G06560	PAPS3	1.21735	6.10428	2.32607	5e-05
AT3G06962	-	15.4078	39.9576	1.37481	0.0484
AT3G07250	-	0.634104	2.5111	1.98553	5e-05
AT3G09910	RABC2B	2.03232	6.85055	1.75309	0.00015
AT3G10185	GASA13	1.4903	7.73452	2.37571	0.04825
AT3G10340	PAL4	1.01984	3.50073	1.77931	5e-05
AT3G10525	SMR1	24.3149	72.1837	1.56984	5e-05
AT3G10575	-	0.725723	3.8262	2.39842	0.03895
AT3G10580	-	1.1151	8.38853	2.91124	5e-05
AT3G10910	ATL72	1.28027	3.49807	1.45012	0.00245
AT3G11410	PP2CA	8.43037	23.0105	1.44862	5e-05
AT3G11930	-	6.68485	21.9971	1.71835	5e-05
AT3G11980	FAR2	0.0144195	16.5632	10.1657	0.0266
AT3G12090	TET6	0.269562	1.29701	2.2665	0.0368
AT3G12430	-	3.21098	6.93036	1.10992	0.00575
AT3G12540	-	0.374474	3.29561	3.13761	5e-05
AT3G12580	MED37C	11.4404	29.4687	1.36505	5e-05
AT3G12835	-	32.4028	181.707	2.48742	0.0269
AT3G13130	-	0.255331	5.39381	4.40087	0.019
AT3G13210	-	1.78062	4.11682	1.20915	5e-05
AT3G13220	ABCG26	4.16809	9.43456	1.17857	5e-05
AT3G13404	-	1.11166	4.69207	2.07751	0.0198
AT3G14070	CCX3	1.126	2.60275	1.20883	0.00125
AT3G14440	NCED3	0.237709	2.19565	3.20738	0.00065
AT3G14560	-	1.06601	5.00908	2.23233	5e-05
AT3G14780	-	1.72358	3.61572	1.06887	0.0069
AT3G15115	-	1.34096	4.2006	1.64733	0.00015
AT3G15400	ATA20	6.92534	35.1596	2.34396	5e-05
AT3G15760	-	1.63716	5.88821	1.84664	0.00085
AT3G15770	-	1.33613	3.37964	1.33881	0.0215
AT3G18560	-	6.59987	14.8242	1.16745	5e-05
AT3G18610	NUCL2	0.43088	2.45058	2.50777	5e-05
AT3G18660	GUX1	1.27476	4.57579	1.84379	5e-05
AT3G19270	CYP707A4	0.395842	1.48226	1.9048	0.00515
AT3G19580	AZF2	2.09764	6.74485	1.68502	5e-05
AT3G19620	BXL5	0.372321	0.961191	1.36828	0.015
AT3G20975	-	1.55878	3.35833	1.10733	5e-05
AT3G20990	-	0.529674	7.24562	3.77393	5e-05
AT3G21000	-	1.84447	4.31967	1.22771	0.0012
AT3G21510	AHP1	3.29491	6.87931	1.06202	0.0055
AT3G21670	NPF6.4	1.34797	2.913	1.11172	0.00085
AT3G21720	ICL	0.312369	3.23162	3.37094	5e-05
AT3G22370	AOX1A	2.83012	6.61657	1.22522	5e-05
AT3G22415	-	1.42907	6.98309	2.28878	0.0359
AT3G23050	IAA7	4.99337	11.0267	1.14291	5e-05
AT3G23130	SUP	1.24835	3.49522	1.48536	0.004
AT3G23870	-	0.115222	0.913123	2.98639	0.0347
AT3G23880	-	3.18093	10.739	1.75534	5e-05
AT3G24520	HSFC1	1.19817	4.99611	2.05997	5e-05
AT3G25620	ABCG21	2.54011	12.4118	2.28874	5e-05
AT3G26742	-	1.36971	3.47151	1.34169	0.01125
AT3G27200	-	14.4856	35.8662	1.308	5e-05
AT3G27250	-	0.590116	4.11632	2.80229	0.0003
AT3G27540	-	4.46777	9.30937	1.05913	5e-05
AT3G27580	D6PKL3	10.8651	22.7754	1.06778	5e-05
AT3G27870	ALA8	0.435469	1.10661	1.34551	0.0019
AT3G28220	-	9.15752	21.6976	1.24451	5e-05
AT3G28270	-	1.28761	7.08446	2.45996	5e-05
AT3G28540	-	0.959026	2.03735	1.08705	0.0102
AT3G29575	AFP3	21.5463	74.4637	1.78909	5e-05
AT3G30214	-	1.02546	3.02824	1.5622	0.00815
AT3G33235	-	0.203729	1.81208	3.15292	0.00045
AT3G42960	TA1	37.1407	105.912	1.51179	5e-05
AT3G43270	PME32	1.27613	2.70149	1.08198	0.0016
AT3G43430	-	3.48144	7.58109	1.12272	0.0027
AT3G44440	-	49.4383	104.711	1.08271	0.0031
AT3G44450	-	0.185594	1.19133	2.68235	0.02485
AT3G44760	-	0.127287	2.31932	4.18754	0.0477
AT3G45210	-	3.33386	7.10676	1.092	0.00625
AT3G46890	-	3.77016	8.58689	1.18751	0.0009
AT3G47965	-	3.806	9.01666	1.24432	0.00795
AT3G48100	ARR5	1.37599	3.24237	1.23657	0.0029
AT3G48180	-	5.20456	19.5307	1.90789	5e-05
AT3G48240	-	2.42117	6.24313	1.36657	0.0007
AT3G48280	CYP71A25	0.860108	2.09675	1.28557	0.0041
AT3G48390	-	0.46761	1.92968	2.04499	0.00025
AT3G49832	-	1.66852	5.93258	1.83009	0.01545
AT3G50390	-	0.668315	1.42239	1.08972	0.0366
AT3G50580	-	0.602692	1.58374	1.39384	0.0491
AT3G50970	XERO2	1.26325	4.63743	1.87619	0.00225
AT3G52130	-	1493.11	3150.32	1.07718	5e-05
AT3G52740	-	1.57451	8.6697	2.46108	0.0007
AT3G52820	PAP22	0.971317	2.45666	1.33868	0.00215
AT3G53230	CDC48D	0.7693	2.09154	1.44295	0.00045
AT3G53280	CYP71B5	1.23325	2.89696	1.23207	0.00245
AT3G53690	-	1.89154	4.3218	1.19207	0.00285
AT3G53960	NPF5.7	7.02711	14.3239	1.02743	5e-05
AT3G53980	-	66.0683	171.603	1.37705	5e-05
AT3G55570	-	29.9392	93.9645	1.65008	5e-05
AT3G55630	FPGS3	5.63571	13.4786	1.258	5e-05
AT3G55700	UGT76F1	0.765747	1.92831	1.3324	0.0078
AT3G55780	-	0.324297	1.23872	1.93346	0.0246
AT3G55990	ESK1	1.22971	3.53878	1.52494	0.00015
AT3G56230	-	0.221971	6.27512	4.8212	0.01
AT3G56275	-	1.33414	16.9041	3.66339	5e-05
AT3G56530	anac064	0.159288	1.9547	3.61724	0.04845
AT3G56705	U2.6	3.14212	7.4419	1.24393	0.0107
AT3G57010	SSL8	1.98659	5.69959	1.52056	5e-05
AT3G57020	SSL9	5.55788	16.4477	1.56528	5e-05
AT3G57040	ARR9	5.86557	12.9622	1.14397	5e-05
AT3G57370	-	0.193714	0.947932	2.29085	0.0479
AT3G57620	-	0.0458309	1.52728	5.0585	0.02325
AT3G57645	U2.2	0.859436	2.02953	1.23968	0.0481
AT3G58150	-	3.52481	7.10922	1.01215	0.0069
AT3G58280	-	1.09528	10.2192	3.22191	5e-05
AT3G58850	PAR2	76.0028	164.258	1.11184	5e-05
AT3G59060	PIF5	0.504059	1.73799	1.78576	0.00105
AT3G59510	-	0.669475	7.50218	3.48621	5e-05
AT3G59880	-	0.606471	3.54213	2.54611	0.009
AT3G60310	-	0.624701	1.5702	1.32971	0.0021
AT3G60420	-	1.44616	5.09599	1.81714	0.0004
AT3G60780	-	0.21069	3.60567	4.09707	0.02585
AT3G61220	SDR1	6.7567	17.457	1.36941	5e-05
AT3G61390	PUB36	0.413702	1.05845	1.35529	0.0456
AT3G61680	-	1.50483	3.06708	1.02726	0.0009
AT3G62280	-	0.712723	1.64588	1.20745	0.0322
AT3G62410	CP12-2	34.9155	70.7287	1.01843	5e-05
AT3G63060	EDL3	1.15592	3.14221	1.44274	0.00245
AT3G63095	-	0.257361	38.4877	7.22446	0.0239
AT4G00150	SCL6	2.21735	4.95041	1.15871	5e-05
AT4G00750	-	4.66334	9.96926	1.09612	0.0003
AT4G01023	-	1.29678	4.95163	1.93297	0.0036
AT4G01060	ETC3	4.86242	62.5822	3.68601	5e-05
AT4G01360	-	0.503825	3.71609	2.88279	0.0001
AT4G01480	PPA5	10.0504	21.9353	1.126	5e-05
AT4G01600	-	0.444384	3.96397	3.15707	0.0055
AT4G01910	-	0.662089	1.46598	1.14677	0.0092
AT4G01915	-	2.56686	6.09009	1.24646	0.0038
AT4G01985	-	0.398878	0.939697	1.23625	0.03015
AT4G02280	SUS3	1.14794	6.21677	2.43712	5e-05
AT4G02690	-	0.373152	1.10147	1.5616	0.0312
AT4G02830	-	0.47311	1.86445	1.97851	0.01765
AT4G03170	-	0.219375	2.76166	3.65406	0.04845
AT4G03420	-	2.34633	5.74389	1.29162	5e-05
AT4G05310	-	0.146414	2.49743	4.09232	0.01685
AT4G08160	-	0.529919	1.38061	1.38146	0.0034
AT4G08330	-	5.22257	10.8068	1.04911	0.00965
AT4G09960	AGL11	0.832086	1.90855	1.19767	0.0161
AT4G10950	-	4.38714	13.0588	1.57367	5e-05
AT4G11211	-	81.0741	216.85	1.41939	5e-05
AT4G12200	-	1.00964	3.03568	1.58818	0.0284
AT4G13190	-	0.509694	1.36495	1.42114	0.0447
AT4G14080	A6	41.4753	88.9487	1.10072	5e-05
AT4G14480	BLUS1	0.687566	1.5091	1.13412	0.0272
AT4G14560	IAA1	7.79921	15.9557	1.03267	5e-05
AT4G14815	-	0.566444	5.06662	3.16102	0.00805
AT4G16008	-	2.35351	8.61887	1.87269	0.00015
AT4G16190	-	100.312	210.948	1.07239	5e-05
AT4G16590	ATCSLA01	22.8169	45.8463	1.00671	5e-05
AT4G16600	PGSIP7	0.51658	1.44069	1.4797	0.02165
AT4G18090	-	0.623753	5.18424	3.05509	0.003
AT4G18280	-	6.26763	12.6086	1.00841	0.001
AT4G18340	-	1.83171	11.4993	2.65029	5e-05
AT4G18425	-	0.835888	2.38479	1.51248	0.03275
AT4G18580	-	48.6485	103.562	1.09003	5e-05
AT4G18680	-	1.4226	3.3053	1.21626	0.0324
AT4G18740	-	1.0768	2.64271	1.29527	0.0173
AT4G19000	IWS2	0.258135	1.50654	2.54504	0.01385
AT4G19560	CYCT1-2	3.43135	8.28275	1.27133	5e-05
AT4G20320	-	31.2055	101.616	1.70325	5e-05
AT4G20420	-	27.8776	841.472	4.91573	5e-05
AT4G20820	-	0.548188	1.27177	1.2141	0.03
AT4G20900	MS5	2.18545	6.95931	1.67101	5e-05
AT4G21065	PCMP-H28	0.955698	1.91517	1.00284	0.0128
AT4G21120	CAT1	0.398619	29.872	6.22764	5e-05
AT4G21930	-	1.21642	5.82889	2.26057	0.00415
AT4G22600	-	0.673677	5.77965	3.10085	0.0023
AT4G22760	PCMP-E6	0.683824	1.45224	1.08659	0.02735
AT4G22960	-	1.19806	2.83707	1.2437	0.0024
AT4G23700	CHX17	0.146435	1.07466	2.87555	0.0041
AT4G24080	ALL1	1.18024	4.65645	1.98015	0.0037
AT4G24120	YSL1	3.83954	8.35881	1.12236	5e-05
AT4G24420	-	1.92156	7.07688	1.88084	0.0054
AT4G24860	-	0.527815	1.31956	1.32195	0.0016
AT4G25300	-	1.26818	2.67483	1.07669	0.01115
AT4G26260	MIOX4	1.17915	3.49941	1.56936	0.0007
AT4G26530	-	2.22489	14.826	2.73633	5e-05
AT4G27280	-	50.4085	128.392	1.34881	5e-05
AT4G27590	-	2.794	16.6816	2.57785	5e-05
AT4G27820	BGLU9	2.3439	5.7515	1.29503	5e-05
AT4G28530	anac074	1.34781	3.19471	1.24507	0.00345
AT4G30410	-	17.3525	40.1814	1.21138	5e-05
AT4G30460	-	25.1432	93.1411	1.88925	5e-05
AT4G31330	-	4.88304	13.9306	1.51241	5e-05
AT4G33020	ZIP9	2.49158	5.19099	1.05895	0.00515
AT4G34000	ABF3	9.12096	23.9245	1.39123	5e-05
AT4G34138	UGT73B1	0.601346	1.79201	1.57532	0.00445
AT4G34850	PKSB	43.3687	272.071	2.64926	5e-05
AT4G35190	LOG5	68.3596	143.017	1.06497	5e-05
AT4G35420	TKPR1	73.1363	255.214	1.80305	5e-05
AT4G36230	-	4.09911	11.3886	1.47421	0.00025
AT4G36410	UBC17	2.37332	4.76254	1.00483	0.0364
AT4G36740	ATHB-40	0.740929	2.51968	1.76583	0.0309
AT4G36880	CP1	0.376845	1.07933	1.51809	0.03285
AT4G37730	AtbZIP7	8.57905	23.7228	1.46739	5e-05
AT4G37760	SQE3	5.16969	10.4875	1.02053	5e-05
AT4G37980	CAD7	26.1751	52.3997	1.00136	5e-05
AT4G38700	DIR15	1.34632	3.8238	1.50599	0.0098
AT4G39770	TPPH	0.716471	1.87999	1.39175	0.01355
AT4G39800	IPS1	100.467	204.977	1.02875	5e-05
AT4G39925	-	42.3659	91.1117	1.10473	5e-05
AT4G40010	SRK2F	3.19868	6.54942	1.03389	0.0019
AT4G40020	-	1.18368	7.79981	2.72017	5e-05
AT5G01200	-	9.12329	22.7931	1.32097	5e-05
AT5G01520	-	0.350916	1.25727	1.8411	0.01915
AT5G01880	ATL74	6.08868	20.2571	1.73422	5e-05
AT5G02020	SIS	2.17787	13.236	2.60348	5e-05
AT5G02260	EXPA9	6.67688	14.0672	1.07509	5e-05
AT5G02540	-	1.04727	27.7143	4.72593	5e-05
AT5G02660	-	0.404044	1.46504	1.85835	0.0023
AT5G03210	-	4.24516	11.108	1.38771	0.0014
AT5G03260	LAC11	1.66012	5.38824	1.69852	5e-05
AT5G03510	-	0.926942	1.8894	1.02738	0.049
AT5G03795	-	1.57794	10.7971	2.77453	5e-05
AT5G04000	-	1.91401	4.32554	1.17628	0.02445
AT5G04080	-	7.25952	37.5317	2.37016	5e-05
AT5G04200	AMC9	2.45917	6.31069	1.35962	5e-05
AT5G04220	SYT3	0.433167	0.936146	1.11181	0.0455
AT5G04500	-	0.437066	1.23163	1.49465	0.0036
AT5G06730	PER54	0.915323	1.94744	1.08922	0.02
AT5G07080	-	0.490774	1.64537	1.74528	0.0075
AT5G07230	A9	430.862	1022.73	1.24713	5e-05
AT5G07500	PEI1	0.24958	1.12163	2.16802	0.0482
AT5G07640	-	0.252099	1.30889	2.37628	0.0169
AT5G07830	AtGUS2	24.5562	49.3115	1.00583	5e-05
AT5G08350	-	5.13147	12.7943	1.31806	5e-05
AT5G08770	-	1.35656	3.19721	1.23686	0.0128
AT5G09610	APUM21	0.0891879	1.22067	3.77468	0.04805
AT5G10930	CIPK5	2.22045	4.77551	1.1048	0.0003
AT5G11990	-	1.15987	3.59382	1.63156	0.0454
AT5G12280	-	1.04726	3.0113	1.52376	0.00065
AT5G13200	-	0.466701	1.40984	1.59496	0.0283
AT5G13820	TRP4	0.666181	1.33254	1.0002	0.01365
AT5G13880	-	3.10672	6.69021	1.10666	0.0065
AT5G14510	-	0.508436	1.99901	1.97515	0.00865
AT5G15140	-	77.5766	184.754	1.25192	5e-05
AT5G15960	KIN1	15.0137	40.2823	1.42386	5e-05
AT5G16090	-	2.58905	8.53034	1.72018	0.0027
AT5G16920	-	0.241609	55.7394	7.84988	0.0058
AT5G16970	P1	11.1182	23.5217	1.08107	5e-05
AT5G17090	-	9.31448	25.0027	1.42454	5e-05
AT5G17780	-	0.629263	1.46323	1.21742	0.0255
AT5G17830	-	1.69625	6.69078	1.97983	5e-05
AT5G18210	-	0.936485	1.93546	1.04735	0.0088
AT5G18320	PUB46	0.473258	1.24897	1.40004	0.02985
AT5G18600	GRXS2	0.996618	5.45981	2.45374	0.00245
AT5G18860	-	0.366508	0.930652	1.3444	0.0049
AT5G19260	FAF3	16.9633	35.4481	1.06329	5e-05
AT5G19890	PER59	0.219561	1.18344	2.4303	0.02835
AT5G20940	-	6.14026	12.309	1.00334	5e-05
AT5G21900	-	6.16624	13.7673	1.15879	5e-05
AT5G22300	NIT4	0.45049	2.16228	2.26298	0.00165
AT5G22310	-	0.643484	1.33632	1.05429	0.0226
AT5G23360	-	6.0501	13.4636	1.15403	5e-05
AT5G23370	-	2.43499	5.58412	1.19742	0.0035
AT5G23660	SWEET12	2.12599	4.56461	1.10236	0.00205
AT5G23700	-	1.91164	6.053	1.66284	5e-05
AT5G24770	VSP2	248.063	630.522	1.34584	5e-05
AT5G24820	-	10.3009	22.6401	1.13611	5e-05
AT5G25250	FLOT1	0.369511	3.8246	3.37162	5e-05
AT5G25390	SHN3	8.74473	21.5462	1.30095	5e-05
AT5G25810	TINY	1.02135	2.31095	1.17801	0.0266
AT5G26730	-	29.1669	67.8628	1.21829	5e-05
AT5G27690	-	1.88632	4.81715	1.35261	0.00065
AT5G27940	WPP3	1.09935	3.80716	1.79206	0.01645
AT5G28330	-	0.965382	2.16017	1.16197	0.0371
AT5G34790	-	0.348529	0.861706	1.30592	0.03785
AT5G37400	-	2.45963	5.15135	1.06651	0.0001
AT5G37430	-	0.172107	0.891058	2.37222	0.01325
AT5G37440	-	2.06485	4.33149	1.06882	0.0031
AT5G37550	-	0.534415	1.81069	1.76051	0.01795
AT5G37750	-	0.397966	1.14827	1.52875	0.03565
AT5G38490	-	0.267339	2.20404	3.04341	0.0036
AT5G38820	-	0.516405	1.64293	1.6697	0.0102
AT5G40210	-	0.351031	1.24718	1.829	0.03305
AT5G41090	anac095	0.851419	10.1868	3.58069	0.0012
AT5G41400	-	1.98139	5.40368	1.44743	0.00245
AT5G41800	-	3.3478	8.31407	1.31234	5e-05
AT5G42120	LECRKS6	0.433604	2.65829	2.61605	5e-05
AT5G42680	-	0.528894	1.53695	1.53902	0.04445
AT5G42825	-	64.5132	130.825	1.01997	5e-05
AT5G43150	-	12.8759	41.2486	1.67967	5e-05
AT5G43420	ATL16	0.567346	4.06288	2.8402	0.0001
AT5G43860	CLH2	0.858143	3.16417	1.88254	0.00245
AT5G44005	-	0.958813	3.7949	1.98474	0.01245
AT5G44030	CESA4	2.38643	4.97855	1.06087	0.01015
AT5G44330	-	0.710232	3.42059	2.26788	0.0002
AT5G44530	-	14.934	34.4502	1.20592	0.00015
AT5G44540	-	441.488	978.381	1.14802	5e-05
AT5G44550	-	3.01751	12.9767	2.1045	5e-05
AT5G45275	-	1.82743	4.02419	1.13888	0.0002
AT5G46050	NPF5.2	5.33781	12.0084	1.16972	5e-05
AT5G47560	TDT	0.378673	1.31333	1.79421	0.0032
AT5G47640	NFYB2	45.8365	101.301	1.14408	5e-05
AT5G47900	-	0.621526	1.42586	1.19795	0.0152
AT5G48950	DHNAT2	1.105	3.23955	1.55175	0.0259
AT5G49320	-	1.90977	5.32757	1.48008	0.00085
AT5G49340	TBL4	0.514742	2.17567	2.07954	0.0023
AT5G49390	-	5.08138	10.887	1.09932	5e-05
AT5G49448	CPuORF4	2.60441	7.28468	1.48391	0.00035
AT5G49730	FRO6	1.10527	3.31157	1.58312	5e-05
AT5G50360	-	0.794065	7.98275	3.32956	5e-05
AT5G50800	SWEET13	0.626956	5.42578	3.11339	5e-05
AT5G51210	OL3	1.59288	3.7819	1.24747	0.02005
AT5G51270	PUB53	0.641933	1.5575	1.27874	0.0018
AT5G51530	-	0.467079	1.26359	1.43578	0.00085
AT5G51720	NEET	51.714	121.181	1.22853	5e-05
AT5G51870	AGL71	1.01582	3.20451	1.65746	0.0083
AT5G51890	PER66	2.79436	6.13049	1.13348	0.0006
AT5G52000	IMPA8	0.298183	1.32067	2.147	0.01595
AT5G52310	LTI78	4.18846	15.1002	1.85008	5e-05
AT5G52390	-	111.958	270.752	1.27401	5e-05
AT5G53190	SWEET3	18.7952	70.8454	1.91431	5e-05
AT5G53486	-	4.80714	11.0767	1.20427	0.00235
AT5G53700	-	0.789243	2.85122	1.85304	0.00275
AT5G53710	-	3.13339	16.9001	2.43123	5e-05
AT5G56100	-	2.15181	6.07673	1.49774	0.0057
AT5G56110	AtMYB103	0.562	2.5392	2.17573	0.0055
AT5G56150	UBC30	34.0091	82.9841	1.28691	5e-05
AT5G56450	-	4.12823	8.67991	1.07216	5e-05
AT5G57050	ABI2	8.83719	22.0954	1.32209	5e-05
AT5G59220	HAI1	37.8985	83.4922	1.1395	5e-05
AT5G59230	-	1.23521	3.26144	1.40075	0.0473
AT5G59310	LTP4	209.376	783.529	1.90389	5e-05
AT5G59320	LTP3	329.435	1508.24	2.1948	5e-05
AT5G59845	GASA10	3.98144	8.71671	1.13049	0.00475
AT5G59990	-	2.23477	5.96438	1.41625	0.0007
AT5G60080	-	0.399036	2.98477	2.90303	0.0011
AT5G60190	NEDP1	19.8643	42.299	1.09045	5e-05
AT5G60660	PIP2-4	0.922978	2.56573	1.475	0.00585
AT5G60850	DOF5.4	5.50238	11.5176	1.06571	5e-05
AT5G61260	-	0.439678	3.20397	2.86534	0.00025
AT5G61940	-	0.591392	1.7814	1.59082	5e-05
AT5G62020	HSFB2A	3.09626	6.67581	1.10841	0.0001
AT5G62080	-	975.75	2304.8	1.24006	5e-05
AT5G63160	BT1	5.05834	14.1455	1.48361	5e-05
AT5G63350	-	3.97357	9.33546	1.23229	5e-05
AT5G63580	FLS2	3.91847	9.09277	1.21443	5e-05
AT5G63750	ARI13	0.163464	1.63286	3.32035	0.00505
AT5G64870	FLOT3	4.03169	11.8478	1.55517	5e-05
AT5G64905	PEP3	0.640039	3.8115	2.57413	0.0329
AT5G65090	MRH3	1.27022	6.76624	2.41328	5e-05
AT5G65140	TPPJ	0.469964	4.78013	3.34643	5e-05
AT5G65300	-	1.39253	4.9821	1.83905	0.0061
AT5G66070	ATL27	5.2935	16.9639	1.68018	5e-05
AT5G66400	RAB18	2.66639	14.1781	2.4107	5e-05
AT5G66670	-	0.442936	1.23579	1.48027	0.019
AT5G66700	ATHB-53	0.224657	1.64045	2.86829	0.03535
AT5G66780	-	0.96657	4.27212	2.144	0.00715
AT5G66870	LBD36	0.279301	1.44396	2.37013	0.0047
AT5G67090	-	0.378932	1.66785	2.13798	0.00035
AT1G02930	GSTF6	41.6505	17.1485	-1.28025	5e-05
AT1G03180	-	6.39365	2.31451	-1.46593	0.00015
AT1G03935	-	2921.41	1353.61	-1.10985	0.01815
AT1G04150	-	0.92657	0.225258	-2.04032	0.0033
AT1G04160	XI-B	1.05463	0.468989	-1.16912	0.0027
AT1G04660	-	379.251	119.313	-1.6684	5e-05
AT1G05135	-	129.658	58.5111	-1.14792	5e-05
AT1G05420	OFP12	4.01634	1.18963	-1.75537	0.0074
AT1G06620	-	1.89278	0.683831	-1.46879	0.01175
AT1G08930	ERD6	15.6257	3.91898	-1.99537	5e-05
AT1G09440	-	1.3102	0.456981	-1.51957	0.01755
AT1G10990	-	7.39004	1.47794	-2.322	0.0001
AT1G11330	-	11.8532	5.27269	-1.16867	5e-05
AT1G12100	-	5.25538	1.6989	-1.62919	0.04955
AT1G12110	NPF6.3	2.75318	1.21356	-1.18186	0.00115
AT1G12805	-	31.8295	4.73825	-2.74794	5e-05
AT1G13080	CYP71B2	4.28859	1.75912	-1.28565	0.00035
AT1G13260	RAV1	3.95343	1.82045	-1.11881	0.00125
AT1G14600	-	6.4259	2.4187	-1.40967	0.0008
AT1G15210	ABCG35	1.64383	0.585024	-1.49049	5e-05
AT1G15960	NRAMP6	6.66595	2.6697	-1.32013	0.01035
AT1G16260	WAKL8	1.04542	0.500554	-1.06248	0.02805
AT1G16330	CYCB3	1.53532	0.75091	-1.03183	0.0176
AT1G16550	-	1.2277	0.549335	-1.1602	0.01445
AT1G18140	LAC1	30.9286	10.3063	-1.58541	5e-05
AT1G18250	ATLP-1	383.073	191.405	-1.00099	5e-05
AT1G19025	-	1.15685	0.556463	-1.05584	0.03845
AT1G19380	-	19.7983	8.20224	-1.27129	5e-05
AT1G21250	WAK1	27.1038	9.87047	-1.45731	5e-05
AT1G21310	EXT3	364.853	176.535	-1.04736	5e-05
AT1G22400	UGT85A1	1.3166	0.519918	-1.34046	0.0188
AT1G22530	PATL2	21.3189	10.4988	-1.02191	5e-05
AT1G23090	SULTR3	2.49942	1.21096	-1.04544	0.00175
AT1G23530	-	1.77581	0.706672	-1.32936	0.0333
AT1G25370	-	8.04729	3.70881	-1.11755	0.0001
AT1G25560	TEM1	5.22432	2.17571	-1.26375	0.00015
AT1G26208	-	17.5232	7.45917	-1.23218	0.0103
AT1G26210	ATSOFL1	5.79271	2.88699	-1.00468	0.04105
AT1G26500	-	1.76247	0.806518	-1.12782	0.02305
AT1G26730	PHO1-H7	1.17211	0.548064	-1.09669	0.017
AT1G27020	-	6.71395	2.67702	-1.32653	0.00035
AT1G27030	-	41.2611	19.3377	-1.09336	5e-05
AT1G27045	ATHB-54	1.38937	0.539016	-1.36603	0.04515
AT1G28670	ARAB-1	22.3051	7.25807	-1.61972	5e-05
AT1G29071	SNOR105	1942.96	599.482	-1.69647	0.0003
AT1G29270	-	7.88663	3.82313	-1.04465	0.0091
AT1G31550	-	33.0561	14.6666	-1.17238	5e-05
AT1G33790	JAL4	8.49969	3.53061	-1.26749	5e-05
AT1G38131	-	0.897403	0.418041	-1.10211	0.03435
AT1G43800	S-ACP-DES6	33.4216	3.09611	-3.43225	5e-05
AT1G43910	-	27.5754	11.1765	-1.30291	5e-05
AT1G49230	ATL78	7.53879	3.14883	-1.25952	0.0008
AT1G51640	ATEXO70G2	1.92458	0.826247	-1.2199	0.0041
AT1G52700	-	2.91388	0.876036	-1.73388	0.0084
AT1G56150	SAUR71	8.39548	4.07912	-1.04136	0.01175
AT1G57990	PUP18	3.81124	1.45785	-1.38642	0.001
AT1G59870	ABCG36	7.36615	2.62997	-1.48587	5e-05
AT1G62670	RPF2	1.58631	0.661705	-1.26141	0.00785
AT1G62790	-	89.6031	30.5158	-1.55399	5e-05
AT1G64200	VHA-E3	4.76698	2.04567	-1.2205	0.01265
AT1G65490	-	5.509	2.00469	-1.45841	0.0258
AT1G65500	-	4.28563	1.00713	-2.08925	0.02025
AT1G66390	MYB90	10.145	1.24762	-3.02352	5e-05
AT1G66930	-	2.47882	1.1078	-1.16196	0.04145
AT1G66940	-	33.8579	15.7028	-1.10847	5e-05
AT1G66970	GDPDL1	15.1188	6.94347	-1.12261	5e-05
AT1G67100	LBD40	1.80155	0.585989	-1.6203	0.02375
AT1G67260	TCP1	1.13412	0.328812	-1.78623	0.02855
AT1G67560	LOX6	11.3813	5.56392	-1.03249	5e-05
AT1G68870	ATSOFL2	12.5028	3.48164	-1.84441	0.0001
AT1G69730	WAKL9	2.26981	0.759095	-1.58022	0.0002
AT1G71880	SUC1	9.30985	3.2452	-1.52045	5e-05
AT1G72130	NPF5.11	1.84104	0.903131	-1.02751	0.0133
AT1G72416	-	6.46222	1.79287	-1.84976	5e-05
AT1G73805	SARD1	1.79553	0.345326	-2.37838	0.00315
AT1G75910	EXL4	1.81203	0.703675	-1.36463	0.0152
AT1G76790	-	33.3384	15.8248	-1.075	5e-05
AT1G77120	ADH1	26.4303	10.7014	-1.30439	5e-05
AT1G77330	-	1.74387	0.74995	-1.21743	0.03265
AT1G77380	AAP3	0.989811	0.358663	-1.46452	0.02045
AT1G77760	NIA1	2.96774	1.25787	-1.23839	5e-05
AT1G78310	VQ9	2.01232	0.843086	-1.25511	0.0129
AT1G78850	-	1.84296	0.442319	-2.05887	0.00295
AT1G78865	-	43.0059	19.6783	-1.12793	5e-05
AT2G02450	ANAC034	4.20795	1.95262	-1.10771	0.0011
AT2G04450	NUDT6	3.24713	1.58546	-1.03426	0.00715
AT2G07808	-	11.4465	5.68095	-1.0107	0.0362
AT2G14247	-	10.8453	4.788	-1.17957	0.00785
AT2G16060	AHB1	3.14878	0.456022	-2.78762	0.01775
AT2G17040	anac036	1.64599	0.18753	-3.13376	0.04805
AT2G17780	MCA2	5.01759	2.50596	-1.00163	0.00025
AT2G18328	RL4	13.548	5.17529	-1.38837	0.00125
AT2G18660	EGC2	3.73385	1.3486	-1.46921	0.0122
AT2G19755	-	1.37366	0.162437	-3.08007	0.0395
AT2G19800	MIOX2	15.5814	7.78447	-1.00115	5e-05
AT2G20635	BUB1	2.99567	1.39923	-1.09824	0.0037
AT2G20722	-	7172.89	2506.59	-1.51683	0.0028
AT2G23180	CYP96A1	9.53809	2.93457	-1.70055	5e-05
AT2G24600	-	5.04141	1.71593	-1.55484	5e-05
AT2G24850	TAT3	2.26936	0.228226	-3.31375	0.00215
AT2G25810	TIP4-1	11.0531	5.26941	-1.06873	5e-05
AT2G26150	HSFA2	1.62777	0.64168	-1.34297	0.01865
AT2G26400	ARD1	84.1508	15.7642	-2.41633	5e-05
AT2G26710	CYP734A1	2.39342	1.01237	-1.24133	0.0017
AT2G28570	-	26.2432	13.1062	-1.00169	5e-05
AT2G28620	-	10.3628	4.81163	-1.10681	5e-05
AT2G29680	CDC6	1.12802	0.382324	-1.56093	0.01445
AT2G30820	-	2.14514	0.875545	-1.29282	0.042
AT2G30930	-	12.7098	6.28172	-1.01671	0.0004
AT2G30985	-	12.8157	4.0963	-1.64552	0.0139
AT2G31880	SOBIR1	3.91034	1.71487	-1.1892	0.0489
AT2G33850	-	3.10544	0.314776	-3.3024	0.00605
AT2G34140	CDF4	4.13221	1.3916	-1.57017	0.0015
AT2G34430	LHB1B1	14.3033	1.56383	-3.19319	5e-05
AT2G34500	CYP710A1	1.14163	0.341505	-1.74111	0.0078
AT2G34960	CAT5	1.93293	0.920853	-1.06975	0.00905
AT2G35384	-	17900.2	7875.2	-1.18459	5e-05
AT2G37070	-	1.84632	0.721954	-1.35467	0.0047
AT2G38310	PYL4	96.9885	34.489	-1.49168	5e-05
AT2G39330	JAL23	62.3003	25.3313	-1.29832	5e-05
AT2G40330	PYL6	10.8842	4.63719	-1.23091	5e-05
AT2G41090	CML10	118.274	41.7101	-1.50366	5e-05
AT2G41100	CML12	22.5813	8.03461	-1.49083	5e-05
AT2G42610	LSH10	13.1552	4.94045	-1.41292	5e-05
AT2G44690	ARAC9	14.0463	7.01239	-1.00221	0.0002
AT2G45180	-	569.116	107.562	-2.40355	5e-05
AT2G45930	-	2.32889	0.887471	-1.39187	0.00645
AT2G46430	CNGC3	2.66875	1.13095	-1.23863	0.00055
AT2G46440	CNGC11	3.70792	0.782307	-2.2448	5e-05
AT2G46455	-	2.40736	0.755667	-1.67163	0.021
AT2G47040	PME5	1.09352	0.322791	-1.76031	0.0085
AT2G47520	ERF071	4.07451	1.0644	-1.93659	0.011
AT3G01070	ENODL16	1.97579	0.741931	-1.41307	0.0457
AT3G01380	-	1.44124	0.44959	-1.68063	0.0003
AT3G01700	AGP11	3.23012	0.852797	-1.92131	0.01145
AT3G02550	LBD41	59.9806	28.6748	-1.06471	5e-05
AT3G02910	-	8.7705	0.892076	-3.29742	0.0042
AT3G04210	-	2.88683	0.289265	-3.31902	0.00025
AT3G06435	-	9.84905	4.8339	-1.0268	5e-05
AT3G07850	-	2.35791	0.497166	-2.24571	0.00085
AT3G09010	-	1.514	0.642585	-1.23641	0.0151
AT3G10040	-	34.2059	16.8835	-1.01863	5e-05
AT3G10180	-	2.46167	0.895038	-1.45961	5e-05
AT3G10440	-	1.5159	0.661603	-1.19614	0.0172
AT3G10880	-	3.87524	1.91561	-1.01648	0.0037
AT3G11010	AtRLP34	2.50545	1.13803	-1.13853	0.0496
AT3G11550	CASP2	2.37822	1.08685	-1.12973	0.04575
AT3G13430	-	2.07218	1.02069	-1.0216	0.02285
AT3G13438	SADHU7-1	18.8761	7.31558	-1.36752	0.033
AT3G13650	DIR7	11.1844	5.02429	-1.1545	5e-05
AT3G13790	CWINV1	1.34282	0.367929	-1.86777	0.00605
AT3G13898	EPFL3	30.5879	12.1268	-1.33477	5e-05
AT3G14040	-	1.55086	0.481951	-1.68611	0.0053
AT3G14470	RPPL1	1.27573	0.510367	-1.32171	0.00215
AT3G15170	NAC054	2.48466	0.807172	-1.6221	0.01255
AT3G16330	-	13.3174	6.55205	-1.02329	0.00025
AT3G18000	NMT1	701.458	306.101	-1.19635	5e-05
AT3G19680	-	10.5219	5.08264	-1.04974	5e-05
AT3G20395	-	14.756	2.52844	-2.54499	5e-05
AT3G21950	-	6.13703	2.8357	-1.11383	0.00025
AT3G22231	PCC1	4.54647	1.15556	-1.97615	0.01205
AT3G23120	AtRLP38	2.14532	0.612055	-1.80946	0.0003
AT3G23150	ETR2	2.22228	1.06763	-1.05764	0.00135
AT3G23730	XTH16	194.497	68.5661	-1.50418	5e-05
AT3G25717	RTFL16	21.1338	9.89985	-1.09408	0.00015
AT3G25760	AOC1	3.25283	1.28744	-1.33719	0.0072
AT3G26200	CYP71B22	15.4006	4.54274	-1.76135	5e-05
AT3G26210	CYP71B23	1.33827	0.404756	-1.72524	0.00905
AT3G26590	-	8.02332	3.83401	-1.06535	5e-05
AT3G26700	-	3.68992	1.73149	-1.09158	0.0004
AT3G28830	-	1.11485	0.203715	-2.45223	0.0103
AT3G28857	PRE5	3.07415	1.3902	-1.1449	0.0429
AT3G28980	-	1.79609	0.760355	-1.24011	0.0126
AT3G29590	5MAT	1.5345	0.29393	-2.38423	0.0089
AT3G30775	POX1	73.6636	29.4979	-1.32034	5e-05
AT3G33002	-	2.03574	0.381637	-2.41528	0.0369
AT3G43800	GSTU27	30.6121	13.487	-1.18253	5e-05
AT3G46110	-	2.76607	0.854899	-1.69401	0.00215
AT3G48230	-	1.01042	0.107273	-3.2356	0.0208
AT3G48540	-	6.75745	3.35173	-1.01157	0.01335
AT3G49500	RDR6	1.71037	0.768037	-1.15506	0.0003
AT3G49540	-	2.80596	0.863591	-1.70008	0.01975
AT3G50170	-	2.61859	1.28885	-1.0227	0.0041
AT3G50470	HR3	2.73066	0.260246	-3.3913	0.01505
AT3G50480	HR4	3.81376	0.388643	-3.29469	0.0033
AT3G51430	SSL5	7.58393	2.88766	-1.39305	5e-05
AT3G51590	LTP12	2.49228	0.728948	-1.77358	0.04935
AT3G55240	-	20.9661	9.76255	-1.10273	5e-05
AT3G56220	-	20.3018	6.69127	-1.60126	5e-05
AT3G56640	SEC15A	1.0131	0.448609	-1.17524	0.01735
AT3G57690	AGP23	8.65222	2.93016	-1.56209	0.0309
AT3G58070	GIS	2.43949	0.972616	-1.32664	0.0136
AT3G60670	-	3.9725	1.86542	-1.09054	0.008
AT3G61650	TUBG1	0.976204	0.135355	-2.85044	0.0248
AT3G61730	RMF	1.00866	0.0317177	-4.991	0.0254
AT3G62150	ABCB21	1.31146	0.216005	-2.60204	5e-05
AT4G00330	CRCK2	5.95465	2.79359	-1.09189	0.00015
AT4G00880	-	2.09699	0.906878	-1.20934	0.04655
AT4G02130	GATL6	9.61128	3.68657	-1.38245	5e-05
AT4G03010	-	1.62697	0.73667	-1.14309	0.04145
AT4G03060	AOP2	4.27879	1.58746	-1.43048	0.0003
AT4G03110	BRN1	27.8439	13.0652	-1.09163	5e-05
AT4G03210	XTH9	1927.71	700.238	-1.46097	5e-05
AT4G03440	-	0.96937	0.312362	-1.63383	0.0113
AT4G08850	-	12.8347	4.57241	-1.48902	5e-05
AT4G09900	MES12	3.30538	1.58232	-1.06277	0.0065
AT4G10270	-	272.559	126.658	-1.10563	5e-05
AT4G11190	DIR13	153.573	76.2063	-1.01094	5e-05
AT4G11310	-	3.92631	1.33258	-1.55895	0.0008
AT4G11911	-	3.84191	1.21186	-1.6646	0.0053
AT4G12420	SKU5	34.8929	16.5186	-1.07884	5e-05
AT4G12730	FLA2	83.8449	35.3117	-1.24758	5e-05
AT4G12870	-	24.7935	8.68667	-1.51308	5e-05
AT4G13495	-	6.95807	2.95765	-1.23423	0.01205
AT4G13770	CYP83A1	0.964854	0.306306	-1.65534	0.0199
AT4G14130	XTH15	25.1897	6.55812	-1.94148	5e-05
AT4G14400	ACD6	2.62549	0.234523	-3.48479	0.0002
AT4G14540	NFYB3	5.4979	2.58024	-1.09137	0.0243
AT4G15620	-	254.444	113.225	-1.16815	5e-05
AT4G16840	-	13.8513	6.304	-1.13568	0.0071
AT4G17800	AHL23	1.53322	0.466492	-1.71664	0.01025
AT4G18197	PUP7	2.38624	0.779261	-1.61456	0.0022
AT4G18210	PUP10	0.970412	0.248647	-1.9645	0.02225
AT4G18490	-	1.08459	0.361764	-1.58403	0.00705
AT4G19030	NIP1-1	3.19331	0.72952	-2.13003	0.00115
AT4G21380	SD18	3.86369	1.40238	-1.4621	5e-05
AT4G21850	MSRB9	28.0633	1.96711	-3.83454	5e-05
AT4G21870	HSP15.4	56.0787	18.6923	-1.58501	5e-05
AT4G22305	-	15.362	7.01293	-1.13127	5e-05
AT4G22490	-	14.4353	0.490643	-4.87878	0.00495
AT4G22860	-	10.6524	5.14707	-1.04935	5e-05
AT4G22880	LDOX	10.2283	1.76671	-2.53343	5e-05
AT4G23170	CRK9	6.00743	2.26504	-1.40721	0.00045
AT4G23180	CRK10	6.23958	3.01661	-1.04852	5e-05
AT4G23220	CRK14	1.07074	0.321826	-1.73425	0.00455
AT4G23820	-	60.1178	23.1996	-1.37369	5e-05
AT4G24110	-	62.0485	10.9367	-2.50422	5e-05
AT4G25070	-	0.9582	0.47154	-1.02295	0.02705
AT4G26300	emb1027	4.17242	1.93274	-1.11024	0.0252
AT4G26960	-	43.1214	20.3127	-1.08602	5e-05
AT4G27250	-	2.76157	0.821865	-1.74852	0.0014
AT4G27300	SD11	1.33114	0.542676	-1.29449	0.0058
AT4G27450	-	67.721	31.1636	-1.11974	5e-05
AT4G30270	XTH24	2.44047	1.04852	-1.21881	0.013
AT4G31050	LIP2P	4.52265	2.02193	-1.16144	0.0036
AT4G31500	CYP83B1	15.9591	5.75165	-1.47234	5e-05
AT4G31620	REM3	9.38295	3.99396	-1.23222	5e-05
AT4G31800	WRKY18	13.8204	6.48634	-1.09132	5e-05
AT4G31805	POLAR	4.56203	2.0223	-1.17368	0.00075
AT4G32690	GLB3	12.8795	4.50842	-1.51438	5e-05
AT4G32950	-	2.36193	1.06135	-1.15407	0.0285
AT4G33050	EDA39	2.93294	1.43347	-1.03284	0.0023
AT4G33260	CDC20-2	8.40772	3.63824	-1.20848	5e-05
AT4G33560	-	131.563	7.17362	-4.19691	5e-05
AT4G34420	-	1.48447	0.552046	-1.42709	0.0144
AT4G34900	XDH2	1.36631	0.524667	-1.38081	0.0004
AT4G38550	-	15.2438	5.38655	-1.50079	5e-05
AT4G38860	-	9.50987	3.84264	-1.30733	0.00045
AT4G39320	-	8.5658	3.73989	-1.19559	0.00205
AT5G01790	-	9.88067	4.84579	-1.02788	0.0014
AT5G01840	OFP1	3.40729	1.52239	-1.16228	0.0136
AT5G03350	-	89.8543	24.4531	-1.87757	5e-05
AT5G03360	-	0.914773	0.269814	-1.76145	0.01535
AT5G05510	-	7.63645	3.67984	-1.05326	0.0001
AT5G05940	ROPGEF5	4.30693	2.138	-1.0104	0.00035
AT5G06400	-	0.924081	0.450024	-1.03802	0.01555
AT5G06870	PGIP2	24.9801	6.62772	-1.9142	5e-05
AT5G07530	GRP17	12.5945	4.58927	-1.45646	5e-05
AT5G08390	-	1.40523	0.49695	-1.49963	0.03875
AT5G08760	-	9.76349	3.87618	-1.33276	0.0212
AT5G10520	RBK1	0.911636	0.274837	-1.72988	0.0203
AT5G10760	-	4.40569	1.41241	-1.64121	5e-05
AT5G11300	CYCA2-2	4.84723	2.30423	-1.07287	0.0003
AT5G14920	GASA14	189.205	89.2499	-1.08403	5e-05
AT5G14930	SAG101	17.6918	8.47093	-1.06249	0.00305
AT5G15120	PCO1	87.9477	36.5398	-1.26718	5e-05
AT5G16190	CSLA11	16.5823	7.99721	-1.05208	5e-05
AT5G19240	-	25.0064	3.44687	-2.85894	5e-05
AT5G23820	-	18.2815	7.37928	-1.30883	5e-05
AT5G25440	-	4.73512	1.04395	-2.18135	5e-05
AT5G26170	WRKY50	6.02919	1.20902	-2.31812	0.0055
AT5G26680	FEN1	3.74344	1.7996	-1.05669	0.0061
AT5G26690	-	5.71599	0.866389	-2.72192	0.00435
AT5G28490	LSH1	9.58498	4.14994	-1.20769	0.0007
AT5G36001	-	8.83103	3.29797	-1.421	0.0005
AT5G36940	CAT3	2.33357	1.14389	-1.02858	0.003
AT5G37000	-	0.869076	0.259863	-1.74173	0.03805
AT5G39890	PCO2	10.4246	3.59683	-1.53519	5e-05
AT5G40450	-	6.29408	2.69746	-1.2224	5e-05
AT5G40645	-	20.4436	6.60984	-1.62896	0.00935
AT5G42530	-	852.964	322.759	-1.40203	5e-05
AT5G42800	DFRA	3.35246	1.25512	-1.41739	0.00135
AT5G44020	-	11.7367	2.05892	-2.51106	5e-05
AT5G44130	FLA13	35.2704	16.9041	-1.06109	5e-05
AT5G44440	-	1.14731	0.416402	-1.46221	0.01835
AT5G45550	MOB1A	10.9568	4.35524	-1.331	5e-05
AT5G46780	-	2.1837	0.947651	-1.20435	0.0302
AT5G47220	ERF2	18.9135	7.15428	-1.40254	5e-05
AT5G48450	sks3	1.36062	0.250429	-2.44179	0.00325
AT5G48540	CRRSP55	4.1431	1.47961	-1.48549	0.00275
AT5G49560	-	6.24883	3.10513	-1.00893	0.0058
AT5G51460	TPPA	9.01607	3.62328	-1.3152	5e-05
AT5G52320	CYP96A4	4.77277	2.18805	-1.12518	0.00035
AT5G53210	SPCH	8.36984	3.34821	-1.32181	0.0001
AT5G53550	YSL3	2.51656	1.08799	-1.20979	0.0006
AT5G54060	A3G2XYLT	3.27836	0.655254	-2.32285	0.0003
AT5G55450	-	369.402	127.256	-1.53745	5e-05
AT5G55650	-	5.03204	1.89761	-1.40696	0.0483
AT5G55930	OPT1	5.08587	2.34748	-1.11538	0.0083
AT5G56780	ATET2	3.09325	1.41069	-1.13272	0.00415
AT5G56840	-	7.12788	3.32051	-1.10207	0.001
AT5G57630	CIPK21	2.84639	1.29366	-1.13768	0.00455
AT5G57660	COL5	3.26492	1.09777	-1.57248	0.00055
AT5G58500	LSH5	3.60141	1.22674	-1.55373	0.03045
AT5G58670	PLC1	2.04253	0.926619	-1.14031	0.0056
AT5G59670	-	9.07653	4.17123	-1.12167	5e-05
AT5G60950	COBL5	2.01526	0.779817	-1.36976	0.02955
AT5G61590	ERF107	27.9855	6.87442	-2.02537	5e-05
AT5G62730	NPF4.7	1.97819	0.599527	-1.72228	0.0018
AT5G64570	BXL4	26.1909	12.0271	-1.12277	5e-05
AT5G64770	RGF9	2.65579	0.779861	-1.76785	0.03745
AT5G66270	-	1.88228	0.879091	-1.0984	0.0093
AT5G66620	DAR6	1.32814	0.343214	-1.95223	0.00445
ATCG00065	rps12-B	1403.17	644.005	-1.12355	0.00225
ATCG00320	TRNFM	3579.19	1233.6	-1.53676	0.03195
ATCG00560	PSBL	8380.37	4050.19	-1.04902	5e-05
ATCG00580	PSBE	35.9217	12.87	-1.48085	0.0099
ATCG01110	NDHH	12.1	5.84397	-1.04999	5e-05
ATMG00110	CCB206	7.98906	2.99848	-1.41379	0.00225
ATMG00640	ORF25	11.68	5.6212	-1.05509	0.003

## Sheet: 07=WW_E_Day5-6
INC=195, DEC=71, TOTAL=266
Gene_ID	gene	511	611	log2(fold_change)	p_value
AT1G01400	-	0.492168	2.45373	2.31776	0.0066
AT1G01640	-	0.620081	2.09858	1.75889	0.02385
AT1G02340	HFR1	1.854	4.05344	1.12851	0.0046
AT1G02390	GPAT2	0.463547	1.04252	1.16929	0.0493
AT1G02510	TPK4	0.407331	2.80806	2.7853	0.0042
AT1G03950	VPS2.3	4.46734	9.15228	1.03472	0.001
AT1G06820	CRTISO	2.83867	5.69985	1.00571	0.0002
AT1G09794	-	3.59815	8.38031	1.21975	0.04055
AT1G10500	ISCA	14.6559	29.8798	1.02769	0.00205
AT1G11020	-	1.70625	5.37364	1.65507	5e-05
AT1G12450	-	0.538189	1.67629	1.63908	0.01975
AT1G14760	KNATM	4.71405	9.62246	1.02944	0.0276
AT1G15320	-	4.28314	9.90989	1.2102	5e-05
AT1G17530	TIM23-1	32.744	74.4709	1.18545	5e-05
AT1G18960	-	4.52641	9.15268	1.01583	0.00075
AT1G19150	LHCA6	2.5635	9.66759	1.91504	5e-05
AT1G22710	SUC2	4.55776	9.46833	1.05479	5e-05
AT1G32920	-	26.4502	105.75	1.9993	5e-05
AT1G47610	-	2.59201	5.89971	1.18657	0.00115
AT1G48770	-	2.45201	5.91683	1.27086	0.0206
AT1G52430	-	0.408878	1.40736	1.78325	0.0004
AT1G53210	-	71.0905	146.536	1.04352	5e-05
AT1G54100	ALDH7B4	8.90458	26.5398	1.57554	5e-05
AT1G54230	-	4.95393	11.6912	1.23878	5e-05
AT1G54575	-	4.22928	9.66321	1.19209	0.003
AT1G55140	-	4.99121	14.577	1.54624	5e-05
AT1G56080	-	0.770127	1.69828	1.14091	0.0381
AT1G56150	SAUR71	6.35357	12.7937	1.00979	0.00755
AT1G60240	-	6.26466	17.5893	1.48939	5e-05
AT1G60300	-	0.201812	1.44255	2.83754	0.0463
AT1G60340	-	0.253119	1.21362	2.26144	0.036
AT1G60550	MENB	1.88858	3.84735	1.02656	0.00825
AT1G61255	-	0.701318	4.98598	2.82974	0.01485
AT1G63270	ABCI1	2.73837	5.49186	1.00398	0.0096
AT1G66000	-	0.195826	1.09137	2.47849	0.03135
AT1G66060	-	0.996931	3.28056	1.71838	0.0004
AT1G66110	-	0.790926	3.17198	2.00377	0.0047
AT1G68330	-	0.669627	1.61541	1.27047	0.03345
AT1G68360	-	4.21811	18.463	2.12996	5e-05
AT1G68840	RAV2	0.499833	2.14536	2.1017	0.0044
AT1G72360	ERF073	0.372438	1.25096	1.74797	0.04295
AT1G72540	-	0.522967	1.44449	1.46577	0.0185
AT1G73480	-	0.418501	1.00086	1.25794	0.02355
AT1G73630	CML26	1.68335	4.81177	1.51524	0.00555
AT1G75760	-	6.00806	12.5133	1.05849	5e-05
AT1G76410	ATL8	1.76477	7.07925	2.00412	0.00035
AT1G78460	-	1.4836	3.4538	1.21908	0.01565
AT1G78640	-	0.680241	1.67371	1.29893	0.0251
AT1G79450	ALIS5	1.95198	4.47318	1.19636	0.0012
AT2G05160	-	0.265018	0.930493	1.81191	0.0054
AT2G05540	-	4.08667	11.5602	1.50017	0.0005
AT2G06925	PLA2-ALPHA	40.0019	88.3579	1.14329	5e-05
AT2G14090	-	1.50119	3.00666	1.00206	0.0076
AT2G17300	-	4.79897	16	1.73728	5e-05
AT2G18050	HIS1-3	4.83732	10.1915	1.07508	0.0026
AT2G18260	SYP112	18.1052	39.706	1.13295	5e-05
AT2G21960	-	1.42866	3.65972	1.35707	0.0459
AT2G24800	PER18	2.0236	5.32425	1.39566	0.00195
AT2G26440	PME12	0.940343	4.53431	2.26963	5e-05
AT2G26800	HMGCL	1.44009	3.03079	1.07353	0.00465
AT2G27400	TAS1A	3.18675	6.49227	1.02664	0.00485
AT2G27830	-	2.78167	5.74754	1.047	0.00175
AT2G29610	-	0.370585	1.28134	1.78978	0.03135
AT2G29680	CDC6	0.549674	1.18476	1.10795	0.0366
AT2G29800	-	0.437485	1.06083	1.27789	0.04915
AT2G34220	MEE20	2.34889	5.95779	1.3428	5e-05
AT2G37770	AKR4C9	1.00177	2.96664	1.56629	0.00135
AT2G37925	COPT4	1.04001	3.81355	1.87453	0.0311
AT2G38690	-	5.14618	11.0401	1.10118	0.0004
AT2G40180	PP2C5	0.562147	1.52884	1.44342	0.0188
AT2G41470	-	1.03913	2.21959	1.09491	0.02035
AT2G42510	-	1.70849	4.42835	1.37405	0.00015
AT2G42900	-	0.913053	2.18879	1.26136	0.03435
AT2G43465	-	0.601745	1.6911	1.49074	0.0172
AT2G44010	-	1.07203	4.09796	1.93456	0.00705
AT2G45630	-	1.89664	3.90772	1.04288	0.0139
AT2G46310	CRF5	1.54745	4.3982	1.50702	0.0005
AT2G46720	HIC	2.69282	5.39945	1.00369	5e-05
AT3G02250	-	4.07662	10.2946	1.33645	5e-05
AT3G03180	-	5.12318	11.2305	1.13232	0.0026
AT3G03440	-	0.339535	0.925279	1.44633	0.03935
AT3G03520	NPC3	0.45373	1.04206	1.19953	0.0447
AT3G06560	PAPS3	1.4006	4.70462	1.74803	5e-05
AT3G07250	-	0.999996	2.1873	1.12916	0.00035
AT3G08740	-	19.6795	48.7878	1.30983	5e-05
AT3G12090	TET6	0.488379	1.51359	1.6319	0.0419
AT3G12430	-	2.30028	6.00829	1.38515	0.0046
AT3G12890	ASML2	0.670533	1.68931	1.33305	0.0444
AT3G13420	-	1.81294	4.10113	1.17769	0.0011
AT3G14780	-	1.37967	3.23224	1.22821	0.0082
AT3G15800	-	0.41633	1.28563	1.62667	0.04245
AT3G15840	PIFI	8.31753	20.569	1.30625	5e-05
AT3G16120	-	2.15814	4.47963	1.05359	0.03565
AT3G16712	-	24.5006	67.6669	1.46563	0.0097
AT3G18310	-	0.576306	1.5593	1.43599	0.0211
AT3G21000	-	2.60718	7.47864	1.52028	0.0001
AT3G21030	-	1.10706	2.3963	1.11407	0.0193
AT3G21720	ICL	0.195574	0.887027	2.18127	0.01365
AT3G23610	DSPTP1	2.21145	4.46767	1.01453	0.01275
AT3G26445	-	3.04202	8.60907	1.50083	0.0354
AT3G28100	-	0.657684	1.59057	1.27408	0.03405
AT3G33235	-	0.797212	1.63329	1.03475	0.00975
AT3G44220	-	4.68962	16.1792	1.7866	5e-05
AT3G46620	-	16.0222	33.1035	1.04692	5e-05
AT3G47295	PSY2	15.1435	67.7138	2.16075	5e-05
AT3G48740	SWEET11	0.59956	1.55828	1.37798	0.02445
AT3G50820	PSBO2	3.26153	8.28609	1.34514	5e-05
AT3G52480	-	2.80341	5.66504	1.0149	0.0116
AT3G55570	-	42.6948	96.4366	1.17552	5e-05
AT3G58000	VQ25	1.43641	5.826	2.02004	0.00745
AT3G61550	ATL68	10.0393	21.4957	1.09839	5e-05
AT3G61970	NGA2	1.52736	3.49658	1.1949	0.00385
AT4G00050	UNE10	0.230366	1.71881	2.89941	0.0052
AT4G01360	-	0.718925	2.23764	1.63806	0.007
AT4G04880	-	0.487513	2.47072	2.34142	0.00215
AT4G05070	-	19.2577	47.6262	1.30632	5e-05
AT4G05150	-	9.38252	19.4412	1.05107	5e-05
AT4G09960	AGL11	0.576977	2.01002	1.80062	0.00565
AT4G11140	CRF1	4.31928	9.14862	1.08276	0.00035
AT4G13000	-	0.32691	1.37609	2.07361	0.01965
AT4G14080	A6	31.5121	90.9578	1.52929	5e-05
AT4G14480	BLUS1	0.541062	1.31174	1.27761	0.03305
AT4G14540	NFYB3	2.65934	6.58283	1.30764	0.0106
AT4G17695	KAN3	1.08754	3.37472	1.63369	0.0024
AT4G18340	-	6.2341	13.0176	1.06221	5e-05
AT4G18425	-	0.867367	3.16373	1.86691	0.01005
AT4G18680	-	1.92408	5.5681	1.53302	0.00435
AT4G19560	CYCT1-2	3.24212	6.49355	1.00207	5e-05
AT4G20070	AAH	0.772329	1.5814	1.03391	0.0266
AT4G20480	-	21.8713	46.2683	1.08098	5e-05
AT4G20900	MS5	2.1659	5.30697	1.29293	0.00065
AT4G22690	CYP706A1	0.649671	1.64316	1.33869	0.004
AT4G22840	BASS6	2.32634	5.20989	1.16319	0.00045
AT4G22960	-	1.1757	2.71355	1.20666	0.0034
AT4G23880	-	8.42664	17.5669	1.05983	5e-05
AT4G24630	PAT08	0.319411	0.996856	1.64197	0.04365
AT4G24860	-	0.45552	1.18093	1.37434	0.00275
AT4G25480	DREB1A	0.304974	2.89349	3.24605	0.0105
AT4G27657	-	3.06682	6.78337	1.14526	0.03535
AT4G28560	RIC7	0.806218	1.8246	1.17833	0.0209
AT4G36060	BHLH11	0.441626	1.50713	1.7709	0.026
AT4G36880	CP1	0.803029	1.65106	1.03987	0.04015
AT5G01840	OFP1	1.4924	3.2119	1.10579	0.022
AT5G02660	-	0.382773	1.33904	1.80664	0.00535
AT5G03230	-	2.98513	6.54023	1.13155	0.00405
AT5G03690	-	1.39664	2.93019	1.06903	0.01195
AT5G03795	-	1.4096	3.08491	1.12994	0.0019
AT5G04790	-	18.2245	76.0391	2.06086	0.04445
AT5G05250	-	1.62831	3.52022	1.11229	0.0215
AT5G06690	WCRKC1	3.38708	8.73596	1.36692	0.0006
AT5G07380	-	0.363277	1.07484	1.56498	0.02
AT5G09220	AAP2	2.6301	6.25555	1.25002	5e-05
AT5G13320	GH3.12	1.01111	3.31567	1.71336	0.0002
AT5G14380	AGP6	1.57871	4.46842	1.50102	0.005
AT5G15480	-	0.263821	1.11113	2.0744	0.0429
AT5G17850	CCX2	0.81616	2.92006	1.83907	0.00035
AT5G18840	-	0.741133	1.54036	1.05547	0.02565
AT5G19020	PCMP-E42	0.613269	1.25453	1.03255	0.02905
AT5G19070	-	0.885043	4.14132	2.22627	0.0001
AT5G19280	KAPP	2.22888	5.01052	1.16864	0.0001
AT5G19730	PME53	3.12946	8.47041	1.43652	5e-05
AT5G24318	-	0.95163	1.92607	1.01719	0.0165
AT5G25840	-	2.64773	5.56727	1.07222	0.01205
AT5G37410	-	1.37722	2.82928	1.03867	0.0042
AT5G37460	-	0.372619	1.01701	1.44856	0.02685
AT5G38490	-	0.509938	1.44455	1.50223	0.02325
AT5G39050	PMAT1	1.61779	6.19368	1.93677	5e-05
AT5G39860	PRE1	3.8661	8.8335	1.1921	0.00265
AT5G40240	-	0.939555	2.87119	1.6116	0.00195
AT5G41090	anac095	2.94485	6.69797	1.18553	0.0158
AT5G42230	SCPL41	0.507229	1.14105	1.16965	0.04715
AT5G42630	KAN4	0.724045	1.86658	1.36625	0.02985
AT5G45095	-	0.616382	1.52009	1.30226	0.01805
AT5G46380	-	0.500927	1.31973	1.39757	0.01845
AT5G46440	-	0.531933	2.68122	2.33357	0.03935
AT5G50450	-	2.944	6.19257	1.07276	0.00105
AT5G50800	SWEET13	0.946106	2.12673	1.16857	0.023
AT5G51530	-	0.440652	0.965418	1.13151	0.0101
AT5G54490	PBP1	0.576658	3.32415	2.5272	0.03455
AT5G55790	-	6.45638	13.0961	1.02034	0.0026
AT5G58580	ATL63	0.233894	1.4644	2.64638	0.03
AT5G60080	-	0.590243	2.30497	1.96537	0.0073
AT5G60090	-	0.389406	1.35546	1.79943	0.0261
AT5G60220	TET4	1.1425	2.9468	1.36695	0.0149
AT5G61600	ERF104	2.69276	6.26976	1.21933	0.0023
AT5G63080	-	0.69646	2.09705	1.59025	0.00295
AT5G63850	AAP4	2.58105	5.16862	1.00182	0.00055
AT5G66400	RAB18	2.70806	7.01614	1.37342	0.0004
AT5G66700	ATHB-53	0.416518	2.41145	2.53345	0.02115
AT5G66870	LBD36	0.350752	1.22182	1.8005	0.0123
AT5G67130	-	4.60642	13.3964	1.54013	5e-05
ATCG00340	PSAB	17.2073	61.5532	1.83882	5e-05
ATCG00580	PSBE	7.07802	25.5682	1.85293	0.02655
ATCG00790	RPL16	462.446	955.633	1.04717	5e-05
ATCG00820	RPS19	2214.94	4717.75	1.09084	5e-05
AT1G03660	-	19.5677	6.48812	-1.5926	0.00515
AT1G06440	-	1.34903	0.469983	-1.52124	0.01555
AT1G09740	-	4.28757	2.01162	-1.0918	0.01585
AT1G13950	ELF5A-1	3.4178	1.5292	-1.16029	0.03615
AT1G22470	-	5.94074	2.46051	-1.27169	0.0219
AT1G26208	-	17.1075	7.812	-1.13086	0.02005
AT1G28660	-	1.04932	0.373802	-1.48912	0.04295
AT1G48470	GLN1-5	3.08209	1.42956	-1.10834	0.0095
AT1G52690	-	8.08303	3.58456	-1.1731	0.0006
AT1G56650	MYB75	12.1139	5.93363	-1.02967	0.0001
AT1G57980	PUP22	1.78971	0.889961	-1.00791	0.03165
AT1G60460	-	1.6472	0.532431	-1.62935	0.0033
AT1G61800	GPT2	19.2381	9.07216	-1.08445	5e-05
AT1G68470	-	2.67561	1.1815	-1.17925	0.0069
AT1G68725	AGP19	1.80483	0.390078	-2.21003	0.0469
AT1G70230	AXY4	1.77574	0.864297	-1.03882	0.0265
AT1G71030	ATMYBL2	1.78775	0.478493	-1.90157	0.02805
AT1G75440	UBC16	20.9544	8.656	-1.27548	0.0003
AT1G77330	-	1.30886	0.490217	-1.41682	0.04025
AT1G77655	-	3.08032	0.769928	-2.00029	0.0437
AT2G01730	CPSF73-II	2.09658	0.886898	-1.2412	0.0047
AT2G17040	anac036	1.34312	0.382882	-1.81061	0.0334
AT2G34430	LHB1B1	3.08735	1.42469	-1.11572	0.01605
AT2G38750	ANN4	8.9155	3.17884	-1.48782	5e-05
AT2G42340	-	3.1124	1.53436	-1.02039	0.0417
AT2G46650	CYTB5-C	15.0485	4.38898	-1.77767	5e-05
AT3G02125	-	0.956093	0.251049	-1.92918	0.0308
AT3G10660	CPK2	1.03299	0.497113	-1.05518	0.03615
AT3G17225	-	4.03359	0.528714	-2.93151	0.0228
AT3G17630	CHX19	1.08552	0.478305	-1.18238	0.0232
AT3G17830	-	1.75818	0.792374	-1.14983	0.0167
AT3G44420	-	8.18956	3.21821	-1.34753	0.0085
AT3G49580	LSU1	39.9813	12.862	-1.63622	5e-05
AT3G50930	BCS1	4.96853	1.7649	-1.49323	5e-05
AT3G51860	CAX3	8.12388	2.09514	-1.95512	5e-05
AT3G56200	-	3.3584	1.46789	-1.19403	0.00215
AT4G02410	LECRK43	1.09829	0.437838	-1.32679	0.01685
AT4G04610	2021-04-01	66.8754	29.125	-1.19922	5e-05
AT4G10260	-	1.27155	0.312438	-2.02495	0.02445
AT4G11350	-	0.923326	0.3509	-1.39578	0.0322
AT4G13770	CYP83A1	0.862054	0.207495	-2.0547	0.02045
AT4G14980	-	0.872447	0.33901	-1.36374	0.045
AT4G21990	2021-04-03	46.7335	22.7677	-1.03747	0.00105
AT4G27250	-	2.27244	1.03477	-1.13494	0.0224
AT4G30270	XTH24	2.80104	1.04907	-1.41685	0.00665
AT4G31500	CYP83B1	12.2251	5.85634	-1.06178	5e-05
AT4G31805	POLAR	3.46525	1.64556	-1.07438	0.0048
AT4G33905	-	2.12403	0.896824	-1.24391	0.0255
AT4G39950	CYP79B2	1.47104	0.458359	-1.68229	0.00375
AT5G02200	FHL	4.07957	1.52353	-1.421	0.0185
AT5G03545	AT4	11.1682	5.30411	-1.07422	0.00225
AT5G06070	RBE	1.02442	0.230633	-2.15113	0.04535
AT5G06570	CXE15	1.53091	0.412367	-1.89239	0.0197
AT5G07130	LAC13	1.73227	0.717502	-1.27161	0.00815
AT5G22794	-	1.42259	0.254621	-2.4821	0.0259
AT5G24660	LSU2	38.5852	11.2914	-1.77283	5e-05
AT5G26220	-	47.0816	12.8165	-1.87716	5e-05
AT5G47220	ERF2	10.1298	5.0244	-1.01158	0.0005
AT5G47510	SFH11	1.57905	0.457409	-1.7875	0.01585
AT5G48850	SDI1	27.7037	6.88769	-2.00799	5e-05
AT5G52630	PCMP-H52	2.39897	1.13559	-1.07897	0.00945
AT5G52750	-	9.32279	3.31663	-1.49104	0.00085
AT5G57560	XTH22	11.7763	4.17629	-1.4956	5e-05
AT5G66480	-	0.904586	0.248384	-1.86468	0.0242
AT5G66562	-	3200.41	999.573	-1.67887	0.0093
AT5G66567	-	1209.81	102.029	-3.56773	0.04775
AT5G66620	DAR6	1.62064	0.769038	-1.07544	0.0168
ATCG00690	PSBT	1780.49	757.588	-1.23278	0.00455
ATCG00730	PETD	8.66823	2.999	-1.53126	0.00715
ATMG00513	NAD5A	1.84764	0.563849	-1.71231	0.0082
ATMG00516	NAD1C	13.8677	5.19265	-1.41719	0.03935

## Sheet: 08=MD_E_Day5-6
INC=159, DEC=87, TOTAL=246
Gene_ID	gene	521	621	log2(fold_change)	p_value
AT1G01280	CYP703A2	5.34962	20.1142	1.91071	5e-05
AT1G02050	PKSA	42.0038	106.584	1.34339	5e-05
AT1G02400	GA2OX6	0.179063	2.28029	3.67068	0.0215
AT1G02470	-	1.48442	4.63191	1.64171	0.00695
AT1G02900	RALF1	28.5898	60.0755	1.07128	5e-05
AT1G03390	-	8.26341	17.7857	1.10591	5e-05
AT1G03950	VPS2.3	4.74914	10.2254	1.10643	0.00205
AT1G06280	LBD2	1.75985	7.15563	2.02363	0.0063
AT1G07300	-	4.29657	8.77139	1.02962	0.014
AT1G08500	ENODL18	2.06163	4.61002	1.16099	0.0198
AT1G09880	-	1.19069	5.17272	2.11912	5e-05
AT1G17950	ATMYB52	0.709826	3.06549	2.11058	0.00315
AT1G19190	CXE1	1.66998	10.3108	2.62626	0.0001
AT1G20070	-	4.8122	10.3388	1.1033	0.0066
AT1G20925	-	0.226249	0.935743	2.0482	0.03705
AT1G23670	-	0.708045	2.74458	1.95467	0.01075
AT1G23760	JP630	2.72727	7.63403	1.48498	5e-05
AT1G26800	-	2.28029	5.09599	1.16015	0.0054
AT1G30660	T5I8.11	0.677899	2.26551	1.74069	0.02465
AT1G30780	-	1.56709	11.5882	2.8865	5e-05
AT1G35210	-	1.47958	3.7568	1.34431	0.0383
AT1G35430	-	4.21706	11.0943	1.39551	0.00805
AT1G44608	-	0.302643	4.17409	3.78577	0.03965
AT1G47980	-	0.377331	3.15155	3.06216	0.0075
AT1G49000	-	1.51406	4.09189	1.43434	0.0271
AT1G51340	MATE	0.269523	1.08302	2.00658	0.03125
AT1G53080	-	2.00565	4.14944	1.04885	0.04335
AT1G53700	WAG1	3.25668	6.67652	1.03569	0.0016
AT1G54540	-	0.863662	7.52912	3.12394	0.00335
AT1G56050	-	3.03112	7.2615	1.26042	0.00085
AT1G56140	-	1.36967	2.884	1.07424	0.00115
AT1G56150	SAUR71	4.51765	10.8571	1.265	0.0079
AT1G58170	DIR19	5.3399	10.715	1.00475	0.0108
AT1G61590	-	5.24355	13.9913	1.41591	5e-05
AT1G66590	ATCOX19-1	4.8014	11.5347	1.26445	0.0082
AT1G67481	MIR839A	33.749	73.925	1.13122	0.01045
AT1G68030	-	0.791098	1.93518	1.29054	0.04825
AT1G70630	-	0.584248	1.56037	1.41724	0.0134
AT1G72800	-	1.82939	3.80326	1.05587	0.01585
AT1G72920	-	2.39213	6.26868	1.38987	0.0026
AT1G73700	-	0.814673	1.8692	1.19813	0.03135
AT1G78120	TPR12	1.11396	2.34342	1.07292	0.0211
AT1G79800	ENODL7	2.97522	7.06143	1.24696	0.0298
AT1G80325	-	0.798326	1.85457	1.21603	0.0441
AT1G80440	-	1.92931	4.32421	1.16435	0.007
AT1G80730	ZFP1	1.32465	3.10568	1.22929	0.02875
AT2G01580	-	0.926759	3.4546	1.89825	0.0337
AT2G05540	-	4.96995	15.6469	1.65457	0.0002
AT2G18115	-	3.61009	8.28803	1.199	0.00555
AT2G18600	RCE2	2.28959	5.13918	1.16645	0.02465
AT2G20825	ULT2	3.89098	9.21495	1.24384	0.0069
AT2G21320	BBX18	2.30969	4.62153	1.00067	0.04095
AT2G25700	ASK3	0.799753	2.79658	1.80604	0.04685
AT2G27830	-	4.32161	11.4732	1.40863	0.00015
AT2G28315	-	0.406175	1.68311	2.05095	0.03825
AT2G29770	-	1.84179	4.66952	1.34217	0.0494
AT2G30900	TBL43	2.69418	5.78276	1.10191	0.0064
AT2G31940	-	7.96989	19.1164	1.26218	0.00395
AT2G36080	ARF31	0.882071	3.05314	1.79133	0.0079
AT2G40610	EXPA8	5.04438	10.0938	1.00072	0.00265
AT2G41415	ESFL4	4.6271	10.0679	1.12159	0.0265
AT2G44195	-	0.81135	2.43254	1.58407	0.0481
AT2G44260	-	1.97384	5.41442	1.4558	0.04765
AT2G44840	ERF13	2.50065	5.51167	1.14018	0.01895
AT2G45430	AHL22	0.138845	1.12652	3.02032	0.0393
AT2G47360	-	1.21449	5.31316	2.12922	0.0027
AT2G48130	-	0.869659	3.30225	1.92493	0.02805
AT3G03180	-	6.29238	13.4744	1.09855	0.0059
AT3G07030	-	2.06384	5.00049	1.27674	0.00665
AT3G09680	RPS23A	2.34675	5.44557	1.21442	0.03325
AT3G11980	FAR2	3.83429	17.1082	2.15766	5e-05
AT3G13800	-	1.70637	3.85722	1.17664	0.01715
AT3G15400	ATA20	28.9877	69.2609	1.2566	5e-05
AT3G16300	-	1.28047	4.2365	1.7262	0.02235
AT3G17260	-	0.685022	1.5829	1.20835	0.03275
AT3G18170	-	1.46658	3.19995	1.12559	0.0263
AT3G20370	-	0.376116	1.50126	1.99692	0.0191
AT3G20898	-	2.81182	5.79791	1.04403	0.0217
AT3G23770	-	2.50671	24.9784	3.31681	5e-05
AT3G24230	-	1.34297	2.7808	1.05007	0.0262
AT3G24280	SMAP2	1.23888	5.90757	2.25353	0.0222
AT3G26440	-	0.325528	1.91562	2.55696	0.0013
AT3G27710	ARI3	0.294524	0.951841	1.69234	0.04365
AT3G28570	-	1.51151	3.29619	1.12481	0.02045
AT3G30720	QQS	14.1185	28.6848	1.0227	0.0015
AT3G47010	-	1.1535	2.53839	1.1379	0.0153
AT3G47360	HSD3	1.91673	5.85969	1.61218	0.0023
AT3G48390	-	0.742177	2.14272	1.52961	0.00275
AT3G48660	-	23.0589	49.6032	1.10511	0.0179
AT3G50570	-	1.95333	5.60781	1.5215	0.0096
AT3G50580	-	1.57042	5.37304	1.77459	0.00335
AT3G51060	SRS1	0.878861	2.00877	1.1926	0.02305
AT3G52740	-	4.76139	9.57068	1.00724	0.0311
AT3G56230	-	0.729109	4.85312	2.73471	0.00015
AT3G56440	ATG18D	2.15586	4.36476	1.01764	0.00655
AT3G57620	-	0.13248	1.39464	3.39605	0.02485
AT3G59510	-	1.7839	7.13693	2.00027	0.00055
AT3G59880	-	1.02457	3.68295	1.84584	0.01605
AT3G60780	-	2.07331	4.24115	1.03252	0.0409
AT3G61190	BAP1	1.54107	3.89534	1.33782	0.0176
AT3G61340	-	0.784137	2.19248	1.48338	0.0248
AT3G62100	IAA30	3.98075	9.22099	1.21188	0.0089
AT3G62280	-	0.836649	2.42223	1.53364	0.0184
AT3G62430	-	0.228971	1.18362	2.36997	0.02565
AT3G63095	-	9.30506	45.6101	2.29327	5e-05
AT4G01060	ETC3	11.8476	32.5781	1.45931	0.0029
AT4G02420	LECRK44	0.292719	1.18694	2.01966	0.0144
AT4G06746	RAP2-9	0.860477	3.11328	1.85523	0.0447
AT4G10630	-	7.27327	14.718	1.01691	0.00085
AT4G10650	DGP2	0.67631	2.0046	1.56756	0.0385
AT4G12920	-	0.168318	4.56221	4.76047	0.0282
AT4G13000	-	0.996263	2.67848	1.42682	0.0233
AT4G13190	-	0.758085	1.86922	1.302	0.0444
AT4G14815	-	4.45871	9.29636	1.06004	0.02565
AT4G17500	ERF1A	2.44821	5.23036	1.09518	0.0214
AT4G18340	-	6.03409	12.214	1.01733	0.0006
AT4G20050	QRT3	1.35036	17.0908	3.6618	5e-05
AT4G20420	-	274.738	716.288	1.38248	5e-05
AT4G21120	CAT1	3.43515	19.9471	2.53774	5e-05
AT4G21700	-	0.387644	1.07489	1.47139	0.01195
AT4G22080	RHS14	0.0957884	1.4281	3.8981	0.00785
AT4G22270	MRB1	0.994924	2.71107	1.4462	0.0214
AT4G23720	-	2.14851	4.71995	1.13544	0.01055
AT4G26260	MIOX4	3.55802	7.97966	1.16525	0.00095
AT4G28130	DGK6	0.563364	2.20554	1.969	0.0121
AT4G30030	-	0.569296	2.08178	1.87057	0.0358
AT4G30040	-	0.150547	2.83111	4.23308	0.0282
AT4G33870	PER48	3.78886	8.96243	1.24213	0.00095
AT4G36230	-	8.41177	30.433	1.85515	5e-05
AT4G37610	BT5	2.01485	4.35099	1.11067	0.0478
AT5G02540	-	7.94617	20.3628	1.35761	5e-05
AT5G03795	-	2.29713	8.27224	1.84845	5e-05
AT5G09520	-	1.1265	3.86431	1.77836	0.0379
AT5G11130	-	0.526248	4.94217	3.23133	0.0004
AT5G12030	HSP17.7	1.16177	3.77779	1.70122	0.02805
AT5G12940	-	3.131	11.7429	1.9071	5e-05
AT5G16920	-	4.76556	52.5414	3.46274	5e-05
AT5G17165	-	5.58799	15.0573	1.43006	0.0078
AT5G18860	-	0.441296	0.956382	1.11584	0.04195
AT5G19070	-	1.80346	4.18259	1.21363	0.0107
AT5G21130	-	0.47121	1.55001	1.71784	0.0359
AT5G22260	MS1	1.87983	4.66431	1.31106	0.0024
AT5G23155	-	34.8983	71.558	1.03596	0.041
AT5G38120	4CLL8	1.02138	2.26306	1.14776	0.0258
AT5G40210	-	0.559673	1.67989	1.58571	0.03135
AT5G40730	AGP24	6.45874	14.1041	1.12679	0.0283
AT5G40942	RNR2B	5.19397	11.2272	1.11209	0.0026
AT5G47150	-	1.43055	3.09403	1.11292	0.03245
AT5G47330	-	0.920267	2.66645	1.5348	0.0161
AT5G48950	DHNAT2	0.789042	2.76396	1.80856	0.0418
AT5G50030	-	0.686864	2.1205	1.62631	0.03495
AT5G52250	RUP1	0.442954	1.47988	1.74025	0.02275
AT5G59230	-	1.77811	5.95041	1.74264	0.0211
AT5G60660	PIP2-4	0.804847	2.49234	1.63072	0.01435
AT5G61540	-	0.646136	1.65674	1.35843	0.02055
AT5G61600	ERF104	3.309	7.78195	1.23374	0.00245
AT5G62320	MYB99	1.87161	4.01256	1.10024	0.0304
AT5G63180	-	1.76116	3.70602	1.07334	0.01455
AT5G63560	-	0.139112	1.04488	2.90902	0.04975
AT1G08920	SUGTL2	1.64997	0.770307	-1.09894	0.028
AT1G10300	-	0.972467	0.343767	-1.50022	0.04415
AT1G11420	ATDUF2	1.22238	0.491153	-1.31545	0.0435
AT1G20530	-	3.08646	1.47782	-1.06248	0.01225
AT1G22980	-	1.22709	0.365393	-1.74772	0.02615
AT1G29640	-	8.25304	3.41613	-1.27256	0.00475
AT1G30110	NUDT25	13.0663	5.36108	-1.28525	0.0001
AT1G30640	-	1.64398	0.798835	-1.04122	0.04235
AT1G33930	-	1.20187	0.187078	-2.68357	0.03755
AT1G45248	-	17.0397	7.72997	-1.14036	0.00735
AT1G53440	-	4.39391	2.00379	-1.13278	0.00725
AT1G56130	-	1.47165	0.608584	-1.2739	0.00965
AT1G62333	-	4.98037	1.60402	-1.63457	0.03705
AT1G62670	RPF2	1.4069	0.650967	-1.11186	0.04625
AT1G65490	-	7.30705	2.05829	-1.82784	0.01955
AT1G67370	ASY1	5.31075	2.52904	-1.07033	0.003
AT1G68470	-	2.32413	1.09569	-1.08486	0.03535
AT1G72416	-	4.55781	2.19071	-1.05694	0.01905
AT1G72660	DRG2	0.939091	0.309461	-1.60151	0.0276
AT1G75940	BGLU20	1.62674	0.112239	-3.85733	0.0297
AT2G07715	-	1.96923	0.827756	-1.25036	0.0101
AT2G07808	-	15.0401	7.28698	-1.04542	0.03895
AT2G18000	TAF14	1.71005	0.480302	-1.83202	0.04355
AT2G19380	UBA1C	2.93898	1.35395	-1.11815	0.00785
AT2G19920	RDR4	2.60456	1.22789	-1.08486	0.0041
AT2G24030	-	1.23678	0.376769	-1.71483	0.02295
AT2G30930	-	11.3004	3.95174	-1.51581	0.0005
AT2G44460	BGLU28	20.3006	6.8083	-1.57615	5e-05
AT2G47040	PME5	3.14559	0.404801	-2.95804	5e-05
AT2G47050	-	4.24759	2.12355	-1.00017	0.0491
AT3G06920	-	1.13695	0.525556	-1.11325	0.0313
AT3G07850	-	2.65827	0.591365	-2.16837	0.00285
AT3G10120	-	6.25041	2.91199	-1.10195	0.02015
AT3G10310	-	1.68723	0.596932	-1.49902	0.00285
AT3G12730	-	1.72754	0.587986	-1.55487	0.0415
AT3G14040	-	1.27793	0.201688	-2.66362	0.04925
AT3G17030	-	1.16138	0.4486	-1.37234	0.0313
AT3G20865	AGP40	12.6892	5.28444	-1.26378	0.0139
AT3G21050	-	3.01195	1.17695	-1.35565	0.00885
AT3G25760	AOC1	3.32023	0.687001	-2.2729	0.0068
AT3G25770	AOC2	5.37259	2.67374	-1.00676	0.024
AT3G27960	-	5.65509	2.64214	-1.09784	0.00045
AT3G28830	-	1.4941	0.17839	-3.06617	0.011
AT3G28980	-	3.33631	0.416726	-3.00108	0.00115
AT3G48350	CEP3	4.81869	2.26715	-1.08776	0.0092
AT3G49570	LSU3	62.7624	29.5332	-1.08756	0.0003
AT3G49580	LSU1	33.1957	11.9288	-1.47655	0.0001
AT3G49690	RAX3	3.99374	1.74268	-1.19643	0.01225
AT3G52270	-	3.70676	1.40036	-1.40436	0.029
AT3G56200	-	3.00424	1.49207	-1.00969	0.0242
AT3G57780	-	2.18334	0.953	-1.19599	0.00845
AT3G59570	-	4.35887	1.88877	-1.2065	0.00055
AT4G04610	2021-04-01	62.1784	26.1274	-1.25085	5e-05
AT4G14305	-	4.62813	2.11351	-1.13079	0.03635
AT4G14365	XBAT34	3.16563	1.14152	-1.47153	0.00515
AT4G14820	PCMP-H3	1.2755	0.525364	-1.27968	0.0235
AT4G16050	-	1.4425	0.71125	-1.02014	0.0479
AT4G18490	-	1.2136	0.554354	-1.13041	0.03315
AT4G23540	-	3.39029	1.26824	-1.41858	0.03185
AT4G24580	REN1	1.02083	0.494609	-1.04539	0.0445
AT4G25070	-	1.16371	0.528497	-1.13876	0.02735
AT4G26020	-	2.65287	1.16223	-1.19065	0.03675
AT4G30270	XTH24	3.08472	1.09357	-1.49609	0.00935
AT4G33050	EDA39	2.62787	1.29949	-1.01595	0.0125
AT5G02430	-	2.53595	1.04737	-1.27575	0.00235
AT5G03360	-	1.01378	0.409239	-1.30873	0.0378
AT5G03545	AT4	10.4932	2.73844	-1.93803	0.00075
AT5G07530	GRP17	26.1262	4.12752	-2.66215	5e-05
AT5G08760	-	10.3708	4.06903	-1.34978	0.03225
AT5G11540	GULLO3	1.3921	0.631414	-1.14061	0.04305
AT5G19580	-	2.80414	1.23532	-1.18268	0.00635
AT5G24660	LSU2	36.0119	9.53535	-1.91712	5e-05
AT5G26220	-	52.707	13.9621	-1.91648	5e-05
AT5G40140	PUB40	4.04377	1.96145	-1.04378	0.0083
AT5G40670	-	40.969	20.4379	-1.00329	5e-05
AT5G44286	-	2618.69	919.57	-1.50981	0.0211
AT5G45340	CYP707A3	1.1379	0.408128	-1.47928	0.04035
AT5G45880	-	3.9765	0.200617	-4.30898	0.0423
AT5G48850	SDI1	19.8086	4.73967	-2.06327	5e-05
AT5G52900	MAKR6	2.74077	1.23887	-1.14556	0.0273
AT5G56490	GULLO4	1.78217	0.786329	-1.18043	0.0337
AT5G66562	-	3572.17	978.778	-1.86775	0.00575
AT5G66840	-	3.46677	1.42729	-1.28031	0.0039
ATCG00350	PSAA	3.18051	1.397	-1.18693	0.00375
ATCG00550	PSBJ	327.139	76.5417	-2.09559	0.0295
ATCG01180	RRN23S.2	1.79293	0.86414	-1.05298	0.01155
ATMG01220	ORF113	32.4389	14.8791	-1.12443	0.01385

## Sheet: 09=SD_E_Day5-6
INC=194, DEC=137, TOTAL=331
Gene_ID	gene	531	631	log2(fold_change)	p_value
AT1G01240	-	10.238	21.2877	1.05609	5e-05
AT1G01280	CYP703A2	1.70503	17.3317	3.34554	5e-05
AT1G01570	-	1.13545	2.61841	1.20542	0.0232
AT1G02040	-	0.870257	3.53265	2.02124	0.00535
AT1G02050	PKSA	20.6398	138.799	2.7495	5e-05
AT1G02400	GA2OX6	0.646217	1.82992	1.50169	0.0401
AT1G03390	-	7.9493	19.8197	1.31804	5e-05
AT1G05930	-	3.13306	6.84168	1.12678	0.0069
AT1G07430	AIP1	10.1821	23.5401	1.20909	5e-05
AT1G09880	-	2.57862	5.48716	1.08946	0.0008
AT1G11175	-	10.8858	29.9895	1.46201	5e-05
AT1G11210	-	2.31408	5.53349	1.25775	0.0032
AT1G13990	-	3.23077	6.75743	1.0646	0.0055
AT1G14200	-	17.1109	37.516	1.13259	5e-05
AT1G14730	CYB561C	1.28367	3.94565	1.61999	0.006
AT1G16830	-	0.784631	1.63186	1.05643	0.04065
AT1G16850	-	2.24452	6.80328	1.59982	0.0053
AT1G17950	ATMYB52	0.604477	2.629	2.12075	0.00945
AT1G19190	CXE1	3.11391	11.6726	1.90633	5e-05
AT1G21000	-	2.13486	4.29961	1.01006	0.0134
AT1G22370	UGT85A5	0.946859	2.14325	1.17858	0.04745
AT1G22890	-	0.96566	3.51501	1.86394	0.0445
AT1G23760	JP630	0.928517	9.36158	3.33375	5e-05
AT1G26800	-	2.09114	6.76689	1.6942	0.0004
AT1G27730	ZAT10	1.0383	3.49058	1.74924	0.0117
AT1G28330	DYL1	308.353	1039.58	1.75334	5e-05
AT1G31040	-	7.60299	15.8022	1.05548	0.0008
AT1G48590	-	0.343047	2.05966	2.58593	0.01885
AT1G52690	-	11.0404	80.2626	2.86194	5e-05
AT1G52890	NAC019	3.59743	10.569	1.55481	5e-05
AT1G53700	WAG1	3.13623	7.18268	1.19549	0.00045
AT1G54540	-	1.06296	9.7707	3.20037	0.0006
AT1G56220	-	435.297	1087.28	1.32066	5e-05
AT1G58340	ZF14	6.78469	17.7449	1.38705	5e-05
AT1G60350	anac024	0.601192	2.08687	1.79544	0.04455
AT1G61590	-	6.30034	12.7515	1.01717	0.0001
AT1G61810	BGLU45	1.25972	2.67557	1.08674	0.01495
AT1G64110	-	0.087871	1.41238	4.00659	0.00745
AT1G66160	PUB20	1.49635	3.96345	1.40531	0.00295
AT1G67650	-	0.505547	1.26093	1.31857	0.03065
AT1G68840	RAV2	0.934607	3.31545	1.82677	0.0023
AT1G69252	-	382.86	819.723	1.09832	5e-05
AT1G69260	AFP1	3.06003	8.05393	1.39614	0.0006
AT1G69587	-	4.37773	9.016	1.0423	0.0211
AT1G71030	ATMYBL2	0.239103	1.7442	2.86686	0.04485
AT1G72100	-	0.266404	1.34829	2.33944	0.03715
AT1G72110	-	0.453569	1.08416	1.25719	0.0493
AT1G72900	-	1.0389	2.28998	1.14028	0.0296
AT1G72920	-	1.16007	6.18558	2.4147	0.00075
AT1G75000	-	3.91471	9.67713	1.30567	0.00185
AT1G76650	CML38	2.80426	7.89134	1.49265	0.00315
AT1G78172	-	31.9427	69.0637	1.11244	0.00435
AT1G78640	-	1.3802	3.22762	1.2256	0.01005
AT1G80440	-	0.571085	3.29878	2.53016	0.0019
AT1G80700	-	7.60349	25.8235	1.76395	5e-05
AT1G80970	-	4.04023	8.2729	1.03396	0.00535
AT2G01420	PIN4	0.842905	1.68926	1.00295	0.02515
AT2G03310	-	2.59069	8.38671	1.69477	0.00075
AT2G04852	-	8.32793	19.2865	1.21156	0.00925
AT2G05160	-	0.421186	0.946935	1.16881	0.0489
AT2G05540	-	2.78969	13.1165	2.23321	0.00025
AT2G12190	-	0.898076	2.15339	1.2617	0.0175
AT2G15300	-	0.392426	1.09863	1.48521	0.0263
AT2G18050	HIS1-3	8.41321	81.0407	3.26792	5e-05
AT2G21180	-	10.2012	22.3673	1.13264	0.0002
AT2G21820	-	0.954958	13.9509	3.86877	0.04095
AT2G22510	-	1.11628	3.31287	1.56938	0.03715
AT2G23510	SDT	4.23891	11.2662	1.41023	5e-05
AT2G24540	AFR	2.34974	4.86192	1.04903	0.0092
AT2G24550	-	2.31676	5.33014	1.20207	0.0066
AT2G25900	ATCTH	12.7018	26.9607	1.08583	5e-05
AT2G26355	-	44.8594	90.3908	1.01076	5e-05
AT2G27630	-	1.12411	2.28944	1.02621	0.00115
AT2G30790	PSBP2	0.970425	2.4889	1.35882	0.0431
AT2G32050	-	2.80389	8.28452	1.56299	0.00255
AT2G32150	-	5.23216	11.5914	1.14758	0.00035
AT2G32510	MAPKKK17	0.202374	1.33844	2.72546	0.0454
AT2G33830	-	244.922	523.426	1.09566	5e-05
AT2G37025	TRFL8	1.18335	2.5801	1.12455	0.0199
AT2G37950	-	3.84404	7.84039	1.0283	0.0065
AT2G39855	-	3.52566	10.2641	1.54164	0.0003
AT2G40180	PP2C5	1.21271	2.68045	1.14424	0.03
AT2G40320	TBL33	0.7853	1.91866	1.28878	0.021
AT2G41415	ESFL4	0.61581	4.06547	2.72286	0.02875
AT2G41870	-	1.46485	3.18192	1.11915	0.01305
AT2G42940	AHL16	14.2419	75.4332	2.40505	0.00035
AT2G43700	LECRK54	0.762789	2.16464	1.50477	0.0005
AT2G46130	WRKY43	1.15229	5.10303	2.14685	0.01915
AT2G46310	CRF5	1.46657	3.02074	1.04246	0.02425
AT2G46680	ATHB-7	9.18761	27.3861	1.57568	5e-05
AT3G01570	-	3.45459	7.26772	1.07299	0.01375
AT3G01970	WRKY45	0.691824	2.1896	1.66219	0.0342
AT3G02480	-	31.0557	68.589	1.14312	5e-05
AT3G03480	CHAT	1.1819	2.52057	1.09264	0.0264
AT3G11980	FAR2	2.77693	16.7995	2.59685	5e-05
AT3G12540	-	1.31869	3.34234	1.34176	0.00535
AT3G14440	NCED3	0.696319	2.22739	1.67754	0.00145
AT3G14560	-	1.84295	5.08184	1.46333	0.00265
AT3G15400	ATA20	11.6076	35.6639	1.6194	5e-05
AT3G15450	-	71.2488	316.989	2.1535	5e-05
AT3G17130	-	1.0957	5.39394	2.29948	0.01875
AT3G17260	-	0.542852	1.42067	1.38794	0.0347
AT3G20990	-	3.43164	7.34616	1.09809	0.0012
AT3G21720	ICL	0.68483	3.27926	2.25955	0.00045
AT3G22920	CYP26-1	0.448281	2.40111	2.42123	0.0476
AT3G23050	IAA7	5.53064	11.1921	1.01697	0.0007
AT3G25620	ABCG21	4.68572	12.595	1.42651	5e-05
AT3G28270	-	3.27373	7.18493	1.13404	0.00075
AT3G29575	AFP3	33.0459	75.5643	1.19323	5e-05
AT3G48390	-	0.847176	1.95681	1.20777	0.0105
AT3G50350	-	2.50527	5.58021	1.15535	0.01005
AT3G50970	XERO2	1.50738	4.7076	1.64294	0.00925
AT3G56230	-	2.21634	6.36661	1.52234	0.0015
AT3G56275	-	5.88605	17.1539	1.54317	0.00025
AT3G56530	anac064	0.691094	1.98219	1.52014	0.04625
AT3G57010	SSL8	2.76798	5.78519	1.06353	0.0024
AT3G58280	-	4.21194	10.3671	1.29945	0.0014
AT3G59060	PIF5	0.73334	1.76294	1.26543	0.01555
AT3G59510	-	1.684	7.60954	2.17592	5e-05
AT3G60780	-	1.50408	3.65579	1.2813	0.03465
AT3G61340	-	1.03032	2.42958	1.23761	0.0203
AT3G63095	-	10.9145	39.0357	1.83855	5e-05
AT4G01023	-	2.23089	5.02444	1.17134	0.0343
AT4G01060	ETC3	31.4743	63.4888	1.01233	0.00105
AT4G01360	-	1.79433	3.76754	1.07018	0.0128
AT4G01600	-	1.51381	4.02259	1.40994	0.03435
AT4G02280	SUS3	2.35093	6.30745	1.42382	5e-05
AT4G02970	AT7SL-1	18.3134	41.9456	1.19562	5e-05
AT4G12920	-	1.21488	6.67753	2.4585	0.00045
AT4G14815	-	2.14574	5.14479	1.26164	0.03255
AT4G18090	-	2.3519	5.2586	1.16085	0.01885
AT4G20050	QRT3	0.65667	4.29607	2.70978	0.0002
AT4G20420	-	307.758	853.459	1.47152	5e-05
AT4G21010	-	0.786721	2.79331	1.82806	0.04355
AT4G21120	CAT1	7.62573	30.3029	1.99051	5e-05
AT4G21930	-	1.88753	5.9115	1.64703	0.00525
AT4G24080	ALL1	2.08838	4.72261	1.1772	0.03435
AT4G26530	-	7.40249	15.0506	1.02374	0.00015
AT4G28700	AMT1-4	1.06377	2.14171	1.00958	0.0382
AT4G30450	-	65.8224	131.873	1.0025	5e-05
AT4G30460	-	35.8995	94.4876	1.39616	5e-05
AT4G31520	-	0.725277	1.54167	1.08789	0.03445
AT4G34000	ABF3	10.9645	24.2767	1.14673	5e-05
AT4G34138	UGT73B1	0.825169	1.81822	1.13977	0.02965
AT4G34850	PKSB	137.192	275.97	1.00832	5e-05
AT4G35770	STR15	1.5446	3.7403	1.27592	0.02325
AT4G36040	ATJ11	13.7036	30.1567	1.13792	5e-05
AT4G36230	-	2.39226	11.5605	2.27277	0.00045
AT4G37580	HLS1	1.57927	3.43784	1.12224	0.0057
AT4G39580	-	2.28108	5.61437	1.29941	0.00335
AT4G39770	TPPH	0.801722	1.90597	1.24935	0.03595
AT5G01880	ATL74	8.2096	20.5528	1.32395	0.0004
AT5G02020	SIS	5.95898	13.4239	1.17166	0.0001
AT5G02540	-	5.29798	28.1121	2.40767	5e-05
AT5G03210	-	4.21574	11.2651	1.418	0.00515
AT5G03795	-	4.24768	10.9495	1.36612	5e-05
AT5G04000	-	1.68491	4.38856	1.38107	0.02665
AT5G09520	-	1.4229	5.63759	1.98624	0.0261
AT5G10930	CIPK5	1.80293	4.84499	1.42615	0.00045
AT5G12270	-	1.716	3.53285	1.04179	0.0299
AT5G15180	PER56	0.572346	1.63075	1.51057	0.04735
AT5G15960	KIN1	16.199	40.8604	1.3348	5e-05
AT5G16090	-	4.1798	8.6479	1.04892	0.04335
AT5G16920	-	13.1309	56.5217	2.10584	5e-05
AT5G17165	-	6.48244	14.2824	1.13963	0.01425
AT5G18600	GRXS2	1.35395	5.54063	2.03288	0.00485
AT5G19890	PER59	0.344312	1.20223	1.80393	0.0491
AT5G21940	-	43.4111	111.201	1.35703	5e-05
AT5G25250	FLOT1	1.27627	3.87933	1.60388	0.00075
AT5G28330	-	0.890068	2.19273	1.30074	0.04805
AT5G28430	-	0.240545	0.90917	1.91824	0.0464
AT5G36910	THI2.2	1.54419	5.31683	1.78371	0.01125
AT5G39660	CDF2	7.38708	16.3243	1.14394	5e-05
AT5G42825	-	59.4962	132.722	1.15754	5e-05
AT5G43380	TOPP7	0.996902	2.21222	1.14997	0.0236
AT5G47220	ERF2	3.32728	7.26464	1.12655	0.0059
AT5G47560	TDT	0.538467	1.33351	1.30829	0.01915
AT5G47640	NFYB2	49.4715	102.793	1.05507	5e-05
AT5G50360	-	2.34368	8.1007	1.78927	0.0003
AT5G50480	NFYC6	1.0899	2.73495	1.32732	0.04215
AT5G50950	FUM2	0.604419	2.16134	1.83831	0.0028
AT5G51210	OL3	0.774901	3.83906	2.30867	0.01955
AT5G51330	DYAD	0.737864	1.54037	1.06185	0.03665
AT5G52310	LTI78	4.76913	15.3304	1.6846	5e-05
AT5G55320	AT7	1.2673	4.19683	1.72754	0.00735
AT5G56100	-	2.00684	6.17122	1.62063	0.0094
AT5G60660	PIP2-4	1.17028	2.60239	1.15298	0.0361
AT5G61660	-	11.0019	25.0895	1.18933	5e-05
AT5G63560	-	0.324493	1.26391	1.96164	0.03205
AT5G64260	EXL2	347.597	727.189	1.06492	5e-05
AT5G66400	RAB18	5.41035	14.3865	1.41092	0.00015
AT5G66780	-	1.59515	4.33734	1.44312	0.0352
AT5G67090	-	0.415495	1.69134	2.02526	0.00285
ATMG01260	ORF205	1.93914	5.19808	1.42256	0.03245
AT1G02790	PGA3	1.5271	0.193064	-2.98364	0.0215
AT1G03180	-	5.15424	2.34737	-1.13471	0.0104
AT1G04150	-	0.914637	0.228648	-2.00007	0.01245
AT1G04770	-	125.739	54.702	-1.20077	5e-05
AT1G05420	OFP12	4.09714	1.20682	-1.76341	0.02915
AT1G06645	-	1.23463	0.432195	-1.51433	0.04775
AT1G08930	ERD6	11.0872	3.97693	-1.47917	5e-05
AT1G12805	-	10.542	4.80593	-1.13326	0.0221
AT1G16330	CYCB3	1.54014	0.761689	-1.01579	0.0468
AT1G19960	-	25.7065	12.4826	-1.04221	0.006
AT1G20130	APG	2.07523	0.482911	-2.10344	0.00475
AT1G29071	SNOR105	1593.66	608.379	-1.3893	0.0068
AT1G29140	-	2.20039	0.521527	-2.07695	0.04815
AT1G29590	eIF4E3	2.55567	0.810427	-1.65695	0.0154
AT1G29730	-	0.925823	0.452245	-1.03363	0.04175
AT1G30640	-	1.36982	0.519714	-1.3982	0.02135
AT1G36370	SHM7	14.0636	6.69193	-1.07147	5e-05
AT1G43800	S-ACP-DES6	8.31493	3.13808	-1.40582	5e-05
AT1G43910	-	23.5158	11.3383	-1.05243	5e-05
AT1G47400	-	6.43181	1.78059	-1.85287	0.0229
AT1G55915	-	2.10656	0.911232	-1.209	0.0231
AT1G56690	PCMP-H69	0.879479	0.213338	-2.04351	0.02955
AT1G61563	RALFL8	8.77479	1.02748	-3.09425	0.01845
AT1G61566	RALFL9	6.09558	0.695181	-3.1323	0.02935
AT1G62180	2021-04-02	59.1368	25.0986	-1.23645	0.0001
AT1G62790	-	62.1829	30.9456	-1.00678	5e-05
AT1G65500	-	3.67891	1.02236	-1.84737	0.04805
AT1G67990	TSM1	2.99042	0.128789	-4.53727	0.0478
AT1G69730	WAKL9	1.91353	0.769732	-1.31381	0.0071
AT1G69940	PPME1	2.10935	0.23349	-3.17536	0.01965
AT1G71880	SUC1	7.70654	3.29172	-1.22724	5e-05
AT1G73805	SARD1	1.17751	0.350442	-1.74849	0.0256
AT1G74900	OTP43	3.69344	1.21636	-1.6024	0.028
AT1G75910	EXL4	2.49473	0.713322	-1.80626	0.0083
AT1G78310	VQ9	2.24844	0.855402	-1.39425	0.01575
AT2G01505	CLE16	15.7566	7.59052	-1.05369	0.01345
AT2G15630	-	1.42692	0.564872	-1.33691	0.02855
AT2G17500	-	11.3144	5.41625	-1.0628	0.00225
AT2G20724	-	56.309	26.4574	-1.0897	5e-05
AT2G23800	GGPPS2	1.79837	0.66391	-1.43763	0.0317
AT2G24600	-	3.96054	1.74064	-1.18608	0.00135
AT2G26400	ARD1	47.0497	15.9858	-1.5574	5e-05
AT2G29680	CDC6	1.05999	0.387839	-1.45052	0.0456
AT2G33793	-	6.45178	3.17087	-1.02482	0.00335
AT2G35384	-	16834.2	7986.97	-1.07567	0.0011
AT2G37560	ORC2	5.90281	2.92813	-1.01142	0.003
AT2G38940	PHT1-4	1.38293	0.360569	-1.93938	0.0148
AT2G41100	CML12	19.1281	8.15701	-1.22958	5e-05
AT2G44460	BGLU28	22.2235	8.47256	-1.39122	5e-05
AT2G45260	-	1.677	0.753971	-1.15331	0.0368
AT2G46400	WRKY46	4.60595	1.83148	-1.33049	0.00395
AT2G46440	CNGC11	2.83426	0.793844	-1.83605	0.0003
AT2G47030	PME4	0.961881	0.247493	-1.95847	0.01675
AT2G47040	PME5	3.794	0.327455	-3.53435	0.00015
AT3G01270	-	1.4821	0.381471	-1.958	0.01535
AT3G01316	-	6206.12	2938.99	-1.07837	0.0471
AT3G04210	-	1.28459	0.293814	-2.12833	0.02555
AT3G05270	FPP3	1.44605	0.705282	-1.03584	0.0432
AT3G07820	-	2.12294	0.210085	-3.33701	0.0234
AT3G07850	-	6.1522	0.504674	-3.60768	0.00015
AT3G08860	PYD4	2.79389	1.10384	-1.33974	0.0048
AT3G09032	-	12.9281	5.93125	-1.1241	0.00355
AT3G10180	-	2.04025	0.907548	-1.1687	0.0018
AT3G13400	sks13	1.81454	0.502161	-1.85338	0.00835
AT3G13430	-	2.4501	1.03462	-1.24373	0.01565
AT3G13898	EPFL3	26.456	12.2988	-1.10507	0.00215
AT3G14040	-	3.57003	0.488469	-2.8696	0.0005
AT3G16565	-	7.41337	3.18419	-1.2192	0.0018
AT3G17715	-	4.30157	2.06848	-1.05629	0.0132
AT3G20475	MSH5	1.68469	0.770789	-1.12807	0.0119
AT3G20865	AGP40	14.1528	5.35941	-1.40094	0.00855
AT3G23120	AtRLP38	1.5229	0.621098	-1.29393	0.0131
AT3G23730	XTH16	178.443	69.5399	-1.35955	5e-05
AT3G25905	CLE27	5.8575	1.76028	-1.73448	0.0132
AT3G28830	-	1.47698	0.206764	-2.83659	0.00955
AT3G28840	-	1.13553	0.253442	-2.16364	0.02875
AT3G28980	-	3.28569	0.771048	-2.0913	0.0014
AT3G44260	CAF1-9	2.33202	0.966936	-1.27009	0.04975
AT3G49540	-	6.06209	0.87641	-2.79014	0.00285
AT3G49570	LSU3	140.536	20.8477	-2.75298	5e-05
AT3G49580	LSU1	68.5959	10.5049	-2.70707	5e-05
AT3G50480	HR4	2.05685	0.394037	-2.38403	0.02105
AT3G51430	SSL5	6.86391	2.93083	-1.22772	0.0007
AT3G51590	LTP12	4.52833	0.739403	-2.61455	0.03975
AT3G56200	-	4.64166	2.04956	-1.17933	0.0022
AT3G56640	SEC15A	1.22137	0.454684	-1.42556	0.012
AT3G57690	AGP23	22.5951	2.97379	-2.92563	0.00315
AT3G62170	VGDH2	1.55068	0.124826	-3.63491	0.01585
AT4G00330	CRCK2	5.69962	2.83333	-1.00837	0.00285
AT4G03060	AOP2	4.4603	1.60996	-1.47012	0.0028
AT4G04610	2021-04-01	66.5685	21.6949	-1.61748	5e-05
AT4G11440	-	0.974432	0.237788	-2.03488	0.03205
AT4G14130	XTH15	15.1718	6.65431	-1.18903	5e-05
AT4G14365	XBAT34	4.16676	1.95756	-1.08987	0.0114
AT4G14400	ACD6	0.862478	0.237823	-1.8586	0.01515
AT4G18197	PUP7	2.21367	0.790612	-1.4854	0.0102
AT4G18501	-	15.3708	7.18847	-1.09644	0.0125
AT4G21850	MSRB9	5.99517	1.99551	-1.58704	0.00425
AT4G21990	2021-04-03	54.753	17.6032	-1.6371	0.0003
AT4G26300	emb1027	5.28305	1.96064	-1.43005	0.01635
AT4G30270	XTH24	3.30118	1.06356	-1.63408	0.00665
AT4G33420	PER47	1.45232	0.391587	-1.89095	0.0384
AT4G33560	-	28.3071	7.27215	-1.96071	5e-05
AT4G33960	-	20.9125	9.68049	-1.11121	0.0098
AT4G34420	-	1.60788	0.559636	-1.5226	0.02425
AT4G35180	LHT7	1.74388	0.348713	-2.32219	0.01105
AT4G36430	PER49	2.28638	1.05258	-1.11914	0.0443
AT4G37810	EPFL2	10.833	4.89409	-1.14633	0.0107
AT4G38860	-	7.88706	3.89731	-1.01701	0.01485
AT5G07530	GRP17	20.1609	4.65326	-2.11525	5e-05
AT5G14960	E2FD	1.3003	0.212263	-2.61492	0.04075
AT5G19240	-	13.1717	3.49832	-1.91271	0.0002
AT5G19580	-	3.24682	1.46114	-1.15193	0.00415
AT5G20030	-	2.36169	1.09093	-1.11427	0.0314
AT5G20850	RAD51	7.11218	3.54698	-1.0037	0.00355
AT5G24660	LSU2	62.7964	6.44929	-3.28347	5e-05
AT5G25440	-	2.74905	1.05941	-1.37568	0.02385
AT5G26170	WRKY50	6.35325	1.2264	-2.37306	0.01915
AT5G26220	-	57.8653	11.8101	-2.29267	5e-05
AT5G26680	FEN1	4.23348	1.8247	-1.21419	0.0101
AT5G36940	CAT3	2.38486	1.15981	-1.04001	0.01015
AT5G43250	NF-YC13	13.6715	6.33236	-1.11036	0.04335
AT5G44020	-	4.48458	2.08863	-1.10242	0.01425
AT5G45550	MOB1A	10.6752	4.41567	-1.27356	0.00045
AT5G45880	-	4.76522	0.348212	-3.7745	0.01515
AT5G47510	SFH11	1.86827	0.584012	-1.67764	0.0298
AT5G48450	sks3	0.855358	0.254022	-1.75157	0.0476
AT5G48850	SDI1	28.3403	3.73227	-2.92473	5e-05
AT5G51060	RBOHC	1.06491	0.431374	-1.30372	0.01285
AT5G52760	-	3.41313	0.936176	-1.86624	0.03735
AT5G64060	anac103	2.28619	1.1385	-1.00581	0.0305
AT5G66270	-	1.85071	0.89125	-1.05418	0.03085
AT5G66620	DAR6	1.05984	0.348363	-1.60518	0.0343
ATCG00065	rps12-B	1418.35	653.108	-1.11882	0.0105
ATCG00080	PSBI	9208.12	4145.37	-1.15141	5e-05
ATCG00110	TRNR.1	23086.2	11394.3	-1.01872	0.0047
ATCG00580	PSBE	38.0387	13.0359	-1.54497	0.01835

[truncated: 18 more sheets: 10=WW_M_Day0-5, 11=MD_M_Day0-5, 12=SD_M_Day0-5, 13=WW_M_Day0-6, 14=MD_M_Day0-6, 15=SD_M_Day0-6, 16=WW_M_Day5-6, 17=MD_M_Day5-6, 18=SD_M_Day5-6, 19=WW_L_Day0-5, 20=MD_L_Day0-5, 21=SD_L_Day0-5, 22=WW_L_Day0-6, 23=MD_L_Day0-6, 24=SD_L_Day0-6, 25=WW_L_Day5-6, 26=MD_L_Day5-6, 27=SD_L_Day5-6]
