# Supplementary material for: Developmentally dependent reprogramming of the Arabidopsis floral transcriptome under sufficient and limited water availability
Source: BMC Plant Biol. 2024 Apr 11;24:273. doi: 10.1186/s12870-024-04916-w (PMC11007919; doi:10.1186/s12870-024-04916-w)
Supplement: Supplementary file 7 — Supplementary Material 7: File S6. Aging-related genes (ARGs) from 27 individual comparisons between Day 5, 6 and 7 [file 12870_2024_4916_MOESM7_ESM.xlsx]

## Sheet: README
File S6. Aging-related genes (ARGs) from 27 individual comparisons from Day 7. This chart contains ARGs from day 7; for ARGs from day 5 and 6, see File S5. The name of each data sheet corresponds with the sheet number and comparison listed below. The reference number is annotated in Figure S2C and File S8. Each data sheet contains the differentially expressed genes during aging from specific comp…
Sheet number	Name	Reference number
01	WW_E_Day0-7	711/011
02	MD_E_Day0-7	721/011
03	SD_E_Day0-7	731/011
04	WW_E_Day5-7	711/511
05	MD_E_Day5-7	721/521
06	SD_E_Day5-7	731/531
07	WW_E_Day6-7	711/611		For each data sheet:
08	MD_E_Day6-7	721/621		A	Gene_ID
09	SD_E_Day6-7	731/631		B	gene: annotated gene name
10	WW_M_Day0-7	712/012		C	Expression level in sample 1 (Ref. # )
11	MD_M_Day0-7	722/012		D	Expression level in sample 2 (Ref. # )
12	SD_M_Day0-7	732/012		E	log2 (exp.level of sample2/exp.level of sample1)
13	WW_M_Day5-7	712/512		F	p_value
14	MD_M_Day5-7	722/522
15	SD_M_Day5-7	732/532
16	WW_M_Day6-7	712/612
17	MD_M_Day6-7	722/622
18	SD_M_Day6-7	732/632
19	WW_L_Day0-7	713/013
20	MD_L_Day0-7	723/013
21	SD_L_Day0-7	733/013
22	WW_L_Day5-7	713/513
23	MD_L_Day5-7	723/523
24	SD_L_Day5-7	733/533
25	WW_L_Day6-7	713/613
26	MD_L_Day6-7	723/623
27	SD_L_Day6-7	733/633

## Sheet: 01=WW_E_Day0-7
INC=576, DEC=302, TOTAL=878
Gene_ID	gene	011	711	log2(fold_change)	p_value
AT1G01400	-	1.27194	3.40822	1.42199	0.00455
AT1G02030	ZAT1	1.15838	3.60162	1.63654	5e-05
AT1G02050	PKSA	6.09237	142.704	4.54988	5e-05
AT1G02470	-	0.505185	2.9675	2.55436	0.0069
AT1G02510	TPK4	1.40383	4.61423	1.71672	0.00075
AT1G02770	-	0.788872	2.52847	1.6804	0.0063
AT1G02900	RALF1	12.1124	39.1265	1.69166	5e-05
AT1G02980	CUL2	0.293424	2.3702	3.01395	0.00015
AT1G03170	FAF2	14.8743	29.816	1.00326	5e-05
AT1G03340	-	0.602986	2.22244	1.88195	0.00685
AT1G03390	-	1.68737	14.8223	3.13492	5e-05
AT1G03710	-	23.2258	65.8614	1.50371	5e-05
AT1G03870	FLA9	5.36158	11.1965	1.06232	0.0004
AT1G03920	-	0.396876	1.3129	1.726	0.0122
AT1G04770	-	48.7085	118.215	1.27917	5e-05
AT1G04880	HMGB15	4.64853	11.6515	1.32567	5e-05
AT1G05100	MAPKKK18	2.36694	5.14526	1.12022	0.00245
AT1G05300	ZIP5	0.408157	1.47888	1.8573	0.0106
AT1G05550	-	1.09216	2.63462	1.27041	0.0051
AT1G05690	BT3	1.9062	7.09198	1.89549	5e-05
AT1G05920	-	0.694025	5.27559	2.92627	5e-05
AT1G05930	-	0.263394	3.7019	3.81297	0.00575
AT1G06265	-	3.51139	8.47036	1.27038	0.00085
AT1G07050	-	5.78421	12.9125	1.15858	0.0005
AT1G07180	NDA1	0.102353	2.54568	4.63642	0.01875
AT1G07430	AIP1	3.36139	9.35696	1.47698	5e-05
AT1G07795	-	6.81779	36.5482	2.42242	5e-05
AT1G08050	-	3.41038	8.67382	1.34673	5e-05
AT1G08340	ROPGAP5	2.00321	4.79007	1.25773	0.03855
AT1G09880	-	0.638491	3.05494	2.25841	0.00025
AT1G10380	-	2.0408	4.56608	1.16182	0.0037
AT1G11110	-	0.236022	1.87277	2.98818	0.00955
AT1G11190	ENDO1	0.87299	2.2318	1.35417	0.0185
AT1G12320	-	5.88502	14.9734	1.34729	0.0001
AT1G13140	CYP86C3	1.40858	12.7247	3.17533	5e-05
AT1G13150	CYP86C4	1.06523	3.88979	1.86853	0.00015
AT1G13950	ELF5A-1	1.52605	4.70268	1.62368	0.0069
AT1G14200	-	15.3034	34.2884	1.16386	5e-05
AT1G15320	-	2.81526	9.69924	1.7846	5e-05
AT1G15460	BOR4	0.156113	2.51236	4.00838	0.00035
AT1G17950	ATMYB52	0.244102	1.76215	2.85178	0.01435
AT1G18265	-	0.434321	4.17216	3.26396	0.00095
AT1G18280	-	1.18368	3.89911	1.71986	0.0102
AT1G18960	-	4.24465	9.47041	1.15778	0.0006
AT1G19190	CXE1	0.360238	5.41934	3.91109	0.00395
AT1G20120	-	0.439242	12.8395	4.86942	5e-05
AT1G20130	APG	1.80453	146.444	6.34259	0.0354
AT1G22090	EMB2204	0.139544	4.35311	4.96326	0.03315
AT1G22590	AGL87	16.1631	36.0754	1.15831	5e-05
AT1G22710	SUC2	4.3865	10.0104	1.19036	5e-05
AT1G22760	PAB3	0.0918643	1.36327	3.89143	0.0168
AT1G23150	-	0.755364	6.08064	3.00898	0.00065
AT1G23560	-	0.293993	11.8121	5.32834	0.03175
AT1G23580	-	0.400851	3.77996	3.23723	0.004
AT1G23760	JP630	0.290919	4.78594	4.04011	5e-05
AT1G24400	LHT2	0.270654	3.94138	3.86418	0.0004
AT1G24600	-	85.022	240.686	1.50125	5e-05
AT1G26450	-	6.99198	14.7482	1.07677	0.0001
AT1G26600	CLE9	2.29563	4.75982	1.05202	0.0269
AT1G26710	-	0.26455	3.82468	3.85373	0.0203
AT1G27440	IRX10	1.16923	2.34664	1.00504	0.0278
AT1G27620	-	0.288347	1.08778	1.91551	0.0217
AT1G27730	ZAT10	0.43683	3.32575	2.92854	0.0022
AT1G28695	-	6.18298	12.5522	1.02156	0.00055
AT1G29430	SAUR62	1.45887	3.58437	1.29687	0.0226
AT1G30020	-	6.14061	43.8206	2.83516	0.023
AT1G30080	-	1.87465	4.73349	1.33628	0.00035
AT1G30935	-	0.441493	1.22198	1.46876	0.04805
AT1G32450	NPF7.3	0.119593	2.13636	4.15896	0.01675
AT1G32780	-	3.82347	8.90231	1.2193	5e-05
AT1G33560	ADR1	3.16699	6.44938	1.02605	5e-05
AT1G34180	NAC016	0.206472	1.10516	2.42025	0.00675
AT1G34315	-	0.929894	2.49087	1.42151	0.0468
AT1G35210	-	0.412237	2.92811	2.82842	0.01615
AT1G44224	-	0.351538	14.0865	5.32448	0.01
AT1G44800	-	3.33721	13.384	2.00379	5e-05
AT1G47980	-	0.341512	184.67	9.0788	0.00015
AT1G49000	-	1.58282	4.43844	1.48756	0.01335
AT1G49990	-	1.40775	2.91556	1.05038	0.0316
AT1G50400	TOM40-2	0.353938	1.44102	2.02552	0.0298
AT1G50520	CYP705A27	0.783759	1.89943	1.27709	0.01
AT1G52342	-	0.0872749	1.98929	4.51054	0.0439
AT1G52690	-	4.71656	14.5891	1.62908	5e-05
AT1G53560	-	2.01764	4.4862	1.15282	0.0431
AT1G54230	-	3.66202	7.44606	1.02384	0.0031
AT1G54575	-	1.85394	4.8043	1.37373	0.0181
AT1G58070	-	5.16743	10.5872	1.0348	0.00045
AT1G58340	ZF14	4.31886	8.83431	1.03247	5e-05
AT1G58370	RXF12	0.449129	1.15761	1.36595	0.0055
AT1G59740	NPF4.3	0.409909	1.20643	1.55737	0.00895
AT1G60030	NAT7	0.491118	1.65464	1.75238	0.00425
AT1G60240	-	4.27196	17.5428	2.03791	5e-05
AT1G61110	NAC025	0.768338	8.69922	3.50107	5e-05
AT1G61810	BGLU45	0.533025	2.37849	2.15777	0.00035
AT1G62130	-	0.529325	1.4017	1.40495	0.002
AT1G62170	-	5.53226	17.8171	1.68732	0.002
AT1G62180	2021-04-02	24.1532	51.0642	1.08009	5e-05
AT1G62305	-	6.71365	17.8848	1.41356	5e-05
AT1G62570	FMOGS-OX4	30.25	67.3775	1.15534	5e-05
AT1G62690	-	1.25989	5.42183	2.10548	0.0042
AT1G62990	KNAT7	1.08576	2.63532	1.27927	0.0086
AT1G63530	-	0.137903	1.25542	3.18644	0.02405
AT1G65200	-	0.490966	1.43776	1.55012	0.00115
AT1G66060	-	0.469591	2.36944	2.33507	0.00115
AT1G66400	CML23	16.686	34.1821	1.0346	5e-05
AT1G66850	-	40.8433	225.645	2.46588	5e-05
AT1G67920	-	68.5511	155.347	1.18024	5e-05
AT1G67990	TSM1	1.38543	290.407	7.7116	5e-05
AT1G68540	TKPR2	35.2178	76.8749	1.12621	5e-05
AT1G68840	RAV2	0.247833	1.62339	2.71157	0.00805
AT1G68875	-	2.13284	205.23	6.58832	5e-05
AT1G69325	-	2.13573	7.51162	1.8144	0.0467
AT1G69500	CYP704B1	38.3595	95.6	1.31743	5e-05
AT1G69560	MYB105	4.73435	9.98906	1.07718	0.0004
AT1G72110	-	0.369261	1.16064	1.65221	0.0141
AT1G72240	-	4.50038	9.77854	1.11957	0.00935
AT1G72280	AERO1	3.06325	6.57941	1.1029	0.00015
AT1G72530	MORF7	4.28198	8.73253	1.02812	0.02085
AT1G73700	-	0.441368	1.49	1.75526	0.0096
AT1G73810	-	0.0950898	1.03878	3.44946	0.04055
AT1G74010	-	0.184987	0.915558	2.30723	0.03855
AT1G74055	-	13.7946	31.2222	1.17847	0.00015
AT1G74540	CYP98A8	1.21729	18.6817	3.93988	5e-05
AT1G74670	GASA6	15.9978	34.2273	1.09728	5e-05
AT1G74870	-	8.03019	26.9919	1.74902	5e-05
AT1G75000	-	3.903	8.14479	1.0613	0.006
AT1G75030	ATLP-3	37.356	192.22	2.36335	5e-05
AT1G75910	EXL4	1.78989	38.5989	4.43062	5e-05
AT1G75920	-	1.06286	12.0097	3.49818	5e-05
AT1G75930	EXL6	0.342651	8.91865	4.70201	0.00025
AT1G75940	BGLU20	0.537414	40.9573	6.25194	5e-05
AT1G76955	-	2.97895	6.30053	1.08067	0.02605
AT1G77655	-	0.418115	3.90345	3.22278	0.04675
AT1G78460	-	1.07735	2.61247	1.27793	0.0398
AT1G78640	-	0.502507	1.75425	1.80364	0.0085
AT1G78960	LUP2	11.8281	24.2785	1.03746	5e-05
AT1G79640	-	0.435076	1.04023	1.25756	0.01955
AT1G79800	ENODL7	2.945	11.2587	1.9347	0.00095
AT1G80160	-	14.7062	31.1861	1.08448	5e-05
AT1G80180	-	0.926667	3.10764	1.7457	0.01225
AT1G80440	-	0.687169	6.96915	3.34225	5e-05
AT1G80970	-	1.08761	4.49718	2.04787	0.0009
AT1G80990	-	1.62358	3.81033	1.23073	0.0491
AT2G02120	PDF2.1	2.3088	33.818	3.87257	5e-05
AT2G03740	-	0.212862	34.8495	7.35508	0.0266
AT2G03830	RGF8	0.581887	4.13822	2.8302	0.01355
AT2G03850	-	0.759612	15.3944	4.341	0.00025
AT2G04160	AIR3	1.25708	2.60071	1.04883	0.00405
AT2G05160	-	0.395376	3.87482	3.29283	5e-05
AT2G05540	-	1.17453	17.4844	3.89591	5e-05
AT2G07042	-	0.963967	2.38022	1.30404	0.04015
AT2G12480	SCPL43	0.250009	1.59465	2.67319	0.00555
AT2G13960	-	1.64452	4.35609	1.40537	0.00815
AT2G14475	-	0.503654	2.4089	2.25787	0.02005
AT2G15580	-	5.07356	16.4416	1.69628	5e-05
AT2G15840	-	0.228557	0.88346	1.95061	0.01715
AT2G16260	GR-RBP1	3.55474	8.75952	1.30111	0.0089
AT2G16750	-	1.00513	3.18053	1.66189	0.0001
AT2G17820	AHK1	0.663641	1.41761	1.09499	0.00265
AT2G18115	-	0.355419	6.95394	4.29024	0.01055
AT2G18260	SYP112	9.16195	43.3532	2.24241	5e-05
AT2G19110	HMA4	10.544	29.8967	1.50356	5e-05
AT2G19310	HSP18.5	32.4587	68.5899	1.07939	5e-05
AT2G20470	-	0.716817	2.3659	1.72271	0.0023
AT2G20560	-	0.789077	2.12121	1.42665	0.016
AT2G20670	-	4.72501	10.6871	1.17747	0.0002
AT2G20825	ULT2	0.314644	15.9547	5.66412	0.0195
AT2G21140	PRP2	3.66086	11.2397	1.61835	5e-05
AT2G21220	-	2.58312	8.27909	1.68036	0.0139
AT2G21237	-	0.898843	4.90117	2.44698	0.00455
AT2G21430	-	26.0926	69.5807	1.41505	5e-05
AT2G21510	-	0.67934	1.77498	1.38559	0.0194
AT2G22850	AtbZIP6	4.39164	12.1806	1.47175	0.0211
AT2G22990	SCPL8	7.03046	21.031	1.58083	5e-05
AT2G23040	-	0.343831	5.32796	3.95381	0.04405
AT2G23330	-	0.166862	1.27454	2.93325	0.0001
AT2G23348	-	5.22253	11.9206	1.19064	0.0116
AT2G23510	SDT	0.659231	6.06181	3.20089	5e-05
AT2G23800	GGPPS2	0.600297	6.69059	3.47838	5e-05
AT2G23840	-	1.71804	4.09512	1.25314	0.0062
AT2G24110	-	3.64236	7.38499	1.01972	0.00485
AT2G24540	AFR	1.28274	2.80657	1.12958	0.0238
AT2G24550	-	1.94243	4.91816	1.34025	0.00255
AT2G26150	HSFA2	1.60674	3.50972	1.12722	0.0088
AT2G26940	-	0.180661	5.35651	4.88994	0.03725
AT2G27180	-	0.51148	1.82329	1.8338	0.02365
AT2G27310	-	0.582928	3.16431	2.4405	0.0045
AT2G27630	-	0.430527	1.40572	1.70714	0.00015
AT2G27650	-	0.343999	1.31782	1.93768	0.0003
AT2G28085	-	1.57829	5.47016	1.79322	0.0175
AT2G28200	ZAT5	0.982673	3.1108	1.6625	0.0031
AT2G28680	-	0.215669	16.6653	6.27188	0.01
AT2G29440	GSTU6	1.93682	4.59883	1.24758	0.01085
AT2G29720	CTF2B	0.550978	1.44956	1.39555	0.01815
AT2G29740	UGT71C2	0.177192	0.890745	2.3297	0.02425
AT2G29780	-	1.28721	5.33766	2.05196	5e-05
AT2G29800	-	0.696226	1.74281	1.32378	0.0112
AT2G29940	ABCG31	0.338459	1.18489	1.8077	0.00015
AT2G30140	UGT87A2	0.756102	1.86671	1.30385	0.0161
AT2G30540	GRXS9	1.77396	5.726	1.69056	0.0049
AT2G31100	-	0.317458	1.2368	1.96198	0.04645
AT2G31980	CYS2	11.324	36.7224	1.69728	5e-05
AT2G32050	-	1.08901	5.64308	2.37347	0.0009
AT2G32430	B3GALT3	1.55782	3.33146	1.09663	0.0029
AT2G32470	-	7.08557	14.9569	1.07785	0.0005
AT2G33830	-	258.222	555.689	1.10566	5e-05
AT2G34220	MEE20	1.86261	4.76565	1.35535	5e-05
AT2G35550	BPC7	4.13236	14.298	1.79077	5e-05
AT2G36190	CWINV4	0.16336	4.63337	4.82593	0.00025
AT2G37090	IRX9	0.311702	1.06306	1.76999	0.02575
AT2G37170	PIP2-2	1.98469	4.17382	1.07245	0.01065
AT2G37460	-	0.599286	1.37273	1.19573	0.03705
AT2G38010	-	5.09885	11.395	1.16015	0.0046
AT2G38690	-	3.15899	8.74643	1.46923	0.0004
AT2G39110	-	0.192238	0.797446	2.0525	0.0408
AT2G39510	-	3.51395	10.5117	1.58083	5e-05
AT2G39650	-	1.41189	3.86937	1.45447	0.0019
AT2G39820	EIF6-1	0.471589	2.47527	2.39199	0.02005
AT2G39855	-	1.5249	5.52485	1.85722	0.0007
AT2G40340	DREB2C	1.95903	4.44352	1.18156	0.00185
AT2G40610	EXPA8	1.83238	8.10939	2.14587	5e-05
AT2G40670	ARR16	6.33206	17.3935	1.4578	0.00015
AT2G40900	-	0.530343	1.26435	1.2534	0.0259
AT2G41040	-	6.63293	50.53	2.92942	0.0003
AT2G41290	SSL2	5.42766	25.2395	2.21728	5e-05
AT2G41300	SSL1	2.47589	5.84046	1.23813	0.0012
AT2G41415	ESFL4	0.741541	235.003	8.30794	0.0088
AT2G41480	PER25	0.759558	2.29743	1.59679	0.008
AT2G41780	-	1.79033	5.8083	1.69789	0.00405
AT2G42510	-	2.02546	4.32831	1.09555	0.0027
AT2G42540	COR15A	79.1349	203.573	1.36316	5e-05
AT2G42940	AHL16	2.97873	44.5243	3.90182	5e-05
AT2G43470	-	1.9421	6.31745	1.70172	0.00175
AT2G43700	LECRK54	0.601946	1.31924	1.132	0.00825
AT2G44010	-	0.853338	3.27872	1.94194	0.0141
AT2G44700	-	0.801355	2.16557	1.43424	0.0145
AT2G45135	-	3.82659	10.3489	1.43534	0.0007
AT2G45560	CYP76C1	0.651503	1.66957	1.35763	0.01245
AT2G46480	GAUT2	0.359727	1.34918	1.9071	0.01715
AT2G46690	SAUR32	0.410091	1.76791	2.10803	0.03885
AT2G47050	-	0.866587	2.12801	1.29609	0.04145
AT2G47360	-	0.450192	1.70545	1.92154	0.0208
AT2G47560	ATL64	1.40474	2.94354	1.06725	0.03655
AT2G48130	-	0.254852	4.97578	4.28719	0.0299
AT3G01500	BCA1	50.2332	132.394	1.39812	5e-05
AT3G02030	-	2.65932	11.558	2.11976	0.0001
AT3G03272	-	0.838467	2.58869	1.6264	0.03235
AT3G03480	CHAT	0.775584	2.34691	1.59741	0.0028
AT3G03650	EDA5	4.38726	9.49325	1.11358	0.0032
AT3G05320	-	0.218808	1.05926	2.27532	0.02695
AT3G05890	RCI2B	23.0067	55.7768	1.27761	0.0002
AT3G06100	NIP7-1	4.43046	16.6629	1.91111	5e-05
AT3G06560	PAPS3	1.20096	4.06894	1.76046	5e-05
AT3G07250	-	0.625322	2.1522	1.78314	5e-05
AT3G07920	-	0.501572	3.66132	2.86783	0.0023
AT3G09160	-	0.222279	2.20622	3.31113	0.04625
AT3G09680	RPS23A	1.99012	8.43183	2.08299	0.0009
AT3G09870	-	5.00731	13.1381	1.39164	0.0022
AT3G10340	PAL4	1.00608	4.90818	2.28644	5e-05
AT3G10450	SCPL7	1.04022	2.16867	1.05992	0.0214
AT3G10575	-	0.716284	3.35341	2.22703	0.03575
AT3G10580	-	1.10002	11.7255	3.41405	5e-05
AT3G10910	ATL72	1.26291	3.4649	1.45606	0.00635
AT3G11480	BSMT1	0.199601	1.38533	2.79503	0.013
AT3G11930	-	6.59525	24.4427	1.8899	5e-05
AT3G11980	FAR2	0.0142159	48.5134	11.7367	0.0439
AT3G12540	-	0.369394	3.26823	3.14528	0.0001
AT3G12580	MED37C	11.2857	27.3796	1.2786	5e-05
AT3G13130	-	0.251879	1.42871	2.50391	0.0391
AT3G13210	-	1.75659	5.90941	1.75023	5e-05
AT3G13220	ABCG26	4.11206	13.7272	1.7391	5e-05
AT3G14070	CCX3	1.11106	2.38671	1.10308	0.01055
AT3G14395	-	24.4255	51.2711	1.06976	5e-05
AT3G14452	-	357.814	1179.85	1.72132	0.001
AT3G14780	-	1.70005	3.40821	1.00344	0.01755
AT3G15115	-	1.32266	2.66432	1.01032	0.0234
AT3G15280	-	0.51295	3.02346	2.55931	0.02025
AT3G15357	-	0.672196	3.53683	2.39551	0.0204
AT3G15400	ATA20	6.8358	205.595	4.91055	5e-05
AT3G15450	-	208.791	550.741	1.39931	5e-05
AT3G15510	ATNAC2	0.094377	1.46429	3.95562	0.021
AT3G15740	-	0.523901	2.97495	2.5055	0.0145
AT3G15760	-	1.61383	3.56673	1.14411	0.0363
AT3G15830	-	0.147736	3.48782	4.56124	0.0415
AT3G16120	-	1.7063	5.1296	1.58797	0.0092
AT3G16340	ABCG29	3.3137	10.4406	1.65569	5e-05
AT3G16380	PAB6	0.39614	1.27545	1.68692	0.01275
AT3G16460	JAL34	0.573783	1.96132	1.77325	0.0009
AT3G17690	CNGC19	0.250956	1.16387	2.21342	0.00155
AT3G18560	-	6.50994	18.0837	1.47397	5e-05
AT3G18610	NUCL2	0.425232	2.66792	2.64939	0.0001
AT3G18660	GUX1	1.25751	2.74244	1.12489	0.0021
AT3G19270	CYP707A4	0.390324	1.04639	1.42268	0.02725
AT3G20340	-	5.90894	13.8204	1.22583	0.00155
AT3G20450	-	1.65949	12.4653	2.90911	5e-05
AT3G20990	-	0.522363	4.58436	3.1336	0.00015
AT3G21000	-	1.81978	4.26904	1.23014	0.00465
AT3G21530	-	0.348074	1.21057	1.79822	0.0109
AT3G21720	ICL	0.308078	2.19813	2.83491	0.0003
AT3G22060	CRRSP38	1.77279	4.63794	1.38747	0.00245
AT3G22370	AOX1A	2.79221	5.90266	1.07996	0.0008
AT3G22750	-	1.89859	4.04641	1.09171	0.00115
AT3G23870	-	0.113717	1.38799	3.60948	0.0158
AT3G26742	-	1.3509	3.16295	1.22735	0.0294
AT3G27710	ARI3	0.0965603	1.46957	3.92782	0.01295
AT3G28270	-	1.27106	2.63265	1.05049	0.01735
AT3G28540	-	0.946169	9.44894	3.31998	5e-05
AT3G29776	-	0.0394609	1.56071	5.30563	0.02415
AT3G42960	TA1	36.6394	139.489	1.92868	5e-05
AT3G43430	-	3.43414	9.10609	1.40688	0.00195
AT3G44410	-	0.502831	1.8493	1.87883	0.0494
AT3G44760	-	0.125547	2.23121	4.15152	0.038
AT3G45010	SCPL48	4.43889	17.3583	1.96735	0.00105
AT3G46770	REM22	1.59101	3.94149	1.3088	0.0087
AT3G47340	ASN1	7.64198	15.5548	1.02534	5e-05
AT3G47965	-	3.75477	10.5805	1.49461	0.00275
AT3G48100	ARR5	1.35758	2.79292	1.04074	0.02135
AT3G48180	-	5.13462	22.1546	2.10928	5e-05
AT3G48280	CYP71A25	0.848533	1.94216	1.19462	0.0159
AT3G48390	-	0.461136	1.45918	1.66189	0.00225
AT3G48450	-	4.14057	11.1302	1.42657	0.00165
AT3G49570	LSU3	14.5971	50.9646	1.80381	5e-05
AT3G49580	LSU1	5.9411	30.7164	2.37021	5e-05
AT3G50560	-	0.903869	2.04406	1.17725	0.0352
AT3G50570	-	1.6946	14.8741	3.13379	5e-05
AT3G50580	-	0.594827	8.77673	3.88314	0.00035
AT3G51590	LTP12	2.46222	548.387	7.79909	5e-05
AT3G52130	-	1472.92	3160.38	1.10142	5e-05
AT3G52160	KCS15	1.86694	22.8654	3.61442	5e-05
AT3G52670	-	0.377861	1.43167	1.92177	0.04145
AT3G52740	-	1.5535	5.18412	1.73858	0.0114
AT3G52820	PAP22	0.958246	2.28904	1.25628	0.01025
AT3G53230	CDC48D	0.759264	1.73154	1.18938	0.00485
AT3G53690	-	1.86738	3.97391	1.08955	0.0099
AT3G55500	EXPA16	0.355014	1.25532	1.82211	0.04365
AT3G55630	FPGS3	5.55917	12.0708	1.11857	5e-05
AT3G55700	UGT76F1	0.755529	2.2888	1.59904	0.00335
AT3G55890	-	0.570465	10.3897	4.18687	0.0044
AT3G55990	ESK1	1.21309	3.01899	1.31538	0.0016
AT3G56230	-	0.218863	3.86904	4.14387	0.00585
AT3G57020	SSL9	5.48379	11.0609	1.01223	0.00015
AT3G57390	AGL18	11.7793	24.0234	1.02819	5e-05
AT3G57690	AGP23	8.54561	22.1206	1.37214	0.00465
AT3G57760	-	1.103	2.23896	1.0214	0.0298
AT3G58280	-	1.07967	6.37468	2.56176	0.0005
AT3G59060	PIF5	0.49735	1.34595	1.43629	0.00895
AT3G59220	PRN1	0.848694	2.02692	1.25597	0.0455
AT3G59370	-	0.83116	3.36372	2.01686	0.0402
AT3G59480	-	0.332583	15.0993	5.50462	0.0298
AT3G59510	-	0.661052	6.63667	3.32762	5e-05
AT3G59530	SSL13	32.4973	66.7974	1.03947	5e-05
AT3G59880	-	0.598387	3.57261	2.57783	0.007
AT3G60780	-	0.207791	1.98221	3.2539	0.0255
AT3G61340	-	0.102016	2.24507	4.45989	0.0397
AT3G61410	-	0.409535	1.56546	1.93452	0.01645
AT3G61680	-	1.48404	3.88721	1.3892	0.00015
AT3G62280	-	0.702822	1.70177	1.2758	0.04315
AT3G62860	-	1.21422	3.25456	1.42243	0.005
AT3G63095	-	0.253786	64.756	7.99526	0.0163
AT4G00040	-	15.0815	33.7642	1.16271	5e-05
AT4G00780	-	1.35632	3.26575	1.26771	0.0112
AT4G01023	-	1.27927	4.5266	1.82311	0.0078
AT4G01060	ETC3	4.79945	19.4742	2.02062	0.0018
AT4G01360	-	0.496737	2.01283	2.01867	0.0039
AT4G01430	-	0.485035	3.06477	2.65962	0.0005
AT4G01480	PPA5	9.91629	23.8956	1.26887	5e-05
AT4G01600	-	0.438305	4.09789	3.22487	0.0072
AT4G01883	-	5.28611	15.4516	1.54748	5e-05
AT4G01915	-	2.5324	5.45937	1.10823	0.01595
AT4G02280	SUS3	1.13285	2.44895	1.11221	0.0018
AT4G02870	ARF42	0.158885	1.66871	3.39267	0.0453
AT4G03130	-	0.37022	0.824268	1.15473	0.04225
AT4G04020	PAP1	14.1288	28.262	1.00022	5e-05
AT4G04610	2021-04-01	23.9284	62.0942	1.37573	5e-05
AT4G05310	-	0.144511	1.36797	3.24278	0.04675
AT4G08670	-	0.236907	15.5658	6.03792	0.0415
AT4G08780	PER38	0.2741	1.44912	2.40241	0.03025
AT4G09960	AGL11	0.820333	3.20105	1.96427	0.00095
AT4G10260	-	0.864306	2.92935	1.76097	0.0045
AT4G10290	-	2.7425	6.3126	1.20274	0.01235
AT4G10950	-	4.32775	10.5918	1.29126	0.0001
AT4G11690	-	0.679045	1.40621	1.05023	0.0422
AT4G12100	-	0.0239632	0.870242	5.18253	0.0439
AT4G12200	-	0.996016	2.95612	1.56947	0.0457
AT4G12430	TPPF	2.36786	7.38816	1.64163	5e-05
AT4G12917	-	0.388826	3.37271	3.11671	0.04575
AT4G13345	MEE55	1.67276	4.14505	1.30916	0.0005
AT4G14480	BLUS1	0.678103	1.88723	1.4767	0.01155
AT4G14780	-	0.119909	8.72096	6.18447	0.0266
AT4G14815	-	0.559831	198.379	8.46905	0.00755
AT4G15260	-	1.42125	3.51503	1.30637	0.001
AT4G16008	-	2.32176	8.00237	1.78521	0.0012
AT4G16590	ATCSLA01	22.5128	64.0484	1.50842	5e-05
AT4G16745	-	0.221776	1.2771	2.5257	0.00565
AT4G17483	-	4.45723	10.6242	1.25314	0.00045
AT4G18010	IP5P2	0.546479	1.18926	1.12183	0.01895
AT4G18050	ABCB9	0.234315	0.861098	1.87773	0.0033
AT4G18090	-	0.615176	2.78169	2.17689	0.02505
AT4G18340	-	1.80687	8.92024	2.30359	5e-05
AT4G18550	DSEL	0.130011	5.08151	5.28855	0.0232
AT4G18740	-	1.06213	2.40815	1.18096	0.0319
AT4G19000	IWS2	0.254748	2.13845	3.06943	0.01155
AT4G19430	-	19.6542	40.7447	1.05178	5e-05
AT4G19460	-	0.892968	1.81838	1.02598	0.03255
AT4G19570	-	0.347978	0.945466	1.44203	0.0449
AT4G20390	-	0.85373	5.70372	2.74005	0.00215
AT4G20420	-	27.5012	562.136	4.35335	5e-05
AT4G20460	-	0.608298	1.35698	1.15755	0.03955
AT4G20820	-	0.540745	1.32791	1.29614	0.02525
AT4G20900	MS5	2.15554	4.47768	1.0547	0.00925
AT4G21065	PCMP-H28	0.942809	1.97665	1.06802	0.0186
AT4G21120	CAT1	0.393325	15.8915	5.33639	5e-05
AT4G21680	NPF7.2	0.427542	1.88798	2.1427	0.0297
AT4G21990	2021-04-03	21.2005	56.8041	1.42189	0.00935
AT4G22233	-	12.2733	25.2011	1.03797	0.00555
AT4G22600	-	0.664002	3.59159	2.43536	0.01535
AT4G22760	PCMP-E6	0.674508	2.02367	1.58507	0.00305
AT4G23660	PPT1	4.68141	9.82427	1.06941	5e-05
AT4G23700	CHX17	0.144386	1.08775	2.91334	0.00265
AT4G24040	TRE1	1.64509	4.65377	1.50024	5e-05
AT4G24080	ALL1	1.16379	2.98181	1.35735	0.0361
AT4G24420	-	1.89517	8.55235	2.174	0.0062
AT4G24860	-	0.520698	1.0611	1.02704	0.02245
AT4G24910	-	0.648313	1.75937	1.4403	0.0333
AT4G25940	-	0.820203	1.9374	1.24007	0.00695
AT4G26220	-	0.937095	2.09893	1.16339	0.04015
AT4G26260	MIOX4	1.16372	12.1009	3.37829	5e-05
AT4G26530	-	2.19537	15.0034	2.77275	5e-05
AT4G27420	ABCG9	0.071336	2.06723	4.85693	0.0266
AT4G27590	-	2.75637	14.3778	2.383	5e-05
AT4G28130	DGK6	0.388057	1.32941	1.77645	0.02665
AT4G28395	ATA7	0.258005	84.584	8.35684	0.0311
AT4G28530	anac074	1.32959	2.74309	1.04483	0.0179
AT4G29250	-	0.832413	12.2244	3.87632	0.0134
AT4G29550	-	0.243963	1.5911	2.70529	0.0144
AT4G31330	-	4.81584	14.2051	1.56055	5e-05
AT4G32105	-	10.3768	22.0777	1.08922	0.00085
AT4G32500	AKT5	0.357392	0.858402	1.26415	0.01545
AT4G32780	-	1.08188	2.41345	1.15755	0.0475
AT4G34060	DML3	0.0961835	2.38437	4.63168	0.0003
AT4G34138	UGT73B1	0.593149	1.55904	1.39419	0.01815
AT4G34850	PKSB	42.7803	226.786	2.40631	5e-05
AT4G35350	XCP1	1.83442	3.73733	1.02668	0.01305
AT4G35420	TKPR1	72.1507	221.202	1.61628	5e-05
AT4G35650	IDH3	0.181676	1.46739	3.01381	0.0137
AT4G36230	-	4.0426	9.17379	1.18223	0.00575
AT4G36410	UBC17	2.34005	6.73919	1.52604	0.0047
AT4G37520	PER50	0.47843	1.21563	1.34532	0.0461
AT4G37610	BT5	2.4087	6.67621	1.47077	0.00115
AT4G37730	AtbZIP7	8.46542	20.6451	1.28615	5e-05
AT4G37900	GRDP2	3.36214	14.4164	2.10026	5e-05
AT4G38700	DIR15	1.32899	3.18545	1.26117	0.04905
AT4G40020	-	1.16708	4.85544	2.05669	5e-05
AT5G02020	SIS	2.1483	6.11045	1.50809	0.00035
AT5G02540	-	1.03379	21.9882	4.41071	5e-05
AT5G02660	-	0.398503	1.83473	2.2029	0.00215
AT5G03260	LAC11	1.63785	4.15567	1.34328	0.0006
AT5G03795	-	1.55641	3.98294	1.35561	0.0006
AT5G04080	-	7.16204	34.9614	2.28732	5e-05
AT5G04310	-	1.19608	4.01232	1.74613	0.0003
AT5G05640	-	1.94641	4.47806	1.20206	0.00255
AT5G06570	CXE15	0.538933	1.46273	1.44049	0.04655
AT5G07010	SOT15	0.146213	1.10059	2.91213	0.0214
AT5G07080	-	0.484672	1.27872	1.39962	0.0299
AT5G07230	A9	425.049	1247.78	1.55366	5e-05
AT5G07520	GRP18	0.395354	10.0638	4.66989	0.00015
AT5G07530	GRP17	12.4379	123.661	3.31358	5e-05
AT5G07550	GRP19	8.23921	161.811	4.29566	0.0358
AT5G07560	GRP20	4.02259	28.7446	2.83709	5e-05
AT5G07600	-	0.496166	26.6395	5.7466	0.00755
AT5G08030	GDPD6	0.281693	6.64988	4.56113	0.00175
AT5G08350	-	5.06323	13.1457	1.37646	0.0001
AT5G08600	-	0.336295	0.792171	1.23608	0.02695
AT5G09730	BXL3	0.527687	1.16871	1.14716	0.018
AT5G10140	FLC	3.43286	9.35859	1.44688	0.0002
AT5G12280	-	1.03337	2.69526	1.38306	0.00435
AT5G13380	-	0.0992573	10.5697	6.73454	0.00515
AT5G14510	-	0.501994	1.59431	1.66719	0.02855
AT5G15300	PCMP-E40	0.905778	2.37385	1.39	0.00235
AT5G15948	CPuORF10	5.97813	13.46	1.17092	5e-05
AT5G16090	-	2.55509	5.80224	1.18324	0.0384
AT5G16360	-	0.228967	1.57926	2.78604	0.02
AT5G16570	GLN1-4	0.533747	3.40037	2.67146	0.0005
AT5G16920	-	0.23834	75.2258	8.30206	0.00365
AT5G16960	-	0.357705	47.7561	7.06077	0.00035
AT5G17090	-	9.18972	26.2316	1.51321	5e-05
AT5G17830	-	1.67351	5.24312	1.64755	5e-05
AT5G18090	-	0.381567	1.6258	2.09114	0.01045
AT5G18600	GRXS2	0.982661	11.7538	3.58029	0.00165
AT5G20810	-	0.997936	2.39158	1.26095	0.02945
AT5G22270	-	1.45595	4.47489	1.61989	0.0169
AT5G22300	NIT4	0.444254	2.23937	2.33364	0.0021
AT5G23160	-	0.259301	1.71221	2.72316	0.0455
AT5G23350	-	2.3059	6.35062	1.46157	0.04745
AT5G23360	-	5.96774	20.1165	1.75312	5e-05
AT5G23370	-	2.40238	8.78137	1.86998	5e-05
AT5G23660	SWEET12	2.09688	4.46587	1.0907	0.004
AT5G23700	-	1.8856	5.16697	1.45429	5e-05
AT5G24660	LSU2	7.83271	41.3601	2.40066	5e-05
AT5G24770	VSP2	244.779	622.295	1.34612	5e-05
AT5G25250	FLOT1	0.364467	3.41106	3.22636	0.00015
AT5G26220	-	12.3664	54.0601	2.12813	5e-05
AT5G27690	-	1.86097	4.0675	1.12809	0.00805
AT5G27940	WPP3	1.08417	7.09052	2.7093	0.0032
AT5G37550	-	0.527061	1.98766	1.91503	0.01965
AT5G37750	-	0.392703	1.73395	2.14255	0.0125
AT5G38005	-	0.407767	2.93218	2.84616	0.0426
AT5G38035	-	0.819782	1.75823	1.10081	0.00095
AT5G38420	RBCS-2B	164.082	376.09	1.19666	5e-05
AT5G38490	-	0.263654	1.20201	2.18873	0.0103
AT5G40040	RPP2E	12.0449	71.7513	2.57458	5e-05
AT5G40260	SWEET8	34.3978	88.5225	1.36373	5e-05
AT5G41090	anac095	0.839507	10.314	3.61891	0.00065
AT5G41130	-	2.34026	7.40633	1.66209	5e-05
AT5G41800	-	3.30183	11.4318	1.79172	5e-05
AT5G42120	LECRKS6	0.427835	1.17967	1.46325	0.0106
AT5G43420	ATL16	0.560054	2.84946	2.34705	0.00135
AT5G43450	-	0.139826	0.86333	2.62628	0.0496
AT5G43620	PCFS5	2.3399	5.42104	1.21212	0.0015
AT5G43860	CLH2	0.846716	2.67662	1.66046	0.00615
AT5G44005	-	0.946596	2.75363	1.54052	0.041
AT5G44230	PCMP-H17	0.439249	0.975462	1.15105	0.0447
AT5G44330	-	0.700487	3.48783	2.3159	0.00045
AT5G44550	-	2.97589	12.2475	2.04109	5e-05
AT5G46240	KAT1	1.01591	2.60476	1.35837	0.0013
AT5G46590	anac096	0.588158	2.59685	2.14249	0.0035
AT5G47900	-	0.613088	1.49443	1.28543	0.0111
AT5G48210	-	0.921559	105.849	6.84371	5e-05
AT5G48850	SDI1	6.86281	23.1821	1.75614	5e-05
AT5G49320	-	1.88371	7.32156	1.95857	0.0002
AT5G49340	TBL4	0.507822	2.30964	2.18527	0.00655
AT5G49360	BXL1	0.496283	2.94872	2.57085	5e-05
AT5G49448	CPuORF4	2.57002	9.34313	1.86213	5e-05
AT5G49730	FRO6	1.09007	2.34994	1.10821	0.00405
AT5G50820	anac097	12.7262	29.6089	1.21823	5e-05
AT5G51060	RBOHC	0.324627	0.921385	1.50502	0.00465
AT5G51270	PUB53	0.633372	1.54546	1.28691	0.00955
AT5G51530	-	0.460576	1.43198	1.6365	0.0009
AT5G51830	-	13.1368	31.1561	1.2459	5e-05
AT5G51870	AGL71	1.00188	2.57944	1.36435	0.0338
AT5G51950	-	1.47352	12.3658	3.06902	0.045
AT5G52890	-	2.33616	5.37973	1.20339	0.0004
AT5G53190	SWEET3	18.5415	59.0842	1.67201	5e-05
AT5G53592	-	1.56837	4.51132	1.52429	0.00485
AT5G53700	-	0.778557	2.77443	1.83332	0.0079
AT5G53870	ENODL1	1.86304	5.17209	1.47309	0.00055
AT5G54585	-	0.0515844	1.24687	4.59524	0.044
AT5G56110	AtMYB103	0.554355	3.40286	2.61787	0.00385
AT5G56150	UBC30	33.5497	69.4818	1.05034	5e-05
AT5G56490	GULLO4	0.943546	2.25955	1.25987	0.0062
AT5G56570	-	0.0788357	1.34812	4.09596	0.04285
AT5G57350	AHA3	2.60025	5.53025	1.08869	5e-05
AT5G58310	MES18	1.4216	41.5666	4.86984	0.00075
AT5G58390	PER67	0.320102	5.33856	4.05984	0.0003
AT5G59820	ZAT12	2.45849	5.70688	1.21493	0.0123
AT5G59845	GASA10	3.92858	25.9681	2.72466	5e-05
AT5G60080	-	0.393735	1.17067	1.57204	0.04635
AT5G60660	PIP2-4	0.910608	2.36858	1.37912	0.0155
AT5G60740	ABCG28	0.0389495	0.911205	4.5481	0.0397
AT5G61260	-	0.433774	5.19241	3.58139	5e-05
AT5G61940	-	0.58358	1.62468	1.47716	0.0009
AT5G62320	MYB99	0.391587	26.0904	6.05804	0.00055
AT5G63160	BT1	4.98908	11.5914	1.21621	5e-05
AT5G63750	ARI13	0.161166	1.83827	3.51173	0.0057
AT5G64510	TIN1	0.788936	1.72661	1.12996	0.0283
AT5G64870	FLOT3	3.97697	13.1492	1.72524	5e-05
AT5G65090	MRH3	1.2532	3.56635	1.50884	0.00085
AT5G65140	TPPJ	0.463528	3.91453	3.07811	0.0001
AT5G65205	-	7.62546	23.6702	1.63417	5e-05
AT5G65300	-	1.37364	4.49312	1.70971	0.0101
AT5G66070	ATL27	5.2213	15.6687	1.5854	5e-05
AT5G66400	RAB18	2.63081	9.62899	1.87188	5e-05
AT5G66650	-	0.939276	1.90055	1.0168	0.04565
AT5G66690	UGT72E2	0.165569	7.03974	5.41002	0.00305
AT5G66870	LBD36	0.275574	1.06577	1.95139	0.0149
AT5G67090	-	0.373769	1.90481	2.34943	0.00045
AT1G01060	LHY	3.75046	1.14535	-1.71128	5e-05
AT1G01700	ROPGEF2	1.29256	0.443388	-1.5436	0.0375
AT1G02930	GSTF6	41.0988	18.1793	-1.1768	5e-05
AT1G04660	-	374.082	123.737	-1.59607	5e-05
AT1G06450	CAF1-1	4.05205	1.3786	-1.55545	0.0222
AT1G06620	-	1.8674	0.839977	-1.15261	0.044
AT1G09440	-	1.29242	0.230468	-2.48744	0.01215
AT1G09794	-	10.7941	1.87793	-2.52303	0.00545
AT1G10660	-	6.41228	2.82516	-1.1825	0.00015
AT1G10990	-	7.2925	1.84131	-1.98568	0.0001
AT1G11020	-	3.41586	1.48271	-1.20401	0.005
AT1G11120	-	5.17321	2.01797	-1.35815	0.0341
AT1G11730	B3GALT1	4.31765	1.98335	-1.1223	0.00885
AT1G12450	-	1.82292	0.732436	-1.31548	0.036
AT1G12805	-	31.4005	8.52802	-1.8805	5e-05
AT1G13080	CYP71B2	4.23152	0.716882	-2.56137	5e-05
AT1G18810	PKS3	0.858805	0.200958	-2.09543	0.04735
AT1G19150	LHCA6	5.12207	1.99611	-1.35953	0.0034
AT1G19770	PUP14	12.2722	5.47396	-1.16474	5e-05
AT1G21310	EXT3	360.042	158.18	-1.1866	5e-05
AT1G26500	-	1.73879	0.562062	-1.62928	0.0364
AT1G28690	PCMP-E34	0.845747	0.22385	-1.91769	0.02215
AT1G29910	LHCB1.2	146.61	70.437	-1.05757	5e-05
AT1G29920	LHCB1.2	48.3187	17.4095	-1.47271	5e-05
AT1G30570	HERK2	1.51831	0.733079	-1.05043	0.01925
AT1G31550	-	32.6184	14.4425	-1.17536	5e-05
AT1G32920	-	51.1132	23.816	-1.10177	5e-05
AT1G35460	BHLH80	6.74903	3.35441	-1.00862	0.0038
AT1G43800	S-ACP-DES6	32.9849	5.7191	-2.52794	5e-05
AT1G44446	CAO	8.40732	4.20319	-1.00016	5e-05
AT1G45191	BGLU1	3.09524	1.51201	-1.03358	0.00665
AT1G49780	PUB26	2.72918	1.00032	-1.448	0.0079
AT1G50260	NTMC2T5.1	2.15691	1.02905	-1.06766	0.0067
AT1G52700	-	2.87509	0.816378	-1.8163	0.0099
AT1G52710	-	12.0521	5.65052	-1.09283	0.00155
AT1G53170	ERF8	14.6663	7.26455	-1.01356	0.0003
AT1G53210	-	112.277	54.4603	-1.04379	5e-05
AT1G54000	GLL22	3.14773	1.48971	-1.07928	0.0069
AT1G54100	ALDH7B4	18.8998	5.56958	-1.76273	5e-05
AT1G55140	-	12.616	5.70894	-1.14396	0.0007
AT1G55620	CLC-F	1.38264	0.502476	-1.4603	0.0039
AT1G56650	MYB75	9.94423	4.71864	-1.07549	0.00185
AT1G60060	-	29.0255	14.085	-1.04316	5e-05
AT1G60550	MENB	4.09723	1.36402	-1.58679	0.00175
AT1G62290	APA2	0.785035	0.188607	-2.05737	0.01795
AT1G62790	-	88.4229	36.3804	-1.28126	5e-05
AT1G62981	-	1.94036	0.951657	-1.02781	0.0448
AT1G64450	-	43.8964	21.7309	-1.01436	5e-05
AT1G65920	-	3.80673	1.88585	-1.01334	0.00015
AT1G66140	ZFP4	1.92671	0.677463	-1.50792	0.0222
AT1G66390	MYB90	10.0108	3.49129	-1.51972	0.00015
AT1G67100	LBD40	1.77755	0.455175	-1.96539	0.0445
AT1G67260	TCP1	1.11872	0.348641	-1.68204	0.0256
AT1G67265	DVL3	2.71275	0.285779	-3.24679	0.0311
AT1G67620	-	11.3178	4.46367	-1.34229	0.00035
AT1G68260	-	13.0554	6.48282	-1.00995	0.0017
AT1G68360	-	8.31387	2.69844	-1.6234	0.0015
AT1G68870	ATSOFL2	12.3391	3.92402	-1.65283	0.0002
AT1G69080	-	3.96674	1.54352	-1.36173	0.0089
AT1G69230	SP1L2	10.6789	5.27067	-1.0187	0.00725
AT1G69490	NAC029	4.92284	2.37161	-1.05363	0.0085
AT1G70720	-	4.65435	1.62433	-1.51873	0.0087
AT1G71870	-	3.30459	1.55777	-1.08499	0.0065
AT1G72130	NPF5.11	1.81669	0.892185	-1.0259	0.0226
AT1G73805	SARD1	1.77169	0.745807	-1.24825	0.0196
AT1G75760	-	10.8689	4.85756	-1.16191	5e-05
AT1G76420	NAC031	8.38153	2.79797	-1.58283	5e-05
AT1G77120	ADH1	26.0774	11.8053	-1.14336	0.0004
AT1G77330	-	1.72061	0.67433	-1.35139	0.01965
AT1G78690	-	5.33376	1.49265	-1.83728	0.0006
AT1G78830	-	14.0414	5.09585	-1.46229	5e-05
AT1G78850	-	1.81818	0.862774	-1.07544	0.03805
AT2G01010	-	1.07118	0.30755	-1.80031	0.01135
AT2G01905	CYCJ18	1.61157	0.560012	-1.52494	0.00275
AT2G02080	IDD4	3.26212	1.61133	-1.01756	0.0054
AT2G04450	NUDT6	3.20334	1.50364	-1.09112	0.0137
AT2G04795	-	9.25097	4.53047	-1.02995	0.02215
AT2G06925	PLA2-ALPHA	83.3532	26.9533	-1.62877	5e-05
AT2G16060	AHB1	3.10741	0.609416	-2.35021	0.01895
AT2G16586	-	1.21382	0.185165	-2.71267	0.0349
AT2G17300	-	10.3945	3.65584	-1.50755	0.00245
AT2G18328	RL4	13.3736	5.80251	-1.20464	0.007
AT2G18660	EGC2	3.68358	1.67182	-1.13969	0.0426
AT2G18670	ATL56	2.09306	1.04639	-1.0002	0.0205
AT2G20635	BUB1	2.95555	1.33478	-1.14683	0.00875
AT2G20722	-	7079.57	3235.21	-1.1298	0.0217
AT2G21530	-	8.64319	4.20384	-1.03986	0.02645
AT2G22890	FAD4L2	1.4113	0.458291	-1.62269	0.0439
AT2G23180	CYP96A1	9.41059	3.28597	-1.51797	5e-05
AT2G24850	TAT3	2.2393	0.343914	-2.70293	0.00095
AT2G25260	-	3.28255	1.42521	-1.20364	0.0136
AT2G25510	-	289.829	137.269	-1.0782	5e-05
AT2G25790	-	0.938032	0.449941	-1.0599	0.02865
AT2G26400	ARD1	83.0371	31.4688	-1.39983	5e-05
AT2G26440	PME12	3.46786	1.19923	-1.53194	0.00065
AT2G26710	CYP734A1	2.36262	0.86704	-1.44621	0.00205
AT2G29500	HSP17.6B	4.77809	2.32213	-1.04099	0.02985
AT2G29680	CDC6	1.11355	0.462321	-1.26821	0.04475
AT2G29980	FAD3	22.6217	9.0977	-1.31413	5e-05
AT2G30370	EPFL6	6.13718	2.82997	-1.11679	0.007
AT2G31870	PARG1	1.97845	0.983257	-1.00873	0.01935
AT2G33170	-	0.875986	0.193171	-2.18103	0.001
AT2G33850	-	3.06576	0.99927	-1.6173	0.01015
AT2G34430	LHB1B1	14.1101	2.09415	-2.75229	5e-05
AT2G36970	UGT86A1	1.26819	0.375274	-1.75676	0.0163
AT2G37390	NAKR2	17.815	8.77325	-1.02191	5e-05
AT2G38430	-	3.69591	1.72391	-1.10025	0.0098
AT2G40590	RPS26A	67.8651	28.0678	-1.27375	5e-05
AT2G41090	CML10	116.715	44.1513	-1.40247	5e-05
AT2G41180	SIB2	13.6148	6.4706	-1.07321	0.0006
AT2G42220	STR9	56.6591	26.3363	-1.10526	5e-05
AT2G42610	LSH10	12.98	6.0907	-1.09161	0.0004
AT2G43340	-	8.44637	4.11314	-1.03809	0.04895
AT2G43465	-	1.36543	0.528217	-1.37016	0.034
AT2G43750	OASB	18.7149	7.28183	-1.36182	0.02245
AT2G44745	WRKY12	5.08886	2.51595	-1.01624	0.02225
AT2G44910	ATHB-4	5.1257	2.05331	-1.3198	0.0041
AT2G46310	CRF5	3.93044	1.01839	-1.94841	0.00015
AT2G46410	CPC	5.0702	1.71169	-1.56662	0.0169
AT2G46440	CNGC11	3.65861	1.81025	-1.0151	0.00125
AT2G46455	-	2.37549	0.962077	-1.304	0.0395
AT2G46720	HIC	5.72507	2.77892	-1.04277	5e-05
AT2G47030	PME4	0.798145	0.0578109	-3.78724	0.0476
AT2G47520	ERF071	4.01863	1.29422	-1.63461	0.01295
AT3G01700	AGP11	3.18959	1.07009	-1.57563	0.01915
AT3G02250	-	8.52129	2.99506	-1.50849	5e-05
AT3G02550	LBD41	59.1763	27.5047	-1.10534	5e-05
AT3G05790	LON4	1.34467	0.479758	-1.48687	0.0035
AT3G06070	-	1.29037	0.0469468	-4.78062	0.04605
AT3G07850	-	2.32946	0.755233	-1.625	0.0031
AT3G08740	-	34.7003	14.8989	-1.21974	5e-05
AT3G09230	AtMYB1	3.39411	1.53437	-1.14539	0.0048
AT3G09300	ORP3B	10.9045	5.44757	-1.00124	0.0104
AT3G09540	-	4.20387	2.00336	-1.0693	0.00315
AT3G09600	RVE8	3.54597	1.64901	-1.10458	0.0054
AT3G10880	-	3.82333	1.74937	-1.128	0.0056
AT3G11580	ARF32	7.00924	3.43007	-1.03102	0.0027
AT3G13790	CWINV1	1.32518	0.592841	-1.16047	0.02395
AT3G13980	-	3.74191	1.75987	-1.08831	0.01215
AT3G14040	-	1.53227	0.433371	-1.822	0.013
AT3G15170	NAC054	2.451	1.02052	-1.26407	0.0293
AT3G16280	ERF036	5.15024	2.07743	-1.30984	0.0045
AT3G17130	-	3.72552	0.642445	-2.5358	0.0225
AT3G17390	METK4	172.939	79.8583	-1.11475	5e-05
AT3G17790	PAP17	18.6506	9.32491	-1.00006	0.01835
AT3G18000	NMT1	692.07	343.695	-1.00979	5e-05
AT3G20395	-	14.5573	5.23587	-1.47525	5e-05
AT3G20475	MSH5	1.39274	0.672362	-1.05062	0.01295
AT3G21950	-	6.05465	2.84656	-1.08882	0.0021
AT3G22231	PCC1	4.48776	1.18051	-1.92659	0.0203
AT3G23120	AtRLP38	2.11662	0.885442	-1.25729	0.00295
AT3G24420	-	52.4826	25.7914	-1.02495	5e-05
AT3G25760	AOC1	3.20974	1.58344	-1.0194	0.03245
AT3G26210	CYP71B23	1.32015	0.478023	-1.46555	0.0249
AT3G26450	-	15.9323	5.67816	-1.48846	5e-05
AT3G26590	-	7.918	3.04121	-1.38049	5e-05
AT3G27690	LHCB2.4	45.2082	15.5628	-1.53848	5e-05
AT3G28750	-	1.41637	0.302649	-2.22648	0.0108
AT3G28830	-	1.10108	0.349645	-1.65495	0.02745
AT3G29590	5MAT	1.51396	0.270738	-2.48336	0.02315
AT3G41768	-	20.6715	6.422	-1.68655	5e-05
AT3G47295	PSY2	60.0177	9.31587	-2.68762	0.00045
AT3G47420	ATPS3	18.8775	9.07901	-1.05606	5e-05
AT3G48230	-	0.996948	0.122401	-3.02591	0.0184
AT3G48540	-	6.66533	2.62438	-1.3447	0.0083
AT3G50480	HR4	3.76344	1.68132	-1.16246	0.01595
AT3G53365	-	20.5705	8.67724	-1.24527	0.0319
AT3G53970	-	11.0402	4.79112	-1.20434	5e-05
AT3G55240	-	20.6889	8.76853	-1.23845	0.00015
AT3G55480	AP3BA	1.76274	0.730309	-1.27124	0.02835
AT3G56220	-	20.0385	7.959	-1.33211	5e-05
AT3G56640	SEC15A	0.999874	0.472892	-1.08024	0.0348
AT3G58000	VQ25	4.39748	1.35298	-1.70054	0.02855
AT3G58070	GIS	2.40618	0.719499	-1.74168	0.01065
AT3G59400	GUN4	18.3087	7.73328	-1.24337	5e-05
AT3G60670	-	3.91933	1.88817	-1.05362	0.0185
AT3G61550	ATL68	16.7691	6.23337	-1.42772	5e-05
AT3G61730	RMF	0.994716	0.239894	-2.05189	0.04085
AT3G61970	NGA2	2.58141	1.12326	-1.20047	0.0139
AT4G02075	PIT1	3.38311	1.48675	-1.18619	0.0236
AT4G02420	LECRK44	1.10111	0.531173	-1.05171	0.04615
AT4G04750	-	2.12734	0.585972	-1.86015	0.00225
AT4G04850	KEA3	1.24488	0.314412	-1.98528	0.0013
AT4G04880	-	1.79994	0.584473	-1.62274	0.015
AT4G05070	-	35.4702	16.1806	-1.13234	0.00015
AT4G09650	ATPD	59.5695	28.9444	-1.04129	5e-05
AT4G10180	DET1	8.04738	2.80002	-1.52308	5e-05
AT4G10270	-	268.959	117.663	-1.19272	5e-05
AT4G11140	CRF1	7.44275	2.76976	-1.42608	0.00025
AT4G11310	-	3.87499	1.58521	-1.28952	0.0034
AT4G11911	-	3.79184	1.88246	-1.01028	0.0358
AT4G12420	SKU5	34.4373	13.8879	-1.31015	5e-05
AT4G12870	-	24.4653	10.0264	-1.28693	5e-05
AT4G13495	-	6.86413	2.65695	-1.3693	0.00405
AT4G13575	-	0.833409	0.0513046	-4.02187	0.0462
AT4G14400	ACD6	2.59093	0.927487	-1.48207	0.0004
AT4G14540	NFYB3	5.42798	2.66743	-1.02497	0.04805
AT4G15430	-	3.42832	1.49859	-1.1939	0.00045
AT4G15800	RALFL33	23.2197	10.2528	-1.17933	0.00035
AT4G16140	-	42.7668	18.5963	-1.20148	5e-05
AT4G17695	KAN3	3.85319	1.2595	-1.6132	0.00275
AT4G18465	-	1.01992	0.327297	-1.63979	0.0161
AT4G19030	NIP1-1	3.15188	0.951849	-1.72741	0.00445
AT4G20480	-	38.6545	17.4713	-1.14565	5e-05
AT4G21220	LPXD2	3.98305	1.96426	-1.01989	0.01765
AT4G21520	-	6.44053	2.61814	-1.29864	0.00025
AT4G21850	MSRB9	27.6886	10.8747	-1.34832	5e-05
AT4G22690	CYP706A1	1.57415	0.519382	-1.5997	0.00375
AT4G22840	BASS6	4.41714	1.66019	-1.41176	0.00115
AT4G22880	LDOX	10.0931	1.99166	-2.34133	5e-05
AT4G23220	CRK14	1.0565	0.273884	-1.94765	0.00505
AT4G23820	-	59.323	25.2852	-1.2303	5e-05
AT4G23880	-	13.3075	6.03604	-1.14056	0.0008
AT4G24090	-	4.86469	2.36428	-1.04095	0.00875
AT4G24110	-	61.21	29.5718	-1.04955	5e-05
AT4G25870	-	8.17955	3.34203	-1.2913	5e-05
AT4G26300	emb1027	4.11776	1.64805	-1.3211	0.02055
AT4G27250	-	2.72498	1.34232	-1.02151	0.02355
AT4G27810	-	1.91151	0.603027	-1.66442	0.0382
AT4G28280	LLG3	1.15	0.255165	-2.17213	0.04695
AT4G28640	IAA11	6.56003	3.19424	-1.03823	0.00285
AT4G28703	-	6.35249	2.12126	-1.5824	0.00965
AT4G29150	IQD25	12.1062	5.26345	-1.20167	5e-05
AT4G29560	-	0.962653	0.408112	-1.23805	0.0315
AT4G31500	CYP83B1	15.7475	7.86474	-1.00165	5e-05
AT4G31805	POLAR	4.5017	2.04159	-1.14078	0.0022
AT4G31840	ENODL15	946.533	470.845	-1.0074	5e-05
AT4G32950	-	2.33095	0.94503	-1.30248	0.02415
AT4G33140	-	6.26458	3.10563	-1.01233	0.00145
AT4G33260	CDC20-2	8.30153	2.77635	-1.58019	5e-05
AT4G33560	-	129.785	42.3359	-1.61618	5e-05
AT4G34610	BLH6	2.47075	1.21478	-1.02425	0.0073
AT4G34970	ADF9	0.913531	0.0467039	-4.28984	0.046
AT4G39660	AGT2	10.9677	5.12183	-1.09853	5e-05
AT5G01780	-	7.49255	3.35203	-1.16042	0.0005
AT5G01790	-	9.75176	4.83626	-1.01177	0.00495
AT5G01840	OFP1	3.36443	1.35914	-1.30768	0.01145
AT5G02650	-	2.65662	1.20309	-1.14285	0.0292
AT5G03350	-	88.6657	38.6565	-1.19766	5e-05
AT5G09380	-	2.60824	1.00043	-1.38245	0.0349
AT5G10750	-	9.09959	4.30668	-1.07922	0.0004
AT5G10760	-	4.34791	1.55595	-1.48253	0.0002
AT5G14330	-	3.22897	0.677795	-2.25215	0.0413
AT5G17230	PSY1	9.68119	4.71939	-1.03658	5e-05
AT5G17980	-	0.895098	0.419116	-1.0947	0.022
AT5G19020	PCMP-E42	1.23363	0.599598	-1.04084	0.04265
AT5G19070	-	2.56241	0.932696	-1.45802	0.00745
AT5G19090	-	11.2532	5.09763	-1.14244	5e-05
AT5G19240	-	24.6741	12.1238	-1.02515	0.0003
AT5G19730	PME53	6.57451	1.95115	-1.75256	0.0001
AT5G22860	-	3.16123	1.55188	-1.02647	0.00915
AT5G24750	-	3.138	1.3308	-1.23755	0.0024
AT5G26690	-	5.64344	1.82425	-1.62927	0.01485
AT5G34930	TYRAAT1	0.950458	0.364992	-1.38076	0.02655
AT5G36940	CAT3	2.30258	1.0913	-1.0772	0.00575
AT5G39050	PMAT1	4.05136	1.37989	-1.55385	0.00025
AT5G39500	GNL1	1.37545	0.637319	-1.10981	0.0027
AT5G39890	PCO2	10.2843	4.78198	-1.10476	0.0003
AT5G40942	RNR2B	8.95571	4.19984	-1.09247	0.00145
AT5G42530	-	841.595	420.107	-1.00237	5e-05
AT5G42800	DFRA	3.3089	0.643802	-2.36166	0.00125
AT5G43250	NF-YC13	11.6031	4.7119	-1.30014	0.0238
AT5G44440	-	1.13189	0.305817	-1.888	0.0148
AT5G44660	-	3.16082	1.16837	-1.4358	0.00365
AT5G45550	MOB1A	10.8151	4.37877	-1.30445	0.00015
AT5G45700	-	22.3644	10.4868	-1.09262	0.0001
AT5G47220	ERF2	18.6551	4.2001	-2.15108	5e-05
AT5G48420	-	1.73193	0.12043	-3.84612	0.048
AT5G48450	sks3	1.34219	0.583696	-1.2013	0.02285
AT5G48460	FIM2	10.3101	5.05269	-1.02893	5e-05
AT5G48490	-	111.803	38.9837	-1.52001	5e-05
AT5G48720	XRI1	5.56579	2.46951	-1.17236	0.00365
AT5G49120	-	40.5457	18.4889	-1.13289	5e-05
AT5G50450	-	5.53499	2.59662	-1.09195	0.00305
AT5G54060	A3G2XYLT	3.23461	0.625878	-2.36964	0.00055
AT5G55260	PPX2	1.68999	0.811607	-1.05816	0.0434
AT5G55450	-	364.514	129.436	-1.49374	5e-05
AT5G55680	-	1.02356	0.0640434	-3.9984	0.04615
AT5G56290	PEX5	8.55425	3.73975	-1.1937	5e-05
AT5G56730	-	0.970243	0.445005	-1.12453	0.02165
AT5G56990	-	2.18375	0.481943	-2.17988	0.01135
AT5G60430	-	3.17014	0.848429	-1.90168	0.00595
AT5G60890	MYB34	3.49887	1.22153	-1.5182	0.003
AT5G63080	-	1.84244	0.546593	-1.75308	0.00335
AT5G64770	RGF9	2.62147	0.7754	-1.75736	0.03285
AT5G65207	-	25.0858	10.5691	-1.24702	0.0021
AT5G67130	-	11.1865	3.08746	-1.85727	5e-05
ATCG00065	rps12-B	1384.75	673.588	-1.03969	0.0079
ATCG00080	PSBI	5950.22	2878.23	-1.04776	5e-05
ATCG00340	PSAB	78.1091	13.8161	-2.49914	5e-05
ATCG00570	PSBF	9371.78	4465.43	-1.06952	5e-05
ATCG00580	PSBE	35.4691	10.3917	-1.77113	0.0109
ATCG00590	ORF31	2212.36	443.082	-2.31994	0.00155
ATCG00620	TRNP	10550.4	4913.11	-1.1026	0.01005
ATCG00650	RPS18	1199.48	420.137	-1.51348	5e-05
ATCG00720	PETB	149.454	58.4243	-1.35506	5e-05
ATCG00790	RPL16	844.858	230.228	-1.87565	5e-05
ATCG00820	RPS19	4050.68	1415.88	-1.51646	5e-05
ATCG01020	RPL32	21931.8	6451.44	-1.76533	5e-05
ATCG01070	NDHE	320.184	145.758	-1.13532	5e-05
ATCG01100	NDHA	8.45454	4.02531	-1.07063	0.00115
ATMG01400	ORF105B	10.5772	3.5337	-1.5817	0.03735

## Sheet: 02=MD_E_Day0-7
INC=466, DEC=195, TOTAL=661
Gene_ID	gene	011	721	log2(fold_change)	p_value
AT1G01400	-	1.29181	3.16176	1.29133	0.0076
AT1G02030	ZAT1	1.17692	2.49993	1.08687	0.0042
AT1G02050	PKSA	6.18949	65.1802	3.39654	5e-05
AT1G02470	-	0.513038	2.46388	2.2638	0.01055
AT1G02510	TPK4	1.42561	3.05879	1.10138	0.01705
AT1G02790	PGA3	0.502735	1.30845	1.38	0.02875
AT1G02900	RALF1	12.3044	26.2427	1.09274	5e-05
AT1G02980	CUL2	0.298009	1.58812	2.41389	0.00045
AT1G03070	-	0.763632	1.94879	1.35163	0.02595
AT1G03170	FAF2	15.1138	31.8864	1.07708	5e-05
AT1G03390	-	1.7135	10.9332	2.67369	5e-05
AT1G03710	-	23.5935	58.3885	1.3073	5e-05
AT1G04880	HMGB15	4.72148	12.7031	1.42787	5e-05
AT1G05020	AP180	0.72294	1.94527	1.42802	0.00085
AT1G05340	-	0.744598	2.26198	1.60305	0.028
AT1G05510	-	0.39529	1.21358	1.61828	0.0427
AT1G05690	BT3	1.9366	6.65	1.77983	5e-05
AT1G05920	-	0.704749	5.25483	2.89846	5e-05
AT1G05930	-	0.267889	5.14861	4.26447	0.00505
AT1G07135	-	87.1992	220.504	1.33842	5e-05
AT1G07430	AIP1	3.41572	10.3902	1.60496	5e-05
AT1G07795	-	6.9252	29.5929	2.09532	5e-05
AT1G08050	-	3.46414	9.63437	1.47569	5e-05
AT1G09880	-	0.648578	2.11943	1.70832	0.0008
AT1G11110	-	0.23958	1.384	2.53026	0.023
AT1G11190	ENDO1	0.8867	2.35766	1.41084	0.0066
AT1G12320	-	5.9791	12.5089	1.06496	0.0003
AT1G12600	UTR4	0.537564	1.90601	1.82605	0.0056
AT1G14200	-	15.5532	31.6562	1.02528	5e-05
AT1G15190	FLA19	5.27256	11.713	1.15154	0.0001
AT1G15320	-	2.85791	9.22853	1.69114	5e-05
AT1G17180	GSTU25	0.914759	2.18438	1.25576	0.0379
AT1G18265	-	0.440897	1.77413	2.0086	0.0194
AT1G18870	ICS2	0.44836	1.07451	1.26095	0.0323
AT1G18960	-	4.31115	10.4668	1.27967	0.0001
AT1G19180	TIFY10A	41.6459	89.8165	1.1088	5e-05
AT1G19190	CXE1	0.366286	3.10432	3.08324	0.00245
AT1G19230	RBOHE	2.89182	7.37288	1.35025	0.0018
AT1G21000	-	1.32913	2.7084	1.02696	0.0147
AT1G21620	APUM20	0.306086	1.60755	2.39286	0.03005
AT1G22600	-	0.280087	0.917802	1.71231	0.03435
AT1G22710	SUC2	4.45789	10.8976	1.28958	5e-05
AT1G23150	-	0.768202	2.17206	1.4995	0.02425
AT1G23550	SRO2	3.21647	7.15712	1.1539	0.00025
AT1G23760	JP630	0.295536	1.24753	2.07766	0.0025
AT1G23800	ALDH2B7	2.18174	5.44511	1.31949	5e-05
AT1G24600	-	86.3762	208.9	1.27411	5e-05
AT1G26450	-	7.10418	15.3143	1.10814	5e-05
AT1G26600	CLE9	2.33219	5.71975	1.29427	0.0042
AT1G27620	-	0.293009	1.42056	2.27744	0.00435
AT1G27710	-	2642.46	5709.51	1.11149	5e-05
AT1G27730	ZAT10	0.443827	6.68632	3.91314	0.00105
AT1G27921	-	1.489	3.98814	1.42138	0.03205
AT1G28380	NSL1	9.51901	19.0451	1.00053	5e-05
AT1G28695	-	6.27947	13.8045	1.13642	5e-05
AT1G30080	-	1.90457	4.5634	1.26064	0.0003
AT1G30280	-	1.23844	2.49293	1.00932	0.01185
AT1G30640	-	0.626863	1.25533	1.00184	0.04165
AT1G30760	-	3.08448	7.25378	1.2337	5e-05
AT1G31750	-	0.0901998	0.894291	3.30955	0.0278
AT1G33560	ADR1	3.21766	7.85863	1.28826	5e-05
AT1G33800	GXM3	1.92384	4.1168	1.09754	0.0059
AT1G35140	EXL1	1.60845	6.76868	2.0732	5e-05
AT1G35210	-	0.419179	5.77488	3.78415	0.00865
AT1G35310	MLP168	1.43531	3.84258	1.42071	0.0109
AT1G44800	-	3.39085	12.9819	1.93678	5e-05
AT1G47480	CXE2	1.45749	2.96902	1.0265	0.0181
AT1G47980	-	0.346908	36.685	6.72449	0.0002
AT1G48742	MIR157D	146.057	317.916	1.12212	0.00165
AT1G49000	-	1.60729	3.53871	1.13859	0.0345
AT1G50520	CYP705A27	0.79624	2.04172	1.35851	0.0041
AT1G51340	MATE	0.171908	0.917802	2.41655	0.0123
AT1G52690	-	4.78945	17.3992	1.86109	5e-05
AT1G53560	-	2.04964	4.97789	1.28016	0.0122
AT1G53790	-	1.09285	2.21316	1.01801	0.0092
AT1G54230	-	3.72007	10.1526	1.44844	0.0001
AT1G54240	-	5.01116	10.7471	1.10073	0.0001
AT1G54575	-	1.88294	6.06638	1.68785	0.0028
AT1G55570	sks12	0.1627	0.899256	2.46652	0.0156
AT1G58340	ZF14	4.38793	10.5899	1.27108	5e-05
AT1G60240	-	4.33954	17.6516	2.02419	5e-05
AT1G60300	-	0.314865	1.31045	2.05726	0.0346
AT1G60340	-	0.44071	1.35228	1.61749	0.0371
AT1G61110	NAC025	0.781695	1.61497	1.04683	0.04705
AT1G61563	RALFL8	1.89337	7.46934	1.98002	0.00375
AT1G61566	RALFL9	1.43909	6.61976	2.20162	0.0042
AT1G61800	GPT2	7.25626	28.8728	1.99241	5e-05
AT1G61810	BGLU45	0.541431	1.66255	1.61854	0.0054
AT1G62130	-	0.537532	1.72676	1.68365	0.00025
AT1G62170	-	5.6193	11.5639	1.04117	0.03655
AT1G62180	2021-04-02	24.5507	51.5508	1.07023	5e-05
AT1G62300	WRKY6	0.270779	0.886615	1.71119	0.0143
AT1G62570	FMOGS-OX4	30.7281	80.4608	1.38873	5e-05
AT1G65200	-	0.498544	1.18853	1.25339	0.00365
AT1G66060	-	0.47655	2.07391	2.12165	0.00095
AT1G66110	-	0.770063	1.84748	1.26251	0.03795
AT1G66460	-	0.0347022	2.54042	6.1939	0.0276
AT1G66850	-	41.5109	192.321	2.21196	5e-05
AT1G67920	-	69.6283	159.563	1.19638	5e-05
AT1G68540	TKPR2	35.7751	91.0773	1.34814	5e-05
AT1G68840	RAV2	0.252016	1.53254	2.60434	0.0039
AT1G69500	CYP704B1	38.9712	93.6705	1.26519	5e-05
AT1G70440	SRO3	0.397306	1.6126	2.02107	0.04965
AT1G72110	-	0.375121	1.10162	1.55421	0.0142
AT1G72240	-	4.57163	14.2053	1.63565	0.0002
AT1G72520	LOX4	1.13293	2.29488	1.01835	0.00155
AT1G72800	-	0.585382	2.46722	2.07544	0.0026
AT1G72900	-	0.394512	1.22604	1.63586	0.0228
AT1G72920	-	1.9152	5.65227	1.56134	0.0002
AT1G72940	-	3.32514	7.08722	1.09181	0.00025
AT1G73010	PS2	3.63834	8.11714	1.15769	0.0003
AT1G73050	-	0.26922	1.05788	1.97432	0.0185
AT1G73810	-	0.0964906	0.97987	3.34413	0.04845
AT1G74010	-	0.187899	0.86804	2.2078	0.04615
AT1G74055	-	14.0129	28.5725	1.02787	0.0001
AT1G74870	-	8.15669	24.2735	1.57333	5e-05
AT1G74930	ERF018	2.93058	6.63762	1.17948	0.0019
AT1G75000	-	3.96446	8.08466	1.02806	0.00265
AT1G75030	ATLP-3	37.9445	176.269	2.21582	5e-05
AT1G76960	-	2.79953	8.93908	1.67494	0.01965
AT1G77655	-	0.425016	2.31303	2.4442	0.04145
AT1G78120	TPR12	0.763149	1.70598	1.16056	0.01445
AT1G78410	VQ10	0.695836	3.31493	2.25216	0.0122
AT1G78640	-	0.510315	2.13229	2.06294	0.00195
AT1G79450	ALIS5	2.08726	4.20758	1.01138	0.00315
AT1G79800	ENODL7	2.99141	6.50229	1.12012	0.02065
AT1G79910	-	0.223773	0.939545	2.06992	0.0255
AT1G80160	-	14.9393	32.0455	1.10101	5e-05
AT1G80440	-	0.697971	6.91491	3.30847	5e-05
AT1G80970	-	1.10517	4.16818	1.91515	0.0014
AT2G02120	PDF2.1	2.34508	18.6393	2.99063	5e-05
AT2G03090	EXPA15	139.625	286.285	1.03589	5e-05
AT2G03500	-	1.37239	2.8467	1.0526	0.0053
AT2G05540	-	1.19255	7.14337	2.58256	0.00025
AT2G05995	-	2.39061	5.2652	1.13911	0.01455
AT2G12190	-	0.623457	1.42626	1.19388	0.018
AT2G13128	-	0.530189	1.59476	1.58876	0.04645
AT2G15580	-	5.15536	14.8086	1.52229	5e-05
AT2G16890	UGT90A1	4.96551	12.7192	1.35699	5e-05
AT2G18050	HIS1-3	4.30293	9.9823	1.21405	0.00175
AT2G18115	-	0.360811	1.93825	2.42544	0.0207
AT2G18260	SYP112	9.30561	42.2181	2.18169	5e-05
AT2G18550	ATHB-21	0.102784	0.955111	3.21606	0.0277
AT2G18690	-	1.1072	2.61639	1.24067	0.00895
AT2G20560	-	0.80237	2.21088	1.46228	0.0075
AT2G20825	ULT2	0.319316	6.58565	4.36627	0.00475
AT2G21430	-	26.5065	71.3914	1.42941	5e-05
AT2G22850	AtbZIP6	4.46268	12.5633	1.49323	0.00675
AT2G22990	SCPL8	7.14179	14.8511	1.05621	5e-05
AT2G23510	SDT	0.66984	4.6779	2.80397	5e-05
AT2G23800	GGPPS2	0.611069	1.62786	1.41357	0.02675
AT2G23810	TET8	63.5898	155.186	1.28713	5e-05
AT2G24540	AFR	1.30347	2.70112	1.0512	0.0245
AT2G26150	HSFA2	1.63336	3.88238	1.2491	0.00155
AT2G27310	-	0.592384	1.66178	1.48812	0.02695
AT2G27630	-	0.437383	1.63663	1.90376	5e-05
AT2G27650	-	0.349292	1.72854	2.30704	5e-05
AT2G28200	ZAT5	0.998526	2.52835	1.34032	0.0118
AT2G29440	GSTU6	1.96765	4.40719	1.16338	0.0146
AT2G29610	-	0.520166	1.32206	1.34574	0.0493
AT2G29780	-	1.307	5.46303	2.06344	5e-05
AT2G29800	-	0.707413	1.78975	1.33914	0.0094
AT2G30140	UGT87A2	0.768554	1.87486	1.28657	0.0109
AT2G30540	GRXS9	1.80377	4.17777	1.21171	0.0256
AT2G31250	HEMA3	0.494557	1.13523	1.19877	0.0412
AT2G32050	-	1.10706	4.5311	2.03312	0.0026
AT2G34220	MEE20	1.89201	5.21136	1.46174	5e-05
AT2G35080	-	0.581222	2.7832	2.25958	0.01145
AT2G35550	BPC7	4.19728	12.6739	1.59434	5e-05
AT2G36220	-	3.96254	9.38733	1.24429	0.0128
AT2G37090	IRX9	0.316467	1.30941	2.04878	0.0186
AT2G37770	AKR4C9	1.07128	2.32901	1.12038	0.0104
AT2G37870	-	0.12787	1.10695	3.11384	0.0281
AT2G37880	-	6.30852	14.2355	1.17412	0.0001
AT2G38470	WRKY33	1.35318	4.7336	1.80658	0.0023
AT2G38690	-	3.20824	8.9464	1.47953	5e-05
AT2G39650	-	1.43463	6.30222	2.13519	5e-05
AT2G39820	EIF6-1	0.479671	1.59713	1.73536	0.03275
AT2G39855	-	1.54813	7.88313	2.34824	5e-05
AT2G40140	CZF1	9.94724	24.9924	1.32912	5e-05
AT2G40180	PP2C5	0.640704	1.60671	1.32638	0.01855
AT2G40610	EXPA8	1.86108	5.13563	1.4644	0.00045
AT2G41100	CML12	22.6207	56.1722	1.31221	5e-05
AT2G41300	SSL1	2.51588	6.23772	1.30996	0.00035
AT2G41415	ESFL4	0.754937	16.4921	4.44928	0.00125
AT2G41480	PER25	0.771837	1.66631	1.11028	0.0432
AT2G42510	-	2.05722	4.45047	1.11326	0.00125
AT2G42540	COR15A	80.4038	168.809	1.07005	5e-05
AT2G42940	AHL16	3.02647	13.032	2.10635	0.039
AT2G44010	-	0.867893	3.16883	1.86836	0.00995
AT2G44590	DRP1D	7.61765	16.8326	1.14384	5e-05
AT2G44700	-	0.813976	2.09263	1.36226	0.01405
AT2G44840	ERF13	3.28023	9.2958	1.50278	5e-05
AT2G45135	-	3.88572	7.79286	1.00397	0.0061
AT2G46400	WRKY46	2.35953	13.2808	2.49276	5e-05
AT2G46480	GAUT2	0.365555	1.04024	1.50876	0.0316
AT2G46600	KIC	60.3045	132.639	1.13716	0.02945
AT2G47040	PME5	1.0989	4.42564	2.00983	5e-05
AT2G47050	-	0.88154	2.78339	1.65874	0.00785
AT2G47360	-	0.45744	1.44221	1.65662	0.0273
AT2G47560	ATL64	1.42746	3.81484	1.41817	0.00445
AT3G01240	-	0.309025	3.18527	3.36562	0.036
AT3G01270	-	0.140953	1.17451	3.05877	0.01635
AT3G02030	-	2.70109	7.91907	1.55179	0.00105
AT3G02480	-	7.95161	32.6304	2.0369	5e-05
AT3G03480	CHAT	0.787518	1.98618	1.33461	0.0093
AT3G06100	NIP7-1	4.50196	18.2828	2.02186	5e-05
AT3G06560	PAPS3	1.22007	4.43597	1.86228	5e-05
AT3G06962	-	15.4465	61.9327	2.00342	0.0068
AT3G07250	-	0.634966	2.46885	1.95909	5e-05
AT3G07820	-	0.502834	1.29039	1.35965	0.0368
AT3G07850	-	2.37044	5.89927	1.31538	0.0001
AT3G08860	PYD4	1.04598	2.15213	1.04091	0.01715
AT3G09680	RPS23A	2.0222	4.2613	1.07537	0.03555
AT3G09870	-	5.09252	21.6311	2.08665	5e-05
AT3G09910	RABC2B	2.03889	5.40383	1.4062	0.00265
AT3G10575	-	0.728065	4.75558	2.70748	0.00895
AT3G10580	-	1.11741	7.75907	2.79572	0.0001
AT3G12540	-	0.375223	2.26969	2.59667	0.00135
AT3G12580	MED37C	11.4646	25.597	1.15879	5e-05
AT3G12850	-	0.481874	1.43299	1.5723	0.0286
AT3G13130	-	0.255871	2.63194	3.36264	0.0221
AT3G13210	-	1.78449	3.61541	1.01865	0.0011
AT3G13220	ABCG26	4.17755	10.6401	1.34878	5e-05
AT3G13400	sks13	0.804895	2.74552	1.77021	0.00035
AT3G14070	CCX3	1.12902	2.769	1.2943	0.0014
AT3G14440	NCED3	0.238014	0.969054	2.02553	0.00655
AT3G14560	-	1.0689	2.69836	1.33595	0.01065
AT3G15400	ATA20	6.94892	58.5034	3.07366	5e-05
AT3G16380	PAB6	0.402389	1.2622	1.64927	0.01015
AT3G16720	ATL2	3.32797	7.2275	1.11886	5e-05
AT3G17690	CNGC19	0.254785	1.49682	2.55454	0.00055
AT3G18560	-	6.61226	16.3754	1.30831	5e-05
AT3G18610	NUCL2	0.432174	2.06607	2.25721	0.0006
AT3G18660	GUX1	1.27741	2.90436	1.185	0.0005
AT3G19270	CYP707A4	0.396311	0.918744	1.21303	0.04775
AT3G20340	-	6.00093	14.0859	1.231	0.0007
AT3G20990	-	0.530448	3.9006	2.87841	0.0004
AT3G21000	-	1.84891	4.95545	1.42235	0.0004
AT3G21720	ICL	0.31287	1.03976	1.73262	0.00685
AT3G22370	AOX1A	2.83685	5.71797	1.01121	0.00075
AT3G22830	HSFA6B	0.546086	1.25982	1.20601	0.02835
AT3G22910	ACA13	0.192513	1.04127	2.43532	0.00095
AT3G23880	-	3.18658	6.88187	1.11079	0.0008
AT3G25050	XTH3	0.802377	1.77149	1.14261	0.0468
AT3G25620	ABCG21	2.54634	6.52972	1.3586	5e-05
AT3G27415	-	3.77702	8.75922	1.21356	0.0146
AT3G28340	GATL10	0.134515	0.960737	2.83638	0.0236
AT3G28790	-	0.39957	1.29861	1.70045	0.0042
AT3G28980	-	1.80475	4.40921	1.28872	0.0006
AT3G29000	CML30	0.109211	3.23307	4.88771	0.0276
AT3G30214	-	1.02815	2.7245	1.40595	0.02235
AT3G33235	-	0.203949	1.13475	2.4761	0.00195
AT3G42960	TA1	37.2207	137.354	1.88372	5e-05
AT3G43430	-	3.48823	8.09029	1.2137	0.00235
AT3G44760	-	0.127515	2.16034	4.08252	0.0433
AT3G48100	ARR5	1.37931	3.29185	1.25496	0.0047
AT3G48180	-	5.21635	15.1079	1.5342	0.00105
AT3G48390	-	0.46826	0.994412	1.08653	0.03115
AT3G49540	-	2.8197	6.04467	1.10012	0.01295
AT3G49570	LSU3	14.841	42.5716	1.52031	5e-05
AT3G49580	LSU1	6.03735	29.9747	2.31176	5e-05
AT3G50310	MAPKKK20	0.0404128	0.79569	4.29932	0.0276
AT3G50570	-	1.72159	4.72927	1.45788	0.00665
AT3G50580	-	0.604596	3.58773	2.56903	0.002
AT3G50930	BCS1	1.44756	9.02208	2.63984	5e-05
AT3G52130	-	1496.24	3710.13	1.31013	5e-05
AT3G52740	-	1.57846	5.59256	1.82499	0.00585
AT3G52800	SAP6	17.1624	39.8588	1.21564	5e-05
AT3G53230	CDC48D	0.771732	1.71176	1.14931	0.004
AT3G53232	RTFL1	1.85806	4.85218	1.38483	0.0448
AT3G53690	-	1.89867	4.44594	1.2275	0.0029
AT3G55570	-	29.9969	100.227	1.74038	5e-05
AT3G55700	UGT76F1	0.767655	1.79239	1.22336	0.0114
AT3G55980	SZF1	13.1768	45.2489	1.77988	5e-05
AT3G55990	ESK1	1.2323	3.17681	1.36623	0.0007
AT3G56230	-	0.2222	1.89385	3.09139	0.01705
AT3G56275	-	1.33753	4.66053	1.80092	0.00655
AT3G57450	-	115.18	248.659	1.11027	5e-05
AT3G57530	CPK32	13.9019	28.087	1.01462	5e-05
AT3G57690	AGP23	8.69329	22.6375	1.38074	0.00405
AT3G58280	-	1.09579	4.48274	2.03241	0.00215
AT3G59060	PIF5	0.505354	1.42242	1.49298	0.00525
AT3G59510	-	0.672264	4.05149	2.59135	5e-05
AT3G59880	-	0.608001	2.76862	2.18702	0.01785
AT3G60020	ASK5	1.08748	3.6319	1.73974	0.0407
AT3G60780	-	0.211027	2.68941	3.67179	0.0254
AT3G61340	-	0.103777	1.44229	3.7968	0.0494
AT3G61680	-	1.50701	3.2906	1.12667	0.0004
AT3G62170	VGDH2	0.668346	1.40561	1.07253	0.02745
AT3G63095	-	0.257687	20.6196	6.32226	0.0191
AT4G01023	-	1.29953	3.83543	1.5614	0.0118
AT4G01060	ETC3	4.87917	27.5794	2.49888	0.00025
AT4G01360	-	0.504276	2.05484	2.02674	0.00255
AT4G01480	PPA5	10.0755	20.7319	1.041	5e-05
AT4G01600	-	0.445397	2.40255	2.4314	0.01285
AT4G01915	-	2.5728	6.4543	1.32692	0.00265
AT4G02280	SUS3	1.15129	2.72912	1.24518	0.0001
AT4G02810	FAF1	8.73737	20.3591	1.2204	5e-05
AT4G02870	ARF42	0.161756	1.77499	3.45592	0.04765
AT4G03130	-	0.375929	1.02695	1.44984	0.0103
AT4G04610	2021-04-01	24.327	56.8173	1.22377	5e-05
AT4G05310	-	0.146896	1.76994	3.59083	0.01435
AT4G05590	MPC3	1.20943	2.72426	1.17154	0.04705
AT4G08555	-	0.931493	4.86532	2.38492	0.0337
AT4G09960	AGL11	0.832783	1.83294	1.13815	0.0256
AT4G10950	-	4.39618	12.739	1.53493	5e-05
AT4G11211	-	81.2823	177.983	1.13072	5e-05
AT4G12720	NUDT7	40.3918	86.0438	1.09101	5e-05
AT4G13345	MEE55	1.69929	3.63241	1.09599	0.00075
AT4G13395	DVL10	6.86211	16.0366	1.22464	0.0047
AT4G14480	BLUS1	0.688668	1.47044	1.09437	0.04285
AT4G14815	-	0.569944	5.8637	3.36292	0.00455
AT4G15260	-	1.44335	3.02868	1.06927	0.0055
AT4G16008	-	2.35864	7.74461	1.71524	0.0009
AT4G16590	ATCSLA01	22.8747	56.9592	1.31618	5e-05
AT4G16745	-	0.225185	0.989764	2.13597	0.00995
AT4G17490	ERF6	2.75462	17.9896	2.70724	5e-05
AT4G18090	-	0.624726	2.45328	1.97342	0.0186
AT4G18340	-	1.83542	7.45979	2.02303	5e-05
AT4G18422	-	0.199166	1.33073	2.74018	0.0432
AT4G18425	-	0.839044	2.35458	1.48865	0.0313
AT4G18510	CLE2	0.135203	1.45555	3.42836	0.0281
AT4G18680	-	1.42485	3.5576	1.3201	0.01825
AT4G18740	-	1.07882	2.84038	1.39663	0.01025
AT4G18980	AtS40-3	2.68226	5.97622	1.15578	0.0215
AT4G19000	IWS2	0.258903	1.12783	2.12307	0.02225
AT4G20420	-	27.9373	265.302	3.24737	5e-05
AT4G20900	MS5	2.18918	6.7741	1.62964	5e-05
AT4G21120	CAT1	0.399672	6.31633	3.9822	5e-05
AT4G21600	ENDO5	0.849365	1.99236	1.23002	0.02675
AT4G21730	-	2.54096	5.92878	1.22236	0.01795
AT4G21990	2021-04-03	21.5544	51.8939	1.26758	0.01705
AT4G22600	-	0.673823	5.46218	3.01904	0.0015
AT4G22760	PCMP-E6	0.685096	1.58577	1.21081	0.01755
AT4G24380	-	7.11386	17.096	1.26495	0.0019
AT4G24570	PUMP4	5.67447	19.6869	1.79468	5e-05
AT4G24860	-	0.528962	1.18156	1.15946	0.00575
AT4G24910	-	0.658566	1.73531	1.39779	0.04285
AT4G26260	MIOX4	1.18279	5.50901	2.21959	5e-05
AT4G26530	-	2.23081	6.68315	1.58296	5e-05
AT4G27280	-	50.5761	195.602	1.9514	5e-05
AT4G27590	-	2.80019	14.4793	2.37039	5e-05
AT4G28020	-	2.18518	5.10744	1.22485	0.00865
AT4G28130	DGK6	0.394047	1.17621	1.57771	0.02505
AT4G29340	PRO3	0.0937881	1.37507	3.87396	0.0276
AT4G29780	-	7.22094	23.4065	1.69665	5e-05
AT4G31330	-	4.89072	11.863	1.27835	5e-05
AT4G32105	-	10.5402	22.1009	1.0682	0.0001
AT4G32780	-	1.09921	2.36806	1.10724	0.0406
AT4G33940	-	23.8372	50.7346	1.08976	5e-05
AT4G34060	DML3	0.0976955	0.807843	3.04771	0.0032
AT4G34150	-	37.0302	74.6049	1.01057	5e-05
AT4G34850	PKSB	43.4554	191.3	2.13823	5e-05
AT4G35420	TKPR1	73.2972	237.492	1.69605	5e-05
AT4G37730	AtbZIP7	8.60235	22.9101	1.41318	5e-05
AT4G38700	DIR15	1.35108	3.01636	1.15869	0.04965
AT4G40020	-	1.18487	4.37288	1.88386	5e-05
AT5G01700	-	0.888218	1.81103	1.02782	0.03005
AT5G02020	SIS	2.18219	5.53389	1.34252	0.00085
AT5G02540	-	1.05099	7.05237	2.74636	5e-05
AT5G02660	-	0.40471	1.16328	1.52324	0.01075
AT5G03260	LAC11	1.66402	3.88997	1.22509	0.0006
AT5G03510	-	0.92945	2.06925	1.15466	0.03565
AT5G03795	-	1.58085	3.22822	1.03004	0.00285
AT5G04080	-	7.27638	19.2674	1.40487	0.00015
AT5G04310	-	1.21551	2.87773	1.24336	0.0022
AT5G05410	DREB2A	1.92485	4.02234	1.06329	0.0043
AT5G06570	CXE15	0.547619	1.56217	1.5123	0.024
AT5G07230	A9	431.793	1143.46	1.40499	5e-05
AT5G08350	-	5.14487	12.0451	1.22724	0.0001
AT5G09730	BXL3	0.536176	1.35514	1.33767	0.00595
AT5G12280	-	1.05005	2.54317	1.27617	0.0054
AT5G13170	SWEET15	15.169	31.5754	1.05768	5e-05
AT5G15140	-	77.7398	160.413	1.04506	5e-05
AT5G15480	-	0.441686	1.28485	1.54051	0.04305
AT5G16090	-	2.59682	5.95175	1.19657	0.02795
AT5G16570	GLN1-4	0.542463	1.72884	1.67221	0.01045
AT5G16920	-	0.242105	14.5042	5.90469	0.00475
AT5G17090	-	9.33664	20.0416	1.10202	5e-05
AT5G17780	-	0.630981	1.70569	1.43469	0.0119
AT5G17830	-	1.70024	5.95714	1.80888	5e-05
AT5G18320	PUB46	0.474593	1.25619	1.40429	0.0234
AT5G18600	GRXS2	0.997705	3.28447	1.71898	0.0276
AT5G19260	FAF3	17.0112	46.145	1.43969	5e-05
AT5G19580	-	1.45343	3.65003	1.32845	0.00025
AT5G20230	BCB	0.759937	1.93732	1.35011	0.04165
AT5G22300	NIT4	0.451116	2.0367	2.17466	0.0015
AT5G23350	-	2.3422	5.78326	1.30402	0.04365
AT5G23360	-	6.06164	15.0463	1.31163	5e-05
AT5G23370	-	2.4408	6.2224	1.35012	0.00105
AT5G23700	-	1.91522	4.65801	1.2822	0.00035
AT5G24660	LSU2	7.95939	40.1764	2.33562	5e-05
AT5G24770	VSP2	248.741	551.147	1.1478	5e-05
AT5G24920	GDU5	10.5868	26.3911	1.31778	5e-05
AT5G25250	FLOT1	0.370189	1.39556	1.91451	0.0082
AT5G26220	-	12.5766	51.5205	2.0344	5e-05
AT5G27690	-	1.89063	4.05029	1.09916	0.00475
AT5G27940	WPP3	1.10095	3.70736	1.75165	0.0163
AT5G28330	-	0.968025	2.12135	1.13187	0.03585
AT5G35735	-	2.5124	6.04028	1.26555	5e-05
AT5G37420	-	0.532118	1.43271	1.42893	0.01125
AT5G37460	-	0.230416	0.891229	1.95155	0.0187
AT5G37470	-	0.639402	1.42845	1.15966	0.0159
AT5G37550	-	0.535269	2.04456	1.93346	0.01005
AT5G37750	-	0.399069	1.22159	1.61406	0.0254
AT5G38490	-	0.267742	1.77244	2.72682	0.00535
AT5G38820	-	0.517403	1.43682	1.47352	0.0161
AT5G40230	-	0.457275	1.15033	1.33091	0.0477
AT5G41090	anac095	0.852311	6.1994	2.86268	0.0032
AT5G41550	-	0.413014	1.0038	1.28121	0.00525
AT5G41610	CHX18	6.26193	12.707	1.02095	5e-05
AT5G41800	-	3.35327	7.11515	1.08533	0.0002
AT5G42120	LECRKS6	0.434734	1.35331	1.63828	0.0049
AT5G42965	-	1.18379	4.19775	1.8262	0.0461
AT5G43420	ATL16	0.569386	3.81461	2.74406	0.0002
AT5G43620	PCFS5	2.37836	7.52387	1.66151	5e-05
AT5G43860	CLH2	0.860349	2.55882	1.57249	0.00605
AT5G44330	-	0.711407	3.59781	2.33837	0.0005
AT5G44550	-	3.02209	8.73472	1.53122	0.0002
AT5G45340	CYP707A3	0.746861	2.41729	1.69448	0.0005
AT5G45880	-	1.13576	5.15671	2.18279	0.00105
AT5G46380	-	0.35025	1.29077	1.88178	0.00455
AT5G46590	anac096	0.597285	2.13441	1.83735	0.0061
AT5G47230	ERF5	2.90981	9.67151	1.73282	5e-05
AT5G48850	SDI1	6.97857	15.431	1.14483	5e-05
AT5G49320	-	1.91327	5.74619	1.58656	0.00115
AT5G49340	TBL4	0.515897	2.1346	2.04881	0.0067
AT5G49730	FRO6	1.10702	2.38698	1.1085	0.00105
AT5G50800	SWEET13	0.628771	2.49743	1.98984	0.0038
AT5G51060	RBOHC	0.329793	0.811833	1.29962	0.01055
AT5G51190	ERF105	0.787855	9.76812	3.63208	5e-05
AT5G51270	PUB53	0.643559	1.68179	1.38586	0.00205
AT5G51530	-	0.467645	1.30223	1.4775	0.00045
AT5G51870	AGL71	1.0175	2.77584	1.44789	0.01985
AT5G52750	-	4.07677	13.1239	1.6867	0.0001
AT5G52760	-	1.24432	6.92342	2.47612	0.0004
AT5G52890	-	2.37257	5.28614	1.15576	0.0005
AT5G53190	SWEET3	18.8355	70.0923	1.8958	5e-05
AT5G53700	-	0.790852	2.58853	1.71065	0.0067
AT5G53820	-	0.143429	2.01171	3.81001	0.0276
AT5G54095	-	0.400891	2.52293	2.65382	0.024
AT5G56110	AtMYB103	0.563101	2.71176	2.26777	0.00905
AT5G57560	XTH22	4.30519	30.4464	2.82212	5e-05
AT5G58595	-	317.512	1435.96	2.17713	0.0399
AT5G59310	LTP4	209.928	487.694	1.21608	5e-05
AT5G59320	LTP3	330.206	953.535	1.52992	5e-05
AT5G59820	ZAT12	2.50048	5.91674	1.2426	0.00485
AT5G59845	GASA10	3.99201	8.81881	1.14347	0.00645
AT5G60080	-	0.400085	1.62626	2.02318	0.01
AT5G61260	-	0.44069	2.93315	2.73462	0.00015
AT5G61600	ERF104	1.97343	4.83262	1.2921	0.0022
AT5G61940	-	0.593041	1.30528	1.13816	0.0054
AT5G62320	MYB99	0.397922	3.11753	2.96985	0.00275
AT5G62920	ARR6	2.04495	4.09598	1.00214	0.01615
AT5G63160	BT1	5.06709	11.1602	1.13913	5e-05
AT5G63750	ARI13	0.163612	1.33046	3.02358	0.00515
AT5G64870	FLOT3	4.03972	10.5847	1.38966	5e-05
AT5G65090	MRH3	1.27321	3.53474	1.47313	0.00015
AT5G65140	TPPJ	0.470772	3.46603	2.88018	5e-05
AT5G65300	-	1.39537	5.20852	1.90022	0.0038
AT5G66070	ATL27	5.30326	15.6177	1.55823	5e-05
AT5G66400	RAB18	2.67307	6.70454	1.32664	0.0008
AT5G66650	-	0.954113	2.68296	1.49159	0.0044
AT5G66870	LBD36	0.27999	1.26282	2.1732	0.005
AT5G67090	-	0.379639	1.30908	1.78585	0.0027
AT1G01010	NAC001	1.0126	0.267064	-1.92281	0.02205
AT1G01060	LHY	3.80828	1.31094	-1.53854	5e-05
AT1G02810	PME7	3.155	1.42079	-1.15095	0.0013
AT1G02930	GSTF6	41.7636	19.0125	-1.1353	5e-05
AT1G04660	-	379.961	131.091	-1.53528	5e-05
AT1G05420	OFP12	4.03071	1.61569	-1.31888	0.0169
AT1G09440	-	1.31281	0.432124	-1.60314	0.01225
AT1G09794	-	10.9761	4.04939	-1.43858	0.00935
AT1G10990	-	7.41083	2.86073	-1.37325	0.0005
AT1G11170	-	2.28008	1.0075	-1.1783	0.0045
AT1G12010	-	2.79021	0.90967	-1.61696	0.0026
AT1G12450	-	1.85295	0.702874	-1.39849	0.0221
AT1G12805	-	31.8992	7.40556	-2.10684	5e-05
AT1G13080	CYP71B2	4.29963	1.55577	-1.46659	0.0002
AT1G15210	ABCG35	1.64737	0.81144	-1.02161	0.00085
AT1G15960	NRAMP6	6.68411	2.74649	-1.28315	0.0074
AT1G18140	LAC1	31.0159	12.3434	-1.32926	5e-05
AT1G21270	WAK2	2.17499	0.978522	-1.15233	0.0458
AT1G21310	EXT3	365.893	166.23	-1.13824	5e-05
AT1G22400	UGT85A1	1.32027	0.566494	-1.2207	0.0257
AT1G23250	-	2.64574	0.793366	-1.73761	0.036
AT1G28660	-	1.55527	0.618186	-1.33105	0.02315
AT1G29920	LHCB1.2	49.0908	21.8512	-1.16774	5e-05
AT1G31550	-	33.1463	13.933	-1.25035	5e-05
AT1G34460	CYCB1-5	1.28955	0.502528	-1.35959	0.02455
AT1G43800	S-ACP-DES6	33.5256	4.58801	-2.86932	5e-05
AT1G44446	CAO	8.54184	4.24072	-1.01024	5e-05
AT1G45191	BGLU1	3.14511	1.52972	-1.03984	0.00415
AT1G49230	ATL78	7.55744	3.31956	-1.18691	0.00165
AT1G52700	-	2.92138	0.906028	-1.68902	0.00965
AT1G54000	GLL22	3.19797	1.53065	-1.06301	0.00425
AT1G54100	ALDH7B4	19.216	8.09422	-1.24734	5e-05
AT1G60290	-	3.51467	0.528202	-2.73423	0.0467
AT1G62290	APA2	0.797293	0.268887	-1.56811	0.0244
AT1G62790	-	89.8613	40.2936	-1.15715	5e-05
AT1G63850	-	0.881563	0.230985	-1.93226	0.0227
AT1G65490	-	5.52643	1.58761	-1.79949	0.01425
AT1G66390	MYB90	10.1728	2.22707	-2.1915	5e-05
AT1G67100	LBD40	1.80612	0.389414	-2.21352	0.017
AT1G67265	DVL3	2.75706	0.681521	-2.0163	0.02155
AT1G68552	CPuORF53	15.7039	7.00568	-1.16453	0.00235
AT1G68600	ALMT5	2.89785	1.3077	-1.14795	0.00225
AT1G68870	ATSOFL2	12.541	4.88515	-1.36018	0.0004
AT1G70720	-	4.72942	1.57843	-1.58317	0.00325
AT1G71030	ATMYBL2	2.50463	0.57429	-2.12475	0.0054
AT1G76420	NAC031	8.51997	3.08963	-1.46341	0.0001
AT1G76930	ATEXT4	2.05431	0.692206	-1.56938	0.01125
AT1G77120	ADH1	26.4957	12.1158	-1.12887	5e-05
AT1G77380	AAP3	0.992412	0.476976	-1.05702	0.0474
AT1G78690	-	5.42009	2.5553	-1.08483	0.00255
AT1G78830	-	14.2673	6.60449	-1.11119	5e-05
AT1G78850	-	1.84713	0.908527	-1.02368	0.028
AT1G79180	ATMYB63	1.43005	0.404402	-1.82221	0.0311
AT1G80100	AHP6	4.76682	1.93856	-1.29804	0.0167
AT2G01010	-	1.08874	0.13615	-2.99939	0.02025
AT2G01818	-	1.24234	0.28143	-2.14221	0.0489
AT2G01905	CYCJ18	1.63702	0.751893	-1.12247	0.00685
AT2G05380	GRP3S	438.365	205.699	-1.09159	5e-05
AT2G06925	PLA2-ALPHA	84.7538	39.1282	-1.11507	5e-05
AT2G14247	-	10.8681	5.18804	-1.06684	0.01285
AT2G16060	AHB1	3.15809	0.533076	-2.56664	0.0078
AT2G16586	-	1.23293	0.0577751	-4.4155	0.0305
AT2G18328	RL4	13.5961	5.83172	-1.2212	0.00255
AT2G18350	ZHD6	4.08481	1.79507	-1.18623	0.0091
AT2G18660	EGC2	3.74221	1.56538	-1.25738	0.0136
AT2G21530	-	8.78369	3.97795	-1.1428	0.0121
AT2G23180	CYP96A1	9.56142	3.4535	-1.46917	5e-05
AT2G23680	-	2.18527	0.767118	-1.51029	0.0162
AT2G24850	TAT3	2.27557	0.550098	-2.04847	0.0007
AT2G25510	-	294.53	126.038	-1.22456	5e-05
AT2G25810	TIP4-1	11.0757	5.35057	-1.04963	5e-05
AT2G26400	ARD1	84.3809	26.8141	-1.65392	5e-05
AT2G26440	PME12	3.52665	1.60713	-1.13381	0.0011
AT2G26580	YAB5	4.43725	2.21304	-1.00364	0.0236
AT2G28570	-	26.298	11.0097	-1.25618	5e-05
AT2G29980	FAD3	22.9959	11.3551	-1.01804	5e-05
AT2G33170	-	0.89039	0.260522	-1.77303	0.00075
AT2G34430	LHB1B1	14.3339	1.56227	-3.19772	5e-05
AT2G36970	UGT86A1	1.28856	0.486867	-1.40416	0.02175
AT2G39330	JAL23	62.4636	29.8392	-1.06581	5e-05
AT2G41090	CML10	118.613	53.0392	-1.16114	5e-05
AT2G42610	LSH10	13.1889	5.70948	-1.20789	5e-05
AT2G43530	ATTI3	1308.71	611.168	-1.09851	5e-05
AT2G44910	ATHB-4	5.20997	2.56273	-1.02359	0.00665
AT2G45180	-	570.389	277.618	-1.03885	5e-05
AT2G46440	CNGC11	3.71757	1.57205	-1.24171	0.0002
AT2G46455	-	2.41395	0.693881	-1.79864	0.0131
AT2G47520	ERF071	4.08132	0.835724	-2.28794	0.004
AT3G02250	-	8.663	3.81009	-1.18504	5e-05
AT3G02550	LBD41	60.1215	29.0571	-1.04899	5e-05
AT3G02910	-	8.79401	3.84329	-1.19418	0.00145
AT3G06435	-	9.8732	4.82156	-1.03402	5e-05
AT3G09600	RVE8	3.60261	1.7411	-1.04904	0.0042
AT3G10440	-	1.52058	0.692883	-1.13394	0.0168
AT3G12440	-	2.0741	1.03273	-1.00602	0.0444
AT3G13790	CWINV1	1.34678	0.627046	-1.10287	0.0227
AT3G13800	-	3.61478	1.7923	-1.01209	0.00845
AT3G13898	EPFL3	30.6478	14.9049	-1.03999	0.00045
AT3G14470	RPPL1	1.27857	0.608192	-1.07194	0.00545
AT3G16420	PBP1	0.852624	0.278536	-1.61404	0.04415
AT3G18000	NMT1	703.149	247.049	-1.50903	5e-05
AT3G20395	-	14.7889	3.73814	-1.98412	5e-05
AT3G22231	PCC1	4.56212	0.573171	-2.99267	0.01915
AT3G23120	AtRLP38	2.15056	1.04769	-1.0375	0.00435
AT3G26140	-	1.55884	0.643889	-1.27559	0.01915
AT3G26210	CYP71B23	1.34106	0.321716	-2.05952	0.00595
AT3G26450	-	16.1984	7.59635	-1.09247	5e-05
AT3G26590	-	8.04724	3.57245	-1.17158	5e-05
AT3G27690	LHCB2.4	45.9252	17.8342	-1.36463	5e-05
AT3G28100	-	1.55938	0.586916	-1.40975	0.02505
AT3G29590	5MAT	1.53815	0.260338	-2.56274	0.0091
AT3G33002	-	2.03834	0.519363	-1.97258	0.03105
AT3G41768	-	20.9999	7.5553	-1.47482	5e-05
AT3G47295	PSY2	61.0451	19.8467	-1.62098	0.0481
AT3G48230	-	1.01295	0.18553	-2.44884	0.01145
AT3G55240	-	21.0241	8.59605	-1.2903	5e-05
AT3G56220	-	20.3692	8.14414	-1.32255	5e-05
AT3G58070	GIS	2.44391	0.474736	-2.36399	0.00365
AT3G60670	-	3.98207	1.65294	-1.26849	0.0042
AT3G61650	TUBG1	0.978344	0.280909	-1.80024	0.0345
AT3G61970	NGA2	2.62488	1.03004	-1.34956	0.008
AT4G01680	MYB55	0.821962	0.249735	-1.71867	0.02885
AT4G02075	PIT1	3.43719	1.61111	-1.09318	0.0297
AT4G02420	LECRK44	1.11859	0.528569	-1.08152	0.03195
AT4G03060	AOP2	4.28858	1.93514	-1.14806	0.00305
AT4G03440	-	0.970904	0.316046	-1.61919	0.0093
AT4G04570	CRK40	0.85108	0.316008	-1.42933	0.02025
AT4G04750	-	2.16222	0.954516	-1.17967	0.0136
AT4G04880	-	1.83029	0.863311	-1.08412	0.0286
AT4G10270	-	273.321	98.2155	-1.47657	5e-05
AT4G11310	-	3.93849	1.18888	-1.72804	0.0001
AT4G11900	-	0.836727	0.290774	-1.52486	0.00765
AT4G11911	-	3.85411	1.6737	-1.20336	0.0165
AT4G12870	-	24.8613	11.1724	-1.15396	5e-05
AT4G13495	-	6.973	3.12193	-1.15934	0.00415
AT4G13770	CYP83A1	0.967616	0.265497	-1.86574	0.0133
AT4G14400	ACD6	2.63313	0.428366	-2.61986	5e-05
AT4G14540	NFYB3	5.51928	1.59469	-1.7912	0.00655
AT4G17245	-	2.47372	0.568571	-2.12127	0.04505
AT4G17695	KAN3	3.9172	1.95165	-1.00513	0.01495
AT4G19030	NIP1-1	3.20392	0.93399	-1.77836	0.0011
AT4G21520	-	6.54512	3.0707	-1.09185	0.00075
AT4G21850	MSRB9	28.1329	5.87284	-2.26013	5e-05
AT4G21970	-	6.99309	3.07015	-1.18762	0.0085
AT4G22880	LDOX	10.2568	1.39555	-2.87767	5e-05
AT4G24026	-	29.6983	13.1702	-1.17311	5e-05
AT4G24110	-	62.1805	29.4293	-1.07921	5e-05
AT4G27450	-	67.8676	30.6179	-1.14834	5e-05
AT4G28703	-	6.45696	2.71869	-1.24794	0.01465
AT4G31500	CYP83B1	16.0019	7.89393	-1.01942	5e-05
AT4G32950	-	2.36899	0.694377	-1.77048	0.00695
AT4G33260	CDC20-2	8.44199	3.07865	-1.45529	5e-05
AT4G33560	-	131.843	20.6629	-2.6737	5e-05
AT4G39940	APK2	4.8921	2.37749	-1.04101	0.0027
AT5G03350	-	90.1017	38.0426	-1.24394	5e-05
AT5G06250	-	1.42341	0.46109	-1.62624	0.04
AT5G06870	PGIP2	25.0529	10.6915	-1.22852	5e-05
AT5G10760	-	4.41898	2.00302	-1.14153	0.0002
AT5G13320	GH3.12	1.75871	0.737255	-1.25428	0.00775
AT5G14330	-	3.28316	1.07657	-1.60865	0.0461
AT5G26690	-	5.73852	1.44216	-1.99245	0.00355
AT5G34930	TYRAAT1	0.965814	0.415727	-1.21611	0.026
AT5G38120	4CLL8	1.73564	0.834507	-1.05647	0.01775
AT5G39890	PCO2	10.448	3.59301	-1.53996	5e-05
AT5G40316	-	2.96732	1.17457	-1.33703	0.02815
AT5G42530	-	855.124	301.058	-1.50609	5e-05
AT5G42800	DFRA	3.36341	0.244282	-3.7833	0.00445
AT5G43380	TOPP7	2.21646	1.08895	-1.02532	0.01945
AT5G44440	-	1.14996	0.232312	-2.30744	0.01265
AT5G44562	-	17.0817	6.13501	-1.47732	0.0334
AT5G47610	ATL79	9.13337	3.98309	-1.19726	0.0012
AT5G48490	-	113.579	37.0247	-1.61713	5e-05
AT5G50950	FUM2	1.10952	0.434381	-1.35291	0.02065
AT5G53550	YSL3	2.52366	1.00052	-1.33477	0.0002
AT5G54060	A3G2XYLT	3.28653	0.747646	-2.13614	5e-05
AT5G55430	-	2.26137	0.666563	-1.76238	0.037
AT5G55450	-	370.418	150.694	-1.29753	5e-05
AT5G56990	-	2.22135	0.799609	-1.47407	0.0291
AT5G57480	-	0.90605	0.350113	-1.37177	0.0445
AT5G60430	-	3.22026	1.33711	-1.26805	0.01995
AT5G60890	MYB34	3.55522	1.70031	-1.06415	0.00665
AT5G60950	COBL5	2.01911	0.876516	-1.20387	0.0306
AT5G61420	MYB28	3.28861	1.53602	-1.09828	0.00505
AT5G62100	BAG2	2.43664	1.18234	-1.04324	0.02795
AT5G64770	RGF9	2.66487	0.351945	-2.92064	0.02865
AT5G65207	-	25.4935	12.5766	-1.01938	0.00445
AT5G66985	-	3.79127	0.442261	-3.09971	0.02465
AT5G67130	-	11.3759	4.83928	-1.23312	0.00095
ATCG00330	RPS14	983.969	467.994	-1.07212	5e-05
ATCG00340	PSAB	79.4749	22.888	-1.79591	5e-05
ATCG00550	PSBJ	178.577	30.5214	-2.54865	0.04575
ATCG00580	PSBE	36.0705	10.3734	-1.79793	0.00485
ATCG00650	RPS18	1219.76	607.901	-1.00469	5e-05
ATCG00720	PETB	151.884	70.4148	-1.10902	5e-05
ATCG00790	RPL16	858.986	423.999	-1.01857	5e-05

## Sheet: 03=SD_E_Day0-7
INC=761, DEC=777, TOTAL=1538
Gene_ID	gene	011	731	log2(fold_change)	p_value
AT1G01340	CNGC10	0.545866	1.1646	1.09322	0.01815
AT1G01400	-	1.2854	6.28201	2.28901	0.0001
AT1G01470	LEA14	9.63222	24.0404	1.31952	0.0001
AT1G01670	PUB56	2.9713	7.07918	1.25249	0.0001
AT1G02030	ZAT1	1.17134	4.74261	2.01752	5e-05
AT1G02050	PKSA	6.16399	470.931	6.25551	5e-05
AT1G02390	GPAT2	0.847554	1.8905	1.15739	0.01075
AT1G02470	-	0.510398	12.2448	4.58441	0.0004
AT1G02510	TPK4	1.41808	4.18206	1.56027	0.00205
AT1G02670	-	2.0987	5.73185	1.4495	0.0001
AT1G02770	-	0.797286	2.80241	1.8135	0.00255
AT1G02900	RALF1	12.2531	67.1339	2.45389	5e-05
AT1G02980	CUL2	0.296638	4.4038	3.89197	5e-05
AT1G03390	-	1.70584	30.3068	4.15109	5e-05
AT1G03620	-	0.198524	1.88909	3.25031	0.03415
AT1G03710	-	23.4891	53.7789	1.19505	5e-05
AT1G04350	-	2.19346	4.52738	1.04547	0.00305
AT1G04770	-	49.2535	101.844	1.04806	5e-05
AT1G04880	HMGB15	4.69895	17.2641	1.87737	5e-05
AT1G05020	AP180	0.719167	1.9472	1.437	0.00145
AT1G05100	MAPKKK18	2.394	6.58098	1.45888	0.00015
AT1G05170	B3GALT2	8.21332	21.0581	1.35834	5e-05
AT1G05340	-	0.741814	2.90013	1.96699	0.015
AT1G05690	BT3	1.92641	13.6612	2.82611	5e-05
AT1G05920	-	0.701088	13.9032	4.30968	5e-05
AT1G05930	-	0.266455	11.0601	5.37532	0.0091
AT1G07430	AIP1	3.40204	43.8083	3.68673	5e-05
AT1G07795	-	6.88632	37.2488	2.43539	5e-05
AT1G07985	-	0.511487	4.5501	3.15313	0.01235
AT1G08050	-	3.44858	13.908	2.01184	5e-05
AT1G08340	ROPGAP5	2.02579	7.46094	1.88088	0.0052
AT1G09880	-	0.645058	11.6646	4.17656	5e-05
AT1G11110	-	0.238122	1.85835	2.96425	0.0167
AT1G11175	-	12.9031	41.572	1.6879	5e-05
AT1G11190	ENDO1	0.883389	3.3745	1.93355	0.00075
AT1G11210	-	1.76131	4.61455	1.38954	0.0012
AT1G12320	-	5.95613	16.252	1.44817	5e-05
AT1G13090	CYP71B28	11.627	24.0832	1.05055	5e-05
AT1G13290	WIP6	4.99997	12.433	1.31418	5e-05
AT1G13370	-	0.235054	2.99632	3.67212	0.04535
AT1G13910	-	8.2094	31.5631	1.94289	5e-05
AT1G13950	ELF5A-1	1.54446	3.33918	1.11239	0.04425
AT1G14200	-	15.4893	41.3068	1.41511	5e-05
AT1G14520	MIOX1	9.0484	26.3956	1.54456	5e-05
AT1G14680	-	4.11746	11.8731	1.52787	5e-05
AT1G14860	NUDT18	0.406079	1.23919	1.60956	0.03305
AT1G15040	-	1.75699	4.73436	1.43006	0.04905
AT1G15170	-	2.3686	5.64042	1.25177	0.00015
AT1G15320	-	2.84287	17.4583	2.61849	5e-05
AT1G15350	-	2.10844	4.77784	1.18018	0.006
AT1G15405	-	141.703	332.363	1.22989	5e-05
AT1G16850	-	2.39824	17.7225	2.88553	5e-05
AT1G17780	-	9.85812	20.3951	1.04884	5e-05
AT1G17950	ATMYB52	0.247345	6.26117	4.66184	0.00695
AT1G18265	-	0.43894	6.59786	3.9099	0.0011
AT1G18330	RVE7	4.57011	9.1718	1.00498	0.00025
AT1G18870	ICS2	0.446584	1.23234	1.46439	0.0108
AT1G18960	-	4.29082	18.1536	2.08093	5e-05
AT1G19190	CXE1	0.36484	18.6887	5.67876	0.00045
AT1G19396	-	23.6662	54.1282	1.19355	5e-05
AT1G19630	CYP722A1	1.14973	2.3529	1.03314	0.01945
AT1G19660	BBD2	21.0034	42.7501	1.02531	5e-05
AT1G21000	-	1.32258	4.99339	1.91666	5e-05
AT1G21460	SWEET1	93.4305	245.713	1.39501	5e-05
AT1G21620	APUM20	0.304207	2.11081	2.79467	0.0244
AT1G21680	-	8.05265	19.7086	1.29129	5e-05
AT1G22090	EMB2204	0.141403	4.29698	4.92543	0.04085
AT1G22380	UGT85A3	0.365641	0.909342	1.3144	0.04215
AT1G22480	-	3.26598	8.40375	1.36352	0.0003
AT1G22600	-	0.279039	0.96996	1.79746	0.03305
AT1G22710	SUC2	4.43792	12.7984	1.528	5e-05
AT1G23050	-	1.36625	4.12021	1.5925	0.0034
AT1G23150	-	0.765389	3.13066	2.0322	0.00665
AT1G23550	SRO2	3.20149	7.98077	1.31779	5e-05
AT1G23700	-	0.405036	1.50515	1.89379	0.0062
AT1G23760	JP630	0.294278	26.3063	6.48208	5e-05
AT1G24250	-	0.898708	2.34021	1.38071	0.04325
AT1G24600	-	85.999	334.373	1.95906	5e-05
AT1G25530	-	3.94395	11.3854	1.52947	0.00045
AT1G26290	-	5.06055	13.691	1.43586	0.011
AT1G26600	CLE9	2.32092	6.09194	1.3922	0.00265
AT1G27620	-	0.291792	1.69712	2.54008	0.00415
AT1G27921	-	1.48191	3.51771	1.24718	0.03225
AT1G28330	DYL1	429.173	1540.82	1.84407	5e-05
AT1G28380	NSL1	9.47434	20.1083	1.0857	5e-05
AT1G28695	-	6.25172	13.5843	1.11962	0.0002
AT1G29195	-	2.78246	7.90643	1.50666	0.0007
AT1G30260	-	2.13116	6.16105	1.53154	0.0042
AT1G30320	-	19.1741	45.4044	1.24367	5e-05
AT1G30935	-	0.447012	1.43983	1.68751	0.01635
AT1G31040	-	8.41104	19.0859	1.18215	5e-05
AT1G31720	-	0.281454	2.17192	2.94801	0.0294
AT1G32450	NPF7.3	0.121096	1.55063	3.67864	0.00745
AT1G33475	-	3.23062	7.56871	1.22824	0.0006
AT1G33800	GXM3	1.91541	3.98944	1.05853	0.00665
AT1G34180	NAC016	0.209028	1.01402	2.27832	0.00995
AT1G35190	-	1.77335	3.70218	1.0619	0.0102
AT1G44608	-	0.516896	2.68523	2.3771	0.01945
AT1G44800	-	3.37438	10.2493	1.60283	5e-05
AT1G45249	ABF2	40.6409	83.0379	1.03084	5e-05
AT1G45545	WEL2	2.99766	6.38107	1.08996	0.03095
AT1G46554	-	5.43524	11.1661	1.03871	0.00085
AT1G47395	-	2.41595	6.93327	1.52095	0.03675
AT1G47480	CXE2	1.44931	4.03232	1.47624	0.0028
AT1G47610	-	2.39721	8.2642	1.78552	5e-05
AT1G47980	-	0.345192	105.244	8.25212	0.0002
AT1G48742	MIR157D	145.446	416.322	1.51722	0.0001
AT1G49000	-	1.59967	10.258	2.6809	5e-05
AT1G49200	ATL75	0.44701	1.88185	2.07377	0.0317
AT1G49450	-	17.1208	44.2898	1.37122	5e-05
AT1G49700	-	13.5709	28.8767	1.08939	5e-05
AT1G49990	-	1.42391	4.01163	1.49433	0.00365
AT1G50520	CYP705A27	0.792922	1.85879	1.22911	0.0093
AT1G51090	-	1.23521	3.23043	1.38697	0.0263
AT1G51140	BHLH122	19.2039	42.5585	1.14805	5e-05
AT1G52690	-	4.77441	126.65	4.72938	5e-05
AT1G52890	NAC019	3.19161	7.22457	1.17863	0.0002
AT1G53180	-	2.67359	5.7363	1.10134	0.00115
AT1G53540	HSP17.6C	0.488216	2.46988	2.33885	0.0239
AT1G53560	-	2.0412	8.29677	2.02313	0.0004
AT1G53790	-	1.08752	2.38962	1.13574	0.00785
AT1G54230	-	3.69956	10.2116	1.46478	0.0001
AT1G54575	-	1.87643	7.09971	1.91977	0.002
AT1G54930	-	0.491855	2.05665	2.06399	0.0097
AT1G56220	-	452.937	984.343	1.11985	5e-05
AT1G58070	-	5.22523	11.6298	1.15427	0.0002
AT1G58270	ZW9	2.09482	6.74625	1.68726	5e-05
AT1G58340	ZF14	4.37046	13.1955	1.59419	5e-05
AT1G60240	-	4.31688	32.9361	2.93161	5e-05
AT1G60300	-	0.312725	1.57815	2.33527	0.0251
AT1G60340	-	0.437875	1.64896	1.91297	0.0199
AT1G61700	NRPB10L	0.359683	3.01573	3.06771	0.04005
AT1G61800	GPT2	7.2199	22.9581	1.66895	5e-05
AT1G61810	BGLU45	0.53862	3.61295	2.74584	0.00015
AT1G62130	-	0.534881	1.58873	1.57058	0.00055
AT1G62170	-	5.59208	11.9543	1.09607	0.0323
AT1G62540	FMOGS-OX2	8.60973	25.761	1.58115	5e-05
AT1G62570	FMOGS-OX4	30.5881	77.5331	1.34184	5e-05
AT1G62940	4CLL1	12.0468	27.2725	1.1788	5e-05
AT1G62990	KNAT7	1.09887	2.69066	1.29193	0.008
AT1G63310	-	2.88747	5.81727	1.01054	0.01585
AT1G63720	-	0.904323	1.98424	1.13368	0.01665
AT1G64065	-	0.823302	2.5807	1.64827	0.00475
AT1G64370	-	0.742973	2.41138	1.69848	0.03985
AT1G64390	AtGH9C2	29.4435	71.9161	1.28836	5e-05
AT1G64660	MGL	12.914	29.9999	1.21602	5e-05
AT1G65200	-	0.495874	2.15788	2.12157	0.0001
AT1G65560	-	38.0365	102.245	1.42657	5e-05
AT1G66060	-	0.473792	3.96889	3.06641	0.00015
AT1G66110	-	0.765873	3.23547	2.0788	0.0026
AT1G66850	-	41.3102	144.029	1.80179	5e-05
AT1G67210	-	3.92458	8.99414	1.19645	5e-05
AT1G67920	-	69.3193	200.563	1.53273	5e-05
AT1G68200	-	6.00598	15.7258	1.38867	5e-05
AT1G68540	TKPR2	35.6115	133.97	1.9115	5e-05
AT1G68840	RAV2	0.250853	2.79912	3.48006	0.001
AT1G69252	-	331.321	1190.93	1.84579	5e-05
AT1G69260	AFP1	1.61672	7.22902	2.16073	0.00275
AT1G69325	-	2.16406	9.35098	2.11137	0.01725
AT1G69485	-	2.55892	5.71809	1.16	0.0107
AT1G69500	CYP704B1	38.7878	177.267	2.19225	5e-05
AT1G69526	-	0.629226	1.33404	1.08415	0.0455
AT1G69530	EXPA1	68.2295	175.797	1.36544	5e-05
AT1G69560	MYB105	4.79012	10.2382	1.09583	0.00025
AT1G70020	-	1.08759	2.61616	1.26632	0.03665
AT1G70220	-	9.07241	20.5923	1.18255	5e-05
AT1G71015	-	0.42975	2.14778	2.32128	0.01545
AT1G71110	-	5.74522	12.4531	1.11607	5e-05
AT1G71790	-	66.324	133.47	1.00891	5e-05
AT1G72110	-	0.373604	1.01276	1.43871	0.023
AT1G72800	-	0.582785	2.98419	2.3563	0.0012
AT1G73700	-	0.446884	1.27514	1.51268	0.0166
AT1G73810	-	0.0958349	1.89185	4.3031	0.0467
AT1G74010	-	0.187306	1.23941	2.72618	0.0136
AT1G74055	-	13.9505	29.8008	1.09503	0.0001
AT1G74090	SOT18	4.77962	11.5617	1.27439	5e-05
AT1G74670	GASA6	16.1807	32.6224	1.01159	5e-05
AT1G74870	-	8.11735	37.192	2.19591	5e-05
AT1G75000	-	3.94909	10.3552	1.39076	0.0003
AT1G75030	ATLP-3	37.7816	366.739	3.279	5e-05
AT1G76180	ERD14	120.435	244.079	1.01909	5e-05
AT1G76590	-	0.788175	2.13239	1.43588	0.01175
AT1G76720	-	5.61509	12.1743	1.11646	5e-05
AT1G76955	-	3.01372	7.62975	1.34009	0.0064
AT1G77000	SKP2B	8.67978	19.0814	1.13644	5e-05
AT1G77655	-	0.423671	4.5847	3.43581	0.0231
AT1G78070	-	2.78275	7.72195	1.47245	5e-05
AT1G78110	-	2.49764	5.07294	1.02226	0.0024
AT1G78460	-	1.08805	3.201	1.55678	0.01085
AT1G78640	-	0.507514	2.62555	2.3711	0.00095
AT1G78960	LUP2	11.9644	32.1665	1.42681	5e-05
AT1G79270	ECT8	2.13068	4.59561	1.10894	0.0002
AT1G79450	ALIS5	2.07568	5.60114	1.43214	0.00015
AT1G79480	-	0.291445	1.04361	1.84029	0.0155
AT1G79520	MTP9	3.36711	7.25691	1.10784	0.00045
AT1G79640	-	0.44049	1.60011	1.86099	0.0015
AT1G79800	ENODL7	2.97679	9.41107	1.6606	0.00085
AT1G79900	BAC2	4.69371	12.226	1.38116	5e-05
AT1G80130	-	15.5394	46.9972	1.59664	5e-05
AT1G80160	-	14.8676	35.3469	1.24941	5e-05
AT1G80180	-	0.937216	4.85487	2.37298	0.0021
AT1G80310	MOT2	3.74419	15.7081	2.06878	5e-05
AT1G80440	-	0.694373	14.2915	4.3633	5e-05
AT1G80570	FBL14	1.23331	2.77957	1.17233	0.0033
AT1G80970	-	1.09967	5.51355	2.32591	0.0001
AT1G80990	-	1.63914	7.98693	2.2847	0.00095
AT2G01620	SKIP28	8.21234	17.9146	1.12527	0.02665
AT2G01810	-	1.61106	3.22651	1.00196	0.00155
AT2G02120	PDF2.1	2.33639	15.1478	2.69676	5e-05
AT2G03090	EXPA15	139.013	395.318	1.50779	5e-05
AT2G03200	-	0.117761	1.51626	3.68659	0.0215
AT2G03310	-	3.57781	7.95753	1.15324	0.0025
AT2G03500	-	1.36773	3.84209	1.49011	0.00065
AT2G03740	-	0.21568	2.38878	3.46931	0.04595
AT2G04110	-	13.9527	28.2031	1.01532	0.0001
AT2G04160	AIR3	1.27047	3.27004	1.36394	0.0001
AT2G05160	-	0.399606	1.02425	1.35792	0.01405
AT2G05400	-	0.280312	0.972117	1.7941	0.0304
AT2G05540	-	1.18959	6.99212	2.55527	0.00085
AT2G07042	-	0.975896	2.7646	1.50227	0.00985
AT2G07774	-	2.95396	6.98758	1.24214	0.0241
AT2G12190	-	0.620366	1.85341	1.57899	0.00355
AT2G13128	-	0.528127	1.70466	1.69053	0.03035
AT2G13960	-	1.66286	5.70479	1.77851	0.00125
AT2G14878	-	61.7633	143.252	1.21374	5e-05
AT2G15580	-	5.13532	14.447	1.49224	0.0001
AT2G16260	GR-RBP1	3.59976	8.15626	1.18001	0.01395
AT2G16367	-	2.16048	19.5539	3.17803	0.04735
AT2G16790	-	1.04132	3.13519	1.59014	0.01345
AT2G16890	UGT90A1	4.94476	12.2863	1.31308	5e-05
AT2G17787	-	6.79904	15.4686	1.18594	5e-05
AT2G18050	HIS1-3	4.28114	335.118	6.29053	5e-05
AT2G18115	-	0.360155	31.3089	6.44181	0.00285
AT2G18260	SYP112	9.25724	62.2066	2.74841	5e-05
AT2G18700	TPS11	5.47735	13.9414	1.34782	5e-05
AT2G19310	HSP18.5	32.8479	66.6513	1.02083	5e-05
AT2G20470	-	0.724733	1.49119	1.04094	0.02935
AT2G20560	-	0.799021	2.64125	1.72491	0.00405
AT2G20825	ULT2	0.317572	26.7119	6.39426	0.0081
AT2G21140	PRP2	3.7046	7.76667	1.06798	0.00055
AT2G21180	-	8.31213	24.7867	1.57628	5e-05
AT2G21187	-	7.56371	18.1465	1.26252	0.0019
AT2G21188	-	1.03722	5.84047	2.49336	0.0437
AT2G21430	-	26.3795	88.3319	1.74352	5e-05
AT2G21510	-	0.687356	1.50767	1.1332	0.0426
AT2G22200	ERF056	0.153243	0.904819	2.56181	0.0366
AT2G22850	AtbZIP6	4.44347	13.6583	1.62002	0.0098
AT2G22990	SCPL8	7.11237	25.0731	1.81774	5e-05
AT2G23348	-	5.28647	11.8626	1.16605	0.00825
AT2G23510	SDT	0.666865	12.802	4.26283	5e-05
AT2G23840	-	1.73923	4.18145	1.26555	0.0034
AT2G23945	-	0.488549	6.1187	3.64665	0.0453
AT2G24110	-	3.68379	7.44943	1.01594	0.00345
AT2G24320	-	2.61673	6.81105	1.38011	0.0126
AT2G24540	AFR	1.29761	4.05036	1.64219	0.0022
AT2G24550	-	1.96415	4.55462	1.21343	0.0031
AT2G25680	MOT1	0.772008	2.80094	1.85922	0.0009
AT2G25964	-	27.3495	54.9305	1.00609	0.001
AT2G26355	-	36.0907	99.5788	1.46421	5e-05
AT2G26940	-	0.182076	3.1492	4.11237	0.04675
AT2G27180	-	0.517387	1.64064	1.66495	0.0452
AT2G27310	-	0.589048	3.26049	2.46863	0.0023
AT2G27630	-	0.43512	2.29751	2.40058	5e-05
AT2G27650	-	0.347911	2.10171	2.59477	5e-05
AT2G28200	ZAT5	0.994371	4.11311	2.04837	0.0004
AT2G29290	-	1.08201	2.2583	1.06152	0.01955
AT2G29610	-	0.518277	2.20991	2.09219	0.0079
AT2G29740	UGT71C2	0.179097	1.06288	2.56917	0.0123
AT2G29780	-	1.29898	8.84136	2.76689	5e-05
AT2G29800	-	0.704046	3.61953	2.36206	0.0001
AT2G29940	ABCG31	0.342424	0.930523	1.44226	0.0024
AT2G30140	UGT87A2	0.764797	2.86698	1.90638	0.00045
AT2G30540	GRXS9	1.79683	3.93018	1.12914	0.0435
AT2G30790	PSBP2	0.704237	2.37268	1.75238	0.01655
AT2G31100	-	0.321048	1.28034	1.99567	0.02835
AT2G31141	-	16.4064	36.7956	1.16527	0.0054
AT2G31250	HEMA3	0.492746	1.28921	1.38757	0.01495
AT2G32050	-	1.10173	9.8261	3.15685	0.0001
AT2G32310	-	0.415359	2.22574	2.42185	0.0272
AT2G32430	B3GALT3	1.57418	4.41618	1.4882	0.0001
AT2G33000	-	2.78029	7.98961	1.52289	5e-05
AT2G33380	PXG3	72.5382	249.778	1.78383	5e-05
AT2G33830	-	261.224	855.753	1.71191	5e-05
AT2G34220	MEE20	1.88286	7.43326	1.98107	5e-05
AT2G34230	-	0.981336	2.08583	1.08781	0.0037
AT2G34830	WRKY35	0.852968	1.7932	1.07197	0.03615
AT2G34850	MEE25	2.08353	4.97598	1.25595	0.00365
AT2G34930	-	0.422898	0.885608	1.06636	0.0247
AT2G35550	BPC7	4.17512	22.9073	2.45592	5e-05
AT2G35950	EDA12	1.06702	2.96812	1.47596	0.01165
AT2G36080	ARF31	1.7486	3.61544	1.04797	0.0177
AT2G36220	-	3.94446	8.56783	1.1191	0.0122
AT2G36270	ABI5	13.1055	26.8396	1.03419	5e-05
AT2G37090	IRX9	0.314871	1.52405	2.27507	0.00665
AT2G37460	-	0.606861	1.31841	1.11937	0.0429
AT2G37880	-	6.28103	14.5739	1.21432	5e-05
AT2G38690	-	3.19346	16.3862	2.35929	5e-05
AT2G38820	-	4.65033	10.5501	1.18186	5e-05
AT2G39110	-	0.194422	1.5702	3.01368	0.00675
AT2G39435	-	2.4114	4.98089	1.04653	0.00195
AT2G39650	-	1.4289	3.26661	1.19289	0.00605
AT2G39800	P5CSA	29.5953	109.641	1.88934	5e-05
AT2G39820	EIF6-1	0.477125	2.47022	2.3722	0.0099
AT2G39850	-	2.20241	6.57438	1.57778	5e-05
AT2G39855	-	1.54113	9.00994	2.54753	5e-05
AT2G40180	PP2C5	0.637617	1.94053	1.60569	0.00645
AT2G40520	-	1.49842	3.42477	1.19257	0.00095
AT2G40610	EXPA8	1.85224	8.3654	2.17516	5e-05
AT2G41300	SSL1	2.50418	5.3042	1.0828	0.00285
AT2G41415	ESFL4	0.75136	79.8122	6.73096	0.00275
AT2G41470	-	1.82222	3.74782	1.04036	0.01035
AT2G41780	-	1.80874	3.64309	1.01017	0.0439
AT2G41870	-	1.13618	3.18896	1.48889	0.0008
AT2G42370	-	2.37729	6.3183	1.41022	5e-05
AT2G42510	-	2.04704	6.53153	1.67388	5e-05
AT2G42540	COR15A	80.023	244.247	1.60986	5e-05
AT2G42940	AHL16	3.01075	145.439	5.59415	5e-05
AT2G43470	-	1.96636	8.99952	2.19432	0.0001
AT2G43700	LECRK54	0.609351	1.92908	1.66257	0.0001
AT2G44010	-	0.863477	5.57888	2.69174	0.00155
AT2G44440	EML4	11.857	23.7727	1.00357	5e-05
AT2G44590	DRP1D	7.5823	16.278	1.10221	5e-05
AT2G44700	-	0.810393	3.35185	2.04826	0.0013
AT2G45135	-	3.86501	7.98156	1.0462	0.00655
AT2G45560	CYP76C1	0.65936	1.57718	1.25821	0.01465
AT2G45660	SOC1	49.9847	102.737	1.0394	5e-05
AT2G46270	GBF3	13.6184	29.998	1.13931	5e-05
AT2G46480	GAUT2	0.363684	1.64271	2.17532	0.0031
AT2G46610	RS31A	40.6852	112.77	1.47081	5e-05
AT2G46640	-	1.19125	3.74296	1.6517	0.00085
AT2G46660	CYP78A6	0.119328	1.5231	3.67401	0.01035
AT2G46680	ATHB-7	5.96095	45.1041	2.91964	5e-05
AT2G47050	-	0.877436	2.23953	1.35183	0.02525
AT2G47360	-	0.455614	7.88862	4.11389	0.0001
AT2G48130	-	0.258231	15.9865	5.95204	0.02015
AT3G01500	BCA1	50.8148	128.935	1.34332	5e-05
AT3G01670	SEOA	2.39674	5.01784	1.06599	0.0001
AT3G01680	SEOB	2.75287	6.73145	1.28998	5e-05
AT3G02030	-	2.68835	7.54695	1.48917	0.00455
AT3G02480	-	7.91282	90.1726	3.51043	5e-05
AT3G02620	S-ACP-DES4	3.20862	6.73735	1.07023	0.0007
AT3G03170	-	6.00042	20.1136	1.74504	5e-05
AT3G03341	-	4.94483	11.1333	1.17089	0.0083
AT3G03470	CYP89A9	4.98317	11.5326	1.21058	5e-05
AT3G03480	CHAT	0.784782	2.92342	1.8973	0.0005
AT3G04620	-	89.7915	210.908	1.23197	5e-05
AT3G05320	-	0.221449	1.13133	2.35298	0.01435
AT3G05640	-	1.1503	2.62258	1.18897	0.0053
AT3G05932	-	2.92242	8.035	1.45914	0.0001
AT3G06100	NIP7-1	4.48268	31.2733	2.8025	5e-05
AT3G06270	-	5.75933	12.0296	1.06262	5e-05
AT3G06560	PAPS3	1.21488	6.532	2.42671	5e-05
AT3G06710	-	1.50758	3.03908	1.0114	0.01115
AT3G06900	U4.2	2.33697	5.31565	1.1856	0.0486
AT3G07250	-	0.631522	3.56917	2.49868	5e-05
AT3G07500	-	6.40098	14.7365	1.20303	0.0177
AT3G08860	PYD4	1.0413	2.08712	1.00313	0.0264
AT3G08885	-	0.236532	1.26223	2.41586	0.0479
AT3G09160	-	0.22523	2.32932	3.37044	0.0237
AT3G09680	RPS23A	2.01444	4.14188	1.0399	0.03995
AT3G09910	RABC2B	2.03046	4.83344	1.25124	0.0057
AT3G10150	PAP16	2.97785	6.88126	1.2084	0.0028
AT3G10340	PAL4	1.01741	3.9589	1.96019	5e-05
AT3G10525	SMR1	24.2628	75.4724	1.63721	5e-05
AT3G10575	-	0.724289	7.89664	3.4466	0.0068
AT3G10580	-	1.11142	15.2882	3.78194	5e-05
AT3G10680	-	0.974242	2.10297	1.11008	0.01595
AT3G10910	ATL72	1.27773	2.58789	1.01819	0.03275
AT3G11410	PP2CA	8.41468	22.4019	1.41264	5e-05
AT3G11930	-	6.67038	32.5724	2.28781	5e-05
AT3G12540	-	0.373481	8.77363	4.55407	5e-05
AT3G12580	MED37C	11.414	46.3953	2.02317	5e-05
AT3G12850	-	0.479782	2.58932	2.43212	0.0044
AT3G13130	-	0.254717	9.49546	5.22027	0.01075
AT3G13210	-	1.77673	10.6773	2.58725	5e-05
AT3G13220	ABCG26	4.15778	25.3531	2.60828	5e-05
AT3G13900	ALA7	0.303784	0.899254	1.56568	0.00365
AT3G14070	CCX3	1.12451	2.2746	1.01631	0.0133
AT3G14330	PCMP-H57	0.528187	1.39718	1.4034	0.0079
AT3G14440	NCED3	0.236986	2.4602	3.3759	0.0002
AT3G14452	-	362.013	840.193	1.21468	0.0097
AT3G14560	-	1.06494	4.71388	2.14614	0.00035
AT3G15115	-	1.3375	5.92096	2.14629	5e-05
AT3G15400	ATA20	6.91474	215.487	4.96178	5e-05
AT3G15760	-	1.62947	4.68064	1.52231	0.0045
AT3G16120	-	1.7256	4.92079	1.51179	0.00535
AT3G16220	-	2.01491	4.79589	1.25108	0.0023
AT3G16380	PAB6	0.400833	1.32286	1.72259	0.01115
AT3G17110	-	0.316892	1.73686	2.45442	0.03645
AT3G18560	-	6.58371	34.1931	2.37673	5e-05
AT3G18610	NUCL2	0.429936	3.31675	2.94758	5e-05
AT3G18660	GUX1	1.27136	2.94564	1.21221	0.0012
AT3G19270	CYP707A4	0.394641	1.34212	1.7659	0.00905
AT3G19550	-	0.71063	3.02314	2.08888	0.0124
AT3G19580	AZF2	2.09249	5.37206	1.36026	0.00195
AT3G20130	CYP705A22	1.19016	2.75769	1.21231	0.00385
AT3G20300	-	0.917069	2.00955	1.13177	0.01305
AT3G20340	-	5.97694	13.5675	1.18268	0.0012
AT3G20975	-	1.55401	4.69014	1.59363	5e-05
AT3G20990	-	0.527555	7.11255	3.75297	5e-05
AT3G21000	-	1.84061	5.96241	1.69571	5e-05
AT3G21510	AHP1	3.28642	9.30397	1.50133	0.0004
AT3G21530	-	0.352232	2.28737	2.69909	0.0008
AT3G21720	ICL	0.311101	3.13079	3.33107	5e-05
AT3G22370	AOX1A	2.82249	9.5277	1.75516	5e-05
AT3G22415	-	1.42699	6.98593	2.29148	0.04355
AT3G22830	HSFA6B	0.543809	1.59129	1.54903	0.0094
AT3G22840	ELIP1	28.0055	61.5911	1.13702	5e-05
AT3G23050	IAA7	4.98433	10.0576	1.01281	0.00025
AT3G23480	-	0.458235	1.17487	1.35834	0.0253
AT3G23870	-	0.115107	1.06858	3.21465	0.01815
AT3G23880	-	3.17449	6.54388	1.04362	0.0027
AT3G24100	-	296.138	630.634	1.09053	5e-05
AT3G24518	-	0.0385605	0.861884	4.4823	0.04815
AT3G24520	HSFC1	1.19641	5.18907	2.11677	5e-05
AT3G25620	ABCG21	2.53431	11.9047	2.23187	5e-05
AT3G26742	-	1.36651	3.03903	1.15311	0.0382
AT3G27250	-	0.589061	3.39695	2.52775	0.0005
AT3G27710	ARI3	0.0976479	1.15291	3.56155	0.0122
AT3G28007	SWEET4	2.92435	6.42227	1.13497	0.00255
AT3G28220	-	9.14566	19.482	1.09098	5e-05
AT3G28270	-	1.28627	7.30152	2.505	5e-05
AT3G28540	-	0.956936	4.53873	2.24579	5e-05
AT3G29020	MYB110	0.979653	2.01123	1.03773	0.044
AT3G29100	VTI13	5.11161	11.5042	1.17031	0.0001
AT3G29575	AFP3	21.5071	79.4229	1.88474	5e-05
AT3G29670	PMAT2	0.188357	1.10932	2.55814	0.01745
AT3G42658	SADHU3-2	0.8225	2.46226	1.5819	0.01535
AT3G42960	TA1	37.0441	225.083	2.60314	5e-05
AT3G43250	-	0.205846	1.60019	2.95861	0.04915
AT3G44440	-	49.3535	117.902	1.25636	0.0016
AT3G44760	-	0.127027	2.79128	4.45772	0.04165
AT3G45010	SCPL48	4.49046	9.55602	1.08955	0.006
AT3G46770	REM22	1.60951	4.51825	1.48914	0.00335
AT3G47430	PEX11B	6.23798	12.6694	1.0222	0.00025
AT3G47965	-	3.79943	12.5456	1.72332	0.00095
AT3G48115	-	164.464	345.676	1.07165	5e-05
AT3G48180	-	5.18731	18.6114	1.84313	0.00055
AT3G48280	CYP71A25	0.857788	2.02411	1.2386	0.00755
AT3G48390	-	0.466133	2.04729	2.1349	0.0004
AT3G49570	LSU3	14.7654	40.5257	1.45661	5e-05
AT3G49580	LSU1	6.00536	25.3165	2.07575	5e-05
AT3G49832	-	1.66549	8.84977	2.40969	0.0037
AT3G50390	-	0.667649	2.08761	1.64469	0.00525
AT3G50570	-	1.71431	5.80611	1.75994	0.0017
AT3G50580	-	0.602255	10.5001	4.12389	0.00015
AT3G50970	XERO2	1.25941	8.94281	2.82798	5e-05
AT3G51380	IQD20	3.05905	8.76645	1.51891	0.04285
AT3G52130	-	1489.2	3613.92	1.27903	5e-05
AT3G52535	-	28.9682	62.1077	1.1003	0.00225
AT3G52740	-	1.57205	7.63286	2.27958	0.0016
AT3G52820	PAP22	0.969512	2.30802	1.25133	0.007
AT3G53100	-	7.08678	17.6958	1.3202	5e-05
AT3G53230	CDC48D	0.768437	2.13067	1.47131	0.00045
AT3G53280	CYP71B5	1.23041	2.99862	1.28516	0.00145
AT3G53690	-	1.89102	4.76923	1.33459	0.00225
AT3G53960	NPF5.7	7.00952	14.5208	1.05073	5e-05
AT3G54130	-	13.2004	26.9867	1.03166	5e-05
AT3G55630	FPGS3	5.6214	13.9814	1.31451	5e-05
AT3G55700	UGT76F1	0.764017	2.67121	1.80582	0.00065
AT3G55990	ESK1	1.22618	3.45084	1.49278	0.00045
AT3G56080	-	0.244929	0.947056	1.95109	0.00975
AT3G56230	-	0.22105	14.0049	5.98541	0.0045
AT3G56275	-	1.33163	21.5639	4.01735	5e-05
AT3G57010	SSL8	1.98185	5.99275	1.59637	0.0001
AT3G57020	SSL9	5.54756	11.3043	1.02695	5e-05
AT3G57040	ARR9	5.85288	14.9633	1.35421	5e-05
AT3G57390	AGL18	11.9059	23.9524	1.0085	5e-05
AT3G57950	-	0.423258	3.79483	3.16442	0.02835
AT3G58150	-	3.51808	7.56202	1.10398	0.0076
AT3G58280	-	1.08969	7.22917	2.72991	0.00025
AT3G59060	PIF5	0.503181	1.47465	1.55122	0.00415
AT3G59510	-	0.668744	16.7549	4.64699	5e-05
AT3G59530	SSL13	32.8586	122.682	1.90058	5e-05
AT3G59880	-	0.605108	7.9181	3.70989	0.00075
AT3G60020	ASK5	1.08247	4.60651	2.08935	0.0256
AT3G60310	-	0.623114	1.32666	1.09023	0.01265
AT3G60420	-	1.44512	3.13466	1.11712	0.02375
AT3G60780	-	0.210305	3.58906	4.09305	0.0303
AT3G61340	-	0.103233	2.79649	4.75964	0.0293
AT3G61390	PUB36	0.412323	1.41327	1.77719	0.01605
AT3G61410	-	0.413856	2.17376	2.39299	0.00485
AT3G61680	-	1.49937	3.56312	1.24879	0.0005
AT3G61890	ATHB-12	7.52337	17.1196	1.18619	5e-05
AT3G62280	-	0.709712	2.61288	1.88033	0.0045
AT3G62550	-	11.6255	25.7248	1.14587	5e-05
AT3G62590	-	9.13622	18.6341	1.02828	0.00785
AT3G63060	EDL3	1.15546	2.92754	1.34122	0.006
AT3G63095	-	0.256274	87.306	8.41225	0.0269
AT3G63380	ACA12	0.501806	1.04195	1.05408	0.00975
AT4G01023	-	1.2921	6.60666	2.3542	0.00095
AT4G01060	ETC3	4.8602	31.5087	2.69666	5e-05
AT4G01360	-	0.501975	4.23282	3.07593	0.0001
AT4G01430	-	0.490117	1.65015	1.7514	0.0074
AT4G01480	PPA5	10.0304	32.0801	1.67729	5e-05
AT4G01600	-	0.443676	2.62984	2.56739	0.01195
AT4G01915	-	2.56117	11.257	2.13595	5e-05
AT4G02280	SUS3	1.14538	6.94231	2.59959	5e-05
AT4G02810	FAF1	8.69569	19.4479	1.16124	5e-05
AT4G02830	-	0.471124	3.70207	2.97415	0.0028
AT4G03130	-	0.373905	0.927554	1.31076	0.01825
AT4G03420	-	2.34245	5.58457	1.25343	0.00015
AT4G04610	2021-04-01	24.2104	53.4639	1.14293	5e-05
AT4G05310	-	0.146431	2.78479	4.24927	0.0195
AT4G05590	MPC3	1.20338	3.10951	1.36959	0.02605
AT4G05631	-	3.66465	7.83734	1.09669	0.003
AT4G08160	-	0.528698	1.12141	1.0848	0.0199
AT4G09960	AGL11	0.828948	1.7841	1.10584	0.03025
AT4G10950	-	4.37494	13.9209	1.66992	5e-05
AT4G12900	-	0.549174	2.1484	1.96792	0.03165
AT4G13245	-	3059.86	7849.01	1.35905	0.00175
AT4G13830	ATJ20	11.6053	23.9542	1.0455	5e-05
AT4G14480	BLUS1	0.686613	2.07909	1.59839	0.005
AT4G14780	-	0.121497	1.23842	3.34951	0.0478
AT4G14815	-	0.567244	46.0124	6.34191	0.00135
AT4G15260	-	1.43758	3.00084	1.06172	0.0063
AT4G15490	UGT84A3	3.67172	8.60647	1.22897	5e-05
AT4G16008	-	2.3489	9.11129	1.95567	0.00025
AT4G16590	ATCSLA01	22.7682	55.1976	1.27758	5e-05
AT4G16745	-	0.223821	1.39731	2.64224	0.00465
AT4G18090	-	0.620787	4.63722	2.90109	0.00335
AT4G18340	-	1.82733	3.70865	1.02116	0.00635
AT4G18425	-	0.8359	2.41177	1.52869	0.0306
AT4G18580	-	48.5415	108.99	1.1669	0.00115
AT4G18740	-	1.07332	3.06883	1.51561	0.0075
AT4G19000	IWS2	0.257652	3.73573	3.85789	0.0026
AT4G19560	CYCT1-2	3.42357	8.02185	1.22843	5e-05
AT4G19570	-	0.352515	0.89825	1.34943	0.0414
AT4G20320	-	31.1481	85.2553	1.45265	5e-05
AT4G20420	-	27.8029	1582.29	5.83064	5e-05
AT4G20460	-	0.616046	1.27214	1.04615	0.0393
AT4G20900	MS5	2.17628	8.91832	2.03491	5e-05
AT4G21065	PCMP-H28	0.953458	2.10998	1.14599	0.0083
AT4G21120	CAT1	0.397998	45.6781	6.8426	5e-05
AT4G21650	-	65.552	133.582	1.02701	5e-05
AT4G21680	NPF7.2	0.432138	1.88605	2.1258	0.03005
AT4G21930	-	1.21246	6.75316	2.47762	0.00235
AT4G22600	-	0.669687	7.49135	3.48367	0.00095
AT4G22760	PCMP-E6	0.681357	3.0329	2.15422	0.0004
AT4G22960	-	1.19679	2.59821	1.11835	0.0087
AT4G23700	CHX17	0.145793	1.66965	3.51755	0.0015
AT4G24120	YSL1	3.83169	11.0313	1.52554	5e-05
AT4G24420	-	1.91295	11.9182	2.63929	0.0012
AT4G24860	-	0.526145	1.11852	1.08806	0.00955
AT4G24910	-	0.655404	1.59393	1.28214	0.0499
AT4G25010	SWEET14	1.83977	4.05716	1.14095	0.007
AT4G25170	-	8.89797	21.9692	1.30394	5e-05
AT4G25800	CBP60D	2.21055	4.45638	1.01146	0.00055
AT4G26220	-	0.947445	3.05042	1.6869	0.0054
AT4G26260	MIOX4	1.17788	2.56022	1.12008	0.0095
AT4G26530	-	2.22037	18.1722	3.03286	5e-05
AT4G27410	NAC072	3.63709	8.22661	1.17751	5e-05
AT4G27590	-	2.78673	13.2277	2.24692	5e-05
AT4G27820	BGLU9	2.33998	7.04358	1.58981	5e-05
AT4G28130	DGK6	0.392407	1.03446	1.39845	0.0497
AT4G28340	-	0.175291	1.53124	3.12688	0.0232
AT4G28395	ATA7	0.261137	13.3277	5.67348	0.01965
AT4G28530	anac074	1.3436	2.70101	1.0074	0.01705
AT4G29550	-	0.24674	1.59435	2.6919	0.02375
AT4G30460	-	25.1039	78.1553	1.63843	5e-05
AT4G30960	CIPK6	145.647	318.191	1.12742	5e-05
AT4G31330	-	4.8683	13.7308	1.49593	5e-05
AT4G33940	-	23.7254	58.3065	1.29722	5e-05
AT4G33950	SRK2E	9.66533	20.9625	1.11692	5e-05
AT4G34000	ABF3	9.10159	32.2145	1.82352	5e-05
AT4G34060	DML3	0.0973019	1.28639	3.72472	0.00185
AT4G34138	UGT73B1	0.599568	1.40575	1.22934	0.01675
AT4G34850	PKSB	43.2548	548.827	3.66542	5e-05
AT4G35030	-	1.02409	2.35072	1.19876	0.0053
AT4G35420	TKPR1	72.9507	427.893	2.55226	5e-05
AT4G35650	IDH3	0.183543	1.22085	2.7337	0.0144
AT4G35970	APX5	0.776033	2.27916	1.55432	0.01645
AT4G36230	-	4.08936	60.4565	3.88595	5e-05
AT4G36410	UBC17	2.36549	4.99328	1.07785	0.0349
AT4G37180	-	10.0913	20.2509	1.00488	5e-05
AT4G37730	AtbZIP7	8.56409	21.079	1.29944	5e-05
AT4G37980	CAD7	26.1223	57.9711	1.15005	5e-05
AT4G38650	-	3.51606	7.15397	1.02479	5e-05
AT4G38700	DIR15	1.34474	3.3722	1.32636	0.01935
AT4G38810	-	1.31309	3.00394	1.19389	0.00265
AT4G38932	-	58.3459	133.7	1.19629	5e-05
AT4G38940	-	11.5368	27.7542	1.26647	5e-05
AT4G40010	SRK2F	3.19218	7.29145	1.19166	0.0013
AT4G40020	-	1.17955	8.56206	2.85972	5e-05
AT5G01200	-	9.10108	20.9557	1.20323	5e-05
AT5G01520	-	0.350772	1.64506	2.22954	0.00695
AT5G01880	ATL74	6.0743	16.1922	1.41451	5e-05
AT5G02020	SIS	2.17252	15.1581	2.80265	5e-05
AT5G02540	-	1.04616	75.2855	6.16919	5e-05
AT5G02660	-	0.40224	1.74672	2.11852	0.00155
AT5G03210	-	4.23626	21.1022	2.31653	5e-05
AT5G03260	LAC11	1.65728	4.83714	1.54534	5e-05
AT5G03495	-	0.639756	2.54367	1.99132	0.0014
AT5G03795	-	1.5745	7.21432	2.19597	5e-05
AT5G03840	TFL1	2.57698	5.95888	1.20936	0.01205
AT5G04080	-	7.24761	35.323	2.28503	5e-05
AT5G04200	AMC9	2.45219	4.90464	1.00008	0.0059
AT5G04310	-	1.21089	3.06381	1.33926	0.00075
AT5G04660	CYP77A4	3.69165	7.45336	1.01363	0.0004
AT5G04980	-	0.876311	1.99503	1.1869	0.0146
AT5G05110	CYS7	16.1399	33.7639	1.06485	5e-05
AT5G05410	DREB2A	1.9171	4.17242	1.12196	0.0023
AT5G05640	-	1.96654	4.58844	1.22235	0.0027
AT5G06760	LEA4-5	0.244371	3.43923	3.81494	0.0111
AT5G06820	SRF2	4.97837	10.01	1.0077	5e-05
AT5G06980	-	1.67116	3.77923	1.17724	0.00445
AT5G07230	A9	429.736	1085.46	1.33679	5e-05
AT5G07500	PEI1	0.249536	1.9238	2.94664	0.0211
AT5G10140	FLC	3.47202	13.1762	1.92408	5e-05
AT5G10930	CIPK5	2.21636	4.68388	1.07952	0.00145
AT5G11070	-	36.8459	87.4824	1.24749	5e-05
AT5G11090	-	80.7558	164.438	1.0259	5e-05
AT5G11990	-	1.1597	5.37724	2.21312	0.0155
AT5G12280	-	1.04457	3.36801	1.68899	0.00095
AT5G12940	-	3.11246	9.12469	1.55172	5e-05
AT5G13820	TRP4	0.665078	1.58603	1.25382	0.00445
AT5G14500	-	9.12244	19.2242	1.07543	5e-05
AT5G14510	-	0.508658	1.58623	1.64084	0.02125
AT5G15140	-	77.3836	224.29	1.53527	5e-05
AT5G15480	-	0.439094	1.48185	1.7548	0.0299
AT5G15948	CPuORF10	6.0471	14.1884	1.2304	5e-05
AT5G15960	KIN1	15.0101	48.9815	1.7063	5e-05
AT5G16090	-	2.58591	10.4871	2.01988	0.00105
AT5G16570	GLN1-4	0.539922	1.58913	1.55741	0.0195
AT5G16920	-	0.240619	100.03	8.69947	0.007
AT5G17090	-	9.29127	25.4975	1.45641	5e-05
AT5G17780	-	0.627644	1.44288	1.20093	0.03175
AT5G17830	-	1.69199	8.74259	2.36934	5e-05
AT5G18030	SAUR21	2.2412	5.40694	1.27054	0.0282
AT5G18320	PUB46	0.472249	1.69887	1.84696	0.00775
AT5G18600	GRXS2	0.995752	7.23166	2.86047	0.003
AT5G18860	-	0.365523	1.00224	1.4552	0.0059
AT5G20110	-	4.86906	9.78156	1.00642	0.00405
AT5G20420	CLSY2	0.793312	2.01484	1.3447	0.0002
AT5G21900	-	6.14915	14.3923	1.22684	5e-05
AT5G22270	-	1.47346	6.96351	2.24061	0.00125
AT5G22290	NAC089	17.2852	39.0537	1.17592	5e-05
AT5G22300	NIT4	0.448983	2.60986	2.53924	0.0007
AT5G22310	-	0.64277	1.41762	1.14109	0.0271
AT5G22390	-	2.32859	5.77613	1.31065	0.0011
AT5G22400	ROPGAP1	15.147	35.6674	1.23557	5e-05
AT5G22930	-	0.86228	2.30283	1.41718	0.04755
AT5G23190	CYP86B1	6.83921	14.0139	1.03496	5e-05
AT5G23360	-	6.0359	12.7691	1.08102	0.0002
AT5G23660	SWEET12	2.12051	5.39275	1.34661	0.00055
AT5G23700	-	1.90533	8.78756	2.20542	5e-05
AT5G23810	AAP7	1.52669	3.19193	1.06403	0.0067
AT5G24660	LSU2	7.91829	19.7651	1.31969	0.00055
AT5G24770	VSP2	247.641	866.127	1.80633	5e-05
AT5G24800	BZIP9	20.034	46.9912	1.22994	0.00075
AT5G25250	FLOT1	0.368871	4.73455	3.68204	5e-05
AT5G25270	-	0.808267	1.81544	1.16742	0.0053
AT5G26220	-	12.518	43.386	1.79322	5e-05
AT5G27610	ALY1	2.8406	5.98726	1.0757	5e-05
AT5G27690	-	1.88201	5.98075	1.66805	0.0002
AT5G27890	-	2.56854	5.24124	1.02896	0.00105
AT5G27940	WPP3	1.09539	7.41688	2.75937	0.00135
AT5G28910	-	1.44915	4.16509	1.52314	5e-05
AT5G34790	-	0.347664	1.2592	1.85674	0.00275
AT5G37400	-	2.45457	5.13123	1.06384	0.00035
AT5G37410	-	1.37402	2.82143	1.03802	0.0046
AT5G37460	-	0.229097	1.20899	2.39977	0.0079
AT5G37470	-	0.636383	1.39643	1.13378	0.01875
AT5G37500	GORK	0.860959	1.78376	1.05091	0.00575
AT5G37550	-	0.533437	2.8927	2.43903	0.00355
AT5G37750	-	0.39746	1.57564	1.98706	0.0136
AT5G38035	-	0.828857	1.68878	1.02679	0.00085
AT5G38490	-	0.266256	1.9926	2.90377	0.00525
AT5G39660	CDF2	8.9012	18.0825	1.02252	5e-05
AT5G40630	-	0.886072	2.843	1.68192	0.01115
AT5G41090	anac095	0.847688	18.1994	4.42421	0.00035
AT5G41610	CHX18	6.23362	13.8965	1.15658	5e-05
AT5G41800	-	3.33742	12.9831	1.95983	5e-05
AT5G42120	LECRKS6	0.433263	2.22643	2.36142	0.0002
AT5G42825	-	64.369	179.979	1.48339	5e-05
AT5G43150	-	12.8604	54.1746	2.07468	5e-05
AT5G43420	ATL16	0.567232	4.48483	2.98304	5e-05
AT5G43620	PCFS5	2.36806	6.87388	1.53742	5e-05
AT5G43660	-	2.85877	7.62282	1.41493	0.0001
AT5G43860	CLH2	0.856915	4.26609	2.31569	0.00035
AT5G44005	-	0.95772	3.05877	1.67528	0.02635
AT5G44230	PCMP-H17	0.443987	1.02789	1.2111	0.03015
AT5G44330	-	0.707918	5.76559	3.02581	5e-05
AT5G44530	-	14.8942	36.9146	1.30944	0.0001
AT5G44550	-	3.01077	24.4637	3.02244	5e-05
AT5G44572	-	0.410559	2.88899	2.81491	0.03905
AT5G46380	-	0.348961	0.969692	1.47446	0.02205
AT5G46870	-	0.936045	2.11312	1.17472	0.0212
AT5G47170	-	6.79057	13.7938	1.02242	0.01325
AT5G47560	TDT	0.378266	1.62938	2.10685	0.00065
AT5G47640	NFYB2	45.7303	125.544	1.45697	5e-05
AT5G47900	-	0.620438	1.26338	1.02593	0.03695
AT5G49320	-	1.90497	7.7546	2.02528	0.0001
AT5G49340	TBL4	0.512764	2.9657	2.532	0.0014
AT5G49390	-	5.06871	12.4726	1.29907	5e-05
AT5G49448	CPuORF4	2.6014	6.5352	1.32894	0.0012
AT5G49730	FRO6	1.10184	3.03433	1.46146	5e-05
AT5G50230	-	10.1304	20.5049	1.01728	5e-05
AT5G50360	-	0.793684	15.113	4.25108	5e-05
AT5G50800	SWEET13	0.625838	3.40191	2.44248	0.0006
AT5G51060	RBOHC	0.328011	1.2132	1.887	0.00085
AT5G51210	OL3	1.59001	3.67136	1.20727	0.03015
AT5G51270	PUB53	0.641217	2.74821	2.09961	5e-05
AT5G51530	-	0.465403	1.90669	2.03452	5e-05
AT5G51830	-	13.2883	31.514	1.24583	5e-05
AT5G51870	AGL71	1.01223	3.43773	1.76392	0.00745
AT5G51950	-	1.49124	22.8206	3.93575	0.00035
AT5G52000	IMPA8	0.296869	1.18838	2.0011	0.0182
AT5G52310	LTI78	4.18281	36.6885	3.13278	5e-05
AT5G52390	-	111.775	298.561	1.41743	5e-05
AT5G52640	HSP81-1	23.1455	51.5405	1.15498	5e-05
AT5G52890	-	2.36134	5.68808	1.26833	0.0004
AT5G53190	SWEET3	18.7436	83.6819	2.15851	5e-05
AT5G53700	-	0.786293	3.88495	2.30476	0.0013
AT5G53710	-	3.12956	17.968	2.5214	5e-05
AT5G53810	-	3.06084	6.36629	1.05653	0.0008
AT5G53870	ENODL1	1.88493	3.98669	1.08068	0.0046
AT5G55860	-	9.62859	21.7947	1.17858	5e-05
AT5G55970	-	3.04059	6.85357	1.17251	5e-05
AT5G56100	-	2.14663	8.74233	2.02595	0.00035
AT5G56110	AtMYB103	0.561517	4.1567	2.88804	0.0012
AT5G56150	UBC30	33.9325	102.601	1.59631	5e-05
AT5G56490	GULLO4	0.95538	1.92353	1.00961	0.02395
AT5G56544	-	6.87123	19.3443	1.49327	0.00045
AT5G57050	ABI2	8.81959	25.9343	1.55608	5e-05
AT5G57350	AHA3	2.63208	6.88441	1.38713	5e-05
AT5G58310	MES18	1.43848	13.242	3.2025	0.0095
AT5G58980	-	1.07699	2.23167	1.05112	0.00455
AT5G59130	-	1.06599	2.34635	1.13822	0.002
AT5G59220	HAI1	37.8354	97.7522	1.36939	5e-05
AT5G59290	UXS3	80.8918	164.098	1.0205	5e-05
AT5G59310	LTP4	209.088	924.629	2.14477	5e-05
AT5G59320	LTP3	328.784	1535.83	2.2238	5e-05
AT5G59990	-	2.23093	5.24651	1.23372	0.00235
AT5G60080	-	0.398269	1.31112	1.71899	0.0237
AT5G60660	PIP2-4	0.922546	3.6928	2.00102	0.0009
AT5G60740	ABCG28	0.0394142	1.46411	5.21516	0.0293
AT5G61260	-	0.438529	6.19202	3.81967	0.0001
AT5G61340	-	1.66433	3.8825	1.22205	0.00645
AT5G61940	-	0.590226	2.08716	1.8222	5e-05
AT5G61950	-	1.10101	2.69357	1.2907	5e-05
AT5G62320	MYB99	0.396793	15.7182	5.3079	0.00025
AT5G63160	BT1	5.04477	15.8988	1.65606	5e-05
AT5G63350	-	3.96773	8.75492	1.14178	0.0004
AT5G63750	ARI13	0.162793	1.82344	3.48555	0.003
AT5G64170	-	3.04734	6.90438	1.17996	5e-05
AT5G64870	FLOT3	4.02116	13.7863	1.77755	5e-05
AT5G65090	MRH3	1.26683	4.66005	1.87912	5e-05
AT5G65140	TPPJ	0.468606	2.57508	2.45817	0.00055
AT5G65300	-	1.39114	5.28218	1.92486	0.00435
AT5G66070	ATL27	5.27972	25.3475	2.26331	5e-05
AT5G66400	RAB18	2.6617	65.2909	4.61646	5e-05
AT5G66670	-	0.441926	1.29162	1.5473	0.0162
AT5G66700	ATHB-53	0.224432	2.01418	3.16585	0.0202
AT5G66780	-	0.966004	5.58816	2.53227	0.00285
AT5G66870	LBD36	0.278395	1.31078	2.23522	0.0056
AT5G67090	-	0.377766	0.889502	1.2355	0.0258
AT5G67370	-	3.63171	7.49775	1.04581	0.0013
ATCG00010	TRNH	197040	471263	1.25804	5e-05
ATCG00090	TRNS.1	51566.5	111565	1.11337	5e-05
ATMG00720	ORF107D	6.04673	13.8509	1.19576	0.03505
AT1G01120	KCS1	82.9224	27.9178	-1.57058	5e-05
AT1G01600	CYP86A4	26.3485	11.2931	-1.22229	5e-05
AT1G01630	-	49.7403	18.2957	-1.44291	5e-05
AT1G01930	-	5.75912	2.65487	-1.11721	5e-05
AT1G02640	BXL2	22.0678	9.87006	-1.16081	5e-05
AT1G02730	CSLD5	66.0506	25.5511	-1.37018	5e-05
AT1G02810	PME7	3.14102	1.24412	-1.33611	0.00115
AT1G02930	GSTF6	41.5851	10.323	-2.0102	5e-05
AT1G03220	-	13.6507	4.87455	-1.48563	5e-05
AT1G03457	BRN2	11.2468	3.96706	-1.50337	5e-05
AT1G03870	FLA9	5.42401	1.74109	-1.63937	0.00075
AT1G03935	-	2915.84	1251.66	-1.22007	0.01525
AT1G04430	-	9.9809	4.32775	-1.20555	5e-05
AT1G04440	CKL13	7.79019	2.71662	-1.51984	5e-05
AT1G04520	CRRSP3	27.1759	12.0203	-1.17686	5e-05
AT1G04660	-	378.331	100.019	-1.91938	5e-05
AT1G05135	-	129.438	51.9316	-1.31758	5e-05
AT1G05360	KMS2	3.49839	1.51113	-1.21106	0.00215
AT1G05420	OFP12	4.01326	1.18014	-1.76581	0.0134
AT1G05620	URH2	22.8626	9.11584	-1.32654	5e-05
AT1G05810	ARA	1.5364	0.172805	-3.15234	0.04545
AT1G06450	CAF1-1	4.10144	1.23858	-1.72744	0.04
AT1G06620	-	1.89089	0.473026	-1.99908	0.0107
AT1G07240	UGT71C5	6.85647	2.87107	-1.25588	5e-05
AT1G08465	YAB2	40.9058	17.3177	-1.24006	5e-05
AT1G08930	ERD6	15.5943	3.62811	-2.10373	5e-05
AT1G09794	-	10.9224	1.92898	-2.50138	0.0033
AT1G10460	GLP7	1.86186	0.607931	-1.61477	0.02605
AT1G10630	ATARFA1F	127.957	58.7198	-1.12374	5e-05
AT1G10990	-	7.37619	1.45082	-2.34601	5e-05
AT1G11020	-	3.45918	1.26845	-1.44736	0.0015
AT1G11330	-	11.8278	5.86017	-1.01317	5e-05
AT1G11350	SD113	1.29792	0.549421	-1.24022	0.00735
AT1G11545	XTH8	2.29065	0.646507	-1.82502	0.0062
AT1G11820	-	28.4908	14.2349	-1.00106	5e-05
AT1G12000	PFP-BETA1	78.7882	29.3492	-1.42466	5e-05
AT1G12090	ELP	768.848	308.293	-1.3184	5e-05
AT1G12240	BFRUCT4	7.53257	3.45887	-1.12284	5e-05
AT1G12450	-	1.84427	0.612817	-1.58953	0.01405
AT1G12805	-	31.743	3.72722	-3.09026	5e-05
AT1G13080	CYP71B2	4.28038	1.86901	-1.19546	0.0008
AT1G13110	CYP71B7	1.25189	0.50771	-1.30203	0.0224
AT1G13195	-	10.6502	5.27012	-1.01498	0.02895
AT1G13260	RAV1	3.94558	1.01666	-1.95639	0.00015
AT1G13770	RUS3	11.3817	4.54343	-1.32487	5e-05
AT1G14170	-	3.69397	1.56236	-1.24145	0.00115
AT1G14310	-	11.8838	5.46035	-1.12193	0.0003
AT1G14670	TMN2	18.0732	8.60439	-1.07071	5e-05
AT1G14870	PCR2	24.8324	10.9639	-1.17947	5e-05
AT1G15100	RHA2A	15.9676	7.50288	-1.08963	0.0003
AT1G15210	ABCG35	1.63948	0.707	-1.21346	0.00055
AT1G15710	TYRAAT2	9.48194	4.53065	-1.06546	0.0002
AT1G16260	WAKL8	1.04424	0.469204	-1.15416	0.01985
AT1G16300	GAPCP2	9.94445	4.04076	-1.29927	5e-05
AT1G17455	EFL4	9.51511	4.65742	-1.03069	0.0037
AT1G17640	-	2.88234	1.35757	-1.08621	0.0209
AT1G17840	ABCG11	30.9841	14.936	-1.05273	0.031
AT1G18100	MFT	3.08705	1.52254	-1.01975	0.031
AT1G18140	LAC1	30.8765	6.14254	-2.3296	5e-05
AT1G18810	PKS3	0.86916	0.296055	-1.55376	0.04195
AT1G19025	-	1.15514	0.270369	-2.09506	0.0076
AT1G19150	LHCA6	5.1839	1.27993	-2.01797	0.0003
AT1G19380	-	19.7737	5.94582	-1.73364	5e-05
AT1G19770	PUP14	12.4183	3.60003	-1.78638	5e-05
AT1G19960	-	21.0024	8.44727	-1.314	0.00145
AT1G20010	TUBB5	73.8385	32.834	-1.16918	5e-05
AT1G20200	RPN3A	35.3437	16.757	-1.07669	5e-05
AT1G20840	MSSP1	7.21264	3.06716	-1.23362	5e-05
AT1G20980	SPL14	40.8038	19.5998	-1.05786	5e-05
AT1G21050	-	32.5553	13.4789	-1.27219	5e-05
AT1G21250	WAK1	27.0577	9.50482	-1.50931	5e-05
AT1G21270	WAK2	2.16637	0.467113	-2.21344	0.02065
AT1G21310	EXT3	364.299	150.28	-1.27747	5e-05
AT1G21660	-	7.17516	3.27038	-1.13355	5e-05
AT1G22400	UGT85A1	1.31412	0.397193	-1.72618	0.0157
AT1G23230	MED23	1.02183	0.399273	-1.35571	0.0014
AT1G24148	-	1.6897	0.634634	-1.41277	0.0381
AT1G24625	ZFP7	3.02462	1.30897	-1.20831	0.01305
AT1G25550	-	8.19133	2.95393	-1.47146	5e-05
AT1G25560	TEM1	5.21326	1.59529	-1.70837	0.00035
AT1G26210	ATSOFL1	5.7845	2.06202	-1.48813	0.01215
AT1G26330	-	1.59781	0.64277	-1.31372	0.0005
AT1G26760	ATXR1	8.68471	4.06263	-1.09606	0.01775
AT1G26920	-	6.07979	2.07384	-1.55172	0.00145
AT1G27020	-	6.7005	1.89547	-1.82171	5e-05
AT1G27045	ATHB-54	1.38621	0.57561	-1.26798	0.0445
AT1G27460	NPGR1	8.41253	3.84288	-1.13035	5e-05
AT1G28660	-	1.54834	0.4428	-1.806	0.014
AT1G28670	ARAB-1	22.2523	10.8705	-1.03353	5e-05
AT1G29640	-	5.34108	2.4445	-1.12759	0.01405
AT1G30570	HERK2	1.53621	0.738316	-1.05706	0.0109
AT1G31550	-	33.0041	10.797	-1.61201	5e-05
AT1G31580	ECS1	1186.31	570.708	-1.05566	5e-05
AT1G32410	-	12.7693	5.78186	-1.14308	0.00045
AT1G32540	LOL1	24.7023	12.0681	-1.03344	5e-05
AT1G32920	-	51.769	17.2731	-1.58356	5e-05
AT1G33590	-	77.6313	34.3794	-1.17509	5e-05
AT1G33610	-	1.44031	0.252635	-2.51125	0.0092
AT1G33790	JAL4	8.48424	3.66539	-1.21082	0.0003
AT1G33811	-	7.40834	2.95211	-1.3274	5e-05
AT1G35140	EXL1	1.60239	0.416939	-1.94232	0.024
AT1G35460	BHLH80	6.82757	3.09815	-1.13997	0.0012
AT1G37130	NIA2	2.88518	1.43093	-1.0117	0.0008
AT1G38131	-	0.894601	0.439342	-1.0259	0.04915
AT1G42540	GLR3.3	0.936938	0.201053	-2.22038	0.002
AT1G43800	S-ACP-DES6	33.3799	0.854834	-5.28719	5e-05
AT1G43900	-	27.4952	13.5545	-1.02041	0.0024
AT1G43910	-	27.5138	12.5311	-1.13465	5e-05
AT1G45010	-	4.67001	2.1805	-1.09877	0.0143
AT1G45191	BGLU1	3.13184	1.21767	-1.36288	0.00105
AT1G47210	CYCA3-2	23.4023	10.3974	-1.17043	5e-05
AT1G47230	CYCA3-4	11.6724	5.67936	-1.0393	0.004
AT1G49230	ATL78	7.52766	3.1882	-1.23946	0.0016
AT1G49780	PUB26	2.76261	0.859936	-1.68373	0.00335
AT1G50460	HKL1	15.6526	6.75238	-1.21293	5e-05
AT1G51060	HTA10	624.579	259.511	-1.26709	5e-05
AT1G52240	ATROPGEF11	5.29995	1.6723	-1.66414	0.0123
AT1G52700	-	2.90958	1.08398	-1.42447	0.01335
AT1G53120	-	3.81437	1.52264	-1.32487	0.003
AT1G53210	-	113.64	41.5479	-1.45162	5e-05
AT1G53542	-	490.197	220.018	-1.15574	0.0001
AT1G54000	GLL22	3.1831	0.98742	-1.68869	0.00055
AT1G54010	GLL23	24.0952	11.5991	-1.05474	5e-05
AT1G54100	ALDH7B4	19.1335	3.91271	-2.28986	5e-05
AT1G54120	-	16.155	7.41501	-1.12346	0.0034
AT1G54140	TAF9	49.914	18.6696	-1.41875	5e-05
AT1G55110	IDD7	24.9926	12.0493	-1.05255	5e-05
AT1G55140	-	12.7655	2.89413	-2.14105	5e-05
AT1G55260	-	119.448	51.523	-1.2131	5e-05
AT1G55620	CLC-F	1.3989	0.615133	-1.18532	0.0063
AT1G56050	-	6.52848	2.32747	-1.48798	0.0001
AT1G57980	PUP22	1.38616	0.595384	-1.2192	0.0288
AT1G57990	PUP18	3.80504	0.69228	-2.45848	0.00025
AT1G58590	-	38.4823	16.6044	-1.21263	5e-05
AT1G59870	ABCG36	7.35321	2.29719	-1.6785	5e-05
AT1G60060	-	29.3698	10.3604	-1.50325	5e-05
AT1G60160	POT12	9.50715	3.98671	-1.25381	5e-05
AT1G60550	MENB	4.14678	1.10002	-1.91447	0.00085
AT1G61260	-	8.71062	3.90769	-1.15646	0.0001
AT1G61450	-	13.8813	5.95421	-1.22116	0.0028
AT1G61790	OST3B	93.3012	34.1759	-1.44891	5e-05
AT1G61900	-	29.2141	9.60042	-1.60549	5e-05
AT1G62380	ACO2	138.891	65.6915	-1.08018	5e-05
AT1G62790	-	89.4632	21.555	-2.05327	5e-05
AT1G63120	ATRBL2	7.33127	3.17728	-1.20627	0.0004
AT1G63270	ABCI1	5.53048	2.40495	-1.2014	0.0046
AT1G63850	-	0.877681	0.0828537	-3.40506	0.04165
AT1G64150	-	16.2875	6.89952	-1.2392	0.0001
AT1G64200	VHA-E3	4.75654	1.97499	-1.26807	0.01465
AT1G64440	UGE4	10.4486	5.16636	-1.01609	0.0001
AT1G64450	-	44.421	11.1488	-1.99436	5e-05
AT1G65500	-	4.27756	1.82415	-1.22956	0.0473
AT1G65920	-	3.85141	1.81741	-1.08351	5e-05
AT1G66250	-	12.1086	5.95734	-1.0233	0.0001
AT1G66390	MYB90	10.1251	1.25701	-3.00987	5e-05
AT1G66750	CDKD-2	4.60419	1.58413	-1.53925	0.00065
AT1G66880	-	4.32576	1.50124	-1.5268	5e-05
AT1G66940	-	33.788	13.182	-1.35795	5e-05
AT1G67100	LBD40	1.79793	0.44617	-2.01067	0.0254
AT1G67620	-	11.4566	2.90224	-1.98094	5e-05
AT1G68260	-	13.2165	6.18737	-1.09495	0.00025
AT1G68360	-	8.41775	1.01263	-3.05534	0.0004
AT1G68600	ALMT5	2.8857	1.20918	-1.2549	0.0019
AT1G68870	ATSOFL2	12.486	4.17052	-1.58202	0.00025
AT1G68875	-	2.1592	0.302642	-2.83481	0.0324
AT1G69080	-	4.01602	1.46835	-1.45157	0.00625
AT1G69870	NPF2.13	48.6596	22.703	-1.09984	5e-05
AT1G70530	CRK3	1.00043	0.327795	-1.60976	0.01375
AT1G70780	-	85.7565	39.1716	-1.13044	5e-05
AT1G71870	-	3.34277	0.947543	-1.81878	0.001
AT1G71880	SUC1	9.29518	2.70697	-1.7798	5e-05
AT1G72130	NPF5.11	1.83869	0.56746	-1.69609	0.00235
AT1G72416	-	6.45075	1.05635	-2.61038	5e-05
AT1G72430	-	55.5989	24.3447	-1.19145	5e-05
AT1G72450	TIFY11B	33.64	15.9181	-1.07951	5e-05
AT1G73020	-	7.99685	3.77936	-1.08129	5e-05
AT1G73240	-	8.98414	4.45754	-1.01113	5e-05
AT1G73805	SARD1	1.79251	0.40319	-2.15244	0.0022
AT1G73890	-	100.92	33.028	-1.61146	5e-05
AT1G75430	BLH11	1.91802	0.485482	-1.98213	0.02095
AT1G75640	-	12.3834	6.19134	-1.00008	5e-05
AT1G75760	-	11.0007	4.53817	-1.27742	5e-05
AT1G75900	EXL3	22.1758	9.12427	-1.2812	5e-05
AT1G75910	EXL4	1.81228	0.423492	-2.0974	0.0058
AT1G76420	NAC031	8.484	1.19043	-2.83326	5e-05
AT1G76610	-	5.31588	2.15554	-1.30226	0.0055
AT1G76620	-	3.27392	1.29869	-1.33396	0.0004
AT1G76650	CML38	10.379	2.45344	-2.08079	5e-05
AT1G76930	ATEXT4	2.04575	0.428601	-2.25492	0.00525
AT1G77120	ADH1	26.3713	9.60162	-1.45762	5e-05
AT1G77330	-	1.74081	0.790166	-1.13953	0.0421
AT1G77380	AAP3	0.988381	0.418616	-1.23944	0.0296
AT1G77510	PDIL1-2	21.9063	10.855	-1.01299	5e-05
AT1G78300	GRF2	141.829	60.9875	-1.21756	5e-05
AT1G78690	-	5.39719	1.62334	-1.73324	0.0002
AT1G78830	-	14.205	4.63707	-1.61512	5e-05
AT1G78850	-	1.83823	0.684478	-1.42524	0.0083
AT1G78865	-	42.9236	18.5536	-1.21007	5e-05
AT1G79410	2021-10-05	1.39565	0.644645	-1.11436	0.03075
AT1G79710	-	12.8127	5.73402	-1.15996	5e-05
AT1G80100	AHP6	4.74583	1.71089	-1.47191	0.0157
AT2G01010	-	1.08399	0.150112	-2.85225	0.0098
AT2G01818	-	1.23717	0.299017	-2.04875	0.0385
AT2G01850	XTH27	14.6904	5.49865	-1.41772	5e-05
AT2G01905	CYCJ18	1.63009	0.704244	-1.21081	0.00305
AT2G02050	-	106.872	43.7806	-1.28752	5e-05
AT2G02080	IDD4	3.30029	1.21578	-1.44071	0.00045
AT2G02350	SKIP3	4.16393	1.7248	-1.27152	0.00655
AT2G03010	-	1.60121	0.738844	-1.11582	0.04855
AT2G04450	NUDT6	3.23874	1.20668	-1.42439	0.00275
AT2G04795	-	9.35918	3.03534	-1.62453	0.0029
AT2G05760	NAT1	4.71221	1.76102	-1.41999	0.00015
AT2G06850	XTH4	151.582	64.1875	-1.23973	5e-05
AT2G06925	PLA2-ALPHA	84.3815	16.542	-2.35079	5e-05
AT2G10940	-	694.892	280.54	-1.30858	5e-05
AT2G14247	-	10.8117	3.61396	-1.58095	0.0038
AT2G16060	AHB1	3.14437	0.468796	-2.74574	0.009
AT2G16500	SPE1	33.1702	16.5659	-1.00167	5e-05
AT2G17040	anac036	1.64368	0.233961	-2.81259	0.01705
AT2G17230	EXL5	39.1565	16.7196	-1.22771	5e-05
AT2G17300	-	10.5283	2.10199	-2.32444	0.0001
AT2G17760	-	8.5217	3.72187	-1.19511	5e-05
AT2G17980	SLY1	13.9867	6.43101	-1.12094	5e-05
AT2G18328	RL4	13.5387	4.87948	-1.47229	0.00185
AT2G18660	EGC2	3.72605	0.791516	-2.23496	0.00575
AT2G19620	NDL3	72.2303	31.7737	-1.18477	5e-05
AT2G19780	-	8.06034	3.48499	-1.20969	5e-05
AT2G19800	MIOX2	15.5414	7.04254	-1.14195	5e-05
AT2G20340	ELI5	4.40885	2.12375	-1.05379	0.00115
AT2G20635	BUB1	2.98773	0.988395	-1.59589	0.0011
AT2G20724	-	41.2396	18.4854	-1.15765	5e-05
AT2G21530	-	8.74394	4.10528	-1.0908	0.02635
AT2G21880	RABG2	2.01302	0.831607	-1.27539	0.0347
AT2G22122	-	13.3522	4.47049	-1.57857	0.0009
AT2G22390	ATRABA4E	0.956822	0.26642	-1.84455	0.04415
AT2G22475	GEM	14.2921	7.05527	-1.01844	5e-05
AT2G22480	PFK5	9.82549	4.50331	-1.12555	5e-05
AT2G23070	-	57.2234	25.5422	-1.16372	5e-05
AT2G23180	CYP96A1	9.51904	1.29205	-2.88116	5e-05
AT2G23680	-	2.17801	0.659752	-1.72302	0.01005
AT2G24395	-	15.0244	7.22303	-1.05663	0.0031
AT2G24790	COL3	193.99	95.0117	-1.02981	5e-05
AT2G24800	PER18	2.37119	1.15468	-1.03811	0.04345
AT2G24850	TAT3	2.26749	0.129769	-4.12708	0.02945
AT2G25060	ENODL14	1217.55	560.395	-1.11947	5e-05
AT2G25260	-	3.32165	0.928036	-1.83965	0.0011
AT2G25510	-	293.231	119.912	-1.29006	5e-05
AT2G25790	-	0.949373	0.235755	-2.00969	0.0026
AT2G25810	TIP4-1	11.0245	4.27106	-1.36805	5e-05
AT2G26100	B3GALT12	9.2608	4.60476	-1.00801	0.00035
AT2G26400	ARD1	83.9905	13.9707	-2.58782	5e-05
AT2G26440	PME12	3.51221	0.783537	-2.16431	5e-05
AT2G26710	CYP734A1	2.39104	0.696121	-1.78023	0.0005
AT2G26730	-	56.6457	26.9952	-1.06926	5e-05
AT2G26800	HMGCL	2.573	1.22823	-1.06687	0.00785
AT2G26930	ISPE	11.6405	4.73892	-1.29653	0.01125
AT2G27400	TAS1A	5.76426	2.62066	-1.13721	0.0057
AT2G28570	-	26.1936	11.6585	-1.16783	5e-05
AT2G28880	ADCS	2.06677	0.914293	-1.17665	0.00145
AT2G29680	CDC6	1.1276	0.378595	-1.57452	0.0146
AT2G29910	-	3.91163	1.74778	-1.16225	0.00125
AT2G29980	FAD3	22.898	7.75689	-1.56167	5e-05
AT2G30010	TBL45	28.1645	9.91	-1.50692	5e-05
AT2G30350	-	7.53361	3.53974	-1.0897	0.0006
AT2G30370	EPFL6	6.2143	1.79555	-1.79116	0.0007
AT2G30400	OFP2	1.41355	0.302524	-2.2242	0.02325
AT2G30930	-	12.6901	5.84359	-1.11877	0.00015
AT2G31530	SCY2	5.51937	2.3728	-1.21791	0.0001
AT2G31865	PARG2	1.31125	0.616001	-1.08994	0.0281
AT2G31870	PARG1	2.00095	0.656757	-1.60726	0.0014
AT2G32350	-	14.5814	6.51109	-1.16316	0.00025
AT2G33050	AtRLP26	1.08646	0.542279	-1.00253	0.03765
AT2G33170	-	0.886813	0.227076	-1.96546	0.00125
AT2G33290	SUVH2	2.46272	0.966737	-1.34906	0.0007
AT2G33330	CRRSP11	25.9951	11.5793	-1.16669	5e-05
AT2G33585	-	8.55935	3.45679	-1.30807	0.0015
AT2G33850	-	3.10377	0.426959	-2.86185	0.00575
AT2G34150	SCAR1	5.73962	2.73587	-1.06895	5e-05
AT2G34190	NAT2	17.6995	5.4004	-1.71257	5e-05
AT2G34430	LHB1B1	14.2693	1.55855	-3.19464	5e-05
AT2G34960	CAT5	1.9297	0.449149	-2.10311	0.00115
AT2G36380	ABCG34	2.43589	1.10558	-1.13964	0.00015
AT2G36590	PROT3	13.8017	6.79939	-1.02137	0.0113
AT2G36870	XTH32	19.4933	7.43256	-1.39105	5e-05
AT2G36885	-	23.6294	9.22203	-1.35743	5e-05
AT2G36970	UGT86A1	1.2824	0.313675	-2.0315	0.0111
AT2G36980	PCMP-E73	0.904144	0.330957	-1.44991	0.0215
AT2G38160	-	13.9439	5.73428	-1.28195	5e-05
AT2G38310	PYL4	96.7724	42.4039	-1.1904	5e-05
AT2G39330	JAL23	62.1917	30.1267	-1.04568	5e-05
AT2G39445	-	6.13601	3.03654	-1.01487	0.02365
AT2G39770	CYT1	33.2548	16.3405	-1.02511	5e-05
AT2G39880	MYB25	2.93996	1.37893	-1.09224	0.0178
AT2G40250	-	1.31671	0.372798	-1.82047	0.0296
AT2G40330	PYL6	10.8539	4.27171	-1.34532	5e-05
AT2G40490	HEME2	20.6842	9.67252	-1.09657	5e-05
AT2G40590	RPS26A	68.6953	15.5565	-2.1427	5e-05
AT2G41090	CML10	118.096	24.4669	-2.27106	5e-05
AT2G41100	CML12	22.5437	8.28486	-1.44417	5e-05
AT2G41180	SIB2	13.7774	5.51224	-1.32159	0.0001
AT2G41230	ORS1	16.4717	7.51554	-1.13204	0.00035
AT2G42220	STR9	57.3151	22.3722	-1.35721	5e-05
AT2G42610	LSH10	13.1302	3.0187	-2.12089	5e-05
AT2G42800	AtRLP29	29.0956	12.792	-1.18556	5e-05
AT2G42840	PDF1	1053.68	523.769	-1.00843	5e-05
AT2G43040	NPG1	3.77944	1.8242	-1.05091	0.0006
AT2G43240	-	8.97191	4.10649	-1.12751	5e-05
AT2G43465	-	1.3813	0.46827	-1.56062	0.0157
AT2G43530	ATTI3	1302.93	502.186	-1.37546	5e-05
AT2G43750	OASB	18.9323	5.9586	-1.6678	0.02445
AT2G44050	COS1	28.4243	13.7061	-1.05231	5e-05
AT2G44450	BGLU15	4.00149	1.72454	-1.21432	0.00145
AT2G44840	ERF13	3.26315	1.10953	-1.55631	0.00675
AT2G45180	-	567.812	124.965	-2.18389	5e-05
AT2G45190	YAB1	82.2201	40.798	-1.01099	5e-05
AT2G45890	ROPGEF4	2.74895	0.869665	-1.66035	0.00075
AT2G46310	CRF5	3.97479	1.44988	-1.45494	0.00105
AT2G46430	CNGC3	2.66443	1.06632	-1.32119	0.00035
AT2G46440	CNGC11	3.70229	0.551309	-2.74749	5e-05
AT2G46720	HIC	5.79481	2.21776	-1.38566	5e-05
AT2G47010	-	14.0719	5.46875	-1.36354	5e-05
AT2G47060	-	12.1709	5.89305	-1.04635	0.00015
AT2G47130	SDR3A	1.28125	0.25179	-2.34726	0.03205
AT2G47520	ERF071	4.06226	0.565975	-2.84347	0.006
AT2G47680	-	1.65198	0.745462	-1.14799	0.00375
AT3G01070	ENODL16	1.97142	0.41957	-2.23225	0.02175
AT3G01640	GLCAK1	8.9185	3.11838	-1.51601	5e-05
AT3G01700	AGP11	3.22924	1.48585	-1.11991	0.04465
AT3G02250	-	8.62572	2.07961	-2.05233	5e-05
AT3G02550	LBD41	59.8492	16.6903	-1.84233	5e-05
AT3G02910	-	8.7575	2.89745	-1.59573	0.01505
AT3G02980	MCC1	2.78108	0.662137	-2.07044	0.0204
AT3G03090	AtVGT1	7.71462	3.29849	-1.22579	5e-05
AT3G03300	DCL2	1.83007	0.864892	-1.08131	0.01205
AT3G04210	-	2.88181	0.573735	-2.32852	5e-05
AT3G04300	-	7.29705	3.46142	-1.07595	0.0084
AT3G05490	RALFL22	27.5589	11.819	-1.22142	5e-05
AT3G05790	LON4	1.35988	0.424834	-1.67851	0.0013
AT3G05910	PAE12	30.8883	10.2901	-1.5858	5e-05
AT3G06435	-	9.83011	4.78684	-1.03813	0.0001
AT3G06750	-	14.9261	7.06874	-1.07832	0.0021
AT3G07030	-	3.72989	1.75418	-1.08834	0.0074
AT3G07270	GCH1	7.86204	3.38338	-1.21644	0.0001
AT3G07850	-	2.35869	0.601655	-1.97098	0.0007
AT3G08740	-	35.1243	12.879	-1.44745	5e-05
AT3G09010	-	1.51151	0.722085	-1.06575	0.0257
AT3G09032	-	11.3808	5.66798	-1.00569	0.0049
AT3G09300	ORP3B	11.0302	4.80473	-1.19893	0.0222
AT3G09820	ADK1	147.366	67.1637	-1.13365	5e-05
AT3G10040	-	34.1236	11.5628	-1.56128	5e-05
AT3G10090	RPS28A	198.896	87.8652	-1.17865	5e-05
AT3G10110	TIM22-1	2.09425	0.4891	-2.09823	0.01505
AT3G10300	CML49	17.0031	8.12907	-1.06464	5e-05
AT3G10670	ABCI6	10.2606	4.4433	-1.20741	5e-05
AT3G10810	-	3.42761	1.37746	-1.31519	0.00115
AT3G11800	-	55.9313	26.4964	-1.07786	5e-05
AT3G12110	ACT11	23.342	11.1178	-1.07006	5e-05
AT3G12200	NEK7	9.42561	4.50788	-1.06414	5e-05
AT3G12440	-	2.06593	0.955165	-1.11297	0.0454
AT3G12460	-	9.85679	4.17633	-1.23888	0.0014
AT3G12870	-	110.375	43.4284	-1.3457	5e-05
AT3G13160	-	10.0856	4.64056	-1.11993	0.0001
AT3G13175	-	109.452	53.4961	-1.0328	5e-05
AT3G13310	-	12.4275	5.97646	-1.05617	0.00055
AT3G13430	-	2.06762	0.77298	-1.41947	0.0067
AT3G13650	DIR7	11.1638	4.95379	-1.17222	0.0002
AT3G13662	DIR8	8.17828	2.55433	-1.67885	0.002
AT3G13790	CWINV1	1.34055	0.45259	-1.56655	0.00965
AT3G13800	-	3.60003	0.986438	-1.86771	0.0011
AT3G13898	EPFL3	30.5098	10.1055	-1.59412	5e-05
AT3G13980	-	3.78601	1.62014	-1.22456	0.0048
AT3G14040	-	1.55181	0.292503	-2.40743	0.0056
AT3G15170	NAC054	2.47959	0.707082	-1.81015	0.00785
AT3G15950	NAI2	1.93007	0.569336	-1.7613	0.00045
AT3G16240	TIP2-1	1236.96	508.268	-1.28313	5e-05
AT3G16280	ERF036	5.21133	1.51513	-1.78221	0.0014
AT3G16330	-	13.2936	5.24521	-1.34166	0.0001
AT3G17050	-	87.4774	33.6938	-1.37642	5e-05
AT3G17130	-	3.77261	0.868061	-2.11969	0.0237
AT3G17390	METK4	175.046	39.0513	-2.16429	5e-05
AT3G17470	CRSH	4.54695	1.9315	-1.23518	0.0002
AT3G18000	NMT1	699.987	312.277	-1.1645	5e-05
AT3G18680	-	15.0114	6.88845	-1.12381	0.04685
AT3G18760	-	83.3987	37.936	-1.13646	5e-05
AT3G19440	-	1.75562	0.736162	-1.25389	0.0177
AT3G19680	-	10.5017	2.90794	-1.85256	5e-05
AT3G20395	-	14.7225	2.31462	-2.66918	5e-05
AT3G20475	MSH5	1.409	0.584694	-1.26892	0.0055
AT3G20560	PDIL5-3	10.5614	5.14178	-1.03846	0.0089
AT3G20600	NDR1	14.7505	7.08222	-1.05849	0.00025
AT3G20820	-	34.9099	16.6601	-1.06724	5e-05
AT3G20890	-	1.11508	0.196509	-2.50448	0.0499
AT3G21610	-	18.031	7.60933	-1.24464	5e-05
AT3G21950	-	6.12372	2.46918	-1.31038	0.0004
AT3G23120	AtRLP38	2.1431	0.36599	-2.54982	0.0002
AT3G23150	ETR2	2.21718	0.75791	-1.54863	0.0001
AT3G23730	XTH16	194.197	48.1339	-2.0124	5e-05
AT3G24420	-	53.1009	23.0978	-1.20098	5e-05
AT3G25717	RTFL16	21.1021	7.72555	-1.44968	5e-05
AT3G25760	AOC1	3.24728	1.55157	-1.0655	0.02685
AT3G25882	NIMIN-2	22.0661	8.31318	-1.40836	5e-05
AT3G26090	RGS1	5.67303	2.60953	-1.12033	0.00045
AT3G26140	-	1.55098	0.327585	-2.24324	0.00615
AT3G26200	CYP71B22	15.3631	4.74383	-1.69534	5e-05
AT3G26210	CYP71B23	1.33623	0.234476	-2.51066	0.0043
AT3G26450	-	16.1265	5.84317	-1.46461	5e-05
AT3G26590	-	8.01334	2.76851	-1.53329	5e-05
AT3G26700	-	3.68146	1.831	-1.00765	0.00225
AT3G27220	-	8.35384	3.22016	-1.37531	5e-05
AT3G27690	LHCB2.4	45.7327	21.4381	-1.09305	5e-05
AT3G28100	-	1.55259	0.567343	-1.45238	0.02385
AT3G28455	CLE25	15.104	7.34948	-1.03921	0.0003
AT3G28750	-	1.43271	0.28612	-2.32405	0.01545
AT3G28830	-	1.11494	0.247783	-2.16981	0.0132
AT3G28857	PRE5	3.06916	1.18803	-1.36927	0.0297
AT3G29400	ATEXO70E1	2.38902	0.96934	-1.30134	0.0012
AT3G29590	5MAT	1.52968	0.238191	-2.68304	0.0091
AT3G30775	POX1	73.4801	29.249	-1.32897	5e-05
AT3G41768	-	20.9009	5.83162	-1.8416	5e-05
AT3G42725	-	5.88373	2.30021	-1.35496	0.00335
AT3G43800	GSTU27	30.5438	12.8035	-1.25434	5e-05
AT3G44260	CAF1-9	1.72147	0.498048	-1.78928	0.03155
AT3G44420	-	7.41009	2.91383	-1.34657	0.00985
AT3G44735	PSK6	135.271	65.6065	-1.04394	5e-05
AT3G45230	-	32.8736	13.2741	-1.30832	5e-05
AT3G47220	PLC9	0.867494	0.392624	-1.14371	0.04465
AT3G47250	-	3.18559	1.56562	-1.02482	0.0054
AT3G47295	PSY2	60.7734	9.78055	-2.63545	5e-05
AT3G47350	HSD2	3.75613	0.924037	-2.02323	0.00245
AT3G48030	ATL48	10.42	4.35559	-1.25841	0.0002
AT3G48230	-	1.00796	0.0842973	-3.57982	0.0319
AT3G48420	-	8.89863	3.84008	-1.21245	0.00025
AT3G48480	-	1.89524	0.885078	-1.09851	0.04685
AT3G48540	-	6.74151	2.00276	-1.75108	0.0018
AT3G48660	-	45.3823	13.2932	-1.77144	0.003
AT3G50110	ATPEN3	3.887	1.81713	-1.09699	0.00075
AT3G50470	HR3	2.73095	0.235134	-3.53785	0.02665
AT3G50480	HR4	3.80794	0.728197	-2.38661	0.0008
AT3G50630	KRP2	24.0443	11.3214	-1.08664	5e-05
AT3G51280	-	25.8107	10.8267	-1.25338	5e-05
AT3G51440	SSL6	3.02579	1.46672	-1.04472	0.01575
AT3G52370	FLA15	6.16367	2.44573	-1.33352	0.0001
AT3G53970	-	11.1757	4.07432	-1.45574	5e-05
AT3G54430	SRS6	19.496	9.61357	-1.02003	5e-05
AT3G55130	ABCG19	3.30169	1.58254	-1.06096	0.00095
AT3G55430	-	72.3262	32.2338	-1.16595	5e-05
AT3G55480	AP3BA	1.78449	0.51899	-1.78173	0.0116
AT3G55740	PROT2	4.20649	1.99643	-1.07519	0.00215
AT3G56220	-	20.2783	4.13715	-2.29323	5e-05
AT3G56400	WRKY70	98.141	30.4486	-1.68848	5e-05
AT3G56620	-	1.47993	0.193606	-2.93433	0.0091
AT3G56640	SEC15A	1.01193	0.414305	-1.28834	0.01365
AT3G56710	SIB1	12.3319	5.35558	-1.20328	0.0004
AT3G57690	AGP23	8.65105	1.84934	-2.22586	0.0183
AT3G57750	-	6.243	2.75739	-1.17894	0.00085
AT3G58000	VQ25	4.44994	0.924928	-2.26637	0.01915
AT3G58070	GIS	2.43353	0.72828	-1.74049	0.0082
AT3G59400	GUN4	18.5256	6.74555	-1.45751	5e-05
AT3G59765	-	163.917	65.5273	-1.3228	5e-05
AT3G60670	-	3.96405	1.32242	-1.58379	0.0029
AT3G60980	-	10.8392	5.34417	-1.02023	0.0001
AT3G61550	ATL68	16.9723	5.84221	-1.5386	5e-05
AT3G61590	HWS	6.27858	2.21142	-1.50546	5e-05
AT3G61898	-	13.4152	2.60268	-2.3658	0.01765
AT3G61970	NGA2	2.61375	0.788073	-1.72972	0.00185
AT3G62100	IAA30	5.2833	2.16132	-1.28953	0.00905
AT3G62150	ABCB21	1.30789	0.230693	-2.50319	5e-05
AT3G63200	PLP9	17.7098	6.89723	-1.36046	5e-05
AT4G00330	CRCK2	5.94782	1.95124	-1.60797	5e-05
AT4G00360	CYP86A2	3.36453	1.47325	-1.19141	0.04185
AT4G00900	ECA2	2.4628	1.06747	-1.20611	0.00085
AT4G02075	PIT1	3.42008	1.1287	-1.59937	0.00575
AT4G02130	GATL6	9.60059	2.71646	-1.8214	5e-05
AT4G02330	PME41	3.75157	1.49951	-1.323	0.00025
AT4G02420	LECRK44	1.11386	0.404229	-1.46232	0.013
AT4G03010	-	1.62504	0.633765	-1.35846	0.04005
AT4G03210	XTH9	1923.84	636.881	-1.59489	5e-05
AT4G04190	-	7.25717	3.47608	-1.06195	0.00595
AT4G04750	-	2.15335	0.59836	-1.84749	0.00185
AT4G04850	KEA3	1.2596	0.471723	-1.41696	0.0027
AT4G04880	-	1.82165	0.622578	-1.54892	0.0088
AT4G05070	-	35.9063	15.5956	-1.20309	5e-05
AT4G05440	EDA35	6.29146	3.08516	-1.02805	0.0053
AT4G05520	EHD2	11.715	5.04619	-1.21509	5e-05
AT4G08850	-	12.8164	3.53846	-1.8568	5e-05
AT4G08950	EXO	161.658	57.2055	-1.49872	5e-05
AT4G09180	BHLH81	24.9283	9.72484	-1.35804	5e-05
AT4G09520	-	4.31789	2.0084	-1.10428	0.00275
AT4G09650	ATPD	60.29	26.1727	-1.20385	5e-05
AT4G09900	MES12	3.29947	0.923046	-1.83776	0.00125
AT4G10130	-	38.4774	16.504	-1.2212	5e-05
AT4G10180	DET1	8.14423	2.53658	-1.6829	5e-05
AT4G10265	-	35.8892	10.3836	-1.78925	5e-05
AT4G10270	-	272.111	64.6197	-2.07415	5e-05
AT4G11140	CRF1	7.53166	1.64995	-2.19055	5e-05
AT4G11190	DIR13	153.242	68.5006	-1.16162	5e-05
AT4G11310	-	3.92102	1.15503	-1.7633	0.00025
AT4G11911	-	3.8351	1.33288	-1.52472	0.00825
AT4G11990	-	2.94541	1.11616	-1.39992	0.0008
AT4G12420	SKU5	34.8461	9.38334	-1.89283	5e-05
AT4G12540	-	3.34437	1.59159	-1.07127	0.0088
AT4G12730	FLA2	83.6682	30.368	-1.46213	5e-05
AT4G12870	-	24.7489	7.59581	-1.70409	5e-05
AT4G13260	YUC2	1.41243	0.649716	-1.1203	0.02095
AT4G13495	-	6.94056	1.82436	-1.92766	0.0005
AT4G13600	-	3.72489	1.64881	-1.17577	0.0326
AT4G13750	NOV	1.30298	0.606451	-1.10335	0.0001
AT4G14130	XTH15	25.1434	6.24525	-2.00935	5e-05
AT4G14365	XBAT34	3.50297	1.2718	-1.4617	0.0014
AT4G14400	ACD6	2.62253	0.189644	-3.78959	5e-05
AT4G14440	ECI3	85.4808	42.0836	-1.02234	5e-05
AT4G14540	NFYB3	5.49637	2.71438	-1.01786	0.0347
AT4G15160	DL3625W	23.3943	8.56605	-1.44946	5e-05
AT4G15430	-	3.46766	1.489	-1.21961	0.0002
AT4G15620	-	253.928	105.025	-1.27369	5e-05
AT4G15800	RALFL33	23.5073	7.65334	-1.61895	5e-05
AT4G15920	SWEET17	38.551	18.3325	-1.07237	5e-05
AT4G16130	ARA1	3.8675	1.79501	-1.10741	5e-05
AT4G16140	-	43.2761	12.2224	-1.82404	5e-05
AT4G16750	ERF039	2.35732	0.944486	-1.31955	0.0387
AT4G16970	-	4.20446	1.71431	-1.29429	5e-05
AT4G17030	EXLB1	2.28124	1.08178	-1.07641	0.0334
AT4G17310	-	9.38057	4.45105	-1.07553	0.0091
AT4G17500	ERF1A	4.91818	1.42677	-1.78537	0.00065
AT4G17695	KAN3	3.89989	1.29541	-1.59003	0.0015
AT4G17800	AHL23	1.53008	0.60949	-1.32793	0.03295
AT4G18270	ATTRANS 11	2.71122	1.35395	-1.00176	0.0125
AT4G18400	-	53.3291	26.2589	-1.02212	5e-05
AT4G18750	DOT4	2.08944	0.9596	-1.12261	0.00215
AT4G19030	NIP1-1	3.19022	0.686553	-2.21621	0.00155
AT4G19420	PAE8	7.78878	3.7383	-1.05901	0.0003
AT4G19700	BOI	133.454	65.0759	-1.03614	5e-05
AT4G19710	AKHSDH2	7.02531	2.598	-1.43516	5e-05
AT4G20430	-	1.24749	0.611404	-1.02883	0.0181
AT4G20480	-	39.1285	13.117	-1.57678	5e-05
AT4G21140	-	11.3483	5.52505	-1.03842	0.00355
AT4G21330	DYT1	4.89639	1.5142	-1.69316	0.00945
AT4G21520	-	6.51598	1.96794	-1.7273	5e-05
AT4G21740	-	22.1214	10.2242	-1.11346	0.0013
AT4G21850	MSRB9	28.0134	1.49979	-4.22328	5e-05
AT4G21870	HSP15.4	55.978	12.0571	-2.21498	5e-05
AT4G22305	-	15.3305	7.34502	-1.06157	0.0002
AT4G22540	ORP2A	3.63499	1.21683	-1.57882	5e-05
AT4G22690	CYP706A1	1.5936	0.349059	-2.19075	0.0012
AT4G22770	AHL2	11.1082	4.78576	-1.2148	5e-05
AT4G22840	BASS6	4.47128	1.41961	-1.6552	0.00055
AT4G22880	LDOX	10.2103	1.18639	-3.10537	5e-05
AT4G23220	CRK14	1.06816	0.243897	-2.13078	0.00345
AT4G23820	-	60.0152	13.6491	-2.13652	5e-05
AT4G24026	-	29.5592	13.8089	-1.09801	0.00015
AT4G24090	-	4.92321	1.89901	-1.37435	0.00255
AT4G24110	-	61.912	10.3263	-2.58389	5e-05
AT4G24140	-	15.7538	7.13545	-1.14262	5e-05
AT4G24265	-	20.4135	8.30693	-1.29714	5e-05
AT4G24530	-	3.5017	1.65653	-1.07989	0.00405
AT4G25030	-	17.3537	5.14291	-1.75459	5e-05
AT4G25260	-	3.32802	1.31661	-1.33784	0.01495
AT4G25750	ABCG4	3.64736	1.61962	-1.17119	0.0023
AT4G25870	-	8.2747	4.10748	-1.01045	0.0003
AT4G26690	GDPDL3	7.57382	3.55609	-1.09073	0.0049
AT4G27450	-	67.5618	26.9914	-1.32371	5e-05
AT4G28160	-	21.8741	8.87118	-1.30203	5e-05
AT4G28430	RTNLB18	5.97439	2.53741	-1.23543	0.00035
AT4G28560	RIC7	1.7362	0.860308	-1.01301	0.0472
AT4G28640	IAA11	6.63371	2.78657	-1.25133	0.00065
AT4G29150	IQD25	12.2525	4.09801	-1.58008	5e-05
AT4G29810	MKK2	17.3056	7.68847	-1.17047	5e-05
AT4G29950	-	3.97331	1.9162	-1.05209	0.02385
AT4G30090	-	9.84209	4.3201	-1.1879	5e-05
AT4G30440	GAE1	13.7352	4.5296	-1.60042	5e-05
AT4G30580	LPAT1	9.61437	4.49298	-1.09752	0.00035
AT4G30610	SCPL24	19.1298	8.87116	-1.10863	0.0039
AT4G31000	CBP60F	1.97661	0.890304	-1.15066	0.00725
AT4G31050	LIP2P	4.5118	1.9671	-1.19763	0.00345
AT4G31500	CYP83B1	15.933	7.27419	-1.13116	5e-05
AT4G31620	REM3	9.35847	4.53722	-1.04446	5e-05
AT4G31650	REM6	25.4555	11.6634	-1.12598	5e-05
AT4G31800	WRKY18	13.7921	6.66546	-1.04906	5e-05
AT4G31840	ENODL15	957.762	203.891	-2.23186	5e-05
AT4G32690	GLB3	12.8522	5.58664	-1.20196	0.00015
AT4G32950	-	2.35773	0.816919	-1.52913	0.017
AT4G33050	EDA39	2.92585	1.33952	-1.12714	0.0021
AT4G33140	-	6.3412	2.53112	-1.32498	5e-05
AT4G33260	CDC20-2	8.40514	2.38878	-1.815	5e-05
AT4G33270	CDC20-1	17.6067	7.0934	-1.31158	5e-05
AT4G33410	SPPL1	21.6103	9.77958	-1.14387	5e-05
AT4G33560	-	131.232	9.18658	-3.83645	5e-05
AT4G33890	-	20.3571	9.84008	-1.04879	5e-05
AT4G34420	-	1.48185	0.59452	-1.31761	0.02015
AT4G34750	-	9.78218	2.84348	-1.7825	5e-05
AT4G35600	CONNEXIN 32	5.43443	2.54898	-1.09221	0.00075
AT4G36150	-	1.63312	0.554816	-1.55755	0.00045
AT4G36220	CYP84A1	8.93745	4.01443	-1.15467	5e-05
AT4G36500	-	3.72727	0.97472	-1.93506	0.01125
AT4G36580	-	3.46468	1.72972	-1.00218	0.003
AT4G36950	MAPKKK21	1.88118	0.369886	-2.34648	0.0032
AT4G37095	-	431.994	165.715	-1.38231	0.0213
AT4G37450	AGP18	105.474	35.3391	-1.57754	5e-05
AT4G37900	GRDP2	3.40163	1.36893	-1.31318	5e-05
AT4G38380	DTX45	1.0471	0.477699	-1.13223	0.04145
AT4G38550	-	15.2157	6.24733	-1.28425	5e-05
AT4G39070	BBX20	5.15996	2.50268	-1.04388	0.00695
AT4G39320	-	8.54642	3.11962	-1.45395	0.00105
AT4G39660	AGT2	11.1004	4.27386	-1.377	5e-05
AT4G39790	-	2.01152	0.916514	-1.13406	0.0063
AT5G01780	-	7.5845	2.86646	-1.40378	5e-05
AT5G01790	-	9.86875	3.68801	-1.42003	0.0005
AT5G01840	OFP1	3.40737	0.790827	-2.10723	0.00235
AT5G03040	iqd2	26.1364	11.9492	-1.12915	5e-05
AT5G03350	-	89.6999	22.7261	-1.98076	5e-05
AT5G03360	-	0.911746	0.291151	-1.64687	0.0185
AT5G03420	-	5.77632	2.65997	-1.11874	0.0253
AT5G04530	KCS21	19.6284	8.39162	-1.22592	5e-05
AT5G05850	PIRL1	1.12075	0.287466	-1.96299	0.00995
AT5G06870	PGIP2	24.9385	5.33714	-2.22424	5e-05
AT5G07530	GRP17	12.5895	6.25317	-1.00956	5e-05
AT5G08415	LIP1P	5.97843	2.21945	-1.42956	0.00015
AT5G08760	-	9.74196	3.75657	-1.3748	0.0177
AT5G09380	-	2.64046	1.02703	-1.36232	0.0289
AT5G09470	PUMP6	2.08994	0.6699	-1.64144	0.01315
AT5G09680	RLF	19.0636	7.22847	-1.39906	5e-05
AT5G09780	REM23	5.61165	2.72281	-1.04333	0.01195
AT5G10310	EPFL1	66.7469	31.5822	-1.07959	5e-05
AT5G10510	AIL6	1.02431	0.471259	-1.12007	0.0238
AT5G10680	-	2.69218	0.876564	-1.61884	0.02325
AT5G10750	-	9.20815	2.82581	-1.70425	5e-05
AT5G10760	-	4.40132	0.964496	-2.19009	5e-05
AT5G11242	-	5.04345	0.744143	-2.76076	0.0344
AT5G11300	CYCA2-2	4.83606	2.40086	-1.01028	0.0015
AT5G11630	-	43.4203	19.4803	-1.15635	0.0035
AT5G12970	-	5.76404	2.73276	-1.07672	5e-05
AT5G13320	GH3.12	1.7507	0.458477	-1.93301	0.00135
AT5G13470	-	13.593	6.32883	-1.10285	0.00075
AT5G14330	-	3.26891	1.06677	-1.61556	0.04295
AT5G14880	POT8	1.22563	0.515763	-1.24874	0.0136
AT5G14920	GASA14	188.818	71.4874	-1.40123	5e-05
AT5G15120	PCO1	87.7437	35.9409	-1.28767	5e-05
AT5G15150	HAT7	4.53595	2.02722	-1.1619	0.00195
AT5G15710	-	1.98877	0.770491	-1.36802	0.00495
AT5G16190	CSLA11	16.5601	4.72189	-1.81027	5e-05
AT5G16440	IPP1	30.4446	14.2064	-1.09964	5e-05
AT5G17000	-	4.74189	2.11163	-1.16711	0.002
AT5G17230	PSY1	9.7944	4.74799	-1.04464	0.0001
AT5G17980	-	0.905829	0.429622	-1.07617	0.02425
AT5G18150	-	57.8701	24.2189	-1.25668	0.01305
AT5G18280	ATAPY2	6.95201	2.82822	-1.29754	5e-05
AT5G19070	-	2.59361	0.798105	-1.70031	0.00265
AT5G19240	-	24.9738	6.45278	-1.95242	5e-05
AT5G19550	ASP2	24.022	11.391	-1.07645	5e-05
AT5G19730	PME53	6.65565	2.25285	-1.56283	0.0001
AT5G20635	GG3	29.8448	10.7883	-1.46801	5e-05
AT5G21100	-	19.2897	7.92844	-1.28272	5e-05
AT5G22110	ATDPB2	4.8144	2.21099	-1.12266	0.0332
AT5G22460	-	5.96596	1.94968	-1.61352	0.0001
AT5G22480	-	9.74664	3.62729	-1.42601	5e-05
AT5G23155	-	46.4229	20.2126	-1.19958	0.0291
AT5G23400	-	6.23741	3.09761	-1.00979	0.0001
AT5G23820	-	18.2543	7.87911	-1.21213	0.0001
AT5G24420	PGL5	51.6349	19.6582	-1.39322	5e-05
AT5G24750	-	3.17641	1.06329	-1.57886	0.0005
AT5G25440	-	4.72682	1.33849	-1.82026	0.0002
AT5G26170	WRKY50	6.023	2.54745	-1.24143	0.02575
AT5G26230	MAKR1	6.59272	2.80532	-1.23271	0.001
AT5G26690	-	5.71399	0.519024	-3.46062	0.01235
AT5G27550	-	10.8474	4.93868	-1.13515	0.0065
AT5G28350	-	1.00588	0.401405	-1.32533	0.00405
AT5G28490	LSH1	9.57035	4.00211	-1.25781	0.00055
AT5G34930	TYRAAT1	0.96163	0.215771	-2.15598	0.01255
AT5G36940	CAT3	2.32975	1.14033	-1.03072	0.00505
AT5G37600	GLN1-1	69.1735	30.017	-1.20444	5e-05
AT5G39050	PMAT1	4.09992	1.00842	-2.0235	5e-05
AT5G39330	-	11.2601	5.37817	-1.06603	0.00165
AT5G39500	GNL1	1.39196	0.536176	-1.37634	0.00035
AT5G39890	PCO2	10.4011	2.46404	-2.07763	5e-05
AT5G40460	-	38.3055	13.0156	-1.55731	5e-05
AT5G40730	AGP24	16.9368	8.28229	-1.03206	0.0091
AT5G40942	RNR2B	9.06368	2.27803	-1.99231	5e-05
AT5G41080	GDPD2	4.18092	1.62311	-1.36506	0.00135
AT5G41460	-	18.2865	8.95023	-1.03078	5e-05
AT5G42210	-	0.957567	0.305089	-1.65015	0.02715
AT5G42530	-	851.368	323.716	-1.39506	5e-05
AT5G42620	-	24.1719	11.3811	-1.08669	5e-05
AT5G42800	DFRA	3.34721	0.312652	-3.42033	0.00165
AT5G42830	-	1.13098	0.239557	-2.23913	0.0117
AT5G43760	KCS19	63.6093	26.6781	-1.25358	5e-05
AT5G44020	-	11.7107	2.05746	-2.5089	5e-05
AT5G44070	PCS1	25.1492	11.664	-1.10845	5e-05
AT5G44130	FLA13	35.1879	9.10136	-1.95092	5e-05
AT5G44260	-	1.57508	0.759135	-1.053	0.039
AT5G44440	-	1.14569	0.0992223	-3.52941	0.02215
AT5G45130	RABF2A	53.9716	25.5961	-1.07628	5e-05
AT5G45280	PAE11	10.908	2.44975	-2.15468	5e-05
AT5G45550	MOB1A	10.9439	2.59449	-2.0766	5e-05
AT5G45700	-	22.6394	4.19841	-2.43092	5e-05
AT5G45950	-	59.679	25.2773	-1.23938	5e-05
AT5G46160	HLP	58.2205	22.7391	-1.35635	5e-05
AT5G46780	-	2.17888	0.675698	-1.68914	0.01165
AT5G47140	GATA27	4.1043	2.02352	-1.02027	0.0015
AT5G47220	ERF2	18.8763	3.95877	-2.25345	5e-05
AT5G47500	PME68	60.4439	28.7129	-1.0739	5e-05
AT5G47910	RBOHD	2.66915	1.07829	-1.30764	0.00015
AT5G48450	sks3	1.3571	0.427086	-1.66793	0.0051
AT5G48460	FIM2	10.4319	3.79626	-1.45836	5e-05
AT5G48490	-	113.064	29.8973	-1.91905	5e-05
AT5G48720	XRI1	5.63235	2.16009	-1.38264	0.00125
AT5G49440	-	103.203	45.4214	-1.18404	5e-05
AT5G50180	-	9.24883	4.12732	-1.16407	5e-05
AT5G50400	PAP27	3.45671	1.51584	-1.18928	0.0014
AT5G50890	-	1.37938	0.29189	-2.24052	0.01835
AT5G50930	-	4.1626	1.76812	-1.23527	0.0129
AT5G51200	NUP205	5.91884	2.82635	-1.06637	5e-05
AT5G51460	TPPA	8.99785	3.7391	-1.26689	5e-05
AT5G52320	CYP96A4	4.76923	2.36008	-1.01492	0.00145
AT5G52860	ABCG8	8.99708	3.80296	-1.24233	5e-05
AT5G52910	ATIM	4.71097	2.18305	-1.10968	5e-05
AT5G53130	CNGC1	6.19689	2.88871	-1.10112	0.0091
AT5G53550	YSL3	2.51294	1.08671	-1.20941	0.00045
AT5G54060	A3G2XYLT	3.27091	0.350829	-3.22085	0.00035
AT5G54170	-	4.32905	1.79074	-1.2735	0.00365
AT5G54400	-	4.15366	1.35843	-1.61244	0.0016
AT5G54630	-	17.4911	7.99407	-1.12962	5e-05
AT5G54900	RBP45A	50.6735	23.3883	-1.11545	5e-05
AT5G55050	-	0.919987	0.357285	-1.36454	0.04605
AT5G55180	-	132.083	65.4616	-1.01272	5e-05
AT5G55260	PPX2	1.71062	0.333381	-2.35927	0.0049
AT5G55450	-	368.828	99.5532	-1.88941	5e-05
AT5G56120	-	63.6151	24.4603	-1.37893	5e-05
AT5G56260	-	22.9913	9.2359	-1.31576	5e-05
AT5G56290	PEX5	8.65394	2.47559	-1.80558	5e-05
AT5G56780	ATET2	3.08383	1.49213	-1.04734	0.0084
AT5G56840	-	7.12088	3.48329	-1.0316	0.00315
AT5G56990	-	2.21176	0.624884	-1.82353	0.01875
AT5G57630	CIPK21	2.84197	1.16082	-1.29175	0.00285
AT5G58530	-	7.99786	2.89689	-1.46511	0.00075
AT5G58550	EOL2	1.2261	0.486358	-1.33398	0.03865
AT5G59670	-	9.0587	3.69302	-1.2945	5e-05
AT5G59750	RIBA3	2.79837	1.12697	-1.31213	0.00195
AT5G60430	-	3.20655	0.914871	-1.80938	0.01155
AT5G60950	COBL5	2.0094	0.832503	-1.27124	0.04125
AT5G61000	RPA1D	10.2736	3.45948	-1.57031	5e-05
AT5G61130	PDCB1	534.576	220.868	-1.27521	5e-05
AT5G61240	-	40.4247	19.474	-1.05369	5e-05
AT5G61440	ACHT5	71.9003	26.7512	-1.42639	5e-05
AT5G61580	PFK4	5.41738	2.46537	-1.13579	0.0001
AT5G61590	ERF107	27.9103	8.34839	-1.74123	5e-05
AT5G62300	RPS20A	931.743	351.267	-1.40736	5e-05
AT5G63080	-	1.86436	0.497346	-1.90635	0.00195
AT5G63540	RMI1	1.71758	0.854792	-1.00673	0.01325
AT5G63850	AAP4	3.69055	1.65299	-1.15875	0.0016
AT5G64570	BXL4	26.1372	9.20905	-1.50498	5e-05
AT5G65170	-	1.48694	0.468611	-1.66589	0.0149
AT5G65207	-	25.3852	11.1785	-1.18326	0.00275
AT5G65420	CYCD4-1	5.97648	1.58571	-1.91417	5e-05
AT5G65470	-	29.814	12.5461	-1.24875	5e-05
AT5G65870	PSK5	9.12681	4.39144	-1.05542	0.01895
AT5G66816	-	10.6192	1.14562	-3.21246	0.032
AT5G66940	DOF5.8	8.59163	2.56862	-1.74194	0.0011
AT5G66985	-	3.77287	0.845228	-2.15825	0.0202
AT5G67130	-	11.3259	2.38246	-2.24911	5e-05
AT5G67300	MYB44	12.2249	4.26078	-1.52063	5e-05
ATCG00050	RPS16	275.819	130.411	-1.08066	5e-05
ATCG00080	PSBI	6019.49	2927.09	-1.04018	5e-05
ATCG00250	TRNE	11369.8	5405.91	-1.07259	0.01165
ATCG00340	PSAB	79.1074	14.4817	-2.44958	5e-05
ATCG00530	CEMA	55.6128	25.6159	-1.11838	5e-05
ATCG00570	PSBF	9480.16	3783.14	-1.32533	5e-05
ATCG00580	PSBE	35.9073	4.00547	-3.16424	0.01635
ATCG00590	ORF31	2238.93	658.359	-1.76586	0.0033
ATCG00620	TRNP	10673.9	3410.38	-1.64609	0.00185
ATCG00650	RPS18	1214.31	422.356	-1.5236	5e-05
ATCG00720	PETB	151.212	34.1949	-2.14472	5e-05
ATCG00790	RPL16	855.322	202.28	-2.08012	5e-05
ATCG00820	RPS19	4100.12	868.977	-2.23827	5e-05
ATCG01020	RPL32	22200.2	5786	-1.93994	5e-05
ATCG01060	PSAC	72.4778	34.1296	-1.08652	0.0084
ATCG01070	NDHE	323.865	103.303	-1.64851	5e-05
ATCG01130	YCF1.2	667.114	332.203	-1.00587	5e-05

## Sheet: 04=WW_E_Day5-7
INC=322, DEC=53, TOTAL=375
Gene_ID	gene	511	711	log2(fold_change)	p_value
AT1G01400	-	0.48325	3.38576	2.80864	0.0036
AT1G02030	ZAT1	1.17359	3.57617	1.60749	0.00015
AT1G02040	-	0.218887	2.50483	3.51645	0.03435
AT1G02050	PKSA	7.9341	141.703	4.15866	5e-05
AT1G02470	-	0.598569	2.94646	2.29939	0.00945
AT1G02510	TPK4	0.401478	4.58177	3.51251	0.0028
AT1G02770	-	1.07095	2.51057	1.22912	0.0254
AT1G02820	-	0.556412	4.53527	3.02696	0.03625
AT1G02900	RALF1	16.7843	38.8575	1.21108	5e-05
AT1G02980	CUL2	0.734525	2.35367	1.68003	0.00155
AT1G03340	-	0.79679	2.20643	1.46944	0.01875
AT1G03390	-	4.90029	14.7207	1.58691	5e-05
AT1G05550	-	1.2972	2.61601	1.01197	0.0176
AT1G05690	BT3	2.66053	7.04245	1.40436	0.00015
AT1G05920	-	2.33698	5.23927	1.16472	0.003
AT1G06265	-	3.24647	8.41025	1.37328	0.0003
AT1G07180	NDA1	0.360147	2.52698	2.81076	0.0012
AT1G07795	-	14.2433	36.2887	1.34923	5e-05
AT1G09880	-	0.244505	3.03401	3.63329	0.0005
AT1G10380	-	1.97541	4.53414	1.19868	0.0028
AT1G11080	SCPL31	1.08674	2.29288	1.07715	0.01535
AT1G12290	-	0.374688	1.03853	1.47078	0.00985
AT1G12320	-	7.23289	14.8694	1.0397	0.00065
AT1G13140	CYP86C3	1.59758	12.6317	2.98309	5e-05
AT1G13150	CYP86C4	1.00143	3.8617	1.94717	0.0004
AT1G14280	PKS2	1.91144	3.901	1.02918	0.0097
AT1G15320	-	4.21554	9.63256	1.1922	0.001
AT1G17950	ATMYB52	0.285282	1.75028	2.61713	0.01275
AT1G18265	-	0.207593	4.14263	4.31872	0.00835
AT1G18280	-	0.431319	3.87081	3.16581	0.00835
AT1G18960	-	4.45984	9.40488	1.07642	0.00185
AT1G22090	EMB2204	0.352845	4.32131	3.61436	0.00175
AT1G22110	-	0.0677835	0.971041	3.84052	0.03295
AT1G22710	SUC2	4.49366	9.94039	1.14541	5e-05
AT1G23150	-	0.860489	6.03698	2.8106	0.00065
AT1G23460	-	0.547587	1.40787	1.36236	0.03045
AT1G23560	-	0.504071	11.7253	4.53986	0.03745
AT1G23580	-	0.27564	3.75241	3.76696	0.0047
AT1G23670	-	0.779288	2.93072	1.91103	0.011
AT1G23760	JP630	0.202949	4.75359	4.54983	5e-05
AT1G24250	-	0.728638	2.10938	1.53354	0.0456
AT1G24400	LHT2	0.42797	3.91249	3.1925	5e-05
AT1G28695	-	5.80601	12.4668	1.10247	0.00055
AT1G29430	SAUR62	1.4548	3.55985	1.29099	0.04035
AT1G30020	-	3.67669	43.5007	3.56456	0.00635
AT1G32170	XTH30	0.61452	1.93165	1.6523	0.01135
AT1G32450	NPF7.3	0.267276	2.12068	2.98812	0.00045
AT1G32780	-	4.34678	8.83827	1.02382	0.00055
AT1G34180	NAC016	0.1461	1.09723	2.90884	0.00665
AT1G34315	-	0.537447	2.4733	2.20224	0.02015
AT1G49000	-	1.87655	4.40727	1.2318	0.02585
AT1G49160	WNK7	0.257432	1.45531	2.49907	0.0036
AT1G49920	-	0.767842	1.75636	1.19371	0.0078
AT1G50400	TOM40-2	0.434282	1.43105	1.72037	0.02575
AT1G52430	-	0.402019	0.909201	1.17734	0.03045
AT1G52910	-	1.72866	3.8077	1.13927	0.0479
AT1G55560	sks14	0.181776	4.46455	4.61828	0.00115
AT1G59740	NPF4.3	0.492351	1.19789	1.28273	0.02345
AT1G60240	-	6.15435	17.4205	1.50111	5e-05
AT1G60300	-	0.198155	1.33004	2.74677	0.04465
AT1G61110	NAC025	1.50156	8.63594	2.52389	5e-05
AT1G62305	-	8.00294	17.7558	1.14968	5e-05
AT1G62690	-	1.54834	5.38288	1.79766	0.0062
AT1G63530	-	0.207765	1.24632	2.58465	0.0157
AT1G66060	-	0.979575	2.35262	1.26404	0.01765
AT1G66850	-	90.714	224.059	1.30448	5e-05
AT1G68840	RAV2	0.491823	1.61203	1.71267	0.01795
AT1G68875	-	0.515191	203.721	8.62727	0.00175
AT1G69325	-	1.78176	7.45956	2.06579	0.02565
AT1G72280	AERO1	2.24241	6.53246	1.54258	5e-05
AT1G72530	MORF7	3.36678	8.6728	1.36513	0.0083
AT1G73810	-	0.242116	1.0316	2.09112	0.03635
AT1G74540	CYP98A8	1.87341	18.5447	3.30727	5e-05
AT1G74870	-	13.3691	26.8065	1.00368	5e-05
AT1G75030	ATLP-3	47.9444	190.833	1.99288	5e-05
AT1G75910	EXL4	0.348561	38.3155	6.78037	0.0002
AT1G75920	-	0.816367	11.9219	3.86825	5e-05
AT1G75940	BGLU20	0.0976502	40.6559	8.70163	0.0176
AT1G76470	-	0.121674	14.815	6.92789	0.044
AT1G77210	STP14	0.0872432	7.64111	6.4526	0.0055
AT1G78230	-	0.232214	3.72149	4.00235	0.00025
AT1G78640	-	0.668116	1.74226	1.38279	0.03585
AT1G79800	ENODL7	4.34658	11.1824	1.36327	0.00545
AT1G80180	-	0.814578	3.08635	1.92178	0.0133
AT1G80440	-	0.40021	6.91771	4.11147	0.00015
AT1G80990	-	1.66831	3.78321	1.18123	0.04995
AT2G02120	PDF2.1	14.7337	33.5743	1.18824	0.00035
AT2G03740	-	0.175063	34.5934	7.62647	0.042
AT2G03830	RGF8	0.394285	4.10817	3.38119	0.0218
AT2G05160	-	0.261723	3.84676	3.87753	5e-05
AT2G05540	-	4.01582	17.3569	2.11175	5e-05
AT2G05995	-	1.25385	3.57891	1.51316	0.04065
AT2G07042	-	0.733834	2.36311	1.68716	0.02665
AT2G07779	-	1.10802	3.86223	1.80145	0.02375
AT2G12480	SCPL43	0.50964	1.58311	1.63521	0.01265
AT2G14475	-	0.837537	2.39139	1.51363	0.01995
AT2G16260	GR-RBP1	4.34283	8.69735	1.00194	0.02865
AT2G16750	-	0.615641	3.15751	2.35863	5e-05
AT2G18260	SYP112	17.8094	43.0543	1.27352	5e-05
AT2G19110	HMA4	13.5275	29.6833	1.13375	5e-05
AT2G20470	-	0.573992	2.34909	2.033	0.0026
AT2G20670	-	5.19309	10.6094	1.03068	0.00085
AT2G20825	ULT2	1.69337	15.8402	3.22562	5e-05
AT2G21140	PRP2	1.3389	11.1589	3.05907	5e-05
AT2G21220	-	3.13151	8.2205	1.39237	0.0248
AT2G21237	-	2.03037	4.86651	1.26115	0.0242
AT2G23330	-	0.177265	1.26522	2.8354	0.0004
AT2G23510	SDT	2.06405	6.02004	1.5443	5e-05
AT2G23800	GGPPS2	0.429336	6.64165	3.95136	0.0003
AT2G26150	HSFA2	1.08452	3.48483	1.68403	0.00185
AT2G27310	-	1.06953	3.14193	1.55468	0.0159
AT2G27650	-	0.62545	1.30895	1.06544	0.0084
AT2G27740	-	2.17834	4.55516	1.06428	0.0359
AT2G28120	-	0.707206	1.70516	1.2697	0.01385
AT2G28200	ZAT5	1.36752	3.08871	1.17544	0.0225
AT2G28680	-	0.115207	16.5426	7.16581	0.0441
AT2G29720	CTF2B	0.418127	1.43961	1.78367	0.02145
AT2G29800	-	0.430115	1.73079	2.00864	0.00635
AT2G29880	-	0.176361	2.27502	3.68928	0.02065
AT2G29940	ABCG31	0.37877	1.17644	1.63504	0.00115
AT2G31980	CYS2	9.82517	36.4565	1.89162	5e-05
AT2G32050	-	2.47	5.60391	1.18192	0.0193
AT2G32550	-	0.113262	0.964505	3.09013	0.04545
AT2G34220	MEE20	2.31183	4.73254	1.03358	0.00035
AT2G34340	-	2.94762	6.04136	1.03532	0.01835
AT2G35070	-	0.460957	2.69977	2.55013	0.0454
AT2G35550	BPC7	6.8627	14.1986	1.0489	0.00035
AT2G36190	CWINV4	0.141558	4.59935	5.02196	0.00915
AT2G37460	-	0.460473	1.36313	1.56574	0.0347
AT2G37750	-	0.352615	2.94187	3.06057	0.0293
AT2G38010	-	5.56987	11.3141	1.02241	0.01365
AT2G39510	-	3.96503	10.4368	1.39628	5e-05
AT2G39855	-	2.61873	5.48591	1.06686	0.0234
AT2G40340	DREB2C	1.76522	4.4121	1.32162	0.0018
AT2G40670	ARR16	7.34976	17.2692	1.23243	0.00095
AT2G41040	-	6.16342	50.16	3.02473	0.00015
AT2G41290	SSL2	6.20451	25.0552	2.01372	5e-05
AT2G41470	-	1.02604	3.24972	1.66323	0.0064
AT2G41640	-	1.41736	2.96971	1.06712	0.0021
AT2G42510	-	1.68514	4.29813	1.35084	0.00075
AT2G42940	AHL16	3.08171	44.223	3.843	5e-05
AT2G43470	-	0.790179	6.27228	2.98874	0.00175
AT2G44010	-	1.05336	3.25627	1.62822	0.02305
AT2G46480	GAUT2	0.560233	1.34012	1.25826	0.045
AT2G47040	PME5	0.187538	0.875688	2.22324	0.0186
AT2G47360	-	0.558371	1.69324	1.60049	0.0282
AT2G47880	GRXC13	0.963528	3.57926	1.89326	0.03255
AT2G48130	-	0.217583	4.94171	4.50538	0.044
AT3G03272	-	0.345168	2.56978	2.89627	0.03965
AT3G06100	NIP7-1	6.47239	16.5451	1.35403	5e-05
AT3G06560	PAPS3	1.37602	4.04119	1.55428	0.00135
AT3G07250	-	0.983862	2.1377	1.11953	0.0017
AT3G07920	-	0.658038	3.63483	2.46564	0.00465
AT3G09160	-	0.668238	2.19004	1.71252	0.0244
AT3G09680	RPS23A	3.25139	8.37092	1.36433	0.00535
AT3G10340	PAL4	1.37662	4.87298	1.82368	5e-05
AT3G10580	-	3.39141	11.642	1.77938	5e-05
AT3G11480	BSMT1	0.32851	1.37523	2.06566	0.0115
AT3G11930	-	11.203	24.2688	1.11521	5e-05
AT3G12430	-	2.27008	5.29201	1.22107	0.01875
AT3G12540	-	0.522522	3.24539	2.63483	0.00095
AT3G13210	-	2.61113	5.86755	1.16808	0.0005
AT3G13220	ABCG26	5.00774	13.6306	1.44462	5e-05
AT3G14452	-	341.284	1171.41	1.77921	0.0014
AT3G14780	-	1.36259	3.3844	1.31255	0.0114
AT3G15357	-	0.870655	3.51157	2.01194	0.03155
AT3G15400	ATA20	6.51064	204.096	4.9703	5e-05
AT3G15450	-	225.333	546.701	1.27869	0.0028
AT3G15510	ATNAC2	0.196062	1.4536	2.89024	0.00875
AT3G16120	-	2.12869	5.09309	1.25858	0.0197
AT3G16340	ABCG29	3.44389	10.3657	1.58971	5e-05
AT3G16460	JAL34	0.192176	1.94696	3.34073	0.0006
AT3G17260	-	0.214155	1.84407	3.10617	0.02395
AT3G17690	CNGC19	0.454145	1.15638	1.34839	0.01485
AT3G18560	-	6.91166	17.9557	1.37734	5e-05
AT3G18610	NUCL2	0.839456	2.64908	1.65797	0.0016
AT3G20130	CYP705A22	0.946872	1.926	1.02437	0.0305
AT3G20450	-	0.472404	12.3736	4.7111	0.02705
AT3G20990	-	1.72738	4.55188	1.39788	0.00285
AT3G21720	ICL	0.192757	2.18271	3.50126	0.00045
AT3G22060	CRRSP38	1.97448	4.60512	1.22176	0.00985
AT3G22750	-	1.17609	4.01714	1.77217	5e-05
AT3G23870	-	0.374187	1.378	1.88075	0.01575
AT3G24280	SMAP2	2.64299	10.477	1.98698	0.00545
AT3G27710	ARI3	0.446498	1.45897	1.70822	0.02015
AT3G28540	-	0.823393	9.38029	3.50998	5e-05
AT3G28980	-	0.348088	1.26317	1.85953	0.03645
AT3G29580	-	0.289736	1.21417	2.06716	0.0473
AT3G29776	-	0.028555	1.54925	5.76168	0.044
AT3G42960	TA1	58.7475	138.502	1.23731	5e-05
AT3G43430	-	4.38029	9.0421	1.04563	0.0075
AT3G44410	-	0.491807	1.83605	1.90044	0.0467
AT3G45010	SCPL48	5.08102	17.2338	1.76205	0.00415
AT3G45060	NRT2.6	0.205953	2.2849	3.47175	0.00215
AT3G46770	REM22	1.69143	3.91399	1.21039	0.0166
AT3G50570	-	1.81092	14.7656	3.02745	5e-05
AT3G50580	-	0.681099	8.71298	3.67723	5e-05
AT3G51590	LTP12	0.417512	544.35	10.3485	0.03015
AT3G52160	KCS15	2.67341	22.6983	3.08583	5e-05
AT3G52670	-	0.207478	1.42163	2.77651	0.0214
AT3G55500	EXPA16	0.302604	1.2468	2.04273	0.0366
AT3G55890	-	0.946785	10.314	3.44542	0.0023
AT3G55990	ESK1	1.4261	2.99821	1.07203	0.0059
AT3G56230	-	0.601775	3.84258	2.67478	0.0012
AT3G57690	AGP23	1.6969	21.9596	3.69388	0.01375
AT3G58150	-	2.52079	5.8039	1.20315	0.019
AT3G58210	-	0.137057	2.27997	4.05616	0.03935
AT3G59060	PIF5	0.421903	1.3366	1.66358	0.0067
AT3G59220	PRN1	0.656672	2.01249	1.61574	0.03
AT3G59480	-	1.58438	14.9891	3.24192	0.0001
AT3G59510	-	0.228733	6.5905	4.84865	0.00295
AT3G59530	SSL13	32.6137	66.336	1.02431	5e-05
AT3G59880	-	1.45627	3.54746	1.28451	0.0421
AT3G61340	-	0.844912	2.22915	1.39962	0.0126
AT3G61450	SYP73	0.297272	1.54865	2.38116	0.0155
AT3G62280	-	0.711195	1.68983	1.24856	0.04745
AT3G63095	-	3.09126	64.2905	4.37834	5e-05
AT4G00040	-	15.5669	33.5234	1.10669	5e-05
AT4G00780	-	1.29619	3.24259	1.32288	0.0106
AT4G01360	-	0.706326	1.99899	1.50086	0.03045
AT4G01430	-	0.642397	3.04247	2.2437	0.0012
AT4G01450	-	0.848462	2.50684	1.56295	0.0065
AT4G01600	-	1.60855	4.06906	1.33893	0.02975
AT4G01883	-	7.41797	15.3411	1.0483	0.00015
AT4G04760	-	0.195479	2.03168	3.37758	0.0082
AT4G09960	AGL11	0.569801	3.17851	2.47982	0.00085
AT4G10120	SPS4	0.306986	0.957349	1.64087	0.00605
AT4G10260	-	1.25166	2.90812	1.21624	0.03105
AT4G14480	BLUS1	0.5344	1.87423	1.8103	0.0066
AT4G14780	-	0.204529	8.65714	5.40351	0.012
AT4G14815	-	0.368643	196.919	9.06116	0.0175
AT4G15563	-	1.13774	2.43939	1.10035	0.0493
AT4G18550	DSEL	0.210833	5.04427	4.58047	0.0024
AT4G19460	-	0.778752	1.8054	1.21308	0.01885
AT4G19840	PP2A1	3.59275	8.37111	1.22033	0.00165
AT4G20050	QRT3	0.404142	4.29028	3.40814	5e-05
AT4G20390	-	0.969125	5.6624	2.54666	0.00205
AT4G20420	-	101.098	558.252	2.46516	5e-05
AT4G20460	-	0.559923	1.34722	1.26669	0.03925
AT4G20900	MS5	2.13054	4.4471	1.06165	0.0119
AT4G21010	-	0.523586	2.2926	2.13048	0.0215
AT4G21120	CAT1	0.141662	15.7801	6.79951	0.0011
AT4G22760	PCMP-E6	0.911218	2.00933	1.14085	0.026
AT4G23660	PPT1	4.71241	9.75523	1.04971	5e-05
AT4G23700	CHX17	0.318224	1.08005	1.76298	0.0155
AT4G24120	YSL1	3.41246	7.49076	1.1343	5e-05
AT4G24420	-	2.7203	8.49208	1.64235	0.01025
AT4G24860	-	0.448319	1.0539	1.23314	0.0141
AT4G25010	SWEET14	0.836739	2.10407	1.33033	0.0201
AT4G25940	-	0.911861	1.92381	1.07708	0.0194
AT4G28397	-	4.11444	149.669	5.18493	5e-05
AT4G29550	-	0.637614	1.58007	1.30923	0.0381
AT4G31380	FLP1	0.296515	1.261	2.08839	0.04285
AT4G34138	UGT73B1	0.654767	1.54827	1.2416	0.02865
AT4G34850	PKSB	83.8484	225.202	1.42536	5e-05
AT4G35970	APX5	0.477404	1.54986	1.69885	0.03105
AT4G37900	GRDP2	2.55812	14.3111	2.48398	5e-05
AT4G39590	-	0.151824	1.54064	3.34306	0.02015
AT5G01730	SCAR4	0.807408	1.80256	1.15868	0.02645
AT5G02540	-	0.967401	21.8363	4.49647	5e-05
AT5G02660	-	0.376736	1.82215	2.27402	0.00135
AT5G03000	-	0.211266	2.25133	3.41365	0.02005
AT5G03795	-	1.38832	3.95559	1.51055	0.0005
AT5G04080	-	14.7209	34.7131	1.23762	5e-05
AT5G07010	SOT15	0.222552	1.09258	2.29553	0.02675
AT5G07520	GRP18	0.136743	9.98974	6.1909	0.0369
AT5G07530	GRP17	5.84249	122.754	4.39305	5e-05
AT5G07560	GRP20	0.342968	28.5331	6.37842	0.01545
AT5G08030	GDPD6	0.443323	6.60095	3.89625	0.00135
AT5G09730	BXL3	0.574998	1.16085	1.01355	0.04775
AT5G11990	-	0.450836	2.28978	2.34453	0.0382
AT5G15948	CPuORF10	6.23704	13.3647	1.09949	5e-05
AT5G16360	-	0.331234	1.56794	2.24295	0.0244
AT5G16570	GLN1-4	1.38921	3.37611	1.2811	0.00705
AT5G16920	-	0.165843	74.6932	8.81501	0.02045
AT5G17850	CCX2	0.805706	1.663	1.04546	0.0389
AT5G18600	GRXS2	1.15545	11.6688	3.33612	0.00025
AT5G18840	-	0.730447	1.54169	1.07766	0.032
AT5G19580	-	0.520302	1.24934	1.26374	0.02105
AT5G22270	-	0.814911	4.44317	2.44687	0.00575
AT5G22390	-	1.4473	3.46465	1.25935	0.01575
AT5G23160	-	0.543686	1.69971	1.64444	0.0305
AT5G23370	-	3.86847	8.71852	1.17232	0.00165
AT5G23660	SWEET12	2.19858	4.43425	1.01211	0.0127
AT5G23700	-	2.43002	5.13109	1.0783	0.00125
AT5G25250	FLOT1	0.68591	3.38671	2.3038	0.00055
AT5G25450	QCR7-2	2.0583	4.22959	1.03906	0.0196
AT5G27940	WPP3	2.56295	7.04032	1.45784	0.0079
AT5G38005	-	0.665744	2.91065	2.1283	0.03335
AT5G40040	RPP2E	13.2383	71.2308	2.42778	5e-05
AT5G41090	anac095	2.89206	10.2405	1.82411	0.00585
AT5G41130	-	3.03967	7.35308	1.27444	5e-05
AT5G41800	-	4.58503	11.3518	1.30792	5e-05
AT5G42460	-	2.14471	5.0339	1.2309	0.00215
AT5G44330	-	1.39725	3.46386	1.30979	0.005
AT5G44550	-	4.62395	12.1608	1.39504	0.00025
AT5G46240	KAT1	0.779485	2.58577	1.73	0.0008
AT5G47900	-	0.707771	1.48432	1.06845	0.0314
AT5G49070	KCS20	0.371848	2.69206	2.85592	0.00515
AT5G49340	TBL4	0.660304	2.29375	1.79651	0.01445
AT5G49360	BXL1	0.488784	2.92745	2.58238	5e-05
AT5G49448	CPuORF4	4.60131	9.27522	1.01134	0.0053
AT5G50480	NFYC6	0.807577	3.98168	2.30171	0.0038
AT5G51270	PUB53	0.749512	1.53492	1.03414	0.0244
AT5G51530	-	0.433679	1.42209	1.71331	0.00125
AT5G53592	-	1.77261	4.47958	1.33749	0.0103
AT5G56110	AtMYB103	0.836258	3.37855	2.01439	0.0026
AT5G58310	MES18	2.02318	41.2621	4.35012	0.00415
AT5G58390	PER67	0.383338	5.29929	3.78911	0.0023
AT5G59845	GASA10	6.90236	25.7805	1.90112	5e-05
AT5G60610	-	0.31279	1.07313	1.77856	0.0262
AT5G60660	PIP2-4	0.668444	2.35211	1.81507	0.0135
AT5G60740	ABCG28	0.217044	0.904987	2.05991	0.0066
AT5G61260	-	1.04292	5.15472	2.30526	5e-05
AT5G61660	-	4.69009	11.6867	1.31718	0.00115
AT5G63750	ARI13	0.879706	1.82519	1.05295	0.029
AT5G64510	TIN1	0.555212	1.71469	1.62683	0.01245
AT5G65205	-	6.61369	23.4995	1.8291	5e-05
AT5G66070	ATL27	5.72819	15.5591	1.44161	5e-05
AT5G66400	RAB18	2.67378	9.56104	1.83829	0.0001
AT5G66630	DAR5	0.486066	1.12161	1.20635	0.0308
AT5G66690	UGT72E2	0.141038	6.98803	5.63073	0.0056
AT1G01060	LHY	2.43022	1.13763	-1.09505	0.00315
AT1G07485	-	9.144	4.47317	-1.03153	0.0251
AT1G09740	-	4.23002	1.75144	-1.27213	0.0116
AT1G10710	PHS1	2.94894	1.45016	-1.02398	0.02335
AT1G10990	-	4.23315	1.82896	-1.21071	0.01945
AT1G12100	-	5.97479	2.1369	-1.48337	0.0492
AT1G12805	-	17.8228	8.47073	-1.07316	0.0031
AT1G13080	CYP71B2	2.02928	0.712101	-1.51081	0.00935
AT1G18871	-	13.3965	1.49686	-3.16185	0.0284
AT1G37130	NIA2	3.6495	1.76146	-1.05093	0.0006
AT1G37150	HCS2	1.5183	0.653686	-1.21579	0.046
AT1G49780	PUB26	2.0836	0.993955	-1.06782	0.03375
AT1G50730	-	1.22712	0.571136	-1.10337	0.01845
AT1G51340	MATE	1.11412	0.450531	-1.3062	0.03375
AT1G56650	MYB75	11.9468	4.68702	-1.34988	0.0004
AT1G61275	U12	126.461	42.5698	-1.57079	0.01685
AT1G70150	-	3.12015	1.4925	-1.06388	0.0231
AT1G70630	-	1.06047	0.467859	-1.18056	0.0329
AT1G80745	-	3.26545	1.08219	-1.59333	0.03925
AT2G01905	CYCJ18	1.2003	0.556156	-1.10984	0.02785
AT2G16586	-	0.985084	0.18385	-2.42172	0.0445
AT2G25260	-	3.46172	1.41567	-1.29	0.01345
AT2G32960	-	1.93757	0.846638	-1.19443	0.03565
AT2G42340	-	3.06885	1.2817	-1.25964	0.0387
AT2G44840	ERF13	4.33849	1.63913	-1.40427	0.0075
AT3G12730	-	1.31532	0.461154	-1.51209	0.0446
AT3G17225	-	3.97382	1.48235	-1.42264	0.04895
AT3G17830	-	1.73106	0.856532	-1.01508	0.04725
AT3G25760	AOC1	3.9384	1.5728	-1.32428	0.01035
AT3G41768	-	14.1753	6.37835	-1.15212	5e-05
AT3G50110	ATPEN3	3.99806	1.96366	-1.02575	0.00175
AT3G50930	BCS1	4.92129	1.86689	-1.3984	0.0001
AT3G56290	-	7.6546	3.61767	-1.08126	0.013
AT4G17470	-	0.816899	0.232102	-1.8154	0.0431
AT4G28005	-	1.67049	0.186073	-3.16633	0.0251
AT4G30060	-	0.999953	0.354311	-1.49685	0.0191
AT4G31690	REM9	2.50838	1.16747	-1.10337	0.0208
AT4G39950	CYP79B2	1.44919	0.66369	-1.12667	0.0372
AT5G03545	AT4	11.0138	4.64636	-1.24514	0.00285
AT5G20480	EFR	0.775455	0.346533	-1.16205	0.0396
AT5G25310	-	1.24681	0.331067	-1.91305	0.0194
AT5G43250	NF-YC13	11.1561	4.67886	-1.2536	0.0285
AT5G47220	ERF2	10.025	4.171	-1.26514	0.00045
AT5G51190	ERF105	5.39509	1.51971	-1.82785	0.00215
AT5G52750	-	9.22418	4.28703	-1.10544	0.01105
AT5G54060	A3G2XYLT	1.93257	0.621953	-1.63564	0.0114
AT5G56730	-	0.941938	0.442035	-1.09147	0.03315
AT5G58495	-	335.377	40.2634	-3.05824	0.02775
AT5G61400	-	0.82551	0.335145	-1.3005	0.0467
AT5G65070	MAF4	3.35092	1.58183	-1.08297	0.028
AT5G65510	AIL7	1.00236	0.299135	-1.74453	0.0265
ATCG00590	ORF31	1638	440.31	-1.89535	0.0121
ATCG00620	TRNP	10626.6	4881.41	-1.12231	0.01145

## Sheet: 05=MD_E_Day5-7
INC=104, DEC=92, TOTAL=196
Gene_ID	gene	521	721	log2(fold_change)	p_value
AT1G01280	CYP703A2	5.32832	16.9808	1.67215	5e-05
AT1G06280	LBD2	1.75284	59.1158	5.07578	0.0001
AT1G07135	-	84.7581	221.007	1.38267	5e-05
AT1G07300	-	4.26608	8.65995	1.02145	0.01815
AT1G08065	ACA5	0.274805	4.52326	4.04088	0.0129
AT1G27730	ZAT10	1.76864	6.6989	1.92128	0.0014
AT1G30780	-	1.56085	7.53869	2.27198	5e-05
AT1G32170	XTH30	0.678633	2.02814	1.57945	0.01475
AT1G33800	GXM3	2.0406	4.13399	1.01854	0.0179
AT1G35210	-	1.46876	5.78562	1.97787	0.0043
AT1G47980	-	0.37502	36.7248	6.61364	0.00085
AT1G49000	-	1.50343	3.54997	1.23955	0.04625
AT1G51340	MATE	0.267562	0.922337	1.78542	0.03025
AT1G52690	-	8.52341	17.4663	1.03507	0.00255
AT1G56150	SAUR71	4.48573	9.79952	1.12737	0.0263
AT1G61563	RALFL8	1.8914	7.48342	1.98424	0.00655
AT1G61566	RALFL9	2.03732	6.63228	1.70283	0.02225
AT1G66460	-	0.655368	2.54307	1.95619	0.00655
AT1G68460	IPT1	0.992213	2.15323	1.11778	0.02645
AT1G72520	LOX4	1.1351	2.30015	1.01891	0.0099
AT1G72920	-	2.37556	5.66375	1.25349	0.0045
AT1G73010	PS2	3.54672	8.14014	1.19857	0.0025
AT1G74930	ERF018	2.54462	6.6546	1.3869	0.0035
AT1G75030	ATLP-3	76.6116	176.635	1.20514	5e-05
AT1G75910	EXL4	0.849158	2.43103	1.51746	0.0169
AT1G79800	ENODL7	2.95447	6.52733	1.14359	0.03795
AT1G80440	-	1.91612	6.92408	1.85344	5e-05
AT2G05995	-	1.94338	5.2891	1.44445	0.02005
AT2G26150	HSFA2	0.784409	3.90258	2.31475	0.00035
AT2G35710	PGSIP8	0.747514	2.67443	1.83906	0.0037
AT2G39650	-	2.5485	6.31843	1.30992	0.0019
AT2G39855	-	2.95169	7.92092	1.42413	0.002
AT2G41100	CML12	26.0635	56.3671	1.11282	5e-05
AT2G41415	ESFL4	4.60591	16.5096	1.84174	0.00195
AT2G44170	NMT2	0.387721	1.10261	1.50784	0.03685
AT2G44840	ERF13	2.48332	9.3148	1.90726	0.00015
AT2G46400	WRKY46	3.4517	13.3039	1.94647	5e-05
AT2G47560	ATL64	1.91075	3.83171	1.00385	0.0419
AT3G01240	-	0.627501	3.19323	2.34733	0.02435
AT3G01270	-	0.391407	1.17651	1.58777	0.02935
AT3G01570	-	1.9699	4.57386	1.21529	0.0292
AT3G01700	AGP11	0.699326	3.06051	2.12974	0.02375
AT3G07820	-	0.372353	1.29265	1.79559	0.0351
AT3G07850	-	2.64696	5.91037	1.15891	0.00575
AT3G09870	-	9.21726	21.6831	1.23416	0.0032
AT3G11980	FAR2	3.81903	14.9974	1.97344	5e-05
AT3G13400	sks13	0.23977	2.75038	3.51991	0.0032
AT3G14040	-	1.27255	2.67455	1.07157	0.03845
AT3G15400	ATA20	28.8545	58.5901	1.02186	0.0009
AT3G17690	CNGC19	0.528606	1.50115	1.5058	0.00475
AT3G23770	-	2.49674	44.3299	4.15016	5e-05
AT3G26440	-	0.323471	1.84505	2.51195	0.0015
AT3G27400	-	0.269228	0.958667	1.8322	0.0303
AT3G28570	-	1.50105	3.09129	1.04224	0.0271
AT3G28790	-	0.286233	1.30118	2.18455	0.0142
AT3G47010	-	1.14449	2.29378	1.00302	0.02775
AT3G47360	HSD3	1.90172	3.88605	1.031	0.04165
AT3G50560	-	0.429444	1.49199	1.79669	0.02755
AT3G50570	-	1.93786	4.73906	1.29013	0.02145
AT3G50580	-	1.55971	3.59557	1.20495	0.03525
AT3G50930	BCS1	1.34569	9.03682	2.74747	5e-05
AT3G55980	SZF1	21.4064	45.3491	1.08303	5e-05
AT3G56230	-	0.72444	1.89706	1.38883	0.03795
AT3G57690	AGP23	5.11587	22.6754	2.14808	0.0022
AT3G59060	PIF5	0.61072	1.42747	1.22487	0.03415
AT3G59510	-	1.77487	4.05824	1.19314	0.01605
AT3G61190	BAP1	1.52959	3.89216	1.34742	0.01705
AT3G62170	VGDH2	0.564763	1.40891	1.31886	0.04685
AT3G63095	-	9.25616	20.6566	1.15812	0.00095
AT4G01060	ETC3	11.7557	27.6958	1.2363	0.0113
AT4G01950	GPAT3	0.137524	1.19698	3.12164	0.0118
AT4G12920	-	0.167648	1.7539	3.38706	0.032
AT4G13260	YUC2	0.847046	1.70565	1.00981	0.0474
AT4G13395	DVL10	5.36847	16.0719	1.58196	0.0117
AT4G17490	ERF6	3.1651	18.016	2.50895	5e-05
AT4G17500	ERF1A	2.42912	5.11052	1.07303	0.0189
AT4G18197	PUP7	1.09787	2.34521	1.09501	0.03355
AT4G20050	QRT3	1.34277	4.00562	1.57681	0.00105
AT4G22080	RHS14	0.0954071	12.8461	7.07302	0.04695
AT4G24570	PUMP4	5.34911	19.7366	1.8835	5e-05
AT4G27280	-	80.6201	196.003	1.28166	5e-05
AT4G28020	-	2.50999	5.13003	1.03128	0.0277
AT4G29780	-	8.95515	23.464	1.38966	5e-05
AT5G01150	-	0.151933	0.895336	2.55899	0.02345
AT5G06540	PCMP-H88	0.339638	0.999206	1.55678	0.0399
AT5G07560	GRP20	0.598455	3.93044	2.71537	0.01135
AT5G09800	PUB28	0.286745	1.06883	1.89818	0.02265
AT5G11130	-	0.523889	2.80668	2.42154	0.0018
AT5G16920	-	4.74414	14.5194	1.61376	0.00015
AT5G19260	FAF3	22.0663	46.3277	1.07003	5e-05
AT5G28650	WRKY74	1.67499	3.63345	1.11719	0.02
AT5G35735	-	2.47466	6.05732	1.29145	0.00145
AT5G40730	AGP24	6.41047	14.2614	1.15361	0.022
AT5G41550	-	0.439937	1.00721	1.195	0.01775
AT5G42380	CML37	0.752253	2.79267	1.89235	0.0177
AT5G45340	CYP707A3	1.12883	2.42093	1.10074	0.0267
AT5G47220	ERF2	4.182	11.1686	1.41719	0.0004
AT5G47230	ERF5	2.64541	9.69407	1.87361	5e-05
AT5G51190	ERF105	2.53795	9.78319	1.94664	0.00045
AT5G52750	-	6.4011	13.1555	1.03928	0.0119
AT5G52760	-	2.58003	6.93526	1.42656	0.0127
AT5G53486	-	4.58722	9.48894	1.04863	0.02875
AT5G57660	COL5	0.75612	2.22277	1.55567	0.0147
AT5G63180	-	1.74913	3.63178	1.05404	0.0159
AT1G01060	LHY	3.13811	1.31761	-1.25197	0.0012
AT1G02810	PME7	3.27091	1.42668	-1.19703	0.0062
AT1G11170	-	2.03128	1.01157	-1.00579	0.03805
AT1G11920	-	1.95837	0.53447	-1.87347	0.0312
AT1G12450	-	1.89726	0.705801	-1.42658	0.02345
AT1G19150	LHCA6	11.0268	3.07682	-1.8415	5e-05
AT1G19960	-	42.4774	14.4158	-1.55904	0.00015
AT1G23760	JP630	2.71483	1.25064	-1.1182	0.01595
AT1G24230	-	1.85952	0.253899	-2.8726	0.0426
AT1G30110	NUDT25	12.9773	6.18734	-1.0686	0.00225
AT1G32410	-	13.6826	6.79219	-1.01039	0.00375
AT1G32920	-	102.611	41.8928	-1.29241	5e-05
AT1G47395	-	11.2348	3.98209	-1.49637	0.0234
AT1G54100	ALDH7B4	17.7485	8.13121	-1.12615	0.0001
AT1G56080	-	1.77128	0.510096	-1.79595	0.0227
AT1G58450	TPR6	1.34693	0.116516	-3.53108	0.03495
AT1G60550	MENB	5.06397	2.49978	-1.01847	0.01355
AT1G62333	-	4.94541	1.11221	-2.15266	0.0398
AT1G63310	-	7.7923	3.72269	-1.0657	0.01395
AT1G65120	-	1.39644	0.614242	-1.18487	0.00775
AT1G65490	-	7.2588	1.59239	-2.18853	0.0097
AT1G68260	-	15.4709	7.50914	-1.04284	0.0023
AT1G68360	-	12.6793	6.04019	-1.06981	0.00935
AT1G68552	CPuORF53	15.6642	7.03265	-1.15533	0.0262
AT1G76890	GT-2	2.39695	1.05436	-1.18484	0.0343
AT1G77920	TGA7	1.32715	0.594789	-1.15788	0.04455
AT1G79640	-	1.63032	0.783918	-1.05638	0.02745
AT2G04790	-	7.72504	3.37153	-1.19614	0.0116
AT2G06925	PLA2-ALPHA	95.8375	39.3048	-1.28588	5e-05
AT2G18328	RL4	12.0946	5.85947	-1.04552	0.0234
AT2G18350	ZHD6	3.90373	1.80335	-1.11417	0.03175
AT2G19130	-	1.12173	0.472938	-1.246	0.02825
AT2G22890	FAD4L2	2.21595	0.567411	-1.96546	0.03925
AT2G26440	PME12	4.37361	1.61483	-1.43745	0.00155
AT2G26580	YAB5	5.20726	2.22098	-1.22933	0.0161
AT2G26800	HMGCL	3.37667	1.39446	-1.2759	0.0061
AT2G27140	-	7.92736	3.02807	-1.38844	0.00365
AT2G29980	FAD3	23.6718	11.4049	-1.05351	0.0002
AT2G32160	-	1.24583	0.491217	-1.34268	0.03015
AT2G41130	BHLH106	2.81722	0.816088	-1.78747	0.0073
AT2G45750	-	1.06085	0.425345	-1.31852	0.0402
AT3G02250	-	8.27083	3.82708	-1.11179	0.0002
AT3G05850	-	1.09273	0.492425	-1.14996	0.0409
AT3G06900	U4.2	3.97588	1.33231	-1.57735	0.04165
AT3G09600	RVE8	3.75557	1.74898	-1.10252	0.01315
AT3G13430	-	2.38977	1.05401	-1.18098	0.01885
AT3G16280	ERF036	6.10322	2.63197	-1.21343	0.00895
AT3G16712	-	61.1552	27.6296	-1.14626	0.0383
AT3G21050	-	2.99184	1.22099	-1.29299	0.01265
AT3G21870	CYCU1-1	2.05548	0.486524	-2.07889	0.0421
AT3G41768	-	15.3764	7.58601	-1.01931	5e-05
AT3G44798	-	5.95741	2.53007	-1.23551	0.0164
AT3G58193	-	10128.1	3869.2	-1.38825	0.00205
AT3G58440	-	1.12746	0.440693	-1.35523	0.03525
AT3G60286	-	7.37469	1.43281	-2.36373	0.0476
AT4G04480	-	1.83761	0.786423	-1.22445	0.0469
AT4G04850	KEA3	1.3984	0.641346	-1.1246	0.01755
AT4G04880	-	2.23568	0.866748	-1.36703	0.03205
AT4G14400	ACD6	1.18578	0.430515	-1.4617	0.0182
AT4G14540	NFYB3	5.85555	1.6003	-1.87146	0.01545
AT4G17245	-	2.6369	0.57127	-2.2066	0.0308
AT4G18430	RABA1E	2.62552	0.916203	-1.51887	0.02105
AT4G22690	CYP706A1	2.23366	0.91684	-1.28467	0.0057
AT4G23250	EMB1290	0.971936	0.485065	-1.00268	0.04515
AT4G24090	-	7.47637	2.72031	-1.45857	0.0014
AT4G26010	PER44	2.01281	0.852375	-1.23965	0.02945
AT4G28397	-	10.1794	4.65492	-1.12883	0.02175
AT4G33260	CDC20-2	7.00455	3.0929	-1.17933	0.0007
AT4G36880	CP1	1.77178	0.607528	-1.54418	0.01555
AT5G05250	-	2.77896	1.1341	-1.293	0.04545
AT5G13320	GH3.12	2.15233	0.74039	-1.53954	0.0078
AT5G14740	BCA2	2.77118	1.34387	-1.04411	0.0303
AT5G22260	MS1	1.87218	0.413077	-2.18024	0.00405
AT5G22794	-	1.84154	0.693369	-1.40921	0.0458
AT5G24270	CBL4	1.72391	0.598154	-1.5271	0.0354
AT5G39500	GNL1	1.49156	0.729207	-1.03242	0.00995
AT5G43730	-	1.77397	0.851281	-1.05927	0.0329
AT5G44286	-	2602.88	1065.97	-1.28794	0.0438
AT5G44580	-	6.22486	2.81064	-1.14714	0.0454
AT5G45550	MOB1A	12.0837	5.65041	-1.09663	0.0018
AT5G47610	ATL79	8.56159	3.99825	-1.09851	0.0136
AT5G52545	-	9.10909	4.0566	-1.16704	0.00815
AT5G52900	MAKR6	2.72317	1.14893	-1.24499	0.01675
AT5G56990	-	3.05551	0.803515	-1.92702	0.01465
AT5G65080	MAF5	6.02836	2.70097	-1.15829	0.00785
AT5G65207	-	27.2132	12.6328	-1.10713	0.0082
AT5G67130	-	10.981	4.86258	-1.17521	0.0079
ATCG00340	PSAB	91.2299	22.9969	-1.98807	5e-05
ATCG00590	ORF31	2868.61	1223.88	-1.22888	0.01625
ATCG00600	PETG	390.057	123.076	-1.66414	0.03865
ATCG00650	RPS18	1325.29	610.645	-1.1179	5e-05
ATCG00790	RPL16	853.151	426.002	-1.00194	0.0001

## Sheet: 06=SD_E_Day5-7
INC=382, DEC=587, TOTAL=969
Gene_ID	gene	531	631	log2(fold_change)	p_value
AT1G01280	CYP703A2	1.69418	97.3931	5.84516	5e-05
AT1G01400	-	3.02896	6.35614	1.06933	0.0098
AT1G01670	PUB56	3.06569	7.17955	1.22768	0.00155
AT1G02040	-	0.866523	12.227	3.81869	5e-05
AT1G02050	PKSA	20.5323	476.114	4.53534	5e-05
AT1G02400	GA2OX6	0.642104	3.04398	2.24508	0.0042
AT1G02470	-	1.36522	12.3971	3.18279	0.00025
AT1G02770	-	1.1898	2.83982	1.25509	0.0217
AT1G02813	-	0.749423	67.7943	6.49924	0.00975
AT1G02900	RALF1	27.7754	67.8772	1.28912	5e-05
AT1G02980	CUL2	2.09465	4.46343	1.09145	0.00285
AT1G03390	-	7.91557	30.6322	1.95228	5e-05
AT1G03620	-	0.50309	1.90791	1.9231	0.0394
AT1G04610	YUC3	0.415914	1.18477	1.51025	0.0287
AT1G05690	BT3	4.98806	13.8451	1.47282	5e-05
AT1G05920	-	5.54955	14.0859	1.34381	5e-05
AT1G05930	-	3.12143	11.2119	1.84475	0.0001
AT1G06440	-	0.460528	1.19329	1.37358	0.0449
AT1G07430	AIP1	10.1433	44.3179	2.12737	5e-05
AT1G08050	-	5.70617	14.0976	1.30486	5e-05
AT1G09880	-	2.56495	11.774	2.19861	5e-05
AT1G10070	BCAT2	1.26705	3.38021	1.41564	0.01935
AT1G10920	LOV1	1.0424	2.43306	1.22287	0.00265
AT1G11175	-	10.8427	42.0386	1.95499	5e-05
AT1G11210	-	2.30716	4.67383	1.01849	0.02325
AT1G13910	-	8.87147	31.9584	1.84895	5e-05
AT1G14200	-	17.0557	41.8498	1.29496	5e-05
AT1G14730	CYB561C	1.27974	3.06127	1.25828	0.03315
AT1G15170	-	2.66391	5.7172	1.10176	0.00485
AT1G15320	-	8.1809	17.7036	1.11371	0.00025
AT1G15405	-	142.016	336.593	1.24495	5e-05
AT1G16850	-	2.24091	17.8794	2.99615	5e-05
AT1G17950	ATMYB52	0.601387	6.31715	3.39291	0.00065
AT1G18265	-	1.11849	6.67519	2.57726	0.0005
AT1G18710	AtMYB47	9.46684	21.2645	1.16749	0.0001
AT1G18773	-	6.58138	14.3562	1.12521	0.00235
AT1G19190	CXE1	3.09538	18.8671	2.60768	5e-05
AT1G19290	-	1.88136	3.87156	1.04114	0.0029
AT1G19540	-	2.30154	5.12653	1.15538	0.01555
AT1G20150	-	0.0709658	1.28567	4.17925	0.0475
AT1G21000	-	2.12807	5.05016	1.24678	0.0039
AT1G21680	-	9.86094	19.9446	1.0162	5e-05
AT1G22090	EMB2204	0.835173	4.34743	2.38001	0.0018
AT1G22460	-	0.634234	1.47279	1.21546	0.0279
AT1G22770	GI	2.78265	6.16641	1.14797	5e-05
AT1G22890	-	0.964086	4.27936	2.15016	0.0287
AT1G23150	-	1.44418	3.16835	1.13348	0.04
AT1G23700	-	0.490269	1.52987	1.64176	0.03365
AT1G23760	JP630	0.923818	26.5855	4.84689	5e-05
AT1G26800	-	2.08373	7.41793	1.83185	0.0001
AT1G27120	B3GALT17	1.87891	3.8603	1.03881	0.0053
AT1G28330	DYL1	307.216	1555.83	2.34036	5e-05
AT1G29195	-	2.84121	8.00817	1.49497	0.00295
AT1G30780	-	7.26171	32.4243	2.15869	5e-05
AT1G30810	JMJ18	2.97355	6.09053	1.03438	0.0005
AT1G31040	-	7.57717	19.3358	1.35154	0.0003
AT1G32170	XTH30	0.79819	2.27043	1.50816	0.0232
AT1G32450	NPF7.3	0.152483	1.5751	3.36872	0.00665
AT1G32700	-	12.8661	25.9525	1.0123	5e-05
AT1G34180	NAC016	0.310653	1.02496	1.72219	0.0265
AT1G35190	-	1.50315	3.75489	1.32078	0.01215
AT1G47980	-	0.812677	106.855	7.03876	5e-05
AT1G48742	MIR157D	150.688	422.194	1.48634	0.0009
AT1G49000	-	0.905695	10.3821	3.51893	0.00235
AT1G49160	WNK7	0.320267	2.35068	2.87573	0.0025
AT1G49990	-	1.89488	4.06417	1.10085	0.03505
AT1G51140	BHLH122	19.8101	43.0967	1.12134	5e-05
AT1G52620	-	1.39359	2.78832	1.00059	0.0116
AT1G52690	-	11.0208	127.78	3.53535	5e-05
AT1G52890	NAC019	3.58573	7.31275	1.02815	0.00645
AT1G53180	-	2.66812	5.82159	1.12559	0.0046
AT1G54540	-	1.0569	14.6739	3.79534	0.00015
AT1G54930	-	0.693686	2.07953	1.5839	0.0403
AT1G54940	GUX4	0.373185	1.31049	1.81214	0.0365
AT1G55560	sks14	0.176862	3.625	4.35728	0.01015
AT1G55928	-	0.452581	2.05069	2.17986	0.0114
AT1G56220	-	433.756	994.962	1.19776	5e-05
AT1G58270	ZW9	2.56432	6.82095	1.4114	0.00085
AT1G60240	-	16.2099	33.3759	1.04193	0.00015
AT1G60340	-	0.28413	1.67176	2.55674	0.0258
AT1G61810	BGLU45	1.25611	3.65815	1.54215	0.00205
AT1G63206	-	0.936712	2.61337	1.48024	0.04755
AT1G64110	-	0.0875923	2.29498	4.71153	0.00475
AT1G66090	-	0.377597	3.25719	3.10871	0.0037
AT1G66460	-	0.163844	5.51248	5.0723	0.01175
AT1G67105	-	3.437	7.06702	1.03995	0.0282
AT1G67210	-	4.32801	9.11897	1.07517	0.0011
AT1G67650	-	0.503654	1.18036	1.22872	0.0428
AT1G68540	TKPR2	64.61	135.79	1.07154	5e-05
AT1G68840	RAV2	0.931541	2.83934	1.60787	0.00465
AT1G69252	-	381.508	1204.28	1.65838	5e-05
AT1G69260	AFP1	3.04927	7.30984	1.26138	0.01275
AT1G69490	NAC029	3.37998	7.39063	1.12868	0.00745
AT1G69500	CYP704B1	88.1037	179.73	1.02855	5e-05
AT1G69526	-	0.44904	1.35264	1.59086	0.0292
AT1G69572	-	2.94783	10.8597	1.88125	0.0006
AT1G69850	NPF4.6	5.50294	12.8142	1.21947	5e-05
AT1G70300	POT6	3.7575	8.41224	1.16272	5e-05
AT1G70400	-	0.848674	2.958	1.80134	0.0234
AT1G71030	ATMYBL2	0.238174	2.09602	3.13756	0.0246
AT1G72100	-	0.266313	1.71838	2.68985	0.0273
AT1G72200	ATL11	0.512537	1.51302	1.5617	0.02305
AT1G72530	MORF7	3.91654	8.09785	1.04796	0.0371
AT1G73680	DOX2	3.11048	6.64199	1.09448	0.0006
AT1G75000	-	3.90099	10.5032	1.42891	0.0012
AT1G75030	ATLP-3	53.9731	371.787	2.78416	5e-05
AT1G75050	-	0.912439	4.85827	2.41264	0.00705
AT1G77230	-	2.81656	5.82719	1.04887	0.0086
AT1G77450	anac032	1.9069	4.58433	1.26548	0.01385
AT1G78070	-	3.36956	7.83169	1.21676	0.0003
AT1G79270	ECT8	2.28928	4.65524	1.02396	0.0023
AT1G80180	-	1.8861	4.91015	1.38036	0.02115
AT1G80310	MOT2	7.76591	15.9086	1.03458	0.00015
AT1G80440	-	0.56984	14.4763	4.66699	5e-05
AT1G80990	-	2.70395	8.08567	1.5803	0.006
AT2G01420	PIN4	0.840034	1.97039	1.22996	0.01155
AT2G03200	-	0.2418	1.53818	2.66934	0.03365
AT2G03310	-	2.58361	8.06183	1.64172	0.00265
AT2G03740	-	0.700658	2.41891	1.78757	0.04415
AT2G05160	-	0.419855	1.03842	1.30643	0.03005
AT2G05540	-	2.78033	7.08186	1.34887	0.01145
AT2G07751	-	6.04445	14.8479	1.29658	0.0307
AT2G12190	-	0.894678	1.87764	1.06948	0.04905
AT2G14878	-	65.9972	145.004	1.13561	5e-05
AT2G16260	GR-RBP1	3.80498	8.26543	1.1192	0.0443
AT2G16367	-	2.72039	19.7685	2.86132	0.02985
AT2G18050	HIS1-3	8.38721	337.818	5.33191	5e-05
AT2G18190	-	1.08241	2.77581	1.35866	0.0159
AT2G20825	ULT2	5.72195	26.9882	2.23775	5e-05
AT2G21080	-	1.13353	2.49422	1.13777	0.02835
AT2G21140	PRP2	3.64796	7.8759	1.11036	0.00365
AT2G21180	-	10.1708	25.0804	1.30212	5e-05
AT2G21680	-	0.208758	1.22376	2.55141	0.0311
AT2G21820	-	0.953246	26.8748	4.81726	0.04735
AT2G22510	-	1.11005	8.53414	2.94262	0.0014
AT2G22660	GRDP1	64.9838	131.166	1.01325	5e-05
AT2G23510	SDT	4.22078	12.94	1.61626	5e-05
AT2G23945	-	1.71774	6.19577	1.85077	0.03645
AT2G25460	-	0.239382	1.2007	2.32649	0.01725
AT2G25700	ASK3	1.25693	3.98684	1.66535	0.0184
AT2G25900	ATCTH	12.6601	29.6152	1.22605	5e-05
AT2G26355	-	44.704	100.803	1.17306	5e-05
AT2G26940	-	0.502324	3.18387	2.66409	0.0119
AT2G27310	-	1.31073	3.30556	1.33453	0.02405
AT2G27630	-	1.11995	2.32822	1.0558	0.0034
AT2G27750	-	1.21987	5.39679	2.14537	0.0287
AT2G28760	UXS6	4.08499	8.26922	1.01742	0.0021
AT2G29460	GSTU4	0.415322	2.27212	2.45174	0.0356
AT2G29740	UGT71C2	0.37868	1.07688	1.50781	0.0455
AT2G29800	-	1.52449	3.66238	1.26445	0.0086
AT2G31141	-	18.4993	37.2762	1.01078	0.0293
AT2G31620	CRRSP10	0.86516	4.13389	2.25646	0.00925
AT2G32050	-	2.79348	9.97408	1.83612	0.00105
AT2G32630	-	2.56196	5.51809	1.10692	0.00295
AT2G33830	-	244.142	865.05	1.82506	5e-05
AT2G34220	MEE20	3.59987	7.54401	1.06739	0.00015
AT2G34420	LHB1B2	291.663	661.212	1.18081	5e-05
AT2G35070	-	1.07049	2.74172	1.35681	0.0499
AT2G35930	PUB23	0.154507	2.04077	3.72337	0.0181
AT2G36640	ATECP63	0.29895	1.76017	2.55774	0.00675
AT2G37950	-	3.83143	8.61227	1.16851	0.0045
AT2G38690	-	7.30336	16.603	1.18481	0.00035
AT2G38820	-	5.179	10.6831	1.04458	0.0007
AT2G39110	-	0.375217	1.58624	2.07982	0.0233
AT2G39380	ATEXO70H2	0.627499	1.52626	1.28232	0.0303
AT2G39850	-	3.15336	6.65468	1.07748	0.00045
AT2G39855	-	3.51374	9.11461	1.37517	0.0036
AT2G40320	TBL33	0.783613	1.95214	1.31685	0.02545
AT2G40560	-	1.23825	3.80651	1.62016	0.02535
AT2G41415	ESFL4	0.615601	80.9288	7.03852	0.0146
AT2G41870	-	1.46127	3.22491	1.14204	0.0171
AT2G42940	AHL16	14.1622	146.916	3.37487	5e-05
AT2G43470	-	2.52417	9.11432	1.85232	0.0021
AT2G43700	LECRK54	0.760249	1.95746	1.36444	0.0042
AT2G44010	-	2.78172	5.66279	1.02554	0.04505
AT2G46130	WRKY43	1.14568	13.2566	3.53244	0.00285
AT2G46680	ATHB-7	9.15163	45.5485	2.3153	5e-05
AT2G47360	-	0.860602	7.97217	3.21155	0.0004
AT2G47770	TSPO	0.457863	2.69807	2.55894	0.0322
AT3G02480	-	30.9991	91.0536	1.55449	5e-05
AT3G02620	S-ACP-DES4	3.36294	6.8347	1.02315	0.00675
AT3G03480	CHAT	1.17741	2.963	1.33144	0.01025
AT3G05858	-	2.50383	10.3397	2.04599	0.0059
AT3G06100	NIP7-1	10.1864	31.6902	1.63739	5e-05
AT3G06920	-	0.295375	1.0214	1.78992	0.01375
AT3G07730	-	1.39266	3.01472	1.11419	0.02605
AT3G09380	-	0.467749	5.90261	3.65755	0.03545
AT3G10450	SCPL7	0.791814	1.84629	1.22139	0.0372
AT3G10575	-	2.98189	8.00821	1.42525	0.02025
AT3G10580	-	5.26623	15.4845	1.55599	0.00045
AT3G10600	CAT7	0.687794	1.97573	1.52234	0.01115
AT3G10680	-	0.511998	2.13282	2.05855	0.01075
AT3G11930	-	11.7667	32.9334	1.48484	5e-05
AT3G11980	FAR2	2.76047	72.5164	4.71532	5e-05
AT3G12540	-	1.31231	8.86916	2.75669	0.0001
AT3G12580	MED37C	20.1792	47.0208	1.22043	5e-05
AT3G13130	-	3.15973	9.60388	1.60382	0.00215
AT3G13210	-	4.22434	10.82	1.35691	5e-05
AT3G13220	ABCG26	6.94039	25.6782	1.88746	5e-05
AT3G13277	-	1.23458	2.6236	1.08753	0.0336
AT3G13900	ALA7	0.36831	0.91346	1.31042	0.01825
AT3G14440	NCED3	0.694196	2.4848	1.83972	0.001
AT3G14560	-	1.83883	4.76972	1.37512	0.00865
AT3G15400	ATA20	11.5844	218.185	4.23529	5e-05
AT3G15450	-	71.0394	230.561	1.69846	5e-05
AT3G15605	-	4.91937	9.95605	1.0171	0.0451
AT3G16220	-	2.27834	4.86147	1.09341	0.0236
AT3G17260	-	0.539546	1.86765	1.79141	0.01665
AT3G18560	-	8.11636	34.6209	2.09274	5e-05
AT3G20130	CYP705A22	1.32704	2.7975	1.07592	0.0225
AT3G20975	-	2.22086	4.75597	1.09862	5e-05
AT3G20990	-	3.41815	7.20805	1.07639	0.00475
AT3G21030	-	0.837559	2.27527	1.44177	0.0173
AT3G21530	-	0.694544	2.31458	1.73661	0.0064
AT3G21720	ICL	0.682238	3.16811	2.21527	0.00035
AT3G22750	-	0.87373	2.33338	1.41716	0.0082
AT3G23770	-	0.121004	78.3821	9.33933	0.02175
AT3G24280	SMAP2	2.96959	10.7113	1.8508	0.00905
AT3G24520	HSFC1	2.57063	5.24988	1.03016	0.00675
AT3G25620	ABCG21	4.66812	12.0501	1.36813	5e-05
AT3G26440	-	0.249954	4.41597	4.14299	0.0008
AT3G28270	-	3.26435	7.38974	1.17873	0.0016
AT3G28540	-	1.08181	4.59837	2.08767	0.0003
AT3G29575	AFP3	32.9228	80.3992	1.28809	5e-05
AT3G42960	TA1	84.7101	227.983	1.42832	5e-05
AT3G44440	-	55.7036	119.561	1.1019	0.0141
AT3G44800	-	0.601406	1.55305	1.36869	0.0243
AT3G48115	-	153.451	349.82	1.18884	5e-05
AT3G48390	-	0.842759	2.07139	1.2974	0.00955
AT3G49142	PCMP-H77	1.50635	3.07022	1.02729	0.0117
AT3G49832	-	2.93749	8.97429	1.61121	0.01815
AT3G50390	-	0.802449	2.11545	1.39848	0.02045
AT3G50570	-	1.42815	5.88107	2.04193	0.0064
AT3G50580	-	1.59006	10.6182	2.73938	0.0003
AT3G50970	XERO2	1.50264	9.02538	2.58649	0.0004
AT3G53100	-	8.00874	17.9083	1.16098	0.0001
AT3G54730	-	0.779211	2.35873	1.59793	0.0173
AT3G56230	-	2.20302	14.1341	2.68163	0.0001
AT3G56275	-	5.86235	21.7905	1.89415	0.00015
AT3G57010	SSL8	2.75881	6.07491	1.13882	0.00375
AT3G57765	U2.3	0.673842	2.39883	1.83185	0.04685
AT3G59510	-	1.67548	16.9465	3.33835	5e-05
AT3G59530	SSL13	43.4218	124.128	1.51534	5e-05
AT3G59880	-	1.9673	8.01981	2.02735	0.00275
AT3G60780	-	1.4981	3.6286	1.27628	0.0344
AT3G61340	-	1.02647	2.83469	1.4655	0.01075
AT3G61410	-	0.743046	2.20419	1.56872	0.02105
AT3G61450	SYP73	0.532753	1.96701	1.88446	0.0182
AT3G63095	-	10.8653	88.3225	3.02305	5e-05
AT3G63380	ACA12	0.437193	1.05683	1.2734	0.0129
AT4G01023	-	2.22447	6.69657	1.58996	0.0062
AT4G01360	-	1.78624	4.29001	1.26406	0.0093
AT4G01430	-	0.22528	1.67738	2.89642	0.01895
AT4G01915	-	4.8182	11.4117	1.24395	0.00295
AT4G02280	SUS3	2.3411	7.0266	1.58564	5e-05
AT4G02830	-	1.43852	3.74053	1.37866	0.03005
AT4G02870	ARF42	1.59958	3.7927	1.24553	0.0247
AT4G02970	AT7SL-1	18.2517	41.8028	1.19557	5e-05
AT4G12850	-	8.81163	18.0893	1.03766	0.00665
AT4G12920	-	1.20715	8.58212	2.82973	0.00015
AT4G14780	-	0.358031	1.25582	1.81048	0.02985
AT4G14815	-	2.14501	46.5741	4.44048	5e-05
AT4G16250	PHYD	0.959378	1.94389	1.01878	0.01125
AT4G17730	SYP23	131.727	265.74	1.01246	5e-05
AT4G18090	-	2.34132	4.71214	1.00906	0.04545
AT4G18190	PUP6	0.155822	3.19798	4.35919	0.02185
AT4G19000	IWS2	1.43314	3.78531	1.40123	0.00755
AT4G20050	QRT3	0.653798	19.1875	4.87518	5e-05
AT4G20420	-	306.4	1599.03	2.38371	5e-05
AT4G21010	-	0.782068	6.2467	2.99773	0.00485
AT4G21120	CAT1	7.5789	46.1036	2.60482	5e-05
AT4G21326	ATSBT3.12	2.04075	4.23261	1.05245	0.0014
AT4G21350	PUB8	0.817638	2.5707	1.65262	0.0158
AT4G21930	-	1.88405	6.82277	1.85652	0.0029
AT4G22760	PCMP-E6	0.878048	3.07464	1.80804	0.00315
AT4G23410	TET5	1.9276	4.4513	1.20742	0.01645
AT4G23700	CHX17	0.738985	1.69094	1.19421	0.0122
AT4G24420	-	4.77663	12.0719	1.33759	0.01045
AT4G24540	AGL24	3.18559	6.37337	1.0005	0.019
AT4G25010	SWEET14	1.87766	4.10519	1.12851	0.01345
AT4G25170	-	8.92066	22.2433	1.31815	0.0007
AT4G26530	-	7.38276	18.4008	1.31754	5e-05
AT4G27410	NAC072	2.74897	8.3121	1.59632	5e-05
AT4G28395	ATA7	0.682026	13.5188	4.30899	0.00685
AT4G30460	-	35.792	79.1426	1.14482	5e-05
AT4G31520	-	0.721763	1.57078	1.12188	0.03615
AT4G34000	ABF3	10.9237	32.5841	1.5767	5e-05
AT4G34060	DML3	0.146302	1.30261	3.15439	0.00275
AT4G34850	PKSB	136.609	555.45	2.0236	5e-05
AT4G35770	STR15	1.54086	5.64193	1.87246	0.00235
AT4G35970	APX5	0.494902	2.30398	2.21891	0.02445
AT4G36040	ATJ11	13.6599	27.9424	1.03251	5e-05
AT4G36230	-	2.38857	61.106	4.67709	5e-05
AT4G37180	-	10.2415	20.5104	1.00194	5e-05
AT4G38932	-	58.1173	135.32	1.21934	5e-05
AT5G01520	-	0.512435	1.6604	1.69609	0.0303
AT5G01880	ATL74	8.17613	16.3921	1.00351	0.011
AT5G02020	SIS	5.93553	15.3166	1.36765	5e-05
AT5G02540	-	5.26685	75.994	3.85087	5e-05
AT5G02810	APRR7	4.39158	12.0237	1.45307	5e-05
AT5G03210	-	4.20362	21.3133	2.34205	0.00035
AT5G03495	-	0.352266	2.57238	2.86836	0.00745
AT5G03700	-	0.120314	0.866294	2.84805	0.04855
AT5G06760	LEA4-5	0.291873	3.47014	3.57158	0.0306
AT5G06980	-	0.632182	3.81963	2.59502	0.0007
AT5G07500	PEI1	0.575997	1.95059	1.75977	0.02675
AT5G09520	-	1.41385	21.0509	3.89619	0.0014
AT5G10140	FLC	3.32851	13.3604	2.00501	5e-05
AT5G10930	CIPK5	1.79746	4.7419	1.39951	0.00075
AT5G11070	-	40.1981	88.6501	1.141	5e-05
AT5G11130	-	3.23508	7.24614	1.16341	0.00445
AT5G11190	SHN2	0.719324	3.10789	2.11122	0.04595
AT5G12940	-	3.67481	9.23533	1.3295	0.0003
AT5G14000	anac084	3.40258	7.91083	1.2172	0.00305
AT5G15948	CPuORF10	6.78436	14.3966	1.08545	0.00025
AT5G15960	KIN1	16.1551	49.4475	1.61391	5e-05
AT5G16090	-	4.16137	10.6282	1.35276	0.0153
AT5G16920	-	13.0486	101.111	2.95397	5e-05
AT5G17165	-	6.45402	14.8618	1.20334	0.01715
AT5G18600	GRXS2	1.34721	7.30793	2.43948	0.005
AT5G18610	-	2.69839	5.39705	1.00007	0.0037
AT5G20420	CLSY2	0.817208	2.04287	1.32182	0.00195
AT5G22270	-	0.668904	7.04205	3.39612	0.007
AT5G22290	NAC089	17.5904	39.5601	1.16926	5e-05
AT5G22390	-	1.6608	5.84467	1.81524	0.0014
AT5G23700	-	3.98306	8.89782	1.15957	0.0004
AT5G25250	FLOT1	1.271	4.7867	1.91307	0.00065
AT5G27230	FRL5	1.1532	2.36535	1.03642	0.008
AT5G27930	PPC6-7	14.7353	33.0579	1.16571	5e-05
AT5G28910	-	2.05893	4.22272	1.03628	0.0067
AT5G35450	RPP8L3	1.8742	3.91419	1.06244	0.00085
AT5G36910	THI2.2	1.54023	5.94224	1.94786	0.00725
AT5G39660	CDF2	7.35913	18.3255	1.31625	5e-05
AT5G40395	U6acat	80.6812	182.848	1.18034	0.00635
AT5G41800	-	6.49977	13.1652	1.01826	0.0004
AT5G42460	-	2.54679	5.60543	1.13814	0.0054
AT5G42630	KAN4	1.0652	2.52035	1.24251	0.0357
AT5G42825	-	59.3038	181.984	1.61761	5e-05
AT5G43150	-	25.1092	54.8431	1.12709	0.0001
AT5G43660	-	3.37777	7.73345	1.19504	0.00215
AT5G43860	CLH2	1.69976	4.31587	1.34432	0.01005
AT5G44330	-	2.91548	5.84486	1.00343	0.0108
AT5G44550	-	6.78908	24.7539	1.86637	5e-05
AT5G45520	-	0.560557	1.17949	1.07324	0.02465
AT5G47560	TDT	0.535715	1.6477	1.62092	0.00815
AT5G47640	NFYB2	49.2964	127.21	1.36766	5e-05
AT5G47810	PFK2	2.99386	7.04667	1.23494	0.00085
AT5G50360	-	2.33386	15.2532	2.70832	5e-05
AT5G50480	NFYC6	1.08362	4.6961	2.11561	0.0078
AT5G50950	FUM2	0.603296	1.50845	1.32212	0.0356
AT5G51210	OL3	0.771719	3.71489	2.26717	0.0109
AT5G51270	PUB53	1.29283	2.7868	1.10808	0.0071
AT5G51950	-	2.31036	23.1339	3.32382	0.00565
AT5G52310	LTI78	4.7524	37.0217	2.96164	5e-05
AT5G53710	-	9.02255	18.1582	1.00901	0.0137
AT5G54064	-	1.57753	3.49066	1.14584	0.01525
AT5G55320	AT7	1.26038	3.53852	1.48929	0.02245
AT5G55590	QRT1	2.11829	11.4265	2.43142	0.01245
AT5G56100	-	2.00156	8.82701	2.1408	0.0049
AT5G56110	AtMYB103	1.35772	4.2099	1.6326	0.0078
AT5G56544	-	7.31099	19.6006	1.42276	0.00185
AT5G57050	ABI2	12.1285	26.2617	1.11456	5e-05
AT5G57660	COL5	0.876675	2.18997	1.3208	0.02985
AT5G58690	PLC5	0.529589	1.26058	1.25114	0.0373
AT5G59220	HAI1	48.2808	98.8921	1.0344	5e-05
AT5G59310	LTP4	440.264	935.683	1.08765	5e-05
AT5G60660	PIP2-4	1.16752	3.73596	1.67803	0.00745
AT5G60740	ABCG28	0.451205	1.48517	1.71877	0.00225
AT5G61260	-	1.87953	6.27874	1.74011	0.0002
AT5G61660	-	10.974	22.2239	1.01802	0.00175
AT5G63560	-	0.324041	2.37983	2.87661	0.0082
AT5G63900	-	0.179003	1.28992	2.84922	0.01845
AT5G65080	MAF5	2.10404	4.89676	1.21866	0.0103
AT5G65210	TGA1	0.351665	1.17304	1.73798	0.01345
AT5G66052	-	79.1716	176.16	1.15383	5e-05
AT5G66070	ATL27	9.62177	25.6465	1.41439	5e-05
AT5G66400	RAB18	5.38893	65.8255	3.61058	5e-05
AT5G66630	DAR5	0.828682	1.67028	1.0112	0.0322
AT5G66780	-	1.58938	5.65216	1.83034	0.0088
AT5G67190	ERF010	4.79487	10.3371	1.10827	0.03035
ATMG00140	ORF167	47.2352	97.2418	1.04171	5e-05
ATMG01260	ORF205	1.93688	5.96188	1.62203	0.01535
AT1G01120	KCS1	66.4091	28.2988	-1.23064	5e-05
AT1G01600	CYP86A4	24.051	11.4449	-1.07139	5e-05
AT1G01630	-	52.1557	18.5577	-1.4908	5e-05
AT1G01930	-	5.53426	2.69345	-1.03893	0.00255
AT1G02335	GL22	14.127	6.60435	-1.09696	0.0033
AT1G02640	BXL2	22.4896	10.0044	-1.16862	5e-05
AT1G02730	CSLD5	52.1185	25.9087	-1.00836	5e-05
AT1G02790	PGA3	1.52566	0.234938	-2.69909	0.0127
AT1G02810	PME7	2.63182	1.26129	-1.06116	0.02185
AT1G02930	GSTF6	24.2232	10.4871	-1.20777	5e-05
AT1G03440	-	5.89254	2.87153	-1.03707	0.0042
AT1G03457	BRN2	9.26116	4.02022	-1.20392	0.00035
AT1G03870	FLA9	6.98891	1.76459	-1.98573	0.00025
AT1G04430	-	9.42943	4.39255	-1.10211	0.00015
AT1G04440	CKL13	7.75664	2.75664	-1.49252	5e-05
AT1G04520	CRRSP3	34.885	12.2073	-1.51487	5e-05
AT1G04920	SPS3	1.26893	0.46773	-1.43986	0.0064
AT1G05360	KMS2	4.14998	1.53312	-1.43664	0.00195
AT1G05420	OFP12	4.0837	1.19649	-1.77107	0.0358
AT1G05620	URH2	19.4002	9.24216	-1.06977	0.0005
AT1G06645	-	1.23079	0.389999	-1.65804	0.041
AT1G07485	-	9.90843	2.99842	-1.72445	0.0282
AT1G08930	ERD6	11.0702	3.67803	-1.58967	5e-05
AT1G09680	-	1.33567	0.511785	-1.38396	0.0382
AT1G09794	-	10.381	1.95034	-2.41215	0.016
AT1G10460	GLP7	1.98622	0.615268	-1.69073	0.03375
AT1G10630	ATARFA1F	143.442	59.5382	-1.26858	5e-05
AT1G10660	-	7.67389	3.54907	-1.11252	0.00125
AT1G12000	PFP-BETA1	73.5192	29.7905	-1.30327	5e-05
AT1G12090	ELP	629.775	312.61	-1.01047	5e-05
AT1G12240	BFRUCT4	7.06963	3.5082	-1.0109	0.00115
AT1G12450	-	1.97744	0.620594	-1.67191	0.0178
AT1G12550	HPR3	8.84626	4.29141	-1.04362	0.0045
AT1G12600	UTR4	2.85845	1.18196	-1.27405	0.02165
AT1G12805	-	10.5142	3.79489	-1.4702	0.01245
AT1G13180	ARP3	6.15492	3.03847	-1.01839	0.003
AT1G13260	RAV1	2.45079	1.03315	-1.24619	0.0243
AT1G13770	RUS3	11.4427	4.60583	-1.3129	5e-05
AT1G14170	-	3.81497	1.58336	-1.26868	0.00515
AT1G14310	-	13.3847	5.53363	-1.27429	0.00065
AT1G14440	ZHD4	43.6028	21.77	-1.00208	5e-05
AT1G14670	TMN2	18.9822	8.72323	-1.12171	5e-05
AT1G15100	RHA2A	21.8446	7.60975	-1.52135	0.0002
AT1G15300	-	1.77757	0.851194	-1.06235	0.02215
AT1G16300	GAPCP2	8.56712	4.10111	-1.06279	0.0012
AT1G16880	ACR11	31.1406	12.7234	-1.29132	0.0454
AT1G17330	-	12.6702	5.2175	-1.28001	0.00055
AT1G18100	MFT	3.5023	1.54336	-1.18222	0.0325
AT1G18140	LAC1	13.3367	6.23722	-1.09643	5e-05
AT1G18560	-	2.64515	1.26607	-1.06299	0.0167
AT1G19150	LHCA6	7.37839	1.29634	-2.50886	0.00035
AT1G19380	-	14.1737	6.03234	-1.23242	0.0039
AT1G19770	PUP14	11.2297	3.65087	-1.621	5e-05
AT1G19960	-	25.6237	8.5736	-1.5795	0.00115
AT1G20130	APG	2.07383	0.510113	-2.02341	0.00765
AT1G20200	RPN3A	37.7966	16.9987	-1.15283	5e-05
AT1G20840	MSSP1	6.39218	3.11471	-1.03721	0.00065
AT1G21370	-	7.58804	3.38926	-1.16276	0.0183
AT1G21660	-	7.79308	3.3173	-1.23219	0.00015
AT1G22520	-	65.5824	32.5958	-1.00862	5e-05
AT1G23230	MED23	0.988945	0.405238	-1.28712	0.00715
AT1G24030	-	2.79331	0.905641	-1.62497	0.0358
AT1G24577	-	4.68525	1.55986	-1.58671	0.03765
AT1G25375	-	6.16338	2.55596	-1.26986	0.00105
AT1G25550	-	7.90154	2.99437	-1.39988	0.0007
AT1G26210	ATSOFL1	6.15072	2.09233	-1.55565	0.0236
AT1G26330	-	1.66019	0.652225	-1.34791	0.0037
AT1G26820	RNS3	5.4113	1.94939	-1.47296	0.0045
AT1G26920	-	5.66156	2.10316	-1.42864	0.007
AT1G27460	NPGR1	8.10811	3.89589	-1.05741	0.00035
AT1G29590	eIF4E3	2.54332	0.951083	-1.41907	0.0254
AT1G29640	-	7.57509	2.47807	-1.61204	0.0048
AT1G32080	PLGG1	21.5026	10.0929	-1.09116	5e-05
AT1G32410	-	13.0144	5.86675	-1.14947	0.00305
AT1G32920	-	56.505	17.5475	-1.68711	5e-05
AT1G35140	EXL1	2.20532	0.423165	-2.3817	0.0138
AT1G35460	BHLH80	6.82324	3.13779	-1.12071	0.0082
AT1G36940	-	7.22657	3.44523	-1.06871	0.0108
AT1G43800	S-ACP-DES6	8.29125	0.8668	-3.25782	5e-05
AT1G45010	-	5.27123	2.20915	-1.25465	0.02085
AT1G45191	BGLU1	4.00439	1.23265	-1.69981	0.0013
AT1G47210	CYCA3-2	24.9626	10.5495	-1.24259	5e-05
AT1G47230	CYCA3-4	14.2791	5.75845	-1.31015	0.00215
AT1G49780	PUB26	2.51769	0.872245	-1.52929	0.01735
AT1G50510	-	20.7951	9.79305	-1.08641	5e-05
AT1G51060	HTA10	624.344	263.404	-1.24506	5e-05
AT1G52240	ATROPGEF11	4.63717	1.69291	-1.45374	0.04645
AT1G53210	-	103.379	42.1404	-1.29467	5e-05
AT1G53542	-	588.038	223.132	-1.39801	0.0001
AT1G54000	GLL22	2.23442	1.00222	-1.1567	0.03505
AT1G54100	ALDH7B4	16.7579	3.96648	-2.07891	5e-05
AT1G54120	-	18.1069	7.51228	-1.26922	0.00555
AT1G54140	TAF9	40.1881	18.9365	-1.0856	0.0001
AT1G54990	AXR4	54.9216	27.2491	-1.01117	5e-05
AT1G55140	-	12.2151	2.94087	-2.05435	0.0002
AT1G56050	-	5.95073	2.35892	-1.33494	0.0021
AT1G56690	PCMP-H69	0.875944	0.256196	-1.77359	0.0311
AT1G57990	PUP18	2.81076	0.701285	-2.00289	0.0053
AT1G58590	-	34.123	16.8233	-1.02029	0.0078
AT1G60060	-	28.7271	10.5125	-1.4503	5e-05
AT1G60160	POT12	10.6884	4.04289	-1.40258	5e-05
AT1G60550	MENB	5.04578	1.11635	-2.17629	0.00125
AT1G61260	-	8.23116	3.96461	-1.05392	0.0026
AT1G61450	-	13.4895	6.03964	-1.1593	0.01785
AT1G61563	RALFL8	8.76975	1.52192	-2.52664	0.00635
AT1G61566	RALFL9	6.09286	0.619811	-3.29722	0.0157
AT1G61640	-	3.81211	1.84943	-1.04351	0.0059
AT1G61790	OST3B	78.2704	34.6194	-1.17689	5e-05
AT1G61900	-	28.4766	9.73912	-1.54791	5e-05
AT1G62045	-	13.8377	6.74761	-1.03615	0.03085
AT1G62380	ACO2	135.296	66.6654	-1.02111	5e-05
AT1G62790	-	61.9752	21.8628	-1.50321	5e-05
AT1G62860	-	1.43708	0.635765	-1.17657	0.0409
AT1G63120	ATRBL2	8.13284	3.2175	-1.33782	0.00125
AT1G64090	RTNLB3	80.9426	37.9916	-1.09122	5e-05
AT1G64150	-	15.499	6.99225	-1.14835	0.00025
AT1G64440	UGE4	10.5602	5.24454	-1.00974	0.00135
AT1G64450	-	33.5446	11.3	-1.56976	5e-05
AT1G65140	-	3.1536	1.2842	-1.29613	0.0423
AT1G66170	MMD1	2.75735	1.35833	-1.02145	0.0121
AT1G66750	CDKD-2	5.04908	1.60993	-1.64902	0.00185
AT1G67481	MIR839A	43.3805	18.2379	-1.2501	0.02645
AT1G67620	-	11.732	2.93786	-1.99762	0.00035
AT1G67990	TSM1	2.98873	0.37407	-2.99815	0.02915
AT1G68260	-	17.1247	6.26482	-1.45073	0.00025
AT1G68360	-	8.93397	1.02717	-3.12062	0.00095
AT1G68640	PAN	3.4577	1.45452	-1.24927	0.0498
AT1G68875	-	4.30783	0.307559	-3.80802	0.04055
AT1G69870	NPF2.13	49.1997	23.0125	-1.09623	5e-05
AT1G69940	PPME1	2.10863	0.266726	-2.98288	0.01205
AT1G70270	-	47.3262	19.288	-1.29494	0.00015
AT1G70505	-	2.17977	0.617166	-1.82044	0.0291
AT1G70740	-	6.2178	3.08546	-1.01092	0.00295
AT1G71880	SUC1	7.69079	2.74621	-1.48569	5e-05
AT1G72130	NPF5.11	1.34353	0.575529	-1.22307	0.04155
AT1G72240	-	9.88323	4.48986	-1.13831	0.0239
AT1G73050	-	1.60129	0.673051	-1.25045	0.0489
AT1G73177	BNS	32.4254	15.1296	-1.09975	0.0061
AT1G73805	SARD1	1.17547	0.408524	-1.52475	0.04295
AT1G73885	-	32.8449	15.3904	-1.09364	0.00215
AT1G73890	-	106.27	33.4729	-1.66668	5e-05
AT1G74020	SSL12	8.50926	3.9729	-1.09884	0.0044
AT1G74380	GT5	19.0396	9.36849	-1.02312	5e-05
AT1G75760	-	10.3767	4.60463	-1.1722	0.001
AT1G75900	EXL3	24.4767	9.25607	-1.40294	5e-05
AT1G75910	EXL4	2.49307	0.432096	-2.5285	0.0092
AT1G76420	NAC031	5.35547	1.20931	-2.14683	0.00235
AT1G76610	-	5.11661	2.19075	-1.22376	0.026
AT1G76620	-	2.91763	1.31777	-1.1467	0.0111
AT1G78300	GRF2	145.129	61.8456	-1.2306	5e-05
AT1G78690	-	6.03912	1.64524	-1.87604	0.00045
AT1G78830	-	10.7741	4.70136	-1.19642	0.00025
AT1G80100	AHP6	4.32535	1.7356	-1.31739	0.0468
AT2G01505	CLE16	15.7069	7.33138	-1.09924	0.0155
AT2G01905	CYCJ18	1.44969	0.714645	-1.02045	0.0361
AT2G02050	-	119.221	44.4025	-1.42492	5e-05
AT2G04650	-	3.48642	1.7059	-1.03121	0.01935
AT2G05760	NAT1	3.70281	1.78699	-1.05109	0.00875
AT2G06925	PLA2-ALPHA	78.8225	16.7898	-2.23102	5e-05
AT2G10940	-	649.319	284.678	-1.18959	5e-05
AT2G14460	-	22.5693	9.57933	-1.23636	0.004
AT2G15630	-	1.4217	0.590776	-1.26693	0.03055
AT2G16500	SPE1	38.3408	16.7905	-1.19123	5e-05
AT2G17040	anac036	1.51372	0.237361	-2.67294	0.03505
AT2G17230	EXL5	37.7675	16.9798	-1.15333	5e-05
AT2G17300	-	10.2473	2.12905	-2.26697	0.00065
AT2G17760	-	10.5164	3.7735	-1.47866	5e-05
AT2G17980	SLY1	14.4592	6.52678	-1.14754	0.00015
AT2G18120	SRS4	3.29536	1.32383	-1.31572	0.04135
AT2G18150	PER15	13.8468	6.82971	-1.01965	0.00095
AT2G19620	NDL3	65.2763	32.213	-1.01891	5e-05
AT2G19780	-	7.31969	3.53557	-1.04984	0.00115
AT2G20724	-	56.1352	18.7405	-1.58274	5e-05
AT2G22475	GEM	20.8364	7.15742	-1.5416	5e-05
AT2G22480	PFK5	9.4922	4.56837	-1.05506	0.0003
AT2G23070	-	56.3191	25.9007	-1.12063	5e-05
AT2G23140	PUB4	4.56919	2.16556	-1.07719	0.00055
AT2G23180	CYP96A1	5.69453	1.31287	-2.11685	0.0001
AT2G23800	GGPPS2	1.79695	0.568757	-1.65966	0.03445
AT2G24570	WRKY17	35.2207	15.1806	-1.2142	5e-05
AT2G24800	PER18	3.1835	1.16935	-1.4449	0.01655
AT2G25260	-	2.59076	0.9412	-1.4608	0.01525
AT2G25790	-	0.925536	0.239144	-1.95241	0.01465
AT2G26400	ARD1	46.9034	14.206	-1.72319	5e-05
AT2G26440	PME12	2.17422	0.796913	-1.44801	0.01115
AT2G26580	YAB5	5.00192	2.41402	-1.05104	0.0419
AT2G26710	CYP734A1	1.87734	0.70549	-1.41199	0.01135
AT2G26800	HMGCL	2.56167	1.24519	-1.04072	0.0258
AT2G26930	ISPE	12.1783	4.80615	-1.34136	0.02545
AT2G27400	TAS1A	6.23525	2.65525	-1.2316	0.01225
AT2G27775	-	49.7973	24.5065	-1.0229	5e-05
AT2G27830	-	5.25638	2.00187	-1.39272	0.00695
AT2G28610	WOX3	2.21574	0.722631	-1.61646	0.04025
AT2G29680	CDC6	1.05703	0.383037	-1.46446	0.04815
AT2G29910	-	4.48138	1.77297	-1.33778	0.00265
AT2G29980	FAD3	27.9655	7.86859	-1.82947	5e-05
AT2G30010	TBL45	20.7281	10.0514	-1.04419	0.0001
AT2G30350	-	7.37152	3.59048	-1.03779	0.0052
AT2G30370	EPFL6	5.10124	1.81886	-1.48781	0.0089
AT2G31530	SCY2	5.67211	2.40773	-1.23621	0.00115
AT2G31870	PARG1	1.86972	0.668158	-1.48456	0.0135
AT2G32040	-	7.10365	3.35953	-1.0803	0.00105
AT2G32540	CSLB4	1.96714	0.953272	-1.04514	0.0319
AT2G33110	VAMP723	4.84092	2.32047	-1.06086	0.0118
AT2G33290	SUVH2	2.59069	0.979332	-1.40347	0.00315
AT2G33585	-	8.9942	3.50215	-1.36075	0.0056
AT2G34190	NAT2	17.2268	5.47547	-1.6536	5e-05
AT2G34960	CAT5	1.66651	0.455578	-1.87106	0.0152
AT2G36380	ABCG34	3.09778	1.12153	-1.46577	5e-05
AT2G36590	PROT3	14.7186	6.89371	-1.09428	0.0222
AT2G36870	XTH32	15.5324	7.54292	-1.04209	0.0008
AT2G36885	-	27.3673	9.35261	-1.54901	5e-05
AT2G36980	PCMP-E73	0.929501	0.335971	-1.46812	0.0453
AT2G37770	AKR4C9	2.71183	1.23528	-1.13443	0.0378
AT2G38060	ANTR3	2.45044	1.14441	-1.09843	0.0221
AT2G38160	-	12.2719	5.81437	-1.07766	0.0009
AT2G38940	PHT1-4	1.37959	0.344829	-2.00029	0.01285
AT2G40100	LHCB4.3	111.289	54.6391	-1.02631	5e-05
AT2G40590	RPS26A	83.6916	15.7843	-2.40659	5e-05
AT2G41090	CML10	71.4784	24.8547	-1.52399	5e-05
AT2G41100	CML12	19.0955	8.41169	-1.18276	0.0004
AT2G42220	STR9	46.6392	22.6995	-1.03888	0.00025
AT2G42230	-	11.5512	5.75025	-1.00635	0.00545
AT2G42800	AtRLP29	27.1568	12.9784	-1.0652	5e-05
AT2G43120	-	10.2365	3.52258	-1.53902	0.00085
AT2G43240	-	8.67843	4.16454	-1.05928	0.001
AT2G43430	GLX2-1	11.5326	5.64785	-1.02995	0.0011
AT2G43445	-	2.23727	0.85462	-1.38838	0.03015
AT2G43465	-	1.45322	0.475596	-1.61145	0.03215
AT2G43720	-	8.45396	3.17921	-1.41096	0.02935
AT2G44050	COS1	31.2434	13.9053	-1.16792	5e-05
AT2G44460	BGLU28	22.1637	8.72861	-1.34437	5e-05
AT2G44840	ERF13	4.01838	1.1255	-1.83606	0.00945
AT2G45750	-	1.33575	0.507547	-1.39604	0.02175
AT2G46410	CPC	5.94212	2.65492	-1.16231	0.04935
AT2G46440	CNGC11	2.8275	0.558202	-2.34067	0.00025
AT2G47010	-	13.7483	5.54587	-1.30976	5e-05
AT2G47030	PME4	0.9612	0.333107	-1.52885	0.03955
AT2G47040	PME5	3.79117	1.1924	-1.66877	0.0003
AT2G47060	-	14.7919	5.97275	-1.30834	0.0001
AT3G01270	-	1.48146	0.236078	-2.64968	0.02315
AT3G01550	PPT2	3.33844	1.64547	-1.02067	0.02295
AT3G01640	GLCAK1	9.85737	3.16283	-1.63999	5e-05
AT3G02250	-	6.75375	2.11077	-1.67792	5e-05
AT3G02550	LBD41	37.0574	16.9304	-1.13015	5e-05
AT3G02870	VTC4	49.3313	22.4764	-1.13409	5e-05
AT3G02920	RPA2B	11.9991	5.07001	-1.24286	0.0052
AT3G03090	AtVGT1	7.20345	3.34552	-1.10646	0.00075
AT3G03300	DCL2	1.85427	0.877972	-1.07861	0.0351
AT3G03560	-	6.81128	2.89402	-1.23485	0.00065
AT3G03770	-	3.51119	1.50404	-1.22312	0.0021
AT3G04080	APY1	4.74702	1.95514	-1.27975	0.0009
AT3G05165	-	10.1959	4.61861	-1.14246	0.00045
AT3G05240	PCMP-E82	1.05406	0.242114	-2.1222	0.02385
AT3G05490	RALFL22	30.4964	11.9911	-1.34667	0.0002
AT3G05790	LON4	1.20127	0.431698	-1.47647	0.017
AT3G05910	PAE12	25.0513	10.4368	-1.26321	5e-05
AT3G06750	-	15.0516	7.16336	-1.07121	0.0073
AT3G07270	GCH1	7.06558	3.42675	-1.04397	0.0051
AT3G07820	-	2.12221	0.157442	-3.75267	0.02765
AT3G07850	-	6.14951	0.61368	-3.32491	5e-05
AT3G08740	-	30.1109	13.0594	-1.2052	0.00015
AT3G09032	-	12.8948	5.75331	-1.16432	0.0073
AT3G09820	ADK1	137.141	68.1771	-1.0083	5e-05
AT3G10090	RPS28A	189.894	89.1221	-1.09134	5e-05
AT3G10300	CML49	21.8375	8.24003	-1.40608	5e-05
AT3G10670	ABCI6	12.1868	4.50424	-1.43596	5e-05
AT3G10810	-	3.02265	1.39509	-1.11546	0.01345
AT3G11800	-	53.8239	26.8789	-1.00177	5e-05
AT3G12110	ACT11	25.5935	11.2836	-1.18156	5e-05
AT3G12460	-	8.50784	4.23436	-1.00665	0.02125
AT3G13310	-	18.6231	6.06291	-1.61901	5e-05
AT3G13400	sks13	1.81366	0.180901	-3.32563	0.00785
AT3G13430	-	2.44342	0.784782	-1.63854	0.00925
AT3G13520	AGP12	529.631	232.673	-1.18668	5e-05
AT3G13800	-	2.3849	1.0004	-1.25334	0.03245
AT3G13898	EPFL3	26.3709	10.2662	-1.36105	0.0013
AT3G14040	-	3.56852	0.298731	-3.57841	0.00855
AT3G15680	-	95.2995	45.3987	-1.06982	5e-05
AT3G15690	-	22.1535	10.6921	-1.051	0.00025
AT3G15840	PIFI	15.6834	6.72063	-1.22257	0.0008
AT3G16280	ERF036	5.1066	1.53662	-1.7326	0.00735
AT3G17390	METK4	173.19	39.6399	-2.12733	5e-05
AT3G17470	CRSH	4.19913	1.9586	-1.10027	0.005
AT3G17715	-	4.28392	1.61775	-1.40495	0.0089
AT3G18295	-	4.84511	1.85729	-1.38333	0.04345
AT3G18760	-	79.9624	38.4925	-1.05474	5e-05
AT3G20475	MSH5	1.67876	0.593128	-1.50098	0.00895
AT3G20560	PDIL5-3	11.7571	5.2155	-1.17266	0.0104
AT3G20820	-	41.1422	16.8872	-1.28469	5e-05
AT3G20865	AGP40	14.1246	4.83276	-1.54729	0.00695
AT3G21280	UBP7	7.43132	3.44167	-1.11051	0.00125
AT3G21610	-	19.2922	7.73015	-1.31945	0.0003
AT3G21650	B'ZETA	3.74831	1.79735	-1.06037	0.00365
AT3G22090	-	6.73515	2.83668	-1.24751	0.03825
AT3G23120	AtRLP38	1.52054	0.370216	-2.03814	0.0048
AT3G23150	ETR2	1.62582	0.769268	-1.07961	0.02025
AT3G23170	-	13.9941	6.8239	-1.03615	0.00635
AT3G23730	XTH16	178.088	48.8513	-1.86612	5e-05
AT3G24480	LRX4	4.56989	2.26466	-1.01287	0.01355
AT3G25882	NIMIN-2	21.229	8.43845	-1.33099	0.0024
AT3G25905	CLE27	5.84224	1.28601	-2.18362	0.0095
AT3G26450	-	13.0013	5.92009	-1.13496	0.00185
AT3G26590	-	6.83739	2.80806	-1.28387	0.0006
AT3G28455	CLE25	15.0011	7.44757	-1.01023	0.00445
AT3G28750	-	1.3726	0.290027	-2.24265	0.031
AT3G28790	-	1.24295	0.174049	-2.83621	0.00895
AT3G28830	-	1.47648	0.252246	-2.54925	0.0113
AT3G28980	-	3.28333	1.32371	-1.31057	0.01315
AT3G29400	ATEXO70E1	3.1451	0.983421	-1.67723	0.00075
AT3G41768	-	16.045	5.90228	-1.44278	5e-05
AT3G42725	-	5.94322	2.33511	-1.34776	0.0171
AT3G44220	-	12.0096	4.66359	-1.36468	0.00195
AT3G44260	CAF1-9	2.32938	0.505459	-2.20428	0.02005
AT3G44420	-	8.50148	2.96239	-1.52095	0.0128
AT3G45230	-	36.1898	13.4668	-1.42618	5e-05
AT3G46620	-	24.9948	10.5467	-1.24484	5e-05
AT3G47250	-	3.32155	1.58722	-1.06536	0.01405
AT3G47295	PSY2	39.9752	9.92025	-2.01066	0.00555
AT3G47350	HSD2	4.13994	0.936883	-2.14367	0.00705
AT3G48030	ATL48	10.5407	4.41208	-1.25644	0.00135
AT3G48420	-	11.5436	3.89215	-1.56845	5e-05
AT3G48460	-	27.7192	13.7926	-1.00699	5e-05
AT3G48480	-	3.05601	0.897602	-1.7675	0.0129
AT3G48650	-	0.948154	0.140697	-2.75253	0.0434
AT3G48660	-	35.377	13.4775	-1.39226	0.03075
AT3G48970	-	10.7646	4.99562	-1.10755	0.015
AT3G49540	-	6.05622	1.3411	-2.175	0.0031
AT3G49570	LSU3	140.396	41.208	-1.76851	5e-05
AT3G49580	LSU1	68.5393	25.743	-1.41275	5e-05
AT3G51280	-	24.9041	10.9905	-1.18013	5e-05
AT3G51590	LTP12	4.52679	0.808278	-2.48557	0.0265
AT3G52370	FLA15	5.32156	2.48361	-1.09941	0.006
AT3G52770	ZPR3	10.4333	4.74794	-1.13582	0.03735
AT3G53950	-	5.24362	2.58699	-1.01929	0.0065
AT3G53970	-	13.0206	4.13256	-1.65569	5e-05
AT3G54910	-	3.19098	1.48041	-1.108	0.0142
AT3G55130	ABCG19	3.3599	1.60401	-1.06673	0.00715
AT3G55480	AP3BA	1.67195	0.525686	-1.66926	0.02575
AT3G55570	-	96.9946	48.3478	-1.00446	0.0021
AT3G55740	PROT2	4.66856	2.02239	-1.20691	0.0029
AT3G56220	-	12.3863	4.20486	-1.55862	0.00115
AT3G56620	-	1.21548	0.196018	-2.63247	0.02195
AT3G56640	SEC15A	1.21781	0.420295	-1.53482	0.01395
AT3G56710	SIB1	13.7355	5.43447	-1.33769	0.0014
AT3G56810	-	11.3605	5.31308	-1.0964	0.00165
AT3G57690	AGP23	22.5874	1.87923	-3.5873	0.00505
AT3G58000	VQ25	4.6508	0.938248	-2.30944	0.02655
AT3G58750	CSY2	15.3322	7.15937	-1.09866	5e-05
AT3G59400	GUN4	17.9585	6.84903	-1.39069	0.0001
AT3G59780	-	8.5818	4.04093	-1.08659	0.00015
AT3G60010	ASK13	4.75004	0.803937	-2.56278	0.04445
AT3G60670	-	3.48681	1.33942	-1.3803	0.0199
AT3G61550	ATL68	18.2669	5.92376	-1.62464	0.00025
AT3G61590	HWS	7.30072	2.24344	-1.70233	0.0001
AT3G61898	-	17.7112	2.63806	-2.74711	0.0192
AT3G61970	NGA2	2.03614	0.799871	-1.348	0.02705
AT3G62100	IAA30	7.99522	2.18889	-1.86894	0.0032
AT3G62170	VGDH2	1.54993	0.198273	-2.96665	0.0082
AT3G62460	-	24.2737	11.8559	-1.03379	0.00035
AT3G62530	-	54.2481	23.7044	-1.19442	5e-05
AT3G66654	CYP21-4	12.7247	6.19898	-1.03753	0.00065
AT4G00330	CRCK2	5.68575	1.982	-1.52039	0.00045
AT4G00900	ECA2	2.77271	1.08379	-1.35522	0.002
AT4G01130	-	4.11488	1.94218	-1.08317	0.02515
AT4G01440	-	1.33742	0.470244	-1.50797	0.04725
AT4G02075	PIT1	3.49253	1.14632	-1.60726	0.0188
AT4G02130	GATL6	6.41814	2.75634	-1.2194	0.00065
AT4G02330	PME41	3.19445	1.51898	-1.07247	0.0145
AT4G03500	-	3.83858	1.85063	-1.05256	0.00505
AT4G04190	-	8.02959	3.52481	-1.18778	0.00845
AT4G04750	-	2.00387	0.606235	-1.72484	0.0106
AT4G04830	MSRB5	110.062	47.8074	-1.20301	5e-05
AT4G04850	KEA3	1.26085	0.478101	-1.39901	0.01155
AT4G04880	-	1.82948	0.632486	-1.53233	0.0234
AT4G05070	-	35.1125	15.8097	-1.15118	0.0015
AT4G05520	EHD2	12.2162	5.12181	-1.25407	0.00015
AT4G08950	EXO	140.689	58.1014	-1.27587	5e-05
AT4G09030	AGP10	199.198	97.6692	-1.02822	5e-05
AT4G09180	BHLH81	24.3383	9.86705	-1.30253	5e-05
AT4G09520	-	5.379	2.03564	-1.40185	0.0009
AT4G09650	ATPD	61.1907	26.5704	-1.20349	5e-05
AT4G09820	TT8	1.66002	0.71736	-1.21043	0.03025
AT4G09900	MES12	2.91668	0.936861	-1.63842	0.0105
AT4G10180	DET1	8.01227	2.5724	-1.6391	5e-05
AT4G10270	-	171.403	65.6112	-1.38538	0.00185
AT4G11140	CRF1	5.2973	1.67191	-1.66376	0.00375
AT4G11440	-	0.970126	0.285055	-1.76693	0.0277
AT4G11920	FZR1	5.7515	2.57869	-1.1573	0.0017
AT4G12420	SKU5	24.351	9.52495	-1.3542	5e-05
AT4G12870	-	17.0158	7.71741	-1.14068	0.00095
AT4G13260	YUC2	2.30691	0.660623	-1.80406	0.0043
AT4G13495	-	4.89571	1.84954	-1.40435	0.0202
AT4G13600	-	4.52697	1.67356	-1.43562	0.0289
AT4G13930	SHM4	36.5825	17.2252	-1.08663	5e-05
AT4G14130	XTH15	15.1366	6.32858	-1.25809	0.00015
AT4G14365	XBAT34	4.16259	1.2917	-1.68821	0.0034
AT4G14400	ACD6	0.860688	0.192504	-2.1606	0.0113
AT4G15800	RALFL33	22.0363	7.76545	-1.50474	0.0011
AT4G16130	ARA1	5.90323	1.81955	-1.69792	5e-05
AT4G16140	-	47.0861	12.3883	-1.92633	5e-05
AT4G16270	PER40	216.16	84.6023	-1.35333	5e-05
AT4G16970	-	4.6507	1.74135	-1.41724	0.00025
AT4G17310	-	9.52328	4.50943	-1.07851	0.0269
AT4G17350	-	4.42165	2.14152	-1.04595	0.0077
AT4G17695	KAN3	3.42949	1.31651	-1.38127	0.02185
AT4G17830	-	10.4442	5.13313	-1.0248	0.03495
AT4G18270	ATTRANS 11	3.30105	1.3733	-1.26528	0.0082
AT4G18400	-	64.0063	26.6297	-1.26518	0.0001
AT4G18501	-	15.3159	6.04839	-1.34041	0.00595
AT4G19420	PAE8	9.45085	3.79473	-1.31645	5e-05
AT4G19710	AKHSDH2	6.80518	2.63269	-1.3701	5e-05
AT4G20430	-	1.62306	0.6199	-1.38861	0.01055
AT4G20480	-	40.8071	13.2981	-1.6176	5e-05
AT4G21330	DYT1	8.57254	1.54123	-2.47564	0.00505
AT4G21520	-	6.48739	1.99469	-1.70147	0.00065
AT4G21740	-	30.7209	10.3684	-1.56703	0.00015
AT4G21850	MSRB9	5.98451	1.52728	-1.97027	0.00485
AT4G21870	HSP15.4	30.6116	12.2237	-1.3244	0.0002
AT4G22540	ORP2A	3.67445	1.23396	-1.57423	0.00055
AT4G22690	CYP706A1	1.36578	0.353398	-1.95035	0.01235
AT4G22840	BASS6	4.97285	1.44089	-1.78711	0.0024
AT4G23820	-	43.5592	13.8528	-1.6528	5e-05
AT4G24090	-	5.50891	1.92917	-1.51379	0.00405
AT4G24140	-	16.1033	7.23406	-1.15448	5e-05
AT4G25030	-	16.1164	5.21572	-1.62759	5e-05
AT4G25260	-	3.85878	1.33576	-1.53048	0.01875
AT4G25700	BETA-OHASE 1	12.7191	6.12668	-1.05382	0.0012
AT4G28160	-	21.4331	8.99702	-1.25232	0.0003
AT4G28640	IAA11	5.98747	2.82248	-1.08498	0.01355
AT4G28740	-	9.08481	4.11601	-1.14221	0.00165
AT4G29150	IQD25	10.095	4.15705	-1.28	0.0005
AT4G29810	MKK2	17.2479	7.80754	-1.14348	5e-05
AT4G29950	-	4.39834	1.94312	-1.17859	0.0361
AT4G30270	XTH24	3.29565	1.46913	-1.1656	0.02315
AT4G30440	GAE1	14.6184	4.59443	-1.66983	5e-05
AT4G31840	ENODL15	813.786	206.803	-1.97639	5e-05
AT4G33020	ZIP9	5.15719	2.55367	-1.01401	0.03005
AT4G33140	-	7.02076	2.56729	-1.45138	0.00045
AT4G33260	CDC20-2	5.41118	2.42583	-1.15746	0.0025
AT4G33270	CDC20-1	18.8184	7.19457	-1.38716	5e-05
AT4G33410	SPPL1	20.7613	9.91644	-1.066	0.0001
AT4G33420	PER47	1.44938	0.152439	-3.24913	0.0462
AT4G33440	-	2.92502	1.41023	-1.05252	0.02415
AT4G33560	-	28.232	9.33472	-1.59666	0.0002
AT4G33890	-	20.7457	9.97165	-1.05691	5e-05
AT4G33960	-	20.839	10.0162	-1.05695	0.0247
AT4G34290	-	51.9142	24.8841	-1.06091	0.00015
AT4G34420	-	1.60329	0.603634	-1.40929	0.03435
AT4G34450	-	42.126	20.7505	-1.02157	5e-05
AT4G34750	-	8.24392	2.88719	-1.51366	0.00145
AT4G35180	LHT7	1.73806	0.308249	-2.49531	0.0069
AT4G35390	AHL25	1.17307	0.313917	-1.90184	0.0429
AT4G36150	-	1.63498	0.562791	-1.5386	0.0036
AT4G36660	-	27.8693	13.3066	-1.06653	0.0001
AT4G37450	AGP18	88.5138	35.8424	-1.30424	5e-05
AT4G37690	GT6	3.02921	1.27015	-1.25395	0.0067
AT4G37810	EPFL2	10.8058	4.29644	-1.33059	0.00935
AT4G39660	AGT2	9.98686	4.33159	-1.20513	0.00035
AT5G01780	-	6.89578	2.90825	-1.24556	0.00285
AT5G01790	-	8.90697	3.74252	-1.25093	0.00635
AT5G01840	OFP1	2.4581	0.801332	-1.61707	0.03305
AT5G03040	iqd2	26.7796	12.1299	-1.14257	5e-05
AT5G03120	-	5.91123	2.15496	-1.4558	0.0296
AT5G03420	-	6.95721	2.69847	-1.36637	0.0239
AT5G03545	AT4	15.2121	4.78123	-1.66976	0.00065
AT5G04520	-	2.23543	0.542089	-2.04395	0.0364
AT5G07530	GRP17	20.1442	6.36067	-1.66311	5e-05
AT5G08415	LIP1P	6.83914	2.2533	-1.60178	0.0003
AT5G09470	PUMP6	2.51672	0.680466	-1.88695	0.0215
AT5G09680	RLF	19.3653	7.32827	-1.40193	0.00025
AT5G09810	ACT7	375.725	184.321	-1.02746	5e-05
AT5G10310	EPFL1	64.2871	32.071	-1.00326	5e-05
AT5G10750	-	7.92738	2.86669	-1.46746	0.00085
AT5G10760	-	2.04483	0.979505	-1.06186	0.0344
AT5G13320	GH3.12	2.04687	0.465899	-2.13533	0.00365
AT5G13470	-	15.8503	6.41799	-1.30432	0.00125
AT5G14380	AGP6	6.12729	2.88905	-1.08465	0.02325
AT5G14880	POT8	1.22368	0.522515	-1.22768	0.0359
AT5G15150	HAT7	4.75896	2.05523	-1.21135	0.0058
AT5G15400	PUB1	4.91843	2.32767	-1.07931	0.0003
AT5G15710	-	1.84219	0.78275	-1.2348	0.02515
AT5G16440	IPP1	34.985	14.4002	-1.28065	5e-05
AT5G17230	PSY1	9.86214	4.81752	-1.03361	0.00045
AT5G18150	-	67.4899	24.5556	-1.45862	0.01375
AT5G18280	ATAPY2	6.27813	2.87198	-1.12829	0.0008
AT5G19070	-	2.60873	0.809514	-1.68822	0.0115
AT5G19240	-	13.1474	6.54378	-1.00658	0.0075
AT5G19580	-	3.24213	1.32211	-1.2941	0.003
AT5G19730	PME53	6.9113	2.28492	-1.59681	0.0004
AT5G19875	-	25.7852	9.8164	-1.39328	0.00025
AT5G20635	GG3	25.2668	10.9374	-1.20797	5e-05
AT5G22440	RPL10AC	238.996	116.499	-1.03667	5e-05
AT5G22460	-	7.13944	1.97552	-1.85358	0.0002
AT5G22480	-	9.98948	3.67864	-1.44124	5e-05
AT5G23400	-	6.52118	3.1451	-1.05203	0.001
AT5G23800	ATDUF10	2.35389	0.902057	-1.38376	0.01325
AT5G24570	-	173.989	79.7669	-1.12514	5e-05
AT5G24660	LSU2	62.7386	20.0986	-1.64226	5e-05
AT5G24750	-	3.05375	1.07872	-1.50126	0.004
AT5G24820	-	22.202	7.24421	-1.61579	5e-05
AT5G26170	WRKY50	6.34344	2.58048	-1.29763	0.04745
AT5G26230	MAKR1	7.13708	2.84714	-1.32582	0.00375
AT5G26730	-	69.8391	32.7153	-1.09407	5e-05
AT5G35730	-	21.1135	9.49143	-1.15347	5e-05
AT5G36940	CAT3	2.37775	1.15719	-1.03897	0.01585
AT5G37600	GLN1-1	64.1421	30.4829	-1.07327	5e-05
AT5G38820	-	1.90807	0.412894	-2.20827	0.01835
AT5G39050	PMAT1	5.02081	1.02441	-2.29313	0.0007
AT5G39330	-	13.5439	5.46124	-1.31035	0.00175
AT5G39500	GNL1	1.66971	0.542988	-1.6206	0.00065
AT5G39890	PCO2	5.49915	2.50556	-1.13408	0.0082
AT5G40240	-	1.87921	0.606157	-1.63236	0.02855
AT5G40460	-	31.2048	13.2084	-1.24031	0.0003
AT5G40780	LHT1	1.25104	0.370843	-1.75425	0.02465
AT5G40942	RNR2B	7.90699	2.30827	-1.77631	0.00305
AT5G41040	HHT1	1.32959	0.186763	-2.8317	0.0141
AT5G41080	GDPD2	4.46671	1.64635	-1.43994	0.0029
AT5G43680	-	27.5812	13.5863	-1.02154	5e-05
AT5G43710	MNS4	3.49202	1.30305	-1.42217	0.00105
AT5G43935	FLS6	1.53487	0.317105	-2.27508	0.0449
AT5G44020	-	4.46926	2.09093	-1.09589	0.0221
AT5G44260	-	1.74142	0.771844	-1.17388	0.0479
AT5G45130	RABF2A	57.9327	25.9522	-1.15852	5e-05
AT5G45280	PAE11	10.4061	2.48278	-2.0674	5e-05
AT5G45550	MOB1A	10.6506	2.63397	-2.01563	0.00015
AT5G45700	-	22.5313	4.25901	-2.40334	5e-05
AT5G45880	-	4.76072	1.89915	-1.32582	0.0249
AT5G45950	-	54.5378	25.6466	-1.08849	5e-05
AT5G46160	HLP	57.3959	23.0506	-1.31614	5e-05
AT5G46780	-	2.05288	0.683793	-1.58602	0.03845
AT5G47140	GATA27	5.32774	2.05426	-1.3749	0.0006
AT5G47500	PME68	64.6656	29.1287	-1.15056	5e-05
AT5G47910	RBOHD	2.4291	1.09392	-1.15091	0.0043
AT5G48460	FIM2	9.95681	3.85406	-1.3693	5e-05
AT5G48720	XRI1	4.40562	2.18968	-1.00862	0.0318
AT5G48850	SDI1	28.3191	9.7788	-1.53404	5e-05
AT5G49440	-	93.2546	46.0659	-1.01747	5e-05
AT5G50180	-	10.973	4.1836	-1.39114	5e-05
AT5G50400	PAP27	4.11844	1.53585	-1.42306	0.00065
AT5G50890	-	1.49992	0.296312	-2.33969	0.02095
AT5G50930	-	3.88977	1.79118	-1.11877	0.0377
AT5G51050	-	2.95433	1.22118	-1.27455	0.01245
AT5G51200	NUP205	5.99981	2.86796	-1.06489	5e-05
AT5G52510	SCL8	8.77634	4.23094	-1.05264	0.00065
AT5G52760	-	3.40739	0.553687	-2.62152	0.03315
AT5G52870	MAKR5	7.56919	3.0587	-1.30722	0.00215
AT5G53130	CNGC1	7.21255	2.92911	-1.30005	0.01135
AT5G54170	-	5.01353	1.81485	-1.46598	0.0058
AT5G54400	-	3.58414	1.37482	-1.38239	0.01185
AT5G54900	RBP45A	54.4881	23.7301	-1.19922	5e-05
AT5G55260	PPX2	2.06586	0.337974	-2.61176	0.0141
AT5G56090	COX15	6.67327	3.26522	-1.03121	0.0022
AT5G56120	-	59.3289	24.8215	-1.25714	5e-05
AT5G56260	-	22.2361	9.3691	-1.24692	5e-05
AT5G56290	PEX5	9.08927	2.50895	-1.85708	5e-05
AT5G56990	-	2.71031	0.633276	-2.09755	0.0174
AT5G58530	-	8.85427	2.93838	-1.59135	0.00225
AT5G61000	RPA1D	9.40123	3.5111	-1.42093	0.0001
AT5G61130	PDCB1	459.969	224.156	-1.03703	5e-05
AT5G61580	PFK4	5.03642	2.50224	-1.00918	0.00745
AT5G62080	-	2554.09	1151.65	-1.1491	5e-05
AT5G62300	RPS20A	962.95	356.217	-1.43471	5e-05
AT5G63080	-	1.6884	0.504902	-1.74158	0.01495
AT5G63850	AAP4	3.75863	1.67737	-1.164	0.00735
AT5G64540	-	3.17904	1.43089	-1.15168	0.0107
AT5G64770	RGF9	3.2953	0.694583	-2.24619	0.04825
AT5G65170	-	1.77251	0.475165	-1.8993	0.02165
AT5G65420	CYCD4-1	5.04938	1.61154	-1.64767	0.0011
AT5G65470	-	28.8938	12.7297	-1.18256	5e-05
AT5G65810	-	31.5796	14.0775	-1.1656	5e-05
AT5G65870	PSK5	9.19116	4.45276	-1.04555	0.04075
AT5G66940	DOF5.8	7.33488	2.60535	-1.4933	0.0205
AT5G67130	-	11.7066	2.41399	-2.27783	5e-05
ATCG00080	PSBI	9181.66	2971.72	-1.62746	5e-05
ATCG00340	PSAB	46.2618	14.6807	-1.6559	5e-05
ATCG00530	CEMA	53.7415	25.9772	-1.04879	0.0001
ATCG00570	PSBF	8359.8	3832.78	-1.12508	0.0001
ATCG00580	PSBE	37.897	4.07504	-3.2172	0.02375
ATCG00590	ORF31	3570.4	667.882	-2.41842	0.00205
ATCG00620	TRNP	9923.85	3453.1	-1.52301	0.0099
ATCG00650	RPS18	1253.59	428.464	-1.54882	5e-05
ATCG00720	PETB	133.938	34.656	-1.95039	5e-05
ATCG00790	RPL16	926.163	205.213	-2.17415	5e-05
ATCG00820	RPS19	4138.6	881.108	-2.23175	5e-05
ATCG01020	RPL32	24774.9	5868.32	-2.07786	5e-05
ATCG01070	NDHE	300.678	104.771	-1.52098	5e-05

## Sheet: 07=WW_E_Day6-7
INC=283, DEC=254, TOTAL=537
Gene_ID	gene	611	711	log2(fold_change)	p_value
AT1G02040	-	0.498881	2.51464	2.33359	0.00975
AT1G02050	PKSA	8.35458	142.291	4.09013	5e-05
AT1G02400	GA2OX6	0.0520225	1.03656	4.31652	0.0385
AT1G02770	-	1.17618	2.52325	1.10117	0.02285
AT1G02813	-	0.343543	193.51	9.1377	0.03305
AT1G02820	-	0.608004	4.55041	2.90384	0.0144
AT1G02900	RALF1	16.6182	39.0452	1.23238	5e-05
AT1G03340	-	0.69762	2.21562	1.6672	0.00655
AT1G03660	-	6.44895	21.8178	1.75837	0.0057
AT1G03920	-	0.482341	1.30924	1.4406	0.01005
AT1G05300	ZIP5	0.591912	1.47525	1.31751	0.02575
AT1G05550	-	0.668686	2.6269	1.97396	0.0004
AT1G06475	-	9.93158	20.7454	1.0627	0.0014
AT1G07180	NDA1	0.169438	2.53526	3.9033	0.0014
AT1G08930	ERD6	8.3777	17.3635	1.05143	5e-05
AT1G09880	-	0.507976	3.04822	2.58514	0.0002
AT1G12220	RPS5	0.376552	0.994523	1.40116	0.0044
AT1G13140	CYP86C3	1.19115	12.6745	3.41151	5e-05
AT1G13150	CYP86C4	1.34624	3.87612	1.52567	0.00025
AT1G13950	ELF5A-1	1.52035	4.69258	1.62598	0.00965
AT1G15772	-	0.0751345	1.08188	3.84792	0.04125
AT1G16310	MTP10	1.51211	3.43287	1.18286	0.00705
AT1G17950	ATMYB52	0.32377	1.7584	2.44122	0.01095
AT1G18265	-	0.670022	4.15905	2.63397	0.00125
AT1G18280	-	0.550022	3.88551	2.82054	0.01
AT1G19190	CXE1	0.157704	5.40644	5.09938	0.04195
AT1G20120	-	0.118789	12.7862	6.75004	0.01575
AT1G20150	-	0.0985695	9.3557	6.56856	0.0051
AT1G22090	EMB2204	0.348119	4.33709	3.63908	0.00055
AT1G22110	-	0.0907757	0.974264	3.42393	0.0317
AT1G22470	-	2.44525	7.44734	1.60675	0.0052
AT1G22760	PAB3	0.0617424	1.35806	4.45914	0.03305
AT1G23150	-	1.36712	6.06023	2.14823	0.0001
AT1G23420	YAB4	0.0624132	2.54479	5.34955	0.04125
AT1G23570	-	0.393614	12.768	5.0196	5e-05
AT1G23760	JP630	0.279877	4.77602	4.09294	5e-05
AT1G24400	LHT2	0.192564	3.9255	4.34947	0.0007
AT1G26208	-	7.76134	16.6887	1.10449	0.0289
AT1G30020	-	3.92377	43.648	3.4756	0.00685
AT1G30935	-	0.519776	1.21944	1.23026	0.0383
AT1G32170	XTH30	0.53921	1.94087	1.84778	0.00855
AT1G32450	NPF7.3	0.0595078	2.12753	5.15996	0.0376
AT1G32780	-	3.63355	8.87416	1.28823	5e-05
AT1G34180	NAC016	0.232799	1.10149	2.2423	0.0094
AT1G34315	-	1.07615	2.48562	1.20772	0.0426
AT1G49000	-	1.94957	4.42771	1.18341	0.0235
AT1G49160	WNK7	0.401443	1.46067	1.86336	0.0041
AT1G52690	-	3.56199	14.5542	2.03068	5e-05
AT1G54860	-	0.0847257	1.01091	3.57671	0.0389
AT1G55560	sks14	0.0341672	4.47895	7.0344	0.0385
AT1G59740	NPF4.3	0.252334	1.20282	2.25301	0.01085
AT1G60030	NAT7	0.472513	1.65139	1.80526	0.00325
AT1G60350	anac024	0.394023	1.39913	1.82817	0.03155
AT1G61110	NAC025	1.76306	8.66586	2.29726	5e-05
AT1G61460	-	0.594213	1.23459	1.05498	0.0205
AT1G62305	-	6.53285	17.8248	1.4481	5e-05
AT1G62690	-	1.58364	5.40606	1.77133	0.0099
AT1G67760	-	0.853238	2.85374	1.74183	0.03135
AT1G68725	AGP19	0.387686	3.25676	3.07048	0.0092
AT1G69050	-	8.90671	18.8768	1.08365	0.0086
AT1G71030	ATMYBL2	0.475348	1.57242	1.72593	0.0353
AT1G72280	AERO1	2.55968	6.56048	1.35784	5e-05
AT1G73010	PS2	2.90256	6.42527	1.14643	0.00155
AT1G74540	CYP98A8	1.80597	18.6063	3.36494	5e-05
AT1G75030	ATLP-3	58.9809	191.563	1.6995	5e-05
AT1G75910	EXL4	0.120605	38.439	8.31613	0.0381
AT1G75920	-	0.643317	11.9623	4.21682	5e-05
AT1G75940	BGLU20	0.0963028	40.7851	8.72625	0.0308
AT1G77655	-	0.764666	3.89266	2.34785	0.02395
AT1G78230	-	0.173956	3.73379	4.42385	0.0006
AT1G79800	ENODL7	5.31239	11.2425	1.08153	0.00775
AT1G80440	-	0.738541	6.94236	3.23268	5e-05
AT2G01730	CPSF73-II	0.881126	2.01585	1.19396	0.00645
AT2G03740	-	0.360062	34.7044	6.59073	0.0064
AT2G03830	RGF8	0.866764	4.12355	2.25018	0.0098
AT2G04560	LPXB	0.67316	1.57834	1.22939	0.02375
AT2G05160	-	0.925073	3.86052	2.06116	5e-05
AT2G07042	-	0.716833	2.37457	1.72796	0.0142
AT2G07787	-	0.235041	1.0312	2.13333	0.0261
AT2G12480	SCPL43	0.474514	1.58896	1.74357	0.00705
AT2G15580	-	6.33273	16.4111	1.37378	5e-05
AT2G16750	-	0.610429	3.16918	2.37621	5e-05
AT2G18115	-	0.540522	6.93511	3.68149	0.00095
AT2G18190	-	0.256162	1.03079	2.00862	0.0349
AT2G19110	HMA4	11.9569	29.8077	1.31784	5e-05
AT2G20470	-	0.977192	2.35857	1.2712	0.00705
AT2G20670	-	2.88708	10.671	1.88601	5e-05
AT2G20825	ULT2	0.604917	15.9015	4.71629	0.00015
AT2G21140	PRP2	2.63609	11.2005	2.0871	5e-05
AT2G21237	-	1.43748	4.88565	1.76501	0.00625
AT2G22030	-	0.062287	2.85212	5.51696	0.0385
AT2G23330	-	0.30277	1.2701	2.06864	5e-05
AT2G23510	SDT	3.01742	6.04795	1.00313	0.0028
AT2G23800	GGPPS2	0.162961	6.66354	5.35369	0.02305
AT2G26150	HSFA2	0.948712	3.50577	1.88569	0.00055
AT2G27310	-	1.46451	3.15408	1.1068	0.0248
AT2G28085	-	1.93841	5.46411	1.49511	0.0251
AT2G28120	-	0.811485	1.71369	1.07847	0.0146
AT2G28200	ZAT5	1.4773	3.10157	1.07004	0.0203
AT2G31980	CYS2	12.0642	36.5913	1.60076	5e-05
AT2G32550	-	0.165991	0.967886	2.54373	0.03345
AT2G35070	-	0.310775	2.70999	3.12435	0.01625
AT2G36190	CWINV4	0.281127	4.61447	4.03687	5e-05
AT2G38170	CAX1	18.1587	59.0026	1.70012	5e-05
AT2G38640	-	0.514113	2.79964	2.44509	0.00945
AT2G40670	ARR16	7.37789	17.341	1.23291	0.0006
AT2G41040	-	5.34026	50.3272	3.23636	5e-05
AT2G41290	SSL2	7.27634	25.1443	1.78895	5e-05
AT2G41480	PER25	0.480545	2.29476	2.2556	0.00995
AT2G42940	AHL16	2.2997	44.4311	4.27205	5e-05
AT2G43470	-	1.68641	6.29876	1.90111	0.00125
AT2G45490	AUR3	1.69859	4.09308	1.26885	0.00995
AT2G46130	WRKY43	0.931554	6.57097	2.81839	0.003
AT3G05320	-	0.297726	1.05539	1.82572	0.02795
AT3G05340	PCMP-E83	0.311564	0.86181	1.46784	0.02215
AT3G05858	-	0.878153	3.39452	1.95066	0.04625
AT3G06100	NIP7-1	7.69165	16.617	1.11129	5e-05
AT3G07920	-	0.72043	3.64785	2.34012	0.00345
AT3G09680	RPS23A	3.47845	8.40495	1.27279	0.0043
AT3G10340	PAL4	2.0624	4.892	1.2461	5e-05
AT3G10450	SCPL7	0.900035	2.1643	1.26585	0.0101
AT3G10580	-	4.82551	11.6918	1.27675	0.0002
AT3G10600	CAT7	0.602106	1.29274	1.10234	0.04035
AT3G11160	-	0.532321	3.17774	2.57763	0.0103
AT3G11480	BSMT1	0.253469	1.38008	2.44487	0.00975
AT3G12540	-	1.01227	3.2595	1.68706	0.0007
AT3G13220	ABCG26	6.6812	13.6937	1.03533	5e-05
AT3G14452	-	401.631	1176.67	1.55077	0.00135
AT3G15357	-	1.12923	3.52545	1.64247	0.02905
AT3G15400	ATA20	5.29714	204.779	5.27271	5e-05
AT3G15450	-	225.005	549.693	1.28867	5e-05
AT3G15510	ATNAC2	0.396913	1.45852	1.87761	0.00895
AT3G15740	-	0.781313	2.96489	1.924	0.01955
AT3G16340	ABCG29	3.60722	10.4066	1.52854	5e-05
AT3G16460	JAL34	0.283025	1.95363	2.78716	5e-05
AT3G16580	-	0.191661	0.979554	2.35356	0.02975
AT3G17260	-	0.336653	1.85147	2.45934	0.00245
AT3G17690	CNGC19	0.410523	1.16308	1.50242	0.0043
AT3G18020	-	0.579781	1.2214	1.07496	0.0415
AT3G18560	-	8.91062	18.0416	1.01773	0.0002
AT3G20300	-	0.772348	1.57369	1.02683	0.0358
AT3G20450	-	2.00582	12.4138	2.62968	0.00025
AT3G21530	-	0.429754	1.2075	1.49044	0.0166
AT3G21720	ICL	0.881221	2.19219	1.3148	0.00285
AT3G22750	-	1.07186	4.0322	1.91145	5e-05
AT3G23480	-	0.335493	0.926252	1.46512	0.0295
AT3G23870	-	0.327446	1.38305	2.07852	0.0132
AT3G25080	-	0.200045	1.07084	2.42034	0.04275
AT3G25221	-	89.4759	374.61	2.06582	0.04575
AT3G25410	BASS3	4.27124	9.01415	1.07754	5e-05
AT3G27710	ARI3	0.231501	1.46465	2.66146	0.00455
AT3G28540	-	1.18796	9.4129	2.98615	5e-05
AT3G28980	-	0.474219	1.27095	1.42229	0.0285
AT3G29776	-	0.035781	1.55445	5.44107	0.0194
AT3G45010	SCPL48	4.97423	17.3041	1.79857	0.00265
AT3G45060	NRT2.6	0.378746	2.29471	2.59901	0.00065
AT3G46160	-	0.244982	1.01734	2.05405	0.0391
AT3G49580	LSU1	12.7849	30.7204	1.26475	0.0001
AT3G50510	LBD28	0.221615	2.77022	3.64387	0.0487
AT3G50570	-	2.02158	14.8153	2.87353	5e-05
AT3G50580	-	1.12906	8.74395	2.95316	0.00015
AT3G51860	CAX3	2.08267	9.1619	2.13721	5e-05
AT3G52160	KCS15	1.86281	22.7756	3.61193	5e-05
AT3G55500	EXPA16	0.442101	1.25334	1.50333	0.0498
AT3G55890	-	0.798374	10.3494	3.69634	0.005
AT3G56200	-	1.45871	3.57908	1.29489	0.0023
AT3G56230	-	0.380225	3.86032	3.3438	0.00175
AT3G57690	AGP23	3.62367	22.0342	2.60422	0.0017
AT3G57760	-	1.00852	2.23603	1.1487	0.01705
AT3G58210	-	0.251813	2.28757	3.18339	0.00955
AT3G58260	-	0.129502	1.88832	3.86606	0.0385
AT3G59060	PIF5	0.512922	1.34431	1.39005	0.0126
AT3G59220	PRN1	0.669733	2.02094	1.59337	0.02105
AT3G59480	-	1.57313	15.0414	3.25722	0.0001
AT3G59510	-	0.461446	6.61981	3.84256	0.00065
AT3G59880	-	0.65749	3.56277	2.43796	0.0073
AT3G60965	-	0.41168	0.858062	1.05956	0.0011
AT3G61340	-	0.582425	2.23932	1.94292	0.0024
AT3G61410	-	0.306394	1.56022	2.34829	0.0269
AT3G62930	GRXS6	0.688935	3.29171	2.2564	0.03545
AT3G63095	-	3.16438	64.5348	4.35008	5e-05
AT4G00040	-	14.4951	33.6645	1.21567	5e-05
AT4G00250	-	1.21844	2.77956	1.18983	0.01435
AT4G00780	-	1.33883	3.25812	1.28307	0.0064
AT4G01430	-	0.489241	3.0529	2.64156	0.00055
AT4G01600	-	1.75014	4.08972	1.22453	0.02525
AT4G01883	-	7.05217	15.4037	1.12714	5e-05
AT4G02410	LECRK43	0.43503	0.9956	1.19445	0.0252
AT4G04610	2021-04-01	28.9472	62.058	1.10019	5e-05
AT4G04760	-	0.049204	2.0388	5.3728	0.0385
AT4G10260	-	0.3106	2.91873	3.23221	0.0032
AT4G12917	-	0.914925	3.36441	1.87863	0.0248
AT4G13770	CYP83A1	0.206484	0.960725	2.21809	0.0113
AT4G14130	XTH15	9.5653	22.7873	1.25235	5e-05
AT4G14780	-	0.433465	8.68617	4.32473	5e-05
AT4G14815	-	0.419383	197.545	8.8797	0.00445
AT4G16030	-	0.16464	1.50267	3.19014	0.0445
AT4G16745	-	0.566376	1.27394	1.16946	0.02375
AT4G18050	ABCB9	0.251198	0.859584	1.77481	0.0022
AT4G18550	DSEL	0.138317	5.06095	5.19335	0.01365
AT4G19460	-	0.660687	1.81266	1.45607	0.00765
AT4G20050	QRT3	0.358226	4.30782	3.58802	0.00015
AT4G20390	-	0.671772	5.68318	3.08065	0.0006
AT4G20420	-	130.455	560.947	2.10431	5e-05
AT4G20460	-	0.563742	1.3536	1.2637	0.0265
AT4G21010	-	0.291262	2.30252	2.98282	0.01815
AT4G21120	CAT1	0.497262	15.8476	4.99411	5e-05
AT4G21990	2021-04-03	22.6335	56.7703	1.32668	5e-05
AT4G24420	-	3.91058	8.53153	1.12542	0.0211
AT4G25010	SWEET14	0.790124	2.11439	1.42009	0.0094
AT4G25950	VHA-G3	1.6698	5.49891	1.71947	0.04025
AT4G26830	-	0.0425205	1.07008	4.65341	0.04125
AT4G28397	-	4.53576	150.152	5.04894	5e-05
AT4G29250	-	1.57303	12.1768	2.95251	0.04695
AT4G30050	-	0.372438	2.41923	2.69948	0.02675
AT4G30270	XTH24	1.04281	2.71383	1.37986	0.0067
AT4G31730	GDU1	2.08952	6.25718	1.58234	0.0024
AT4G33355	LTP11	3.1768	10.1156	1.67093	0.0378
AT4G34060	DML3	0.186688	2.37471	3.66905	5e-05
AT4G34850	PKSB	110.06	226.276	1.03979	5e-05
AT4G35650	IDH3	0.352673	1.46326	2.05278	0.0075
AT4G35970	APX5	0.485474	1.55842	1.68262	0.0341
AT4G36230	-	4.1901	9.14673	1.12627	0.00745
AT4G37520	PER50	0.390754	1.2115	1.63246	0.0372
AT4G37900	GRDP2	2.56778	14.3618	2.48364	5e-05
AT4G39590	-	0.238827	1.54686	2.6953	0.01635
AT4G39753	-	0.159769	1.53553	3.26467	0.04215
AT5G01730	SCAR4	0.815996	1.81249	1.15134	0.0031
AT5G02540	-	1.17185	21.9314	4.22613	5e-05
AT5G03495	-	0.284383	1.3792	2.27792	0.03135
AT5G04370	NAMT1	0.164399	1.64987	3.32708	0.00405
AT5G06570	CXE15	0.409682	1.46095	1.83433	0.023
AT5G07010	SOT15	0.350712	1.09654	1.6446	0.041
AT5G07220	BAG3	2.31894	5.66894	1.28961	0.00035
AT5G07530	GRP17	5.31902	123.158	4.53321	5e-05
AT5G07560	GRP20	0.239512	28.624	6.90099	0.0381
AT5G11130	-	0.148456	3.76736	4.66544	0.0084
AT5G14980	-	0.189268	13.0287	6.10513	0.0326
AT5G15948	CPuORF10	6.65678	13.4236	1.01188	5e-05
AT5G16360	-	0.523035	1.57355	1.58904	0.041
AT5G16570	GLN1-4	0.985378	3.39126	1.78307	0.0023
AT5G16920	-	0.391351	74.9889	7.58207	0.0006
AT5G18090	-	0.703814	1.62176	1.20429	0.0387
AT5G18600	GRXS2	1.71968	11.714	2.76803	5e-05
AT5G22270	-	1.35876	4.4628	1.71565	0.0074
AT5G22390	-	1.21756	3.48072	1.5154	0.0034
AT5G22794	-	0.252986	1.01603	2.00582	0.0483
AT5G24660	LSU2	11.2242	41.3536	1.8814	5e-05
AT5G24790	-	0.426627	5.1506	3.59369	0.0068
AT5G25250	FLOT1	1.10107	3.40031	1.62676	0.00125
AT5G26220	-	12.7303	54.0437	2.08586	5e-05
AT5G35090	-	0.719463	2.32933	1.69492	0.0411
AT5G38005	-	0.801916	2.92155	1.86521	0.03425
AT5G40040	RPP2E	14.3527	71.4851	2.31632	5e-05
AT5G41130	-	2.4501	7.38186	1.59114	5e-05
AT5G44230	PCMP-H17	0.385351	0.973677	1.33727	0.0269
AT5G45460	-	0.637045	1.35607	1.08997	0.0115
AT5G45790	-	0.748228	2.0669	1.46592	0.00715
AT5G46240	KAT1	0.43362	2.5955	2.58151	0.0001
AT5G48850	SDI1	6.84778	23.1843	1.75944	5e-05
AT5G49070	KCS20	0.292283	2.70107	3.20809	0.0013
AT5G49340	TBL4	0.657337	2.30493	1.81002	0.00375
AT5G49360	BXL1	0.86018	2.93807	1.77216	5e-05
AT5G49448	CPuORF4	3.96876	9.31658	1.23111	0.00055
AT5G49525	-	1.96402	5.56294	1.50204	0.04605
AT5G50480	NFYC6	0.985254	3.99698	2.02034	0.0045
AT5G53592	-	1.97323	4.50044	1.18951	0.01145
AT5G56110	AtMYB103	0.873892	3.39433	1.9576	0.0026
AT5G56570	-	0.202597	1.34299	2.72877	0.00805
AT5G58310	MES18	1.11054	41.3984	5.22025	0.00135
AT5G58390	PER67	0.322304	5.31616	4.04389	0.00035
AT5G59810	SBT5.4	0.0909947	1.66556	4.19408	0.0055
AT5G59845	GASA10	6.57408	25.8728	1.97658	5e-05
AT5G60660	PIP2-4	0.793826	2.36222	1.57325	0.01075
AT5G61260	-	1.46169	5.17577	1.82414	5e-05
AT5G62320	MYB99	0.53634	25.9804	5.59813	5e-05
AT5G64510	TIN1	0.668942	1.72383	1.36566	0.0132
AT5G65205	-	6.04807	23.5869	1.96344	5e-05
AT5G66480	-	0.247175	1.23539	2.32137	0.0085
AT5G66562	-	993.42	2507.29	1.33565	0.0257
AT5G66690	UGT72E2	0.322083	7.01091	4.44409	5e-05
AT5G67090	-	0.771061	1.90036	1.30135	0.003
ATMG00513	NAD5A	0.560484	1.68717	1.58986	0.0093
AT1G01380	ETC1	2.43573	0.747667	-1.70389	0.04525
AT1G01930	-	6.992	2.90329	-1.26802	5e-05
AT1G03935	-	4074.35	1981.47	-1.04	0.01375
AT1G03950	VPS2.3	9.09885	4.42842	-1.03889	0.00155
AT1G04440	CKL13	9.39126	4.49647	-1.06253	5e-05
AT1G06450	CAF1-1	3.66992	1.37743	-1.41377	0.0288
AT1G06820	CRTISO	5.66685	2.75272	-1.04169	0.00015
AT1G09794	-	8.33224	1.87667	-2.15053	0.0143
AT1G10500	ISCA	29.7091	8.30672	-1.83855	0.0225
AT1G10660	-	6.08891	2.8228	-1.10906	0.0006
AT1G11020	-	5.34354	1.48169	-1.85055	5e-05
AT1G12450	-	1.66699	0.732617	-1.18611	0.0348
AT1G13080	CYP71B2	3.01153	0.716076	-2.07231	0.00025
AT1G14430	-	8.5222	3.30529	-1.36645	5e-05
AT1G15100	RHA2A	20.5027	10.1142	-1.01942	0.00015
AT1G15550	GA3OX1	1.28342	0.497741	-1.36653	0.047
AT1G17530	TIM23-1	74.0503	24.9092	-1.57183	5e-05
AT1G19150	LHCA6	9.61223	1.99494	-2.26852	5e-05
AT1G19340	-	2.08473	0.812631	-1.35919	0.0079
AT1G19770	PUP14	11.6944	5.46942	-1.09636	5e-05
AT1G19960	-	36.0468	16.2026	-1.15364	0.0003
AT1G21060	-	1.72778	0.776189	-1.15444	0.02215
AT1G26945	PRE6	185.463	92.3726	-1.00559	5e-05
AT1G32080	PLGG1	29.4322	12.7919	-1.20217	5e-05
AT1G32410	-	15.6235	6.7196	-1.21727	5e-05
AT1G32920	-	105.171	23.7973	-2.14386	5e-05
AT1G35460	BHLH80	6.77659	3.3516	-1.01571	0.00405
AT1G44740	-	3.29735	1.37787	-1.25887	0.01865
AT1G47395	-	13.584	6.49225	-1.06512	0.03015
AT1G48180	-	4.52632	1.98995	-1.18561	0.0169
AT1G49780	PUB26	3.02502	1.00012	-1.59677	0.00185
AT1G50260	NTMC2T5.1	2.21861	1.02853	-1.10907	0.0043
AT1G52710	-	13.132	5.64559	-1.21789	0.00035
AT1G53080	-	4.30497	1.8581	-1.21218	0.01465
AT1G53210	-	145.691	54.4292	-1.42045	5e-05
AT1G54100	ALDH7B4	26.3905	5.56742	-2.24494	5e-05
AT1G54575	-	9.60783	4.79863	-1.00159	0.0099
AT1G55140	-	14.4982	5.70419	-1.34578	5e-05
AT1G55620	CLC-F	1.08789	0.50212	-1.11543	0.0189
AT1G60060	-	30.1379	14.0721	-1.09874	5e-05
AT1G60550	MENB	3.8258	1.36357	-1.48837	0.00155
AT1G61255	-	4.959	1.27656	-1.95778	0.01815
AT1G62085	-	1.65261	0.799151	-1.04821	0.04855
AT1G62981	-	2.0425	0.950591	-1.10344	0.0317
AT1G64150	-	22.5198	8.53873	-1.3991	5e-05
AT1G65140	-	2.38019	0.962034	-1.30692	0.0248
AT1G66110	-	3.15289	1.46074	-1.10997	0.0251
AT1G66140	ZFP4	1.53199	0.676589	-1.17906	0.04575
AT1G67620	-	10.4141	4.46101	-1.2231	0.00065
AT1G67810	SUFE2	2.64046	1.04119	-1.34256	0.027
AT1G68260	-	13.6941	6.47621	-1.08033	0.0004
AT1G68360	-	18.359	2.69733	-2.76688	5e-05
AT1G69080	-	3.88885	1.54301	-1.3336	0.01395
AT1G69870	NPF2.13	60.3654	24.0851	-1.32558	5e-05
AT1G72540	-	1.43653	0.470113	-1.61151	0.0202
AT1G73630	CML26	4.78495	1.3451	-1.83079	0.00445
AT1G73885	-	41.8786	15.7035	-1.41513	5e-05
AT1G75760	-	12.4428	4.85457	-1.35789	5e-05
AT1G76410	ATL8	7.0388	3.18778	-1.14278	0.0071
AT1G76420	NAC031	6.82932	2.79797	-1.28736	0.0012
AT1G76960	-	8.74672	3.19415	-1.45331	0.0309
AT1G78690	-	3.34776	1.49173	-1.16621	0.0113
AT1G78830	-	11.1301	5.09021	-1.12866	5e-05
AT1G78850	-	1.92016	0.861412	-1.15645	0.0179
AT2G06925	PLA2-ALPHA	87.8607	26.9459	-1.70515	5e-05
AT2G13420	-	6.29693	2.71156	-1.21552	0.00155
AT2G14460	-	22.953	10.7504	-1.09429	0.0013
AT2G17300	-	15.9154	3.65575	-2.12218	5e-05
AT2G17980	SLY1	15.9222	6.92593	-1.20096	5e-05
AT2G21960	-	3.63937	0.929563	-1.96906	0.0253
AT2G21970	2021-09-02	31.0575	12.9729	-1.25944	5e-05
AT2G22590	UGT91A1	1.76417	0.862159	-1.03296	0.03615
AT2G23030	SRK2J	1.3171	0.39526	-1.73649	0.01765
AT2G23070	-	68.6369	32.7423	-1.06783	5e-05
AT2G24800	PER18	5.29354	1.97155	-1.4249	0.00235
AT2G25625	-	2.67178	0.945964	-1.49795	0.02295
AT2G26440	PME12	4.50999	1.19723	-1.91343	5e-05
AT2G26710	CYP734A1	2.04451	0.865946	-1.2394	0.0056
AT2G26800	HMGCL	3.01498	1.30784	-1.20496	0.0038
AT2G27830	-	5.71475	2.40544	-1.24839	0.00145
AT2G28880	ADCS	2.43061	1.08047	-1.16966	0.00055
AT2G29680	CDC6	1.1779	0.461535	-1.3517	0.01915
AT2G29980	FAD3	20.0464	9.09369	-1.1404	5e-05
AT2G30150	UGT87A1	8.72847	4.29375	-1.02349	0.0004
AT2G30370	EPFL6	7.55822	2.82888	-1.41782	0.0014
AT2G32530	CSLB3	3.82014	1.59553	-1.25959	0.00025
AT2G33820	BAC1	3.9184	1.73844	-1.17247	0.0189
AT2G36980	PCMP-E73	1.13134	0.449663	-1.33111	0.014
AT2G37150	-	1.43092	0.62208	-1.20178	0.0214
AT2G37770	AKR4C9	2.94832	1.04074	-1.50228	0.0043
AT2G38430	-	3.77482	1.72314	-1.13136	0.01075
AT2G39870	-	103.703	44.157	-1.23174	5e-05
AT2G40590	RPS26A	69.9872	28.0578	-1.31869	5e-05
AT2G41130	BHLH106	2.00979	0.589911	-1.76848	0.0142
AT2G43120	-	8.59206	3.65911	-1.23151	0.00025
AT2G43465	-	1.68137	0.527442	-1.67255	0.00715
AT2G43750	OASB	17.2914	7.27902	-1.24824	0.0301
AT2G44840	ERF13	5.35122	1.64796	-1.69919	0.00135
AT2G44910	ATHB-4	4.39048	2.05141	-1.09776	0.01205
AT2G46310	CRF5	4.37295	1.01702	-2.10426	0.00015
AT2G46990	IAA20	3.09923	1.12595	-1.46077	0.0355
AT3G01550	PPT2	2.34793	1.13781	-1.04513	0.02005
AT3G01640	GLCAK1	10.0764	5.02946	-1.00251	0.0003
AT3G02250	-	10.2365	2.99389	-1.77363	5e-05
AT3G03180	-	11.1658	4.70463	-1.24693	0.0032
AT3G03770	-	3.68832	1.81381	-1.02394	0.00025
AT3G03870	-	11.6109	5.80468	-1.00019	0.0002
AT3G06130	-	22.121	8.65352	-1.35406	5e-05
AT3G08740	-	48.5159	14.8846	-1.70464	5e-05
AT3G08910	-	18.1937	7.57704	-1.26373	5e-05
AT3G09230	AtMYB1	3.16709	1.53197	-1.04777	0.01225
AT3G10390	FLD	0.850857	0.415491	-1.0341	0.04755
AT3G11240	ATE2	5.41378	2.3133	-1.22669	5e-05
AT3G13980	-	3.95143	1.758	-1.16844	0.0053
AT3G15840	PIFI	20.4491	9.15087	-1.16006	5e-05
AT3G16280	ERF036	6.61454	2.0755	-1.67218	0.00085
AT3G18280	-	59.1983	27.3587	-1.11356	5e-05
AT3G18310	-	1.55017	0.267642	-2.53405	0.0146
AT3G19830	NTMC2TYPE5.2	3.5567	1.76767	-1.00869	0.0011
AT3G22231	PCC1	3.3116	1.17939	-1.48949	0.04165
AT3G25760	AOC1	3.32125	1.5819	-1.07007	0.0226
AT3G25905	CLE27	4.42498	1.24308	-1.83176	0.02375
AT3G26450	-	13.7865	5.67408	-1.2808	0.0001
AT3G27325	-	1.46454	0.707644	-1.04935	0.00395
AT3G29400	ATEXO70E1	2.55686	1.27263	-1.00656	0.00435
AT3G29410	TPS25	3.00978	1.39256	-1.11192	0.00305
AT3G33235	-	1.62388	0.707862	-1.19791	0.0065
AT3G41768	-	19.7905	6.41405	-1.6255	5e-05
AT3G44220	-	16.083	7.6718	-1.0679	0.0007
AT3G44260	CAF1-9	2.74205	0.770262	-1.83183	0.00885
AT3G44798	-	4.22726	1.7634	-1.26136	0.02045
AT3G46620	-	32.9118	16.3465	-1.00962	5e-05
AT3G47295	PSY2	67.3362	9.31207	-2.85421	0.00015
AT3G48420	-	11.6934	5.2739	-1.14875	5e-05
AT3G53970	-	13.2141	4.78851	-1.46443	5e-05
AT3G56290	-	7.85199	3.63617	-1.11064	0.00735
AT3G56620	-	2.3132	0.879622	-1.39494	0.0061
AT3G58000	VQ25	5.79261	1.35288	-2.09818	0.01365
AT3G59400	GUN4	19.1271	7.72932	-1.30721	5e-05
AT3G60690	-	6.18733	2.35288	-1.39489	0.00315
AT3G61550	ATL68	21.3749	6.22803	-1.77907	5e-05
AT3G61970	NGA2	3.47742	1.12275	-1.63098	0.00095
AT4G00050	UNE10	1.7089	0.527947	-1.6946	0.00625
AT4G04750	-	1.50482	0.585807	-1.36109	0.02295
AT4G04850	KEA3	0.953261	0.314083	-1.60173	0.0043
AT4G04880	-	2.4572	0.584155	-2.07259	0.00255
AT4G05070	-	47.3639	16.187	-1.54895	5e-05
AT4G07820	-	2.58953	0.826739	-1.64719	0.027
AT4G10000	-	4.997	2.47933	-1.01111	0.0044
AT4G10180	DET1	7.37118	2.79896	-1.397	5e-05
AT4G11140	CRF1	9.09702	2.76744	-1.71684	5e-05
AT4G11370	RHA1A	9.63739	4.72772	-1.0275	0.0056
AT4G12080	AHL1	0.878621	0.152163	-2.52962	0.03165
AT4G13000	-	1.36812	0.498491	-1.45656	0.04765
AT4G13395	DVL10	11.8637	5.74891	-1.04519	0.0233
AT4G14080	A6	90.4375	34.3687	-1.39583	5e-05
AT4G14540	NFYB3	6.54662	2.66206	-1.29821	0.01055
AT4G14690	ELIP2	4.67978	1.55747	-1.58724	0.00475
AT4G15800	RALFL33	21.0437	10.2421	-1.03888	0.0015
AT4G16140	-	37.4917	18.5862	-1.01234	5e-05
AT4G16270	PER40	227.855	106.365	-1.09909	5e-05
AT4G17695	KAN3	3.35516	1.25652	-1.41695	0.0094
AT4G18680	-	5.53559	2.58824	-1.09677	0.02325
AT4G19030	NIP1-1	2.01785	0.951132	-1.0851	0.0414
AT4G19700	BOI	155.395	77.15	-1.0102	5e-05
AT4G19890	-	1.9327	0.945369	-1.03167	0.0119
AT4G20480	-	46.0011	17.4636	-1.39732	5e-05
AT4G21330	DYT1	6.47244	3.16685	-1.03126	0.03165
AT4G21520	-	6.05227	2.61611	-1.21005	0.00065
AT4G22690	CYP706A1	1.6338	0.519165	-1.65396	0.00165
AT4G22840	BASS6	5.18037	1.65999	-1.64188	0.0001
AT4G23880	-	17.4635	6.03176	-1.53369	5e-05
AT4G24090	-	6.07307	2.36212	-1.36234	0.0015
AT4G25480	DREB1A	2.87662	0.486103	-2.56504	0.016
AT4G25700	BETA-OHASE 1	13.8849	5.9753	-1.21643	5e-05
AT4G25870	-	6.81168	3.33984	-1.02823	0.0009
AT4G27657	-	6.74428	2.48869	-1.43828	0.01945
AT4G27810	-	2.10981	0.602496	-1.80809	0.03125
AT4G28560	RIC7	1.81401	0.800942	-1.17941	0.02565
AT4G29150	IQD25	12.4108	5.26127	-1.23812	5e-05
AT4G30180	-	8.8216	3.70925	-1.24991	0.00305
AT4G30440	GAE1	16.7058	7.70235	-1.11698	5e-05
AT4G31240	-	3.35908	1.64437	-1.03053	0.00785
AT4G31840	ENODL15	1049.24	470.744	-1.15633	5e-05
AT4G36880	CP1	1.64204	0.32048	-2.35718	0.0091
AT4G38380	DTX45	1.1907	0.531775	-1.16293	0.03025
AT4G39660	AGT2	13.0896	5.11757	-1.35489	5e-05
AT5G01780	-	6.77942	3.34938	-1.01727	0.0017
AT5G01840	OFP1	3.19468	1.35664	-1.23563	0.0197
AT5G02880	UPL4	1.42296	0.684043	-1.05673	0.00145
AT5G03230	-	6.5035	3.13323	-1.05356	0.0081
AT5G07380	-	1.06856	0.25373	-2.0743	0.0445
AT5G10070	-	8.77176	4.37826	-1.00251	0.00165
AT5G13320	GH3.12	3.29595	0.969764	-1.76499	0.00025
AT5G15160	PRE2	25.432	12.122	-1.06902	0.00015
AT5G15260	-	3.53252	1.75597	-1.00843	0.0085
AT5G17230	PSY1	9.87239	4.71315	-1.06671	5e-05
AT5G17980	-	1.04129	0.418999	-1.31336	0.0078
AT5G19020	PCMP-E42	1.24648	0.599074	-1.05705	0.0338
AT5G19070	-	4.11948	0.931233	-2.14525	0.00015
AT5G19280	KAPP	4.98101	1.79344	-1.47371	5e-05
AT5G19730	PME53	8.42108	1.95117	-2.10967	5e-05
AT5G19875	-	25.8749	11.6452	-1.15182	5e-05
AT5G22480	-	10.4506	4.98648	-1.06749	5e-05
AT5G23800	ATDUF10	2.23164	0.89235	-1.32243	0.00535
AT5G24750	-	3.17076	1.32986	-1.25355	0.0016
AT5G25310	-	1.09058	0.333031	-1.71137	0.01685
AT5G39050	PMAT1	6.16041	1.37879	-2.15962	5e-05
AT5G39500	GNL1	1.29131	0.636443	-1.02073	0.0047
AT5G40240	-	2.85552	1.142	-1.32219	0.0049
AT5G40942	RNR2B	8.56472	4.19826	-1.02861	0.0016
AT5G43250	NF-YC13	11.6071	4.70369	-1.30314	0.0159
AT5G43680	-	33.6595	16.5328	-1.02569	5e-05
AT5G43980	CRRSP56	4.31524	1.87644	-1.20144	0.0045
AT5G44660	-	3.52853	1.16785	-1.59521	0.0013
AT5G46160	HLP	61.2622	29.4796	-1.05528	5e-05
AT5G46380	-	1.31197	0.65584	-1.00032	0.0406
AT5G46915	-	1.96487	0.732413	-1.4237	0.03595
AT5G48920	TED7	5.70235	2.70439	-1.07626	0.0195
AT5G50180	-	9.98756	4.9522	-1.01206	5e-05
AT5G50450	-	6.15787	2.593	-1.24781	0.0009
AT5G50800	SWEET13	2.11551	0.970958	-1.12353	0.033
AT5G51795	-	4.30019	2.08932	-1.04136	0.0109
AT5G54490	PBP1	3.30627	0.650463	-2.34567	0.0308
AT5G55260	PPX2	1.7885	0.810892	-1.14117	0.03295
AT5G56990	-	2.32674	0.481524	-2.27263	0.01295
AT5G58530	-	9.55633	4.65102	-1.03891	0.0013
AT5G58595	-	2640.71	957.145	-1.46412	0.01585
AT5G60090	-	1.3472	0.252699	-2.41447	0.03295
AT5G60220	TET4	2.9309	0.861504	-1.76641	0.0064
AT5G60850	DOF5.4	10.5909	4.49763	-1.23559	5e-05
AT5G60890	MYB34	2.86508	1.22072	-1.23085	0.008
AT5G61600	ERF104	6.23551	2.41957	-1.36576	0.0016
AT5G62080	-	2380.44	1176.62	-1.01657	5e-05
AT5G62180	CXE20	8.97184	4.36109	-1.04072	0.00105
AT5G63080	-	2.08443	0.546422	-1.93157	0.00285
AT5G63850	AAP4	5.13909	2.31582	-1.14999	0.00025
AT5G63930	-	1.6996	0.842591	-1.01229	0.00525
AT5G64540	-	3.07636	1.31804	-1.22283	0.00235
AT5G64770	RGF9	4.21587	0.77419	-2.44507	0.011
AT5G65207	-	23.5821	10.5614	-1.15889	0.0031
AT5G66700	ATHB-53	2.39815	0.497692	-2.2686	0.015
AT5G67130	-	13.3211	3.08712	-2.10938	5e-05
ATCG00340	PSAB	61.23	13.7961	-2.14998	5e-05
ATCG00570	PSBF	9110.39	4461.66	-1.02993	5e-05
ATCG00580	PSBE	25.4384	10.3796	-1.29326	0.03715
ATCG00590	ORF31	2397.21	443.09	-2.43568	0.00125
ATCG00620	TRNP	14716.8	4910.21	-1.58361	0.0009
ATCG00650	RPS18	897.372	419.6	-1.09669	5e-05
ATCG00720	PETB	137.482	58.4023	-1.23514	5e-05
ATCG00790	RPL16	950.24	230.137	-2.0458	5e-05
ATCG00820	RPS19	4690.76	1415.44	-1.72857	5e-05
ATCG01020	RPL32	22389.7	6450.87	-1.79527	5e-05
ATMG01400	ORF105B	11.0567	3.53384	-1.64562	0.03795

## Sheet: 08=MD_E_Day6-7
INC=143, DEC=221, TOTAL=364
Gene_ID	gene	621	721	log2(fold_change)	p_value
AT1G02813	-	0.934578	6.96445	2.89762	0.0026
AT1G03070	-	0.713357	1.96682	1.46317	0.02685
AT1G06280	LBD2	7.13379	59.6036	3.06266	5e-05
AT1G08065	ACA5	1.49122	4.5606	1.61273	0.0033
AT1G08930	ERD6	6.09011	20.4242	1.74574	5e-05
AT1G11050	-	1.31451	3.76753	1.5191	0.00235
AT1G11420	ATDUF2	0.489509	1.34756	1.46094	0.0116
AT1G18280	-	0.304293	2.01794	2.72935	0.02735
AT1G24530	-	2.43639	5.31671	1.12579	0.00095
AT1G27730	ZAT10	3.01999	6.74891	1.16011	0.00235
AT1G27770	ACA1	6.30819	13.8295	1.13246	5e-05
AT1G29140	-	0.223731	1.22206	2.44947	0.04785
AT1G30280	-	1.23932	2.51668	1.02198	0.00945
AT1G32170	XTH30	1.01176	2.04171	1.01291	0.0363
AT1G35140	EXL1	2.68683	6.83194	1.34639	0.0004
AT1G47980	-	3.14193	37.0261	3.55882	5e-05
AT1G61566	RALFL9	0.688786	6.68007	3.27774	0.0121
AT1G61800	GPT2	14.2014	29.1459	1.03726	5e-05
AT1G62180	2021-04-02	23.6415	52.0453	1.13845	5e-05
AT1G66620	-	3.00662	6.9613	1.21121	0.00125
AT1G67770	TEL2	0.303077	0.832595	1.45793	0.0421
AT1G67990	TSM1	0.246548	2.08553	3.08047	0.02125
AT1G68875	-	0.423575	3.78684	3.16031	0.0129
AT1G71420	PCMP-H70	0.423401	1.13629	1.42423	0.0121
AT1G72416	-	2.18352	5.08927	1.22081	0.0049
AT1G72520	LOX4	1.12033	2.31626	1.04788	0.0016
AT1G73010	PS2	4.01732	8.1942	1.02837	0.0008
AT1G73805	SARD1	0.547901	2.23715	2.02967	0.00105
AT1G75910	EXL4	0.380216	2.44465	2.68474	0.00175
AT1G75940	BGLU20	0.111862	1.07287	3.26169	0.01545
AT1G76470	-	0.128658	2.1718	4.07727	0.0405
AT1G77230	-	2.22058	4.51643	1.02425	0.02685
AT1G78410	VQ10	0.569266	3.34618	2.55534	0.02625
AT1G79245	-	6.82959	13.7505	1.00961	5e-05
AT2G17040	anac036	0.144555	1.64463	3.50807	0.03765
AT2G20142	-	0.14661	1.29502	3.14292	0.03735
AT2G23800	GGPPS2	0.475976	1.64286	1.78725	0.0178
AT2G23810	TET8	75.2889	156.645	1.05699	5e-05
AT2G24600	-	2.54358	5.18266	1.02684	0.0004
AT2G26150	HSFA2	1.56387	3.92083	1.32603	0.00145
AT2G28560	RAD51B	0.649049	1.3816	1.08994	0.03485
AT2G30930	-	3.93887	9.62302	1.28871	0.0006
AT2G35710	PGSIP8	0.846783	2.69213	1.66868	0.00415
AT2G38470	WRKY33	1.38265	4.77796	1.78896	0.01225
AT2G39650	-	2.67006	6.36151	1.2525	0.0005
AT2G39855	-	3.68872	7.95732	1.10916	0.00295
AT2G41100	CML12	19.2511	56.7054	1.55854	5e-05
AT2G41905	-	15.5721	33.9426	1.12413	0.0001
AT2G44460	BGLU28	6.7846	15.3837	1.18107	5e-05
AT2G45410	LBD19	0.440423	1.64127	1.89785	0.0434
AT2G46400	WRKY46	2.98514	13.4051	2.16692	5e-05
AT2G46830	CCA1	0.257748	0.829824	1.68685	0.02765
AT2G47030	PME4	0.286427	1.01286	1.8222	0.0124
AT2G47040	PME5	0.403455	4.46616	3.46856	5e-05
AT3G04210	-	0.804593	2.13182	1.40576	0.0021
AT3G05650	AtRLP32	1.06551	2.24329	1.07407	0.00215
AT3G06370	NHX3	1.98105	4.32303	1.12578	0.00015
AT3G07820	-	0.132235	1.30224	3.29981	0.0192
AT3G07850	-	0.589457	5.95323	3.33622	5e-05
AT3G12730	-	0.586108	1.40738	1.26377	0.04435
AT3G13400	sks13	0.244601	2.77071	3.50176	0.00105
AT3G14040	-	0.201046	2.69329	3.74377	0.00415
AT3G14200	-	12.3845	25.8669	1.06257	5e-05
AT3G14550	GGPS3	0.137819	0.839439	2.60665	0.03355
AT3G15990	SULTR3	0.741368	1.51988	1.0357	0.0195
AT3G16510	-	0.564711	1.33153	1.2375	0.0483
AT3G17630	CHX19	0.504103	1.22374	1.2795	0.0142
AT3G17690	CNGC19	0.315325	1.5112	2.26079	0.0003
AT3G25600	CML16	8.45659	17.2119	1.02526	0.0005
AT3G25760	AOC1	0.684635	1.94411	1.5057	0.03
AT3G28340	GATL10	0.193507	0.969707	2.32516	0.0253
AT3G28830	-	0.177812	1.69696	3.25452	0.0027
AT3G28917	MIF2	0.314078	1.17528	1.90381	0.04935
AT3G28980	-	0.415359	4.44914	3.42109	5e-05
AT3G29000	CML30	1.29472	3.26315	1.33363	0.04845
AT3G44630	-	3.60661	7.2135	1.00006	5e-05
AT3G49540	-	0.98426	6.09983	2.63166	0.0007
AT3G49580	LSU1	11.8922	30.2728	1.34801	5e-05
AT3G50470	HR3	0.71277	1.87222	1.39324	0.04915
AT3G50930	BCS1	2.05024	9.10642	2.15109	5e-05
AT3G51860	CAX3	4.09438	8.82482	1.10792	5e-05
AT3G52270	-	1.39571	3.57104	1.35535	0.01435
AT3G53232	RTFL1	1.80136	4.89756	1.44298	0.0376
AT3G55980	SZF1	22.1695	45.6722	1.04274	5e-05
AT3G56200	-	1.48737	4.26737	1.52058	0.0002
AT3G57530	CPK32	13.6338	28.3536	1.05634	5e-05
AT3G57690	AGP23	3.17398	22.8473	2.84766	0.001
AT3G59060	PIF5	0.589601	1.43583	1.28407	0.01055
AT3G61113	URM1-2	1.21851	8.50634	2.80342	0.0469
AT3G62150	ABCB21	0.452186	0.91743	1.02068	0.01165
AT3G62170	VGDH2	0.0945258	1.41838	3.90739	0.008
AT4G04610	2021-04-01	26.0435	57.3661	1.13927	5e-05
AT4G13560	UNE15	0.560368	3.07435	2.45583	0.0315
AT4G14365	XBAT34	1.13762	4.39645	1.95032	0.0002
AT4G16870	-	0.631192	1.31896	1.06325	0.00275
AT4G16910	-	0.257797	0.872915	1.75961	0.0169
AT4G17490	ERF6	1.87043	18.1581	3.27917	5e-05
AT4G18197	PUP7	1.14841	2.36052	1.03947	0.02015
AT4G21990	2021-04-03	23.224	52.3965	1.17385	5e-05
AT4G22080	RHS14	1.42374	12.952	3.18542	5e-05
AT4G24380	-	7.92373	17.2565	1.12289	0.0246
AT4G24570	PUMP4	8.47329	19.8712	1.22969	5e-05
AT4G29780	-	8.74935	23.6273	1.43321	5e-05
AT4G30270	XTH24	1.08995	2.88241	1.40301	0.00725
AT4G30290	XTH19	0.552745	1.47446	1.4155	0.03515
AT4G31800	WRKY18	8.35965	17.2476	1.04488	5e-05
AT4G33050	EDA39	1.29548	2.99846	1.21074	0.00105
AT4G38400	EXLA2	8.08888	17.699	1.12965	5e-05
AT4G38840	-	7.41925	15.625	1.07451	0.0018
AT5G07530	GRP17	4.11398	21.3375	2.37478	5e-05
AT5G07560	GRP20	0.715624	3.95952	2.46805	0.0034
AT5G14380	AGP6	2.4775	5.64146	1.18719	0.00475
AT5G15190	-	1.96378	4.09968	1.06188	0.04915
AT5G19240	-	6.27296	19.1031	1.60659	5e-05
AT5G19580	-	1.23135	3.6836	1.58088	5e-05
AT5G20230	BCB	0.602141	1.95543	1.69931	0.01895
AT5G24660	LSU2	9.50611	40.5717	2.09355	5e-05
AT5G24790	-	0.349586	1.67453	2.26003	0.03765
AT5G26220	-	13.917	52.0078	1.90188	5e-05
AT5G26920	CBP60G	0.23563	0.857819	1.86415	0.00865
AT5G35735	-	2.86953	6.09663	1.0872	0.0012
AT5G38760	-	1.08112	5.28609	2.28968	0.0209
AT5G42380	CML37	0.860485	2.81489	1.70985	0.01935
AT5G44870	LAZ5	0.533115	1.18982	1.15822	0.0073
AT5G45340	CYP707A3	0.406846	2.43974	2.58417	0.00015
AT5G45540	-	0.551734	1.18066	1.09755	0.0154
AT5G45790	-	0.769281	1.58973	1.0472	0.0478
AT5G45880	-	0.199907	5.20361	4.70211	0.0191
AT5G47230	ERF5	3.05052	9.76208	1.67813	5e-05
AT5G48850	SDI1	4.72506	15.5821	1.72148	5e-05
AT5G51190	ERF105	3.15276	9.859	1.64483	0.0001
AT5G51670	-	0.528841	1.77989	1.75088	0.00335
AT5G52310	LTI78	2.3554	4.93977	1.06847	5e-05
AT5G52750	-	4.13288	13.2478	1.68053	5e-05
AT5G52760	-	2.60345	6.98837	1.42453	0.00555
AT5G56490	GULLO4	0.783992	1.66645	1.08787	0.0181
AT5G57140	PAP28	0.333982	1.14921	1.7828	0.0303
AT5G57560	XTH22	8.57857	30.7313	1.8409	5e-05
AT5G63710	-	0.54844	1.12779	1.04009	0.03875
AT5G65390	AGP7	56.6111	118.133	1.06126	5e-05
AT5G66562	-	975.821	2372.32	1.28161	0.03445
ATMG00130	ORF121A	1.69802	5.61591	1.72567	0.0488
ATMG01400	ORF105B	2.41577	11.0739	2.19661	0.0387
AT1G01010	NAC001	1.04775	0.269459	-1.95915	0.02075
AT1G01180	-	1.94182	0.874882	-1.15025	0.0335
AT1G01200	RABA3	1.33012	0.285607	-2.21945	0.0272
AT1G02400	GA2OX6	2.27354	0.571903	-1.9911	0.01155
AT1G02810	PME7	3.34292	1.43367	-1.2214	0.0006
AT1G02900	RALF1	59.8906	26.4866	-1.17707	5e-05
AT1G09794	-	9.50826	4.08535	-1.21872	0.02365
AT1G09880	-	5.15726	2.13924	-1.26951	0.0003
AT1G10500	ISCA	29.8986	13.197	-1.17987	0.02825
AT1G11170	-	2.22778	1.01697	-1.13133	0.0071
AT1G11920	-	2.13695	0.538882	-1.98751	0.01155
AT1G12450	-	2.05444	0.709017	-1.53486	0.0121
AT1G13910	-	14.0328	6.80874	-1.04335	5e-05
AT1G17530	TIM23-1	82.0432	39.3778	-1.059	5e-05
AT1G17950	ATMYB52	3.05645	0.885296	-1.78762	0.00415
AT1G19150	LHCA6	9.07506	3.08951	-1.55453	5e-05
AT1G19190	CXE1	10.2807	3.13332	-1.71417	0.00015
AT1G20691	-	5.32657	1.31273	-2.02064	0.005
AT1G22090	EMB2204	2.03769	0.725054	-1.49078	0.02165
AT1G23250	-	2.67412	0.800517	-1.74006	0.0396
AT1G23760	JP630	7.61085	1.25935	-2.59538	5e-05
AT1G28600	-	1.92481	0.793156	-1.27904	0.0138
AT1G30660	T5I8.11	2.25811	0.527052	-2.0991	0.0072
AT1G32080	PLGG1	30.633	14.1305	-1.11628	5e-05
AT1G32410	-	14.1982	6.82427	-1.05697	0.00045
AT1G32920	-	107.187	42.1016	-1.34818	5e-05
AT1G34180	NAC016	0.878606	0.278825	-1.65586	0.0157
AT1G35430	-	11.0592	4.87438	-1.18196	0.00315
AT1G44608	-	4.16189	0.593593	-2.80969	0.0172
AT1G47395	-	10.1457	4.00291	-1.34174	0.0295
AT1G52880	NAC018	1.70998	0.543913	-1.65253	0.01045
AT1G53080	-	4.13526	1.72014	-1.26545	0.01235
AT1G53210	-	145.214	67.3214	-1.10904	5e-05
AT1G54100	ALDH7B4	23.681	8.16429	-1.53633	5e-05
AT1G54540	-	7.50659	1.2444	-2.59271	0.00055
AT1G56080	-	2.48532	0.512568	-2.27762	0.001
AT1G60340	-	2.75713	1.36479	-1.01449	0.0306
AT1G61590	-	13.9478	6.74496	-1.04816	5e-05
AT1G61820	BGLU46	0.844496	0.296045	-1.51227	0.0273
AT1G62370	-	7.60296	3.1885	-1.25368	0.00465
AT1G66060	-	5.6444	2.09285	-1.43135	5e-05
AT1G66110	-	5.4981	1.86376	-1.56071	0.00055
AT1G67481	MIR839A	73.6898	32.3444	-1.18795	0.0025
AT1G67810	SUFE2	2.48437	1.12539	-1.14246	0.039
AT1G68360	-	15.2974	6.06408	-1.33493	0.00015
AT1G68840	RAV2	3.103	1.54653	-1.00463	0.0115
AT1G69870	NPF2.13	68.196	31.6069	-1.10945	5e-05
AT1G70581	-	2.81528	1.19642	-1.23455	0.0448
AT1G70630	-	1.5552	0.761633	-1.02994	0.0199
AT1G72540	-	1.74829	0.514225	-1.76547	0.01245
AT1G73050	-	2.32528	1.0677	-1.12289	0.0075
AT1G73700	-	1.86314	0.784296	-1.24827	0.01255
AT1G74010	-	1.7716	0.87594	-1.01615	0.04015
AT1G74150	-	0.989005	0.416213	-1.24866	0.0383
AT1G74670	GASA6	57.489	28.3203	-1.02145	5e-05
AT1G75050	-	5.70435	0.484337	-3.55798	0.00335
AT1G75760	-	14.2025	6.44342	-1.14025	5e-05
AT1G76410	ATL8	8.17132	3.99329	-1.03299	0.0061
AT1G76420	NAC031	8.9504	3.1169	-1.52184	5e-05
AT1G78440	GA2OX1	3.38949	1.61068	-1.0734	0.0103
AT1G78720	-	1.68397	0.793396	-1.08576	0.04005
AT1G78850	-	2.62575	0.917339	-1.51721	0.00245
AT1G80100	AHP6	5.23932	1.9564	-1.42118	0.01775
AT2G01580	-	3.44425	0.210077	-4.0352	0.02375
AT2G01890	PAP8	1.81608	0.845963	-1.10216	0.04065
AT2G04100	DTXL5	0.943693	0.236086	-1.999	0.02555
AT2G05540	-	15.5991	7.20959	-1.11347	0.00025
AT2G06925	PLA2-ALPHA	84.4072	39.4695	-1.09663	5e-05
AT2G17300	-	17.4037	5.71952	-1.60543	5e-05
AT2G18115	-	8.26326	1.95654	-2.07841	5e-05
AT2G19700	-	2.55593	0.486884	-2.3922	0.0284
AT2G21140	PRP2	6.86175	2.70203	-1.34453	0.00035
AT2G21530	-	9.01008	4.01408	-1.16647	0.0118
AT2G22510	-	2.63697	0.968973	-1.44435	0.04825
AT2G25700	ASK3	2.78785	0.749727	-1.89472	0.017
AT2G26440	PME12	4.28326	1.62159	-1.4013	0.0002
AT2G26580	YAB5	4.60384	2.23329	-1.04367	0.0181
AT2G27830	-	11.4374	3.7694	-1.60136	5e-05
AT2G28880	ADCS	3.1258	1.26267	-1.30775	5e-05
AT2G29740	UGT71C2	1.50941	0.480545	-1.65124	0.0093
AT2G29980	FAD3	24.5464	11.4556	-1.09945	5e-05
AT2G31620	CRRSP10	2.085	0.553754	-1.91273	0.02465
AT2G33010	-	1.158	0.482955	-1.26167	0.02465
AT2G33170	-	0.890336	0.262837	-1.76018	0.00115
AT2G33680	PCMP-E19	0.903739	0.251965	-1.84268	0.0204
AT2G36080	ARF31	3.04308	1.40802	-1.11187	0.0153
AT2G40560	-	2.26837	0.494952	-2.19629	0.0305
AT2G40590	RPS26A	72.3999	35.7805	-1.01681	5e-05
AT2G41130	BHLH106	3.04152	0.819586	-1.89183	0.0041
AT2G41360	-	2.10066	0.779031	-1.43109	0.01095
AT2G42940	AHL16	64.6147	13.152	-2.29658	0.02925
AT2G44195	-	2.42497	0.471924	-2.36134	0.033
AT2G45750	-	1.46607	0.427509	-1.77792	0.0028
AT2G45780	-	2.30618	0.665988	-1.79193	0.03725
AT2G46310	CRF5	4.4569	2.02549	-1.13777	0.00305
AT2G46480	GAUT2	2.1143	1.04982	-1.01004	0.0252
AT2G46870	NGA1	3.60833	1.77425	-1.02412	0.00625
AT2G47360	-	5.29684	1.45566	-1.86346	0.0002
AT3G02150	TCP13	3.22107	1.42752	-1.17403	0.00525
AT3G02250	-	8.31863	3.84436	-1.1136	5e-05
AT3G03180	-	13.4325	6.35376	-1.08005	0.00305
AT3G05850	-	1.15052	0.494525	-1.21817	0.01
AT3G05858	-	2.81349	0.754285	-1.89918	0.0368
AT3G08740	-	43.2205	21.5311	-1.0053	5e-05
AT3G09380	-	3.30886	0.666371	-2.31193	0.02965
AT3G09600	RVE8	4.11271	1.75739	-1.22665	0.0018
AT3G10430	-	1.58907	0.630481	-1.33366	0.0481
AT3G13800	-	3.84449	1.80855	-1.08796	0.0063
AT3G15720	-	1.89216	0.779934	-1.27861	0.0137
AT3G15760	-	6.64342	2.89712	-1.19731	0.00365
AT3G15840	PIFI	19.4081	9.44777	-1.03861	5e-05
AT3G16120	-	5.19601	2.44368	-1.08835	0.02295
AT3G16280	ERF036	8.48606	2.64336	-1.68272	0.0001
AT3G16712	-	59.3832	27.7808	-1.09596	0.02795
AT3G17070	PER29	2.6002	1.18927	-1.12855	0.0243
AT3G17260	-	1.57795	0.521293	-1.59788	0.0101
AT3G19800	-	16.7764	8.30631	-1.01416	0.01465
AT3G25670	-	3.45927	1.46787	-1.23674	0.003
AT3G26450	-	15.7486	7.66426	-1.039	0.0003
AT3G27250	-	2.07759	0.900372	-1.20632	0.0285
AT3G28100	-	1.40125	0.592432	-1.24199	0.04305
AT3G28956	-	4.58381	1.92453	-1.25204	0.02335
AT3G29140	-	14.4183	3.9359	-1.87313	0.0149
AT3G41768	-	18.8527	7.62575	-1.30582	5e-05
AT3G44220	-	13.8923	6.5332	-1.08842	0.00065
AT3G47295	PSY2	60.9278	20.021	-1.60558	0.0487
AT3G48390	-	2.13586	1.00385	-1.08928	0.0048
AT3G48420	-	13.1769	5.68183	-1.21358	5e-05
AT3G49210	-	0.951166	0.414172	-1.19947	0.0489
AT3G55090	ABCG16	2.23692	0.930088	-1.26608	0.00235
AT3G56230	-	4.83853	1.91177	-1.33966	0.0034
AT3G57380	-	1.25684	0.612414	-1.03722	0.03845
AT3G57950	-	4.59735	0.818917	-2.48902	0.01075
AT3G60670	-	3.35776	1.66779	-1.00956	0.03175
AT3G61970	NGA2	3.68047	1.03899	-1.82471	0.00065
AT3G63095	-	45.4707	20.8096	-1.12769	5e-05
AT4G02420	LECRK44	1.18325	0.533383	-1.14951	0.02505
AT4G03170	-	3.3396	1.12856	-1.56519	0.02175
AT4G04880	-	2.19852	0.870914	-1.33593	0.0156
AT4G05070	-	51.0918	24.823	-1.04141	0.0001
AT4G11140	CRF1	10.2236	4.82918	-1.08205	0.0005
AT4G11360	RHA1B	16.0951	7.83548	-1.03853	0.0001
AT4G12100	-	1.26377	0.465349	-1.44135	0.0352
AT4G12920	-	4.54866	1.76837	-1.36302	0.0059
AT4G13000	-	2.66991	0.758374	-1.81581	0.0044
AT4G14080	A6	143.616	56.6876	-1.34112	5e-05
AT4G14400	ACD6	0.978046	0.432515	-1.17715	0.0256
AT4G14540	NFYB3	5.73045	1.60891	-1.83256	0.0045
AT4G17695	KAN3	4.87622	1.96913	-1.3082	0.00225
AT4G18090	-	5.06406	2.47539	-1.03264	0.01745
AT4G19030	NIP1-1	2.39356	0.942492	-1.34461	0.01675
AT4G20050	QRT3	17.0386	4.03738	-2.07732	5e-05
AT4G20420	-	714.062	267.735	-1.41524	5e-05
AT4G20480	-	47.5549	21.3275	-1.15688	5e-05
AT4G21120	CAT1	19.8891	6.37521	-1.64143	5e-05
AT4G21520	-	6.92975	3.09801	-1.16146	0.0001
AT4G22690	CYP706A1	1.86632	0.920865	-1.01913	0.00905
AT4G24050	-	4.51038	2.1901	-1.04225	0.00155
AT4G24090	-	5.90714	2.73214	-1.11242	0.00275
AT4G25700	BETA-OHASE 1	15.3225	7.00521	-1.12915	5e-05
AT4G27790	-	1.65445	0.614145	-1.4297	0.02755
AT4G27950	CRF4	1.13885	0.367367	-1.63229	0.02685
AT4G28740	-	10.8267	5.10574	-1.0844	5e-05
AT4G30030	-	2.07541	0.530419	-1.96819	0.01405
AT4G30040	-	2.82247	0.126534	-4.47937	0.03595
AT4G33145	-	5.72141	2.13365	-1.42305	0.0417
AT4G33870	PER48	8.93419	4.42503	-1.01365	0.0004
AT4G36230	-	30.3387	8.07673	-1.90932	5e-05
AT4G36880	CP1	1.77969	0.610476	-1.54362	0.0124
AT5G02540	-	20.3022	7.11839	-1.51201	5e-05
AT5G03795	-	8.24783	3.2578	-1.34012	5e-05
AT5G06250	-	1.78682	0.465266	-1.94126	0.02085
AT5G09520	-	3.85268	0.342704	-3.49083	0.02675
AT5G11080	-	1.47987	0.653842	-1.17845	0.01775
AT5G12940	-	11.7064	3.36804	-1.79732	5e-05
AT5G13320	GH3.12	2.62614	0.743767	-1.82002	0.00025
AT5G13830	-	3.24617	1.03877	-1.64386	0.0245
AT5G15160	PRE2	33.0746	14.6499	-1.17483	5e-05
AT5G15260	-	4.94639	2.24529	-1.13947	0.00165
AT5G16920	-	52.3852	14.6391	-1.83933	5e-05
AT5G19070	-	4.16954	1.71266	-1.28365	0.00375
AT5G19280	KAPP	5.5355	2.67135	-1.05114	0.00015
AT5G19490	-	1.72651	0.473256	-1.86716	0.04105
AT5G19730	PME53	8.293	3.76578	-1.13895	5e-05
AT5G22260	MS1	4.65008	0.416377	-3.48129	5e-05
AT5G24155	-	6.39094	2.25714	-1.50153	0.04385
AT5G38120	4CLL8	2.25558	0.842268	-1.42114	0.00375
AT5G39050	PMAT1	5.15632	2.54166	-1.02057	0.00325
AT5G40210	-	1.67471	0.671012	-1.3195	0.0303
AT5G40780	LHT1	1.33329	0.545906	-1.28826	0.0223
AT5G40942	RNR2B	11.1905	5.40631	-1.04956	0.00045
AT5G41090	anac095	12.7739	6.25575	-1.02995	0.00365
AT5G42680	-	2.07287	0.850308	-1.28557	0.03995
AT5G47150	-	3.08394	1.34602	-1.19607	0.01175
AT5G48490	-	80.7234	37.3628	-1.11138	5e-05
AT5G50450	-	6.47192	3.14691	-1.04026	0.00125
AT5G50480	NFYC6	2.47791	1.06805	-1.21414	0.0337
AT5G52250	RUP1	1.47541	0.656342	-1.1686	0.0343
AT5G54569	-	6.04544	2.92113	-1.04932	0.00255
AT5G55260	PPX2	2.47963	1.00201	-1.30723	0.00625
AT5G55320	AT7	3.81867	1.33726	-1.51379	0.0041
AT5G55590	QRT1	7.14263	1.85057	-1.94848	0.02005
AT5G56540	AGP14	11.9223	5.85159	-1.02676	0.01655
AT5G56570	-	0.847951	0.233218	-1.8623	0.0339
AT5G56990	-	2.60703	0.806681	-1.69234	0.01745
AT5G58660	-	1.32916	0.339144	-1.97054	0.0134
AT5G59040	COPT3	3.22305	0.923772	-1.80282	0.0495
AT5G59230	-	5.93142	2.41857	-1.29422	0.0204
AT5G60090	-	1.9212	0.764162	-1.33006	0.02105
AT5G61420	MYB28	3.30993	1.55023	-1.09432	0.0059
AT5G63080	-	2.13385	1.02182	-1.06233	0.0217
AT5G63087	-	14.5824	5.60092	-1.3805	0.0425
AT5G63560	-	1.04181	0.303934	-1.77726	0.0336
AT5G64905	PEP3	3.83862	0.432265	-3.1506	0.0469
AT5G65090	MRH3	7.36825	3.56689	-1.04666	5e-05
AT5G65207	-	31.2665	12.687	-1.30127	0.0009
AT5G67130	-	11.6616	4.88126	-1.25644	0.001
ATCG00340	PSAB	56.5056	23.0912	-1.29105	5e-05
ATCG00790	RPL16	965.681	427.699	-1.17495	5e-05
ATCG00820	RPS19	4610.6	2163.95	-1.09129	5e-05
ATCG01020	RPL32	25854.5	12559.8	-1.0416	5e-05

## Sheet: 09=SD_E_Day6-7
INC=192, DEC=398, TOTAL=590
Gene_ID	gene	631	731	log2(fold_change)	p_value
AT1G01280	CYP703A2	17.0787	95.7143	2.48654	5e-05
AT1G01695	-	0.731009	1.57294	1.1055	0.04915
AT1G02040	-	3.48019	12.0155	1.78766	5e-05
AT1G02050	PKSA	136.697	467.87	1.77513	5e-05
AT1G02470	-	2.25362	12.1833	2.43459	5e-05
AT1G02820	-	0.93763	3.84994	2.03775	0.0091
AT1G03490	NAC006	0.789748	2.20109	1.47875	0.03815
AT1G03743	-	3680.2	8101.64	1.13843	0.0038
AT1G07985	-	1.45493	4.50062	1.62918	0.00555
AT1G09880	-	5.4134	11.5675	1.09547	5e-05
AT1G10070	BCAT2	1.48077	3.32331	1.16628	0.0202
AT1G10730	AP1M1	3.93974	8.19838	1.05724	0.00035
AT1G11920	-	1.66941	10.7143	2.68213	5e-05
AT1G12100	-	1.69818	5.42241	1.67495	0.0331
AT1G13910	-	15.0295	31.4109	1.06347	5e-05
AT1G16110	WAKL6	0.482675	1.0346	1.09994	0.0273
AT1G16850	-	6.68611	17.5646	1.39343	5e-05
AT1G17950	ATMYB52	2.59656	6.20604	1.25707	0.00055
AT1G18265	-	2.38682	6.56006	1.45862	0.00045
AT1G22090	EMB2204	1.10717	4.27246	1.94819	0.00015
AT1G23760	JP630	9.21689	26.1225	1.50294	5e-05
AT1G28470	NAC010	0.607108	1.38382	1.18863	0.0424
AT1G30780	-	13.9178	31.855	1.19459	5e-05
AT1G31720	-	0.694593	2.15556	1.63382	0.0339
AT1G32450	NPF7.3	0.219042	1.54886	2.82193	0.00145
AT1G34180	NAC016	0.485237	1.00717	1.05354	0.0471
AT1G47980	-	0.701875	105.057	7.22574	5e-05
AT1G49000	-	2.91189	10.2034	1.80903	0.0004
AT1G49160	WNK7	0.752743	2.31033	1.61787	0.0008
AT1G54930	-	0.871941	2.04373	1.22891	0.0468
AT1G54940	GUX4	0.374161	1.28802	1.78342	0.01045
AT1G62260	PCMP-E10	0.437198	1.049	1.26265	0.0304
AT1G62670	RPF2	0.662613	1.68755	1.34869	0.0083
AT1G66090	-	0.579039	3.19963	2.46617	0.00045
AT1G66460	-	0.0870437	5.42124	5.96074	0.046
AT1G67470	-	0.761679	1.67248	1.13474	0.03395
AT1G69325	-	3.37178	9.31369	1.46584	0.0281
AT1G69572	-	2.91592	10.6691	1.87142	0.00805
AT1G70400	-	0.503284	2.90636	2.52977	0.00365
AT1G71866	EPFL7	4.74064	14.1693	1.57962	0.00035
AT1G74900	OTP43	1.19767	3.87468	1.69384	0.0186
AT1G75030	ATLP-3	89.2611	365.503	2.03378	5e-05
AT1G75050	-	1.30593	4.77478	1.87036	0.0059
AT1G77310	-	2.43229	4.88834	1.00703	0.0005
AT1G79270	ECT8	2.19397	4.57622	1.06061	0.0005
AT1G80440	-	3.23679	14.2294	2.13624	5e-05
AT2G03200	-	0.0935871	1.512	4.014	0.046
AT2G03740	-	0.802769	2.37747	1.56637	0.02285
AT2G07677	-	0.591575	1.19019	1.00856	0.04065
AT2G07774	-	3.24882	6.9689	1.10102	0.03055
AT2G07808	-	5.69327	12.3523	1.11745	0.0276
AT2G13547	-	10.43	54.7321	2.39165	0.0255
AT2G15128	-	11.4507	32.1466	1.48924	0.047
AT2G18050	HIS1-3	79.5603	331.828	2.06031	5e-05
AT2G18115	-	10.6805	31.1179	1.54276	5e-05
AT2G18190	-	0.671992	2.72817	2.02142	0.001
AT2G20500	-	2.70161	6.52368	1.27187	0.01415
AT2G20560	-	1.25003	2.63025	1.07324	0.01555
AT2G20825	ULT2	9.10881	26.5188	1.54168	5e-05
AT2G21188	-	1.8619	5.79901	1.63903	0.04505
AT2G21220	-	2.05012	5.33639	1.38016	0.0323
AT2G22510	-	3.26365	8.38438	1.36122	0.0013
AT2G25460	-	0.374223	1.18079	1.65779	0.0139
AT2G25700	ASK3	1.23483	3.9183	1.66591	0.0067
AT2G26940	-	0.558017	3.12855	2.48711	0.0065
AT2G27750	-	0.919863	5.30491	2.52784	0.0095
AT2G28085	-	0.895986	3.73568	2.05982	0.0253
AT2G29610	-	1.01943	2.21013	1.11637	0.04035
AT2G30985	-	4.09994	10.2388	1.32037	0.0438
AT2G32790	-	0.282893	1.73496	2.61658	0.04465
AT2G35930	PUB23	0.439765	2.00506	2.18884	0.00125
AT2G36640	ATECP63	0.752425	1.72933	1.2006	0.02305
AT2G40500	-	0.378229	1.78645	2.23976	0.02445
AT2G40560	-	0.943128	3.74094	1.98787	0.00255
AT2G41415	ESFL4	3.985	79.5547	4.31929	5e-05
AT2G43470	-	3.60497	8.95926	1.31339	0.0014
AT2G46130	WRKY43	5.03036	13.0263	1.3727	0.00145
AT2G46660	CYP78A6	0.264774	1.5165	2.51791	0.00345
AT2G47040	PME5	0.322792	1.17308	1.86162	0.0038
AT2G47360	-	1.54296	7.83327	2.34391	5e-05
AT2G47770	TSPO	0.260634	2.65063	3.34624	0.009
AT2G48130	-	5.96057	15.8863	1.41426	0.0001
AT2G48140	EDA4	1.14358	5.16699	2.17577	0.0008
AT3G01380	-	0.448915	0.953393	1.08663	0.0247
AT3G05858	-	4.42851	10.1585	1.19779	0.0075
AT3G05920	-	1.23841	4.88194	1.97897	0.00625
AT3G06100	NIP7-1	11.4666	31.1525	1.44192	5e-05
AT3G06900	U4.2	1.84325	5.30947	1.52632	0.01115
AT3G07970	QRT2	0.41218	1.50282	1.86632	0.0098
AT3G09380	-	1.64911	5.80153	1.81474	0.00405
AT3G10180	-	0.894989	1.96876	1.13734	0.00065
AT3G10575	-	3.82342	7.87404	1.04224	0.0223
AT3G11980	FAR2	16.5534	71.2711	2.10619	5e-05
AT3G12540	-	3.29518	8.71567	1.40325	5e-05
AT3G12850	-	1.17418	2.57729	1.1342	0.0221
AT3G13210	-	4.11092	10.6369	1.37154	5e-05
AT3G13220	ABCG26	9.43442	25.2417	1.4198	5e-05
AT3G13438	SADHU7-1	7.29789	24.3063	1.73578	0.027
AT3G15130	PCMP-H86	0.48207	1.04549	1.11687	0.03745
AT3G15400	ATA20	35.0978	214.451	2.6112	5e-05
AT3G16300	-	2.0327	5.44166	1.42065	0.0083
AT3G16565	-	3.13633	6.63505	1.08103	0.00185
AT3G16800	-	0.325518	0.922367	1.5026	0.03115
AT3G18560	-	14.7961	34.0295	1.20157	5e-05
AT3G20557	-	11.1262	33.1416	1.57467	5e-05
AT3G20730	PCMP-E94	1.39947	4.1679	1.57444	0.0173
AT3G21530	-	0.555664	2.27478	2.03344	0.00125
AT3G23770	-	2.53443	77.0539	4.92614	5e-05
AT3G24880	EAF1A	0.809712	1.70931	1.07794	0.0003
AT3G26440	-	0.368899	4.34265	3.55728	0.0001
AT3G28540	-	2.03419	4.52014	1.15191	0.0008
AT3G28610	-	0.275772	1.08546	1.97676	0.0208
AT3G42960	TA1	105.893	224.098	1.08153	5e-05
AT3G49290	ABIL2	1.8821	4.35135	1.20912	0.0013
AT3G49580	LSU1	10.3184	25.3209	1.2951	0.0007
AT3G50570	-	2.27266	5.78041	1.34679	0.00535
AT3G50580	-	1.58294	10.434	2.72061	5e-05
AT3G56230	-	6.26539	13.8856	1.14811	5e-05
AT3G57620	-	1.52465	7.01037	2.20101	5e-05
AT3G57765	U2.3	0.64091	2.35815	1.87946	0.04885
AT3G59510	-	7.49898	16.6535	1.15106	5e-05
AT3G59580	NLP9	1.02039	2.04138	1.00043	0.00355
AT3G59880	-	3.52903	7.88349	1.15957	0.0081
AT3G61160	ASK2	0.279831	1.02033	1.8664	0.02945
AT3G61410	-	0.335999	2.1669	2.6891	0.005
AT3G63095	-	38.4671	86.7963	1.17401	5e-05
AT4G01430	-	0.748456	1.64969	1.1402	0.03435
AT4G02210	-	2.47771	5.02084	1.01892	0.03495
AT4G02870	ARF42	1.45708	3.72877	1.35562	0.00775
AT4G03440	-	0.312561	0.939163	1.58724	0.0086
AT4G04610	2021-04-01	21.3525	53.51	1.32541	5e-05
AT4G05631	-	3.89022	7.81104	1.00566	0.00485
AT4G11745	-	0.350501	1.27652	1.86472	0.04815
AT4G13120	-	1.08272	2.22287	1.03776	0.0037
AT4G13245	-	3144.59	7833.19	1.31673	0.00135
AT4G14780	-	0.299931	1.23455	2.04128	0.01615
AT4G14815	-	5.04296	45.7724	3.18213	5e-05
AT4G16460	-	0.337927	1.14016	1.75446	0.0212
AT4G17990	-	0.222977	1.05846	2.24701	0.048
AT4G18197	PUP7	0.777712	1.71649	1.14215	0.0229
AT4G19000	IWS2	1.50819	3.72134	1.303	0.00445
AT4G19590	-	2.73409	5.56085	1.02424	0.00635
AT4G20050	QRT3	4.24267	18.8573	2.15208	5e-05
AT4G21010	-	2.74932	6.13912	1.15896	0.0064
AT4G21990	2021-04-03	17.3407	36.4598	1.07214	0.0041
AT4G22212	-	0.896932	2.79123	1.63783	0.03565
AT4G22760	PCMP-E6	1.45208	3.0229	1.05781	0.0052
AT4G25010	SWEET14	1.29525	4.03459	1.63919	0.00035
AT4G26220	-	1.43054	3.04198	1.08845	0.02035
AT4G30030	-	0.213017	3.82597	4.16678	0.00305
AT4G30040	-	0.539194	2.98485	2.46878	0.00245
AT4G34060	DML3	0.390985	1.28041	1.71142	0.0008
AT4G34850	PKSB	271.846	545.934	1.00594	5e-05
AT4G35650	IDH3	0.515706	1.21636	1.23795	0.04965
AT4G36230	-	11.351	60.0432	2.40319	5e-05
AT4G39590	-	0.676096	1.60557	1.24778	0.02415
AT4G39753	-	0.337684	1.06151	1.65237	0.03525
AT5G02540	-	27.7026	74.661	1.43033	5e-05
AT5G03495	-	0.800468	2.52782	1.65898	0.0034
AT5G06760	LEA4-5	0.380081	3.40914	3.16503	0.0067
AT5G06980	-	1.44516	3.75337	1.37696	0.0014
AT5G09520	-	5.56584	20.6869	1.89404	0.0001
AT5G10140	FLC	5.04226	13.1355	1.38133	5e-05
AT5G11190	SHN2	0.643491	3.0544	2.2469	0.04935
AT5G12940	-	4.259	9.07568	1.09149	0.0003
AT5G22260	MS1	3.113	16.3198	2.39025	5e-05
AT5G22270	-	2.77949	6.92041	1.31604	0.0058
AT5G22390	-	2.2393	5.74425	1.35907	0.00075
AT5G22794	-	0.587098	1.51199	1.36478	0.04705
AT5G24660	LSU2	6.34265	19.7687	1.64006	5e-05
AT5G24790	-	0.232358	3.25359	3.80761	0.0262
AT5G26220	-	11.661	43.327	1.89357	5e-05
AT5G28646	WVD2	1.38185	3.19032	1.2071	0.0151
AT5G40630	-	0.790429	2.83248	1.84136	0.01645
AT5G42710	-	0.48104	0.969766	1.01148	0.0396
AT5G43170	AZF3	1.5291	3.99078	1.38398	0.02555
AT5G45880	-	0.340724	1.86843	2.45515	0.04005
AT5G47170	-	6.2069	13.7608	1.14862	0.01005
AT5G48850	SDI1	3.66416	9.61817	1.39228	0.0002
AT5G51060	RBOHC	0.425441	1.20815	1.50577	0.00215
AT5G51950	-	4.09043	22.7427	2.47508	0.0019
AT5G52310	LTI78	15.0517	36.3714	1.27287	5e-05
AT5G58160	-	0.425602	0.983223	1.20801	0.0057
AT5G58310	MES18	2.91888	13.209	2.17803	0.03375
AT5G62320	MYB99	0.402746	15.6282	5.27814	0.00015
AT5G62510	-	0.29507	1.16101	1.97625	0.0229
AT5G63900	-	0.619703	1.26764	1.0325	0.04895
AT5G64230	-	1.88662	4.3497	1.20511	0.003
AT5G66400	RAB18	14.1564	64.6612	2.19145	5e-05
AT5G66620	DAR6	0.3424	1.3575	1.9872	0.0036
ATMG00513	NAD5A	1.17759	2.41213	1.03448	0.01825
ATMG01090	ORF262	0.827314	2.22721	1.42873	0.03885
AT1G01120	KCS1	86.2501	27.8166	-1.63258	5e-05
AT1G01570	-	2.58143	1.18857	-1.11895	0.00925
AT1G01600	CYP86A4	23.2414	11.2499	-1.04679	5e-05
AT1G02335	GL22	14.4062	6.49301	-1.14973	0.00025
AT1G02610	-	4.13125	2.0076	-1.04111	0.01675
AT1G03870	FLA9	5.57683	1.73469	-1.68477	0.0003
AT1G04440	CKL13	7.20814	2.71018	-1.41124	5e-05
AT1G05310	PME8	1.69819	0.618882	-1.45626	0.0151
AT1G07135	-	125.738	52.7296	-1.25374	5e-05
AT1G07490	RTFL3	10.0872	4.48684	-1.16875	0.01465
AT1G09680	-	1.05584	0.503232	-1.0691	0.04475
AT1G09794	-	7.71545	1.91648	-2.00929	0.01205
AT1G10630	ATARFA1F	121.155	58.5296	-1.04961	5e-05
AT1G11020	-	2.61541	1.26675	-1.0459	0.016
AT1G11545	XTH8	1.65626	0.644485	-1.36171	0.03535
AT1G12450	-	1.56555	0.609994	-1.3598	0.0233
AT1G12600	UTR4	2.66914	1.16256	-1.19906	0.0098
AT1G13050	-	4.5957	2.28529	-1.00791	0.00765
AT1G14310	-	12.6456	5.43953	-1.21709	0.00035
AT1G14430	-	7.8217	3.55033	-1.13953	5e-05
AT1G15100	RHA2A	18.6133	7.48156	-1.31492	5e-05
AT1G16650	-	1.91647	0.833565	-1.20108	0.0099
AT1G17530	TIM23-1	68.2991	29.0067	-1.23548	5e-05
AT1G18100	MFT	3.15385	1.51724	-1.05567	0.02595
AT1G19150	LHCA6	5.63971	1.2741	-2.14614	0.00015
AT1G19770	PUP14	8.27255	3.58892	-1.20478	0.00025
AT1G21050	-	27.9381	13.4284	-1.05694	5e-05
AT1G21910	ERF012	4.14187	2.02613	-1.03156	0.01
AT1G22880	CEL5	4.71857	2.05012	-1.20265	0.00025
AT1G25550	-	6.90844	2.94341	-1.23087	0.00035
AT1G26820	RNS3	4.13508	1.91569	-1.11005	0.0106
AT1G27260	-	1.86074	0.448956	-2.05123	0.04565
AT1G27270	-	2.51075	0.845948	-1.56948	0.0498
AT1G27730	ZAT10	3.43335	1.20526	-1.51027	0.00565
AT1G30515	-	8.93465	4.04267	-1.1441	0.0068
AT1G32080	PLGG1	23.9559	9.92283	-1.27156	5e-05
AT1G32410	-	13.8245	5.76802	-1.26108	0.0002
AT1G32920	-	48.3965	17.2566	-1.48775	5e-05
AT1G35140	EXL1	1.37096	0.41603	-1.72043	0.0252
AT1G35430	-	8.37864	3.3675	-1.31504	0.0069
AT1G35460	BHLH80	9.28357	3.08406	-1.58985	5e-05
AT1G43800	S-ACP-DES6	3.10236	0.852161	-1.86417	0.0006
AT1G45010	-	6.29131	2.1714	-1.53474	0.00135
AT1G45191	BGLU1	3.50452	1.21152	-1.5324	0.0007
AT1G47210	CYCA3-2	22.3346	10.3723	-1.10654	5e-05
AT1G47230	CYCA3-4	11.4365	5.6611	-1.0145	0.0063
AT1G48590	-	2.0316	0.72137	-1.49381	0.0286
AT1G49780	PUB26	2.23367	0.857448	-1.38129	0.00755
AT1G50730	-	0.995957	0.490481	-1.02189	0.02935
AT1G52190	NPF1.2	20.242	9.99021	-1.01876	5e-05
AT1G52910	-	5.18973	2.28883	-1.18105	0.0285
AT1G53210	-	117.54	41.4283	-1.50446	5e-05
AT1G54000	GLL22	2.29439	0.985466	-1.21924	0.0064
AT1G54100	ALDH7B4	15.0679	3.89901	-1.9503	5e-05
AT1G54120	-	21.7585	7.3835	-1.5592	0.00025
AT1G54140	TAF9	37.5503	18.6168	-1.01222	5e-05
AT1G55140	-	10.8352	2.89212	-1.90553	5e-05
AT1G55260	-	107.484	51.3747	-1.06499	5e-05
AT1G57990	PUP18	1.4581	0.689307	-1.08087	0.0428
AT1G58590	-	34.8404	16.5371	-1.07505	0.00195
AT1G60060	-	22.0682	10.336	-1.09429	5e-05
AT1G60160	POT12	8.56189	3.97439	-1.1072	5e-05
AT1G60550	MENB	2.64793	1.09746	-1.2707	0.0158
AT1G61255	-	4.89996	1.5993	-1.61533	0.01595
AT1G61790	OST3B	78.2643	34.0267	-1.20169	5e-05
AT1G61900	-	27.0045	9.57497	-1.49586	5e-05
AT1G62380	ACO2	143.003	65.5474	-1.12543	5e-05
AT1G62860	-	1.6248	0.624932	-1.37849	0.00445
AT1G63270	ABCI1	4.93104	2.39717	-1.04056	0.0134
AT1G64150	-	21.5128	6.87264	-1.64626	5e-05
AT1G64210	-	1.09861	0.290991	-1.91663	0.00955
AT1G64450	-	28.7906	11.1075	-1.37406	5e-05
AT1G65140	-	3.17826	1.26205	-1.33247	0.01145
AT1G67481	MIR839A	64.3381	17.924	-1.84378	0.0009
AT1G67620	-	7.41429	2.88743	-1.36052	0.00135
AT1G68260	-	12.3542	6.15795	-1.00448	0.0016
AT1G68360	-	14.7722	1.0098	-3.87074	5e-05
AT1G68440	-	31.1294	14.2902	-1.12325	5e-05
AT1G69080	-	3.78584	1.46385	-1.37085	0.01045
AT1G69870	NPF2.13	59.4046	22.6204	-1.39295	5e-05
AT1G70440	SRO3	2.71739	0.625693	-2.11869	0.03275
AT1G70505	-	1.59904	0.606566	-1.39847	0.03935
AT1G72240	-	11.0799	4.41456	-1.32761	0.00265
AT1G72540	-	1.89546	0.706692	-1.42339	0.0103
AT1G72900	-	2.25542	0.908292	-1.31217	0.01045
AT1G72910	-	4.10872	1.67447	-1.29499	0.00105
AT1G72920	-	6.08011	2.45449	-1.30867	0.00125
AT1G73480	-	1.30632	0.554778	-1.23552	0.0125
AT1G73690	CDKD-1	2.24933	0.958794	-1.2302	0.00805
AT1G73885	-	33.3555	15.1257	-1.14092	0.00025
AT1G73890	-	70.7541	32.903	-1.10459	5e-05
AT1G74020	SSL12	9.30888	3.90511	-1.25324	0.0004
AT1G74780	-	2.56797	1.21186	-1.0834	0.0051
AT1G75140	-	15.0511	7.51271	-1.00247	5e-05
AT1G75760	-	11.4914	4.52734	-1.34381	5e-05
AT1G75900	EXL3	19.6325	9.10046	-1.10923	5e-05
AT1G76410	ATL8	7.49584	3.74269	-1.00202	0.0102
AT1G76420	NAC031	6.55351	1.18909	-2.46241	5e-05
AT1G76650	CML38	7.73571	2.44223	-1.66334	0.00045
AT1G78120	TPR12	2.06987	0.814567	-1.34543	0.00485
AT1G78172	-	68.1606	27.154	-1.32777	0.0008
AT1G78690	-	3.61674	1.61725	-1.16115	0.00735
AT1G80100	AHP6	4.7284	1.70637	-1.47042	0.01375
AT1G80700	-	25.5132	9.90106	-1.36559	5e-05
AT2G02080	IDD4	2.77951	1.21547	-1.19331	0.00305
AT2G03010	-	1.65168	0.738229	-1.1618	0.0479
AT2G04852	-	18.9912	8.92959	-1.08867	0.02085
AT2G06925	PLA2-ALPHA	50.2816	16.5077	-1.60689	5e-05
AT2G14210	ANR1	4.3304	2.10832	-1.0384	0.0108
AT2G14460	-	20.0447	9.41773	-1.08977	0.0025
AT2G15440	-	10.6884	4.89088	-1.12788	0.00015
AT2G16500	SPE1	36.9757	16.5049	-1.16369	5e-05
AT2G17300	-	11.0125	2.0927	-2.3957	0.00015
AT2G18120	SRS4	2.847	1.30121	-1.12959	0.04675
AT2G18150	PER15	13.8584	6.71331	-1.04566	0.00015
AT2G21970	2021-09-02	29.1273	12.6651	-1.20152	5e-05
AT2G22122	-	10.3121	4.45651	-1.21035	0.0091
AT2G22470	AGP2	23.2934	10.7676	-1.11322	5e-05
AT2G22800	HAT9	21.7601	10.8676	-1.00166	5e-05
AT2G22890	FAD4L2	1.80073	0.554929	-1.69821	0.0376
AT2G23060	-	10.6709	5.2576	-1.02121	0.00085
AT2G23180	CYP96A1	2.93421	1.29106	-1.18442	0.0053
AT2G24790	COL3	210.725	94.7415	-1.15329	5e-05
AT2G24800	PER18	3.10061	1.14944	-1.43162	0.0099
AT2G25260	-	2.02317	0.925323	-1.12859	0.0316
AT2G26440	PME12	3.17346	0.783891	-2.01733	0.00025
AT2G27400	TAS1A	5.43013	2.60976	-1.05707	0.0099
AT2G27830	-	7.11949	1.96759	-1.85535	5e-05
AT2G28160	FIT	1.87558	0.805303	-1.21974	0.034
AT2G28880	ADCS	2.12224	0.911327	-1.21955	0.00105
AT2G29980	FAD3	17.7676	7.73563	-1.19965	5e-05
AT2G30080	ZIP6	6.60811	3.2534	-1.02229	0.00515
AT2G30150	UGT87A1	9.55025	4.41799	-1.11215	0.00015
AT2G30370	EPFL6	7.02914	1.78777	-1.97519	5e-05
AT2G30890	-	6.04227	2.89679	-1.06064	0.0491
AT2G32350	-	13.2559	6.49544	-1.02914	0.00145
AT2G32540	CSLB4	2.17748	0.937065	-1.21644	0.00265
AT2G33290	SUVH2	1.99302	0.962596	-1.04995	0.00885
AT2G33585	-	8.06679	3.4424	-1.22858	0.00235
AT2G33820	BAC1	3.06307	1.13874	-1.42754	0.0131
AT2G34190	NAT2	11.7441	5.38266	-1.12554	5e-05
AT2G36305	FACE2	6.47857	3.18069	-1.02633	0.00315
AT2G36885	-	22.8136	9.19356	-1.31119	0.0001
AT2G38060	ANTR3	2.64409	1.12541	-1.23232	0.00395
AT2G39870	-	83.3578	34.7163	-1.2637	5e-05
AT2G40590	RPS26A	50.9203	15.5181	-1.71429	5e-05
AT2G41130	BHLH106	1.91191	0.88835	-1.10581	0.04335
AT2G43120	-	7.84148	3.4635	-1.17889	0.0005
AT2G43720	-	6.75071	3.12576	-1.11083	0.02895
AT2G43750	OASB	16.4761	5.93837	-1.47223	0.04595
AT2G43990	-	2.40595	1.16809	-1.04246	0.0086
AT2G44260	-	5.80991	2.53544	-1.19628	0.01505
AT2G44840	ERF13	3.81236	1.10648	-1.7847	0.00285
AT2G45750	-	1.32491	0.49893	-1.40898	0.00525
AT2G45890	ROPGEF4	2.07978	0.868895	-1.25918	0.0112
AT2G46310	CRF5	2.98658	1.45008	-1.04235	0.015
AT2G46720	HIC	4.80284	2.21189	-1.11861	5e-05
AT2G47010	-	12.1756	5.45214	-1.1591	5e-05
AT2G47060	-	13.8502	5.87085	-1.23827	5e-05
AT3G01640	GLCAK1	8.95969	3.10952	-1.52676	5e-05
AT3G01970	WRKY45	2.16263	0.914913	-1.24108	0.04045
AT3G02250	-	5.16769	2.07545	-1.31609	5e-05
AT3G02980	MCC1	2.43299	0.660745	-1.88056	0.0337
AT3G03180	-	9.49962	4.35988	-1.12358	0.0074
AT3G03640	BGLU25	14.2385	7.09375	-1.00518	0.00275
AT3G03770	-	3.05598	1.47852	-1.04748	0.0013
AT3G04184	-	83.9375	25.594	-1.71351	0.03455
AT3G05327	-	2.23305	1.07466	-1.05513	0.0488
AT3G06150	-	10.2597	4.15951	-1.30251	5e-05
AT3G06750	-	19.3447	7.04099	-1.45809	0.0001
AT3G07030	-	3.61665	1.7502	-1.04713	0.00895
AT3G08520	RPL41E	30079.9	13372.8	-1.1695	5e-05
AT3G08740	-	33.2449	12.8387	-1.37264	5e-05
AT3G08910	-	15.9281	7.23931	-1.13765	5e-05
AT3G10670	ABCI6	9.27876	4.42773	-1.06737	0.0001
AT3G10810	-	3.02722	1.37124	-1.14251	0.0044
AT3G12870	-	90.7334	43.2694	-1.06828	5e-05
AT3G13310	-	16.2007	5.96098	-1.44243	5e-05
AT3G13340	-	49.8517	23.4124	-1.09037	5e-05
AT3G13662	DIR8	6.66725	2.55378	-1.38446	0.01005
AT3G13800	-	2.3187	0.983466	-1.23737	0.01205
AT3G13980	-	4.73051	1.61615	-1.54943	0.0013
AT3G15690	-	26.394	10.5109	-1.32832	5e-05
AT3G15770	-	3.37932	1.34708	-1.32689	0.0223
AT3G15840	PIFI	16.5488	6.60575	-1.32493	5e-05
AT3G15950	NAI2	1.42626	0.568485	-1.32704	0.0046
AT3G16280	ERF036	3.73147	1.51064	-1.30458	0.00925
AT3G17050	-	73.1724	33.6067	-1.12255	5e-05
AT3G17070	PER29	1.98296	0.988402	-1.00448	0.0483
AT3G17130	-	5.32475	0.868163	-2.61668	0.00595
AT3G17390	METK4	89.2684	38.9753	-1.19559	5e-05
AT3G17940	-	41.2443	17.3856	-1.2463	5e-05
AT3G18280	-	60.8682	26.6098	-1.19373	5e-05
AT3G18760	-	78.1937	37.8455	-1.04693	5e-05
AT3G19620	BXL5	0.96224	0.337054	-1.51342	0.01185
AT3G19830	NTMC2TYPE5.2	3.17204	1.45178	-1.12759	0.00075
AT3G20480	LPXK	2.38024	1.12706	-1.07854	0.01335
AT3G20820	-	36.3689	16.6002	-1.1315	5e-05
AT3G21650	B'ZETA	3.81361	1.76717	-1.10972	0.00025
AT3G21870	CYCU1-1	2.21255	0.707794	-1.64431	0.03565
AT3G22920	CYP26-1	2.37145	0.610263	-1.95827	0.0271
AT3G23130	SUP	3.50093	1.05335	-1.73276	0.00205
AT3G24332	-	4.82147	2.2152	-1.12204	0.00285
AT3G25030	-	107.012	47.1662	-1.18195	5e-05
AT3G25670	-	3.26808	1.54095	-1.08463	0.00775
AT3G25710	BHLH32	69.3869	34.5605	-1.00554	5e-05
AT3G28100	-	1.41007	0.565626	-1.31784	0.0323
AT3G29400	ATEXO70E1	2.65737	0.966853	-1.45863	0.00045
AT3G33235	-	1.81208	0.526486	-1.78318	0.0003
AT3G41768	-	19.9718	5.80052	-1.78371	5e-05
AT3G44220	-	11.2265	4.58501	-1.29191	0.0006
AT3G45230	-	36.4286	13.2397	-1.4602	5e-05
AT3G46620	-	23.1989	10.3673	-1.16202	5e-05
AT3G47250	-	3.33597	1.56025	-1.09633	0.00425
AT3G47295	PSY2	34.926	9.75388	-1.84025	0.0033
AT3G47350	HSD2	3.1418	0.92088	-1.7705	0.00615
AT3G48030	ATL48	11.3606	4.33632	-1.3895	5e-05
AT3G48420	-	11.0426	3.82581	-1.52924	5e-05
AT3G48480	-	2.29773	0.882435	-1.38065	0.01085
AT3G48660	-	46.059	13.2483	-1.79768	0.001
AT3G50060	MYB77	38.6768	16.2286	-1.25293	5e-05
AT3G50110	ATPEN3	3.71133	1.81109	-1.03508	0.00125
AT3G52480	-	6.14408	2.96365	-1.05182	0.0088
AT3G52770	ZPR3	10.1572	4.66936	-1.12121	0.01615
AT3G53840	WAKL15	0.987974	0.399827	-1.3051	0.03775
AT3G53950	-	6.57614	2.5428	-1.37083	5e-05
AT3G53970	-	13.253	4.06257	-1.70585	5e-05
AT3G54363	-	16.4273	7.35988	-1.15834	0.0458
AT3G55130	ABCG19	4.37511	1.57674	-1.47237	5e-05
AT3G55470	-	40.0573	18.8919	-1.0843	5e-05
AT3G55780	-	1.24152	0.380695	-1.70541	0.0395
AT3G56400	WRKY70	62.621	30.3504	-1.04493	5e-05
AT3G56530	anac064	1.95345	0.678229	-1.52618	0.0247
AT3G56620	-	1.07064	0.192655	-2.47439	0.02225
AT3G56810	-	11.3573	5.22342	-1.12055	0.00035
AT3G58000	VQ25	3.43609	0.922413	-1.89728	0.02575
AT3G59400	GUN4	17.3564	6.73476	-1.36577	5e-05
AT3G59910	SKIP35	5.52492	2.7108	-1.02723	5e-05
AT3G61590	HWS	6.05504	2.2055	-1.45703	5e-05
AT3G61898	-	8.46995	2.59336	-1.70753	0.0493
AT3G61970	NGA2	2.56695	0.786487	-1.70656	0.00265
AT3G62100	IAA30	5.22558	2.15142	-1.2803	0.00955
AT3G62450	-	49.0339	22.6707	-1.11295	0.03995
AT4G02690	-	1.10162	0.326387	-1.75497	0.0268
AT4G03820	-	2.39436	1.11342	-1.10463	0.00945
AT4G04750	-	1.47366	0.595875	-1.30632	0.0219
AT4G05070	-	47.9543	15.5404	-1.62564	5e-05
AT4G05150	-	17.7978	8.27395	-1.10505	5e-05
AT4G09180	BHLH81	21.4893	9.70121	-1.14738	5e-05
AT4G09460	MYB6	10.1433	4.74218	-1.0969	0.0011
AT4G09480	-	1.28301	0.4237	-1.59841	0.0179
AT4G09990	GXM2	1.42203	0.397949	-1.83729	0.0233
AT4G10130	-	43.0445	16.4396	-1.38865	5e-05
AT4G10180	DET1	7.69425	2.52902	-1.6052	5e-05
AT4G10265	-	21.5446	10.3467	-1.05816	0.00525
AT4G11140	CRF1	6.0354	1.64336	-1.8768	0.0002
AT4G11920	FZR1	6.31754	2.5353	-1.31721	0.00015
AT4G13000	-	1.71091	0.256571	-2.73733	0.01115
AT4G13260	YUC2	1.48105	0.649814	-1.18852	0.018
AT4G15800	RALFL33	20.5986	7.63456	-1.43193	5e-05
AT4G16140	-	28.0128	12.1771	-1.20192	5e-05
AT4G16270	PER40	197.438	83.1757	-1.24717	5e-05
AT4G17500	ERF1A	3.494	1.42163	-1.29734	0.0099
AT4G18340	-	11.5148	3.69535	-1.63971	5e-05
AT4G18520	PCMP-A2	3.15818	1.43603	-1.13701	0.002
AT4G19960	POT9	1.39849	0.674625	-1.05171	0.01135
AT4G20430	-	1.4668	0.609368	-1.26729	0.0053
AT4G20480	-	37.103	13.0724	-1.50501	5e-05
AT4G21330	DYT1	6.7279	1.51618	-2.14972	0.00195
AT4G21520	-	4.33903	1.96057	-1.1461	0.00525
AT4G21740	-	26.2523	10.193	-1.36486	5e-05
AT4G22540	ORP2A	2.6832	1.21305	-1.14531	0.00135
AT4G22560	-	25.9432	11.2361	-1.20721	5e-05
AT4G22840	BASS6	3.12886	1.41662	-1.14318	0.0081
AT4G22900	-	1.75392	0.799251	-1.13387	0.0354
AT4G23720	-	4.66344	2.13103	-1.12984	0.0052
AT4G23880	-	21.2157	7.21543	-1.55597	5e-05
AT4G24080	ALL1	4.65324	2.25442	-1.04548	0.03145
AT4G24140	-	16.8656	7.11152	-1.24585	5e-05
AT4G24530	-	3.51597	1.65064	-1.0909	0.00325
AT4G25030	-	15.6648	5.12779	-1.61111	5e-05
AT4G25260	-	4.8513	1.31314	-1.88535	0.00145
AT4G25700	BETA-OHASE 1	13.8181	6.02274	-1.19807	5e-05
AT4G27280	-	128.146	46.7721	-1.45407	5e-05
AT4G28700	AMT1-4	2.11624	0.81682	-1.37341	0.00575
AT4G28740	-	10.2487	4.04583	-1.34093	5e-05
AT4G29150	IQD25	10.1007	4.08692	-1.30536	5e-05
AT4G29950	-	3.90439	1.91026	-1.03133	0.03655
AT4G30440	GAE1	11.5535	4.51664	-1.35501	5e-05
AT4G30580	LPAT1	9.37583	4.47296	-1.06772	0.0003
AT4G31840	ENODL15	784.376	203.299	-1.94794	5e-05
AT4G32000	-	1.39057	0.499182	-1.47804	0.01955
AT4G33020	ZIP9	5.19277	2.51003	-1.0488	0.01015
AT4G33140	-	5.71662	2.52399	-1.17945	0.00015
AT4G33890	-	19.6225	9.80164	-1.00142	5e-05
AT4G34320	-	0.929846	0.318411	-1.5461	0.0277
AT4G35600	CONNEXIN 32	5.36385	2.54383	-1.07627	0.0007
AT4G36150	-	1.45725	0.553279	-1.39717	0.0012
AT4G36950	MAPKKK21	1.99388	0.368349	-2.43643	0.004
AT4G37440	-	12.7668	6.34537	-1.00862	5e-05
AT4G37900	GRDP2	2.94754	1.36614	-1.1094	0.0016
AT4G38380	DTX45	1.17456	0.475883	-1.30344	0.0165
AT4G39660	AGT2	9.0958	4.25787	-1.09507	5e-05
AT4G39790	-	2.13894	0.914393	-1.22601	0.00215
AT5G02880	UPL4	1.37203	0.680788	-1.01104	0.0026
AT5G03490	UGT89A2	3.57849	1.68572	-1.08599	0.00425
AT5G03690	-	2.82926	1.33107	-1.08784	0.01075
AT5G04090	-	15.4732	7.73216	-1.00082	0.0001
AT5G04520	-	1.90248	0.532886	-1.83598	0.022
AT5G07190	ATS3	1.58807	0.323219	-2.29669	0.02075
AT5G07610	-	1.23274	0.376966	-1.70936	0.0277
AT5G07870	-	2.68947	1.12612	-1.25596	0.0048
AT5G08415	LIP1P	4.54423	2.21563	-1.03632	0.00625
AT5G08770	-	3.19804	1.4053	-1.18631	0.0235
AT5G09610	APUM21	1.2232	0.512583	-1.25481	0.03585
AT5G09680	RLF	18.6965	7.20363	-1.37597	5e-05
AT5G10750	-	7.93792	2.8185	-1.49383	0.0001
AT5G13320	GH3.12	2.28489	0.458183	-2.31813	0.00065
AT5G14880	POT8	1.86619	0.513578	-1.86144	0.0004
AT5G15160	PRE2	29.8057	13.4651	-1.14636	0.00015
AT5G15710	-	1.54085	0.769758	-1.00125	0.02675
AT5G17000	-	4.48038	2.10953	-1.0867	0.00425
AT5G18150	-	56.188	24.1378	-1.21897	0.0162
AT5G19070	-	2.65275	0.795766	-1.73707	0.0032
AT5G19730	PME53	7.03574	2.24634	-1.64712	0.0001
AT5G19875	-	22.7884	9.64981	-1.23973	5e-05
AT5G21100	-	17.5606	7.90725	-1.15109	5e-05
AT5G22480	-	8.42853	3.61656	-1.22066	5e-05
AT5G23155	-	60.166	20.0956	-1.58207	0.0079
AT5G23800	ATDUF10	2.00875	0.886633	-1.17989	0.01245
AT5G24750	-	2.74884	1.06052	-1.37405	0.0016
AT5G24820	-	22.6573	7.12119	-1.66979	5e-05
AT5G25880	NADP-ME3	1.03006	0.322215	-1.67664	0.01635
AT5G26730	-	67.9475	32.1535	-1.07945	5e-05
AT5G26820	IREG3	11.4659	5.38687	-1.08983	5e-05
AT5G38820	-	1.64438	0.405713	-2.01901	0.00945
AT5G39050	PMAT1	4.09139	1.00733	-2.02205	5e-05
AT5G39330	-	11.5251	5.37029	-1.10171	0.00135
AT5G39500	GNL1	1.25676	0.533709	-1.23558	0.00125
AT5G40240	-	1.76953	0.595933	-1.57015	0.01475
AT5G40780	LHT1	0.912212	0.364536	-1.32331	0.03995
AT5G40942	RNR2B	6.07414	2.26875	-1.42078	0.00155
AT5G41400	-	5.40384	2.36339	-1.19313	0.0091
AT5G42800	DFRA	1.25312	0.312522	-2.00349	0.01415
AT5G42830	-	1.23781	0.238954	-2.37299	0.01315
AT5G43680	-	31.9707	13.3563	-1.25923	5e-05
AT5G43760	KCS19	57.3196	26.5857	-1.10838	5e-05
AT5G44260	-	2.24872	0.759174	-1.5666	0.002
AT5G44569	-	8.6379	3.97521	-1.11965	0.0052
AT5G45275	-	4.0238	1.93986	-1.05261	0.00225
AT5G45280	PAE11	7.66012	2.44032	-1.6503	5e-05
AT5G45700	-	15.0893	4.18728	-1.84944	5e-05
AT5G46915	-	2.25813	0.969209	-1.22025	0.03915
AT5G47330	-	1.84233	0.876257	-1.0721	0.04535
AT5G48490	-	64.4523	29.8182	-1.11204	5e-05
AT5G50180	-	8.78385	4.1125	-1.09484	0.0001
AT5G50400	PAP27	4.37176	1.50959	-1.53405	5e-05
AT5G50450	-	6.0792	2.96344	-1.03661	0.0021
AT5G50720	HVA22E	11.7704	5.866	-1.00471	0.00505
AT5G50890	-	1.03058	0.291335	-1.8227	0.0419
AT5G52870	MAKR5	6.57426	3.00676	-1.12862	0.00155
AT5G53750	-	42.2781	19.9602	-1.08279	5e-05
AT5G54170	-	4.81386	1.78389	-1.43217	0.00215
AT5G54290	CCDA	15.6768	7.64747	-1.03558	0.00225
AT5G54400	-	5.38527	1.35116	-1.99482	5e-05
AT5G55260	PPX2	1.33892	0.332233	-2.0108	0.0135
AT5G56260	-	22.294	9.21118	-1.2752	5e-05
AT5G56290	PEX5	6.94933	2.46611	-1.49464	5e-05
AT5G56990	-	2.5288	0.62257	-2.02214	0.0069
AT5G57560	XTH22	4.89105	2.33777	-1.06501	0.01205
AT5G58530	-	7.90164	2.88855	-1.4518	0.00095
AT5G59750	RIBA3	2.56928	1.12426	-1.19238	0.00495
AT5G60080	-	2.99103	1.30505	-1.19654	0.0194
AT5G60090	-	1.06833	0.267293	-1.99886	0.03585
AT5G60170	-	16.932	7.77502	-1.12284	5e-05
AT5G60430	-	3.09728	0.91096	-1.76554	0.0146
AT5G61540	-	2.23029	0.82809	-1.42937	0.0057
AT5G61600	ERF104	3.58994	1.17886	-1.60656	0.0024
AT5G62020	HSFB2A	6.67197	3.01191	-1.14743	0.00055
AT5G62080	-	2307.08	1132.32	-1.02678	5e-05
AT5G62300	RPS20A	704.221	350.191	-1.00789	5e-05
AT5G63080	-	1.34202	0.496491	-1.43457	0.01725
AT5G64905	PEP3	3.81516	0.837699	-2.18724	0.02745
AT5G65207	-	22.7269	11.1185	-1.03144	0.00775
AT5G65420	CYCD4-1	3.63009	1.58497	-1.19555	0.00325
AT5G66940	DOF5.8	5.27904	2.5611	-1.04351	0.03355
AT5G67130	-	7.6156	2.37289	-1.68231	5e-05
AT5G67140	-	6.69109	2.97891	-1.16745	0.04185
AT5G67210	IRX15-L	4.78749	2.21041	-1.11496	0.0476
ATCG00340	PSAB	39.8593	14.4334	-1.4655	5e-05
ATCG00570	PSBF	8355.03	3766.93	-1.14926	5e-05
ATCG00590	ORF31	1913.14	656.511	-1.54305	0.00985
ATCG00620	TRNP	10947.7	3393.56	-1.68975	0.00175
ATCG00720	PETB	105.271	34.0634	-1.62781	5e-05
ATCG00790	RPL16	758.958	201.758	-1.91139	5e-05
ATCG00820	RPS19	3289.51	866.148	-1.92519	5e-05
ATCG01020	RPL32	18314.2	5768.74	-1.66663	5e-05
ATCG01070	NDHE	212.05	103.001	-1.04175	5e-05

[truncated: 18 more sheets: 10=WW_M_Day0-7, 11=MD_M_Day0-7, 12=SD_M_Day0-7, 13=WW_M_Day5-7, 14=MD_M_Day5-7, 15=SD_M_Day5-7, 16=WW_M_Day6-7, 17=MD_M_Day6-7, 18=SD_M_Day6-7, 19=WW_L_Day0-7, 20=MD_L_Day0-7, 21=SD_L_Day0-7, 22=WW_L_Day5-7, 23=MD_L_Day5-7, 24=SD_L_Day5-7, 25=WW_L_Day6-7, 26=MD_L_Day6-7, 27=SD_L_Day6-7]
