# Supplementary material for: Developmentally dependent reprogramming of the Arabidopsis floral transcriptome under sufficient and limited water availability
Source: BMC Plant Biol. 2024 Apr 11;24:273. doi: 10.1186/s12870-024-04916-w (PMC11007919; doi:10.1186/s12870-024-04916-w)
Supplement: Supplementary file 8 — Supplementary Material 8: File S7. 10 clusters of 6491 ARGs [file 12870_2024_4916_MOESM8_ESM.xlsx]

## Sheet: README
File S7. 10 clusters of 6491 ARGs. A total of 6491 age-related genes were identified. The fold-change of each gene in all 54 comparisons are shown in columns D-BE. The statistically significant ARGs are highlighted in bold.
Column	Heading
A	Gene_ID	Arabidopsis gene ID
B	gene	annotated gene name
C	Cluster	the cluster this gene belongs to
D	Fold-change in the corresponding comparison	Log2(511/011)=Early_WW_Day0/5	Bold: statistically significant differential expression for the specific comparison
E		Log2(521/011)=Early_MD_Day0/5
F		Log2(531/011)=Early_SD_Day0/5
G		Log2(512/012)=Middle_WW_Day0/5
H		Log2(522/012)=Middle_MD_Day0/5
I		Log2(532/012)=Middle_SD_Day0/5
J		Log2(513/013)=Late_WW_Day0/5
K		Log2(523/013)=Late_MD_Day0/5
L		Log2(533/013)=Late_SD_Day0/5
M		Log2(611/011)=Early_WW_Day0/6
N		Log2(621/011)=Early_MD_Day0/6
O		Log2(631/011)=Early_SD_Day0/6
P		Log2(612/012)=Middle_WW_Day0/6
Q		Log2(622/012)=Middle_MD_Day0/6
R		Log2(632/012)=Middle_SD_Day0/6
S		Log2(613/013)=Late_WW_Day0/6
T		Log2(623/013)=Late_MD_Day0/6
U		Log2(633/013)=Late_SD_Day0/6
V		Log2(711/011)=Early_WW_Day0/7
W		Log2(721/011)=Early_MD_Day0/7
X		Log2(731/011)=Early_SD_Day0/7
Y		Log2(712/012)=Middle_WW_Day0/7
Z		Log2(722/012)=Middle_MD_Day0/7
AA		Log2(732/012)=Middle_SD_Day0/7
AB		Log2(713/013)=Late_WW_Day0/7
AC		Log2(723/013)=Late_MD_Day0/7
AD		Log2(733/013)=Late_SD_Day0/7
AE		Log2(611/511)=Early_WW_Day5/6
AF		Log2(621/521)=Early_MD_Day5/6
AG		Log2(631/531)=Early_SD_Day5/6
AH		Log2(612/512)=Middle_WW_Day5/6
AI		Log2(622/522)=Middle_MD_Day5/6
AJ		Log2(632/532)=Middle_SD_Day5/6
AK		Log2(613/513)=Late_WW_Day5/6
AL		Log2(623/523)=Late_MD_Day5/6
AM		Log2(633/533)=Late_SD_Day5/6
AN		Log2(711/611)=Early_WW_Day6/7
AO		Log2(721/621)=Early_MD_Day6/7
AP		Log2(731/631)=Early_SD_Day6/7
AQ		Log2(712/612)=Middle_WW_Day6/7
AR		Log2(722/622)=Middle_MD_Day6/7
AS		Log2(732/632)=Middle_SD_Day6/7
AT		Log2(713/613)=Late_WW_Day6/7
AU		Log2(723/623)=Late_MD_Day6/7
AV		Log2(733/633)=Late_SD_Day6/7
AW		Log2(711/511)=Early_WW_Day5/7
AX		Log2(721/521)=Early_MD_Day5/7
AY		Log2(731/531)=Early_SD_Day5/7
AZ		Log2(712/512)=Middle_WW_Day5/7
BA		Log2(722/522)=Middle_MD_Day5/7
BB		Log2(732/532)=Middle_SD_Day5/7
BC		Log2(713/513)=Late_WW_Day5/7
BD		Log2(723/523)=Late_MD_Day5/7
BE		Log2(733/533)=Late_SD_Day5/7

## Sheet: Cluster of ARGs
Gene_ID	gene	Cluster	Log2(511/011)=Early_WW_Day0/5	Log2(521/011)=Early_MD_Day0/5	Log2(531/011)=Early_SD_Day0/5	Log2(512/012)=Middle_WW_Day0/5	Log2(522/012)=Middle_MD_Day0/5	Log2(532/012)=Middle_SD_Day0/5	Log2(513/013)=Late_WW_Day0/5	Log2(523/013)=Late_MD_Day0/5	Log2(533/013)=Late_SD_Day0/5	Log2(611/011)=Early_WW_Day0/6	Log2(621/011)=Early_MD_Day0/6	Log2(631/011)=Early_SD_Day0/6	Log2(612/012)=Middle_WW_Day0/6	Log2(622/012)=Middle_MD_Day0/6	Log2(632/012)=Middle_SD_Day0/6	Log2(613/013)=Late_WW_Day0/6	Log2(623/013)=Late_MD_Day0/6	Log2(633/013)=Late_SD_Day0/6	Log2(711/011)=Early_WW_Day0/7	Log2(721/011)=Early_MD_Day0/7	Log2(731/011)=Early_SD_Day0/7	Log2(712/012)=Middle_WW_Day0/7	Log2(722/012)=Middle_MD_Day0/7	Log2(732/012)=Middle_SD_Day0/7	Log2(713/013)=Late_WW_Day0/7	Log2(723/013)=Late_MD_Day0/7	Log2(733/013)=Late_SD_Day0/7	Log2(611/511)=Early_WW_Day5/6	Log2(621/521)=Early_MD_Day5/6	Log2(631/531)=Early_SD_Day5/6	Log2(612/512)=Middle_WW_Day5/6	Log2(622/522)=Middle_MD_Day5/6	Log2(632/532)=Middle_SD_Day5/6	Log2(613/513)=Late_WW_Day5/6	Log2(623/523)=Late_MD_Day5/6	Log2(633/533)=Late_SD_Day5/6	Log2(711/611)=Early_WW_Day6/7	Log2(721/621)=Early_MD_Day6/7	Log2(731/631)=Early_SD_Day6/7	Log2(712/612)=Middle_WW_Day6/7	Log2(722/622)=Middle_MD_Day6/7	Log2(732/632)=Middle_SD_Day6/7	Log2(713/613)=Late_WW_Day6/7	Log2(723/623)=Late_MD_Day6/7	Log2(733/633)=Late_SD_Day6/7	Log2(711/511)=Early_WW_Day5/7	Log2(721/521)=Early_MD_Day5/7
AT1G01010	NAC001	5	-0.319339	-0.259236	-0.402552	1.31777	0.488691	0.317412	-0.126988	-0.158554	0.188236	0.038148	0.111855	-0.209553	0.435082	0.231752	0.307321	-0.0547576	0.173976	0.339413	-0.41769	-1.92281	-0.4442	0.318446	0.00487953	0.282683	-0.158369	-0.12874	-0.260956	0.357487	0.371091	0.192999	-0.157159	-1.18222	-0.0100915	0.0722301	0.33253	0.151177	-0.098351	-0.379499	-0.0416481	-0.273796	-1.21127	-0.0347292	-0.0313818	0.0298135	-1.16468	-0.455838	-1.95915
AT1G01060	LHY	6	-0.419071	-0.316354	-0.143112	-0.453734	-0.540634	-0.230656	0.133932	0.222932	0.492264	-1.03932	-1.22146	-0.602789	-1.2826	-0.217303	-0.287466	0.192347	0.223388	0.389197	-1.71128	-1.53854	-0.682516	-1.76727	-0.552073	-0.495476	-0.125329	0.181112	0.344319	-0.262114	-0.491586	-0.459677	-0.325943	0.323331	-0.0568093	0.0584146	0.000455271	-0.103067	-1.09505	-1.25197	-0.539404	-1.02181	-0.0114387	-0.26482	-0.259261	-0.0418204	-0.147945	-0.412582	-0.1636
AT1G01120	KCS1	5	-0.466816	-0.2921	-0.28646	0.0282933	0.0525791	-0.0989458	-0.0859319	0.0206912	-0.20796	0.0846814	0.175113	0.0482215	-0.134504	-0.231489	-0.0341146	-0.121341	0.311612	0.259422	-0.629002	-0.411597	-1.57058	-0.0410828	-0.862121	-0.772834	0.498785	-0.452063	-0.919714	0.551497	0.467213	0.334682	-0.162798	-0.284068	0.0648312	-0.035409	0.290921	0.467382	-0.162186	-0.119496	-1.23064	-0.0693761	-0.914701	-0.673888	0.584717	-0.472754	-0.711754	-0.713683	-0.586709
AT1G01150	-	7	-0.0688559	-0.0844539	-0.153292	-0.116569	0.00622739	-0.0245549	0.0657866	0	0.0937759	-0.153292	-0.153292	-0.0296895	-0.0139067	-0.116569	-0.116569	0	0.169869	0	-0.0951433	-0.112513	-0.117734	-0.0616892	-0.0872859	-0.116569	0.0581724	0.0347405	-1.59387	-0.0844358	-0.0688378	0.123602	0.102662	-0.122796	-0.0920139	-0.0657866	0.169869	-0.0937759	-0.0262874	-0.0280586	0.0355576	0.0548795	-0.0935133	-0.0920139	-0.00761427	0.0347405	-1.46539	0.0581484	0.0407792
AT1G01180	-	1	0.19832	0.666506	0.268683	1.21629	0.316249	0.0505561	-0.121191	0.0941002	-0.471541	0.524807	1.88385	1.42619	0.0753862	0.366806	-0.144977	-0.00278862	0.0764056	-0.424882	0.53403	0.557083	0.666252	0.50364	-0.205694	-0.2799	-0.38353	-0.37039	-0.308194	0.326486	0.50262	0.599666	-1.25336	0.0505575	-0.195533	0.118403	-0.0176947	0.0466589	0.33571	-0.109423	0.39757	-0.354929	-0.521943	-0.330456	-0.262338	-0.46449	0.163346	0.00922365	-1.15025
AT1G01200	RABA3	1	0.686665	0.493924	0.338107	0.20711	-0.201601	-0.185731	0.0758696	0.115779	-0.0354704	2.56473	2.09963	0.386225	0.0672229	-1.50037	-0.352803	0.14955	0.321149	0.0149757	0.80428	0.069449	0.454302	0.0554785	-0.405762	-0.332861	-0.00228611	0.00816003	-0.187636	0.435673	0.227344	0.0481175	-0.139887	-0.181164	-0.167072	0.0736807	0.20537	0.050446	0.117614	-0.424475	0.116195	-0.151631	-0.204161	-0.14713	-0.0781557	-0.107619	-0.152166	-0.318058	-2.21945
AT1G01240	-	2	-0.177388	-0.289424	-0.0526646	0.0764069	0.149042	0.146449	0.107764	0.182167	0.140801	0.434766	0.42592	0.833688	0.669535	0.555059	0.576217	0.536321	0.50774	0.569285	0.0716918	-0.0363215	0.667742	0.210797	-0.145798	0.828746	0.327523	0.249806	0.718628	0.612154	0.715343	1.05609	0.593128	0.406017	0.429768	0.428557	0.325573	0.428484	0.24908	0.253102	0.720406	0.13439	-0.29484	0.682297	0.21976	0.0676383	0.577827	-0.363074	-0.462241
AT1G01280	CYP703A2	1	-0.0679087	2.49691	1.30208	-0.329633	-0.185191	-0.334504	-1.77506	-0.209372	-0.471155	-0.0679087	4.37724	4.12669	0.180741	-0.00231932	-0.311488	-2.54846	-1.11609	-2.88291	5.05725	4.07339	6.53038	-0.0180316	0.129807	-0.151085	-0.488609	-1.53852	-2.23835	0	1.91071	3.34554	0.510374	0.182872	0.0230158	-0.238961	-0.30194	-1.96709	5.12516	1.67215	5.84516	0.311601	0.314998	0.183419	0.18882	-0.499297	-1.32906	5.12516	-0.30385
AT1G01310	-	3	0.2147	0.157854	0.181988	-0.168413	-0.304736	-0.44474	0.634315	1.28672	1.00781	0.323941	0.241066	0.504343	-0.490078	-1.07021	-0.513263	0.881288	1.11532	1.78176	0.534154	0.700074	0.240557	-0.0469482	-0.514127	-0.476878	1.47873	1.57782	1.87558	0.109241	0.0832122	0.322355	-0.321665	-0.76547	-0.0685226	0.246973	-0.1714	0.737029	0.319454	0.54222	0.0585697	0.121465	-0.209392	-0.0321384	0.821379	0.291098	0.853158	0.210213	0.459008
AT1G01340	CNGC10	7	0.242847	0.0283276	0.172006	-0.431426	-0.395412	-0.377405	0.179049	0.28988	0.0622052	0.0808162	0.243677	0.164586	-0.299939	-0.288887	-0.433331	0.0829751	0.280415	-0.108266	0.209905	-0.0822203	1.09322	-0.374478	-0.564159	-0.565566	0.0572647	0.341826	0.113685	-0.162031	0.21535	-0.00741939	0.131487	0.106525	-0.0559259	-0.0960739	-0.00946482	-0.170471	-0.0329415	-0.110548	0.340549	0.0569489	-0.168747	-0.188161	-0.121784	0.0519457	0.05148	0.129089	-0.325897
AT1G01380	ETC1	10	0.173708	-0.323042	0.122583	-0.221831	-0.00714933	0.184688	0.152042	-0.553805	-0.217888	0.376769	-0.180537	-0.0219882	-0.0875206	-0.229352	0.20419	-0.507485	-0.154321	0.463693	-0.274821	-0.0130638	0.00657622	-0.644323	-0.458424	-0.177777	-0.327984	-0.038419	0.253969	0.203061	0.142505	-0.144571	0.134311	-0.222203	0.0195019	-0.659527	0.399484	1.12955	-0.448529	0.309979	-0.116007	-0.422492	-0.451274	-0.362465	-0.480027	0.515386	0.471856	-1.70389	0.167474
AT1G01400	-	1	-0.549805	1.63256	1.21558	0.247414	0.135409	-0.105608	0	0	0	0.536295	1.86597	1.71059	-0.243736	-0.398257	-0.791277	0	0	0	1.42199	1.29133	2.28901	0.300183	-0.608706	-1.28424	0	0	0	2.31776	0.182218	0.329434	-0.49115	-0.533666	-0.685669	0	0	0	2.80864	-0.254003	1.06933	0.0527687	-0.744114	-1.06216	0	0	0	0.341708	-0.436221
AT1G01460	PIP5K10	3	0	0.267063	0	-0.0627716	0.0215237	0.23727	0.028493	1.13922	1.02537	0.111191	0.0807723	0.322594	-0.289864	-0.224254	0.13351	1.13976	1.12805	2.30607	0.113669	0.0214722	0.341307	-0.116824	-0.113432	0.0876493	1.54134	2.24297	3.11296	0.111191	-0.186291	0.322594	-0.227093	-0.245777	-0.10376	1.11004	-0.11602	1.27823	0.113669	-0.245591	0.341307	-0.0540525	-0.134956	-0.149621	1.50893	1.09799	2.07379	0.00247858	-0.0593002
AT1G01470	LEA14	2	-0.182349	-0.114915	0.4347	-0.0966363	0.178587	0.821603	-0.0923607	-0.0690486	0.0513519	0.0315592	0.268176	0.801846	0.364333	0.304919	0.884106	-0.138096	-0.0969024	0.476561	0.356904	0.313632	1.31952	0.209225	0.388035	1.14196	-0.163995	-0.157073	0.629324	0.213908	0.383091	0.367146	0.460969	0.126332	0.0625034	-0.045735	-0.0278538	0.425209	0.539253	0.428547	0.741849	0.305861	0.209447	0.16143	-0.0716343	-0.0880241	0.577972	0.325345	0.0454563
AT1G01570	-	8	0.248287	0.233813	0.0127348	0.123976	0.254829	0.295776	0.0587974	0.166776	0.169641	-0.0190071	0.351631	0.58792	0.16698	0.209498	0.563347	0.124827	0.325324	0.192903	-0.219838	-0.102073	-0.0954178	-0.251777	-0.0846294	0.333321	0.0548469	-0.122718	-0.0867594	-0.267294	0.117818	1.20542	0.0430033	-0.0453303	0.26757	0.06603	0.158548	0.0232617	-0.468125	-0.335886	-0.108153	-0.375754	-0.339458	0.0375449	-0.0039505	-0.289494	-0.256401	-0.200831	-0.453704
AT1G01600	CYP86A4	5	-0.303128	-0.365444	-0.10614	0.0647639	-0.0567894	-0.104516	-0.311848	-0.302034	-0.413281	-0.0548623	9.57406e-05	-0.164153	-0.276048	-0.401174	-0.463745	-0.666874	-0.143832	-0.440885	-0.44764	-0.0666806	-1.22229	-0.290914	-0.691827	-1.07571	-0.179622	-0.782617	-1.12894	0.248266	0.36554	-0.058013	-0.340812	-0.344384	-0.359229	-0.355026	0.158201	-0.0276038	-0.144512	0.298763	-1.07139	-0.355678	-0.635038	-0.900372	0.132226	-0.480584	-0.694874	-0.392778	-0.0667763
AT1G01630	-	5	-0.388784	-0.338396	0.0820758	0.269726	0.251962	0.385999	-0.327912	-0.0381544	-0.147426	-0.22165	-0.106071	-0.621444	0.0506368	0.0264628	-0.0517908	-0.509831	-0.136709	-0.113066	-0.815929	-0.532948	-1.44291	0.0784474	-0.338293	-0.736648	-0.439178	-0.701828	-0.819261	0.167134	0.232325	-0.70352	-0.219089	-0.225499	-0.437789	-0.18192	-0.0985548	0.0343596	-0.427145	-0.194552	-1.4908	-0.191279	-0.590255	-1.12344	-0.111266	-0.663674	-0.671835	-0.594279	-0.426877
AT1G01640	-	2	-0.213703	-0.0607759	0.612718	1.15825	1.52792	1.70344	0.293413	0.550722	0.297226	0.490442	0.136404	0.262445	1.45693	1.66156	2.15226	0.364603	0.608868	0.620329	0.369782	0.120774	0.070898	0.681204	0.887307	1.62108	1.22728	-0.159344	0.0966681	1.75889	0.19718	-0.350272	0.292608	-0.064947	0.402057	0.0711892	0.0581456	0.323103	0.583485	0.18155	-0.54182	-0.10464	-0.340362	-0.0477753	0.625551	-1.20976	-0.200558	-0.120659	-0.0156303
AT1G01660	PUB55	8	0.190504	0.21736	0.209647	-0.00708389	0.138514	0.171493	0.03263	0.206895	-0.197257	0.189585	0.47505	0.286001	0.160184	0.380405	0.308619	0.0806215	-0.131313	-0.155574	0.0774256	0.124824	0.447749	0.271996	0.193975	0.44648	0.078672	-0.0347673	0.173296	-0.000918966	0.25769	0.0763547	0.167268	0.241891	0.137127	0.0479915	-0.338207	0.0416831	-0.113078	-0.0925355	0.238102	1.15817	0.0554612	0.274987	0.046042	-0.241662	0.370553	-0.112159	-0.350225
AT1G01670	PUB56	10	0.431103	0.433923	0.131482	0.346167	0.181033	0.257741	0.105496	-0.00488667	0.247596	0.582195	0.143998	0.556672	0.18671	0.349824	0.539218	0.175973	-0.243113	0.0744482	0.313351	0.387626	1.25249	0.433328	0.642267	0.486395	-0.143953	0.160521	0.145602	0.151092	-0.289925	0.42519	-0.159457	0.168791	0.281477	0.0704769	-0.238226	-0.173148	-0.117752	-0.0462969	1.22768	0.0871608	0.461234	0.228654	-0.249449	0.165407	-0.101993	-0.268843	0.243628
AT1G01695	-	8	-0.129121	-0.203956	0.216963	-0.0776886	0.249424	0.000577691	0.187667	-0.351016	0.0848749	0.230779	-0.182282	-0.444683	-0.0562295	0.176882	-0.360545	-0.23558	-1.50578	-0.184013	-0.214689	-0.0510191	0.0661252	0.0877635	0.0199535	-0.00394721	0.0317102	-0.23875	-0.153312	0.3599	0.0216743	-0.661646	0.0214591	-0.0725425	-0.361122	-1.27355	-0.1324	-0.268888	-0.0855682	0.152937	-0.150838	0.165452	-0.229471	-0.0045249	-0.155956	0.112266	-0.238187	-0.445468	0.131263
AT1G01700	ROPGEF2	7	-1.31526	-0.281738	0.040958	0.237954	0.130181	-0.0329788	-0.0683547	-0.0239646	-0.165195	-0.0533993	-0.176948	-0.0387475	-0.15041	0.00803658	0.468439	-0.0833331	-0.144245	0.0578683	-1.5436	-0.0468917	-0.279401	0.0635278	-0.178332	-0.0944566	-0.186943	0.127757	-0.072459	-0.033848	0.10479	-0.0797055	-0.388364	-0.122144	0.501418	-0.0149783	-0.120281	0.223063	-0.048722	0.234847	-0.320359	-0.174426	-0.308513	-0.0614778	-0.118588	0.151722	0.0927359	-0.014874	0.130057
AT1G01750	ADF10	3	0.0769216	0.509971	0.66948	0.401343	0.393911	0.167954	0.303474	0.758519	0.734859	-0.133259	0.128559	0.388675	0.505629	-0.12419	0.612543	0.0157876	0.342927	0.960875	0.0783253	0.232902	0.25576	0.0946632	0.547795	0.846193	0.426907	0.856969	1.06275	-0.210181	-0.381413	-0.280805	0.104286	-0.518101	0.444588	-0.287687	-0.415592	0.226016	0.00140369	-0.277069	-0.41372	-0.30668	0.153884	0.678239	0.123432	0.09845	0.68953	0.211585	0.104343
AT1G01780	PLIM2B	3	0.510227	0.295134	0.427816	0.504232	0.219782	0.490538	0.563679	0.827417	0.717621	0.535425	0.619846	1.25731	0.471889	0.310938	0.827731	0.910463	0.876735	1.10023	0.252875	0.311327	0.411137	0.26123	0.189572	1.17465	1.12194	1.06357	1.18196	0.0251986	0.324712	0.56459	-0.032343	0.0911563	0.337194	0.346784	0.0493173	0.402926	-0.257352	0.0161929	-0.016679	-0.243002	-0.0302097	0.600077	0.558264	0.193372	0.480745	-0.282551	-0.308519
AT1G01930	-	5	-0.271665	0.161002	0.0121562	0.189362	0.227241	0.268244	0.13687	0.259997	0.120789	0.268108	0.234139	-0.28693	0.188869	-0.0609387	0.330895	0.0626722	0.360154	0.205463	-0.748376	-0.387079	-1.11721	-0.0833384	-0.415642	-0.341484	-0.0762279	-0.557372	-0.650913	0.539774	0.0731372	-0.299086	-0.000492498	-0.28818	0.0626508	-0.0741981	0.100157	0.0846738	-0.476711	-0.548081	-1.03893	-0.2727	-0.642883	-0.609727	-0.213098	-0.817369	-1.0825	-1.26802	-0.621218
AT1G01980	-	3	0	0	0	0.0448521	0	0.280162	0.237368	1.97936	1.62066	0.0459863	0	0	0.10998	0	0.0475663	0.546467	1.55998	3.50328	0	0.0688228	0.0679696	0.0404147	0	0	2.48701	3.30587	4.18668	0.0459863	0	0	0.0651277	0	-0.232596	0.309098	-0.300861	1.88282	0	0.0688228	0.0679696	-0.00443744	0	-0.280162	2.05963	1.32039	2.55285	-0.0459863	0.0688228
AT1G02000	GAE2	3	-0.113115	0.0963096	0.338327	0.437394	0.208888	0.106281	0.272182	0.530429	0.475353	0.241193	0.528508	0.223328	0.101192	0.0707594	0.149461	0.436968	0.464022	1.01094	0.148213	0.100525	0.228317	0.137687	-0.158328	-0.0589148	0.487248	0.784577	1.1914	0.354308	0.432198	-0.114999	-0.336202	-0.138129	0.0431809	0.164787	-0.0664065	0.447442	0.261328	0.00421576	-0.11001	-0.299707	-0.367216	-0.165195	0.215067	0.254149	0.640343	-0.0929805	-0.427982
AT1G02030	ZAT1	1	0.0838053	1.35091	1.1966	0.00500634	-0.295756	-0.429392	-0.117628	0.0576426	0.125097	0.551251	0.607291	1.2864	-0.676738	-0.238125	-0.198146	0.155371	-0.134545	-0.199578	1.63654	1.08687	2.01752	-0.392071	-0.459878	-1.00555	-0.264281	0.00102994	0.00205069	0.467446	-0.290042	0.0760641	-0.681745	0.0576304	0.231246	0.272999	-0.192187	-0.324675	1.60749	-0.239553	0.628175	-0.397077	-0.164122	-0.39028	-0.146653	-0.0566126	-0.123046	0.565146	0.050489
AT1G02040	-	1	0.215527	1.79565	1.12731	-0.2365	-0.437064	-0.533042	0.723382	0.868618	0.783574	0.411933	2.10931	5.25507	-0.492836	-0.347559	-0.703167	1.09753	1.19599	1.01846	2.19059	1.48786	4.06207	-0.172176	-0.0627135	-1.14436	1.36435	1.27181	1.41634	0.196406	0.313657	2.02124	-0.256336	0.0895055	-0.170125	0.320523	0.355088	0.221008	3.51645	-0.307795	3.81869	0.0643238	0.374351	-0.452221	0.595902	0.245561	0.447136	2.33359	-0.621452
AT1G02050	PKSA	1	0.228165	2.744	1.71669	-0.322641	-0.324157	-0.494043	-0.0795203	0.200778	-0.0801812	0.403448	4.08991	4.46981	-0.163572	-0.240817	-0.478359	-0.0221542	-0.236952	-0.285613	4.54988	3.39654	6.25551	-0.180481	0.0958077	-0.490839	0.0467148	-0.145892	-0.0369829	0.175283	1.34339	2.7495	0.159069	0.0833401	0.0156843	0.0573661	-0.43773	-0.205432	4.15866	0.600646	4.53534	0.14216	0.419965	0.00320429	0.126235	-0.34667	0.0431984	4.09013	-0.722058
AT1G02060	-	10	0.124094	0.0685403	0.230318	-0.201989	-0.155504	-0.220484	0.308389	0.481662	0.0416477	-0.192066	-0.145798	0.0283162	-0.21774	0.00846003	-0.0729279	0.315741	-0.101448	0.157367	0.0274078	0.167802	0.449463	-1.12755	-0.0176699	-0.0344535	0.122386	-0.101563	0.202261	-0.316161	-0.214338	-0.202002	-0.0157511	0.163964	0.147556	0.00735166	-0.583109	0.115719	-0.0966867	0.0992613	0.219144	0.0046238	0.137834	0.186031	-0.186003	-0.583225	0.160613	0.219474	0.313599
AT1G02070	-	8	-0.0859525	-0.56725	-1.12842	-0.108351	-0.104451	0.0187421	-0.251213	-0.439223	-0.160294	-0.0204723	-0.312658	-0.543537	-0.104776	-0.24133	-0.00521522	-0.428415	-0.34243	-0.419387	-0.615949	-0.305963	-0.31561	0.0642163	-0.063177	-0.108177	-0.178588	-0.196992	0.239827	0.0654802	0.254592	0.278151	0.00357537	-0.136879	-0.0239573	-0.177203	0.0967931	-0.259093	-0.529997	0.261287	0.506078	0.172567	0.0412739	-0.126919	0.0726252	0.242231	0.400121	-0.595477	0.00669504
AT1G02335	GL22	5	0.0609264	0.574931	0.871811	-0.316032	-0.391569	-0.216301	-0.00700058	0.247033	0.205509	0.694125	0.911258	0.824748	-0.401215	-0.415749	-0.238163	-0.253629	0.280857	0.416624	0.0796498	0.184727	-0.163886	-0.531091	-0.747644	-0.784186	-0.286424	-0.35392	0.123003	0.633199	0.336327	-0.0470627	-0.0851832	-0.0241804	-0.0218618	-0.246628	0.033824	0.211116	0.0187234	-0.390204	-1.09696	-0.215059	-0.356075	-0.567885	-0.279423	-0.600953	-0.082506	-0.614475	-0.726531
AT1G02340	HFR1	2	-0.122184	0.59717	0.875985	0.304856	1.13625	1.4437	0.221203	0.500447	0.711519	0.530564	1.12909	0.830511	1.10289	1.10407	1.62564	0.201637	0.841281	0.78185	0.293345	0.319957	0.288741	0.329461	0.229338	1.04318	0.22904	0.346901	0.423894	1.12851	0.360648	-0.0454747	0.386381	-0.179211	0.143374	-0.019566	0.340834	0.0703309	0.415529	-0.277214	-0.587244	0.0246047	-0.594441	-0.347632	0.00783689	-0.153546	-0.287625	-0.23722	-0.637861
AT1G02350	-	5	-0.0310589	-0.169046	0.0638314	0.0577143	-0.445091	0.39004	-0.589968	0.112581	0.141319	0.585116	0.00568826	-0.0317306	-0.220775	0.0238861	-0.0897778	-0.654771	0.152614	-0.015831	0.263768	-0.115665	-0.777913	0.382034	-0.387862	-0.544086	0.0738131	-0.813872	-0.561848	0.616175	0.174734	-0.095562	-0.278489	0.468978	-0.479818	-0.0648031	0.0400327	-0.15715	0.294826	0.0533804	-0.841744	0.324319	0.0572295	-0.934126	1.64095	-0.926454	-0.703167	-0.321348	-0.121353
AT1G02380	-	8	-0.0543019	-0.27878	-0.064762	-0.159149	0.254856	-0.101948	0.22649	0.0908393	0.186688	-0.112083	-0.104444	-0.1729	0.182764	0.289924	0.477039	0.234764	0.411707	0.39629	-0.0957693	0.0956054	-0.201852	-0.152433	0.254873	0.690318	0.289889	1.24997	0.440317	-0.0577809	0.174336	-0.108138	0.341913	0.0350677	0.578987	0.00827432	0.320868	0.209602	-0.0414674	0.374385	-0.13709	0.00671609	1.72326e-05	1.13193	0.0633995	0.598188	0.253629	0.0163135	0.200049
AT1G02390	GPAT2	2	-0.301859	0.0968803	1.03112	0.0692999	0.409993	1.23751	-0.359193	-0.214416	0.0295866	0.119967	0.514106	1.42165	0.226413	0.287175	1.35767	-0.303503	-0.382181	-0.0880429	-0.136491	0.282089	1.15739	-0.141747	0.243092	1.03627	-0.229577	-0.281042	-0.194843	1.16929	0.417226	0.261891	0.157113	-0.122818	0.106313	0.0556899	-0.167766	-0.11763	0.165368	0.185209	0.000456551	-0.211047	-0.166901	-0.141448	0.129616	-0.0666261	-0.224429	-0.256458	-0.232017
AT1G02400	GA2OX6	1	0.0489384	0.191677	0.69609	0.26124	0.57193	0.218463	0.223705	0.369051	-0.0951722	0.0624216	1.55549	1.33968	0.00400974	0.132344	-0.19025	0.201427	0.141431	0.0933699	0.963863	0.589228	1.8938	0.144419	-0.369093	-1.11382	0.0701738	0.110557	0.345565	0.0134832	3.67068	1.50169	-0.257231	-0.439586	-0.408713	-0.0222783	-0.22762	0.188542	0.914925	0.397552	2.24508	-0.116822	-1.07957	-1.26876	-0.153531	-0.258494	0.440737	4.31652	-1.9911
AT1G02405	-	3	-0.120385	-0.182276	-0.0768113	0.435199	0.444503	0.785656	0.332109	0.579585	-0.000161323	-0.182276	-0.0905919	-0.182276	0.72885	0.205277	0.798512	0.205186	0.356922	1.33041	1.06989	-0.182276	-0.0227561	0.53031	0.31978	0.685226	1.62396	0.356221	0.488251	-0.061891	0.0916838	-0.105464	0.29365	-0.239227	0.0128565	-0.126923	-0.222663	1.32444	1.19028	0	0.0540552	0.0951103	-0.124723	-0.10043	1.01915	-0.223364	0.488412	1.25217	-0.0916838
AT1G02430	ATARFD1B	8	0	0.0585499	0.156425	-0.0460464	-0.146027	-0.146027	-0.363686	-0.419395	-0.419395	0	0	0	-0.146027	0.200613	-0.146027	-0.419395	-0.419395	-0.419395	0.282998	0	0	-0.146027	-0.146027	-0.146027	-0.419395	-0.252768	-0.270203	0	-0.0585499	-0.156425	-0.0999803	0.346639	0	-0.055709	0	0	0.282998	-0.0585499	-0.156425	-0.0999803	0	0	-0.055709	0.166626	1.03286	0.282998	0
AT1G02450	NIMIN-1	6	0.345892	0.0992617	0.255136	-0.111191	0.0881321	-0.145491	-0.0531652	-0.230427	-0.392186	0.215946	-0.100688	-0.364431	-0.13379	-0.128276	-0.330138	-0.179206	-0.563713	-1.2568	0.172524	0.159444	-0.379194	0.157266	-0.174646	-0.555372	-0.49126	-0.681203	-1.07013	-0.129946	-0.199949	-0.619566	-0.0225986	-0.216409	-0.184647	-0.126041	-0.333286	-0.822722	-0.173368	0.0601824	-0.634329	0.268457	-0.262779	-0.409882	-0.438095	-0.450775	-0.615412	-0.0434215	0.260132
AT1G02460	-	8	0.307098	0.102646	-0.155544	-0.148961	-0.0674531	-0.126028	-0.232576	-0.466367	0.073015	1.58696	1.63604	0.0424997	-0.0650314	-0.232977	-1.39885	-0.0947898	-0.20704	-0.0636998	0.178792	0.289236	0.644402	-0.0972121	-0.0446164	0.0755529	-0.126351	-0.332281	-0.279597	0.184049	0.452317	0.198043	0.0839298	-0.165524	-0.527828	0.137786	0.259327	-0.136715	-0.128305	0.18659	0.799946	0.0517491	0.0228366	0.201581	0.106224	0.134087	-0.352612	-0.312355	-0.265727
AT1G02470	-	1	-0.0909369	0.437479	0.269456	0.270238	0.345531	0.451447	0.514695	0.764606	0.859841	1.63387	3.15636	2.13799	0.531857	0.0653689	0.284711	0.481025	0.747119	1.21072	2.55436	2.2638	4.58441	0.271473	-0.0649227	-0.683733	0.937747	0.573246	1.34451	0.590742	1.64171	0.57716	0.261619	-0.280162	-0.166737	-0.0336693	-0.0174871	0.257952	2.29939	0.505894	3.18279	0.00123496	-0.410453	-1.14425	0.423052	-0.19136	0.35938	0.552603	-0.680497
AT1G02510	TPK4	1	-1.79242	1.64772	0.695738	0.674339	0.827526	0.693446	-0.0942018	-0.0596749	-0.224439	0.533389	1.62463	1.50321	0.643414	0.66886	0.448288	-0.0434896	-0.121248	-0.294232	1.71672	1.10138	1.56027	0.714607	0.269392	-0.0214248	-0.261168	-0.221792	-0.260203	2.7853	-0.0432338	0.324471	-0.0309246	-0.158666	-0.245158	0.0507122	-0.0615732	-0.069793	3.51251	-0.54579	0.507467	0.0402683	-0.558135	-0.714871	-0.166967	-0.162117	-0.0357639	0.599039	-0.502556
AT1G02520	ABCB11	2	0.0705007	0.0493804	0.11681	1.12365	1.33355	1.2761	0.0266539	0.113762	-0.0108579	0.11914	0.133105	0.21944	0.780899	1.48781	1.77743	-0.12364	-0.0653219	-0.145464	0.731932	0.126974	0.0784874	0.657438	1.45905	1.88649	0.142872	-0.0507948	-0.0825474	0.0486397	0.083725	0.10263	0.0188942	0.0107052	0.419608	-0.150294	-0.179084	-0.134606	0.661431	0.0775932	-0.0383227	-0.104567	-0.00530497	0.402467	0.116218	-0.164557	-0.0716895	0.612791	-0.00613173
AT1G02610	-	5	-0.131506	-0.021982	0.562855	0.490556	0.154556	0.336323	0.161271	0.550989	0.389839	0.2946	0.580005	0.58065	-0.0546867	-0.168261	-1.11625	-0.476348	-0.0485048	0.249655	-0.0413715	-0.0133435	-0.209396	0.25495	-1.28716	-0.218278	-0.192753	-0.224051	-0.394278	0.426106	0.601987	0.0177951	-0.545243	-0.322817	-1.40565	-0.637619	-0.599494	-0.140183	0.0901347	0.00863842	-0.772251	-0.235606	-1.23888	-0.554601	-0.354024	-0.77504	-1.03673	-0.335971	-0.593348
AT1G02640	BXL2	6	-0.127722	-0.152574	0.0705328	0.33724	0.0428767	-0.472127	-0.604798	-0.370862	-1.10479	0.3146	0.244287	-0.164383	-0.5226	-0.701842	-1.50879	-0.442261	-0.606036	-1.22288	-0.498584	0.151972	-1.16081	0.21134	-1.8364	-2.61677	-0.188652	-1.11705	-1.83769	0.442323	0.396861	-0.234916	-0.85984	-0.744718	-0.81619	0.162537	-0.235174	-0.0852365	-0.370862	0.304546	-1.16862	-0.1259	-1.78278	-1.99736	0.416147	-0.527472	-0.473463	-0.813185	-0.0923151
AT1G02670	-	1	0.41164	0.48461	0.556462	-0.0237867	-0.123828	-0.491172	0.296729	0.281972	0.241418	0.757065	0.628314	0.921769	-0.356903	-0.527027	-1.22754	0.13795	0.171628	0.282412	0.557022	0.689621	1.4495	-0.132433	-0.500671	-1.54172	0.0111668	0.0678556	0.0854008	0.345424	0.143705	0.365308	-0.333117	-0.403199	-0.348424	-0.15878	-0.110344	0.0409941	0.145381	0.205011	0.445784	-0.108647	-0.376842	-0.73574	-0.285563	-0.214116	-0.156017	-0.200043	0.0613067
AT1G02710	-	8	0	0	0	0	0	0	0	0	0	0	0	0	0	0	0	0	0	-2.20658	0	0	0	0	0	0	0	0	-2.02407	0	0	0	0	0	-2.41883	0	0	0	0	0	0	0	0	0	0	0	0	0	0
AT1G02730	CSLD5	6	-0.272067	-0.675008	-0.309754	-0.180138	-0.316306	-0.115314	-0.119491	-0.232752	-0.278484	-0.245328	-0.275206	-0.553048	-0.303448	-0.290833	-0.451119	-0.21129	-0.193913	-0.288447	-0.628509	-0.493405	-1.37018	-0.253961	-0.759841	-0.647401	-0.0757186	-0.63836	-0.591678	0.0267391	0.399802	-0.243294	-0.12331	0.0254737	-0.335805	-0.0917992	0.0388396	-0.00996353	-0.356442	0.181604	-1.00836	-0.0738225	-0.443535	-0.532087	0.0437723	-0.405607	-0.313194	-0.383182	-0.218198
AT1G02770	-	2	0.193456	1.2699	0.276602	0.784469	0.450078	0.377214	0.333887	0.261224	0.208277	0.25353	1.48163	1.11813	0.485151	0.235976	0.738593	0.241026	0.620833	0.446731	1.6804	0.437239	1.8135	0.129343	0.401661	0.31308	0.169795	0.273314	0.0687479	0.0600741	0.148566	0.276283	-0.299318	-0.214102	0.361379	-0.0928605	0.35961	0.238455	1.22912	-0.206449	1.25509	-0.655126	-0.0484167	-0.0641341	-0.164092	0.0120899	-0.139529	1.10117	-0.355015
AT1G02790	PGA3	3	-0.40342	0.275449	1.5923	0.16084	0.0134148	0.223369	0.619688	0.875937	1.09963	-0.237588	-0.55548	-0.375022	0.109152	-0.034009	0.22673	0.939972	1.44326	1.54999	-0.341942	1.38	-0.304618	0.446064	0.348686	0.286893	0.795936	0.666224	0.643987	0.165832	-0.830929	-2.98364	-0.0516883	-0.0474238	0.00336067	0.320284	0.55024	0.417676	0.0614783	0.37452	-2.69909	0.285224	0.335271	0.0635236	0.176248	-0.209713	-0.469209	-0.104354	1.20545
AT1G02810	PME7	5	-0.394301	0.0646382	-0.228247	0.459964	0.601409	0.642064	0.117328	-0.013414	-0.168723	-0.270587	0.0380588	-0.619193	0.43573	0.370776	0.441419	-0.409638	-0.0575578	-0.0694935	-0.687515	-1.15095	-1.33611	0.315294	-0.151241	-0.307311	0.187225	-1.08156	-1.51271	0.123714	-0.0265794	-0.390946	-0.0242339	-0.230633	-0.200645	-0.526965	-0.0441438	0.0992297	-0.293214	-1.19703	-1.06116	-0.14467	-1.15121	-1.06416	0.0698971	-0.635996	-1.15338	-0.416928	-1.2214
AT1G02813	-	4	-0.150111	-0.207423	0.392979	0.431717	0.816087	0.984894	-0.222137	0.138638	-1.16366	0.0951711	0.497298	-0.0222711	0.860827	0.912058	0.681236	-1.18634	-4.28329	-6.75372	7.04068	2.31817	5.47705	0.197436	-0.237518	-0.383659	-3.30282	-7.06168	-5.44743	0.245282	0.704721	-0.415251	0.42911	0.095971	-0.303659	-0.978502	-4.41452	-5.60444	7.19079	2.5256	6.49924	-0.234281	-1.03992	-1.34653	-3.03068	-7.20343	-4.30377	9.1377	2.89762
AT1G02820	-	4	0.459853	0.642165	1.2895	1.37322	1.0688	1.17181	0.0168328	-0.383319	-0.365619	0.491309	1.13492	0.845071	1.49473	1.2374	0.808782	0.250816	-0.0156716	-0.167656	2.05077	0.903935	1.84324	0.891603	1.0543	1.14094	-0.246087	-0.411238	-0.240677	0.0314559	0.492753	-0.444431	0.0894242	0.113589	-0.232281	0.233983	0.367647	0.197963	3.02696	0.26177	0.553738	-0.346788	-0.0850753	-0.07163	-0.26292	-0.0279197	0.124942	2.90384	-0.230983
AT1G02830	RPL22A	10	0	0	0	-0.203219	0.0872564	0.543261	0	0	0	0	0	0	0.0873792	0.0123605	-0.514831	0	0.377767	0	0.699994	0.0821211	0.304304	0.0601258	-0.204174	-0.275996	0	0	0	0	0	0	0.290598	-0.0748959	-3.14983	0	0.377767	0	0.699994	0.0821211	0.304304	0.263345	-0.291431	-0.819257	0	0	0	0.699994	0.0821211
AT1G02900	RALF1	1	0.429557	1.1986	1.16115	0.394308	0.0790053	0.0715148	-0.342909	-0.192772	-0.566883	0.417106	2.27197	2.05897	-0.143896	-0.0933235	-0.446676	-0.574181	-0.246289	-0.598348	1.69166	1.09274	2.45389	-0.129274	-0.635505	-1.73911	-0.568078	-1.20442	-1.15689	-0.0124516	1.07128	0.83347	-0.538204	-0.172329	-0.518191	-0.231272	-0.0535174	-0.0314642	1.21108	-0.0581576	1.28912	-0.523582	-0.71451	-1.7205	-0.225168	-0.806475	-0.301791	1.23238	-1.17707
AT1G02930	GSTF6	6	-0.541507	-0.799187	-0.723785	-1.09607	-0.443306	-1.10953	-0.0882435	-0.62571	-0.345969	-0.554866	-0.665897	-1.28025	-1.62805	-0.60502	-1.01578	-0.170533	-0.664022	-0.351024	-1.1768	-1.1353	-2.0102	0.438535	-2.44505	-2.99726	-0.449028	-0.297694	-0.206636	-0.013359	0.13329	-0.503166	-0.280969	-0.161714	-0.322221	-0.0822892	-0.038312	-0.00505466	-0.617502	-0.25385	-1.20777	1.60238	-1.72697	-1.88927	-0.360784	0.328016	0.139333	-0.604143	-0.38714
AT1G02980	CUL2	1	0.658459	2.52442	2.79941	0.367315	0.0103746	-0.190348	-0.166367	-0.281044	-0.179402	2.32652	2.57926	3.46082	0.0372077	0.138511	0.00557649	-0.123197	-0.264214	-0.510592	3.01395	2.41389	3.89197	0.0990924	0.160264	-0.139905	-0.297991	-0.257263	-0.259167	0.453763	0.0607929	0.410228	-0.330107	0.128136	0.195925	0.0431704	0.0168306	-0.33119	1.68003	-0.268952	1.09145	-0.268222	0.14989	0.0504437	-0.131624	0.0237816	-0.0797644	0.585669	-0.329745
AT1G03050	-	3	-0.00191664	0.255167	0.14988	0.417529	0.115501	0.114335	0.879636	1.22426	1.16586	0.0267233	0.0936788	0.141235	0.102718	0.172582	0.0270635	1.0227	1.21912	1.51662	-0.0641314	0.162842	0.212657	0.323865	0.0386328	0.0772741	1.30264	1.59856	1.76573	0.0286399	-0.161488	-0.0086447	-0.314811	0.0570813	-0.087271	0.234892	-0.0582768	0.346337	-0.0622147	-0.0923247	0.0627767	-0.093664	-0.0768683	-0.0370604	0.254674	0.300117	0.521766	-0.0908547	0.0691631
AT1G03070	-	2	0.284928	0.115814	0.555283	0.447144	0.269747	1.71965	0.295337	0.730824	0.595669	0.344491	-0.0332255	0.244902	1.43417	1.53621	1.67684	0.420612	0.535616	0.486577	0.387056	1.35163	0.160982	0.355706	1.41143	1.75454	0.553614	0.407687	1.02215	0.0595633	-0.14904	-0.310381	0.154808	0.390482	-0.0201712	0.125275	-0.195208	-0.109091	0.102128	0.539806	-0.394301	-0.0914379	0.312117	-0.0283458	0.258277	-0.323137	0.245109	0.042565	1.46317
AT1G03170	FAF2	2	0.790649	1.18518	1.01556	0.97862	1.04684	0.985136	0.275587	0.467574	0.510817	1.3559	1.35443	0.698711	1.04932	0.89689	0.372463	0.245671	0.778418	0.648756	1.00326	1.07708	0.163673	1.07154	0.790006	0.0425893	0.569542	0.319699	-0.0125623	0.517365	0.147419	-0.316851	0.0707015	-0.149946	-0.612674	-0.0299162	0.310844	0.137939	0.140358	-0.128382	-0.85189	0.172728	-0.25683	-0.942547	0.293954	-0.147875	-0.523379	-0.377007	-0.275801
AT1G03180	-	6	-0.323225	-0.369368	-0.250474	-0.130007	0.290707	0.357006	-0.220321	0.112179	-0.078124	-0.367808	-1.28184	-1.46593	-0.151488	-0.0773633	-0.156605	-0.0276658	-0.024447	0.0256368	-0.600034	-0.491305	-0.635459	0.254785	-0.0686189	0.0124884	-0.246757	-0.528592	-0.244491	-0.0445829	-0.446967	-1.13471	-0.0214819	-0.36807	-0.51361	0.192656	-0.136626	0.103761	-0.276808	-0.121936	-0.384985	0.384791	-0.359326	-0.344517	-0.0264358	-1.11574	-0.166367	-0.232225	0.325031
AT1G03220	-	6	-0.2006	-0.33687	-0.498042	-0.524625	-0.189322	-0.654312	-0.689942	-0.5735	-1.63394	0.102428	0.0588962	-0.763646	0.148362	-0.28798	-0.639662	-0.545897	-1.08802	-2.04414	-0.375452	-0.307353	-1.48563	0.0976141	-0.55004	-1.06163	-0.605874	-1.66596	-1.91165	0.303028	0.395766	-0.265604	0.672987	-0.0986579	0.0146495	0.144045	-0.297037	-0.237045	-0.174851	0.0295167	-0.858081	0.62224	-0.360718	-0.134882	0.0840679	-0.667273	-0.126513	-0.477879	-0.36625
AT1G03320	-	5	-0.201091	0.0656998	0.258134	0.355686	0.133667	0.196207	-0.0738088	0.700221	-0.0706072	0.120165	0.108357	0.293511	-0.439093	0.0200919	-0.214333	0.450558	0.116388	0.145429	-0.101475	0.340367	-0.00485042	-0.228185	-0.706582	-0.290169	0.0667205	-0.155316	-0.07999	0.321256	0.0426574	0.0353774	-1.9606	-0.113575	-0.41054	0.524367	-0.583833	0.216036	0.0996155	0.274667	-0.262984	-1.52359	-0.840249	-1.7171	0.140529	-0.855537	-0.00938283	-0.221641	0.23201
AT1G03340	-	10	-0.177771	-0.18746	0.0322801	-0.0235588	0.299149	0.444849	-0.207167	-0.171813	-0.0715123	-0.192371	-0.0260832	-0.185375	0.104326	0.289208	0.68784	-0.127936	-1.06166	-1.22005	1.88195	-0.104357	0.290629	-0.231723	0.133727	0.613399	-0.328304	-1.38232	-1.17574	-0.0145998	0.161376	-0.217655	0.127885	-0.00994069	0.242991	0.0792302	-0.287372	-0.682737	1.46944	0.0831021	0.258349	-0.208164	-0.165422	0.16855	-0.121138	-1.03619	-0.662777	1.6672	-0.0782743
AT1G03390	-	1	1.5544	2.25213	2.1936	0.115076	-0.520547	-0.816923	0.125327	0	0.0800856	2.26374	3.35868	3.51363	-0.694335	-0.523162	-1.14442	0	0	0.0313154	3.13492	2.67369	4.15109	-0.519401	-0.899313	-2.06949	0	0	0	0.414019	1.10591	1.31804	-0.809411	-0.00261459	-0.3275	-0.125327	0	-0.0487702	1.58691	-0.056905	1.95228	-0.634476	-0.378766	-1.13851	-0.125327	0	-0.0800856	1.08938	-0.774711
AT1G03400	-	6	-0.320885	0.327512	0.0551776	0.0738749	0.269885	0.104161	-0.700574	-0.701905	-0.526921	-0.300448	-0.23239	-0.169444	0.0928041	-0.137265	-0.0683811	-0.57076	-0.774135	-1.40584	0.167634	0.0746083	0.162585	0.208754	0.140548	-0.259902	-1.00566	-0.821377	-1.09438	0.0204369	-0.559903	-0.224622	0.0189292	-0.407151	-0.172542	0.129814	-0.0722299	-0.569989	0.488519	-0.252904	0.107407	0.134879	-0.129337	-0.364063	-0.13799	-0.119472	-0.38168	0.468082	0.306998
AT1G03440	-	7	0.196444	-0.105091	0.118281	0.134825	0.446913	-0.177944	0.160519	0.127888	0.13241	-0.0990878	0.0765302	-0.12879	-0.217918	-0.121956	-0.23349	-0.366321	0.104937	0.141437	-0.215767	0.0173596	-0.591935	0.191999	-0.200068	-0.396484	0.40586	-0.0307898	-0.114497	-0.295532	0.181621	-0.247071	-0.352743	-0.568869	-0.0555466	-0.52684	-0.0229507	0.00902745	-0.412211	0.122451	-1.03707	0.0571742	-0.646981	-0.218541	0.24534	-0.158678	-0.246907	-0.116679	-0.0591706
AT1G03457	BRN2	6	-0.552085	-0.589979	-0.278749	-0.0580925	0.169482	0.0100594	-0.398118	-0.0966344	-0.40455	-0.611137	-0.292633	-0.558711	-0.164707	-0.607843	-0.391151	-1.24572	-0.267626	-0.511965	-0.621357	-0.569618	-1.50337	0.205401	-0.278575	-0.666267	-0.0544443	-0.397526	-0.500334	-0.0590529	0.297346	-0.279963	-0.106614	-0.777325	-0.40121	-0.379344	-0.170992	-0.107414	-0.0692727	0.0203613	-1.20392	0.263494	-0.448057	-0.676326	0.343673	-0.300891	-0.0957837	-0.0102199	-0.276985
AT1G03490	NAC006	8	0	0.8911	0.118154	-1.28772	-0.233189	-1.07321	0.0461171	0	0.176096	0.0496198	0.219984	0.735004	-0.378911	-0.639317	-1.87525	0	0	0	0.553889	0.550759	1.59031	-0.0661818	-1.59022	-1.86368	0	0	0	0.0496198	-0.671117	0.61685	0.125942	-0.406128	-0.584179	-0.0461171	0	-0.176096	0.553889	-0.340341	1.47215	0.438671	-0.678581	-0.526863	-0.0461171	0	-0.176096	0.504269	0.330776
AT1G03506	-	8	0.314738	0.544808	-0.0351864	-0.271652	0.0166451	-0.242117	-0.214307	-0.0290874	-0.285237	0.0341002	-0.122882	-0.341863	-0.197632	0.00430192	-0.205603	-0.241233	0.13217	-0.571268	0.120516	-0.0840416	-0.355662	-0.505131	-1.03248	-0.329792	-0.492161	-0.615721	-0.552427	-0.280638	-0.667689	-0.306676	0.0740196	-0.0123432	0.0365144	-0.0269258	0.161257	-0.28603	-0.194222	-0.628849	-0.320476	-0.233479	-0.56727	-0.0876743	-0.277854	-0.586633	-0.267189	0.0864157	0.03884
AT1G03510	PCMP-E3	5	-0.472709	-0.161936	0.0969113	0.115009	1.14645	0.312497	0.309924	0.42658	0.140412	-0.0964452	0.186359	-0.405288	1.18716	0.131867	1.18339	0.236289	0.414253	0.380569	-0.432823	-0.372465	-0.567749	0.159806	0.213484	-0.0721765	0.238331	-0.330473	-1.35626	0.376263	0.348295	-0.502199	0.224831	-0.271077	0.010212	-0.0736353	-0.0123272	0.240157	0.0398857	-0.210529	-0.66466	0.0447967	-0.18946	-0.384674	-0.0715934	-1.09908	-0.683869	-0.336378	-0.558824
AT1G03540	PCMP-E4	10	-0.12712	-0.271452	-0.325408	-0.299202	-0.236635	-0.24951	0.0944775	0.307825	-0.124041	-0.319191	-0.137793	0.115751	-0.296781	-0.223975	-0.143747	0.0791133	-0.381587	-0.0622539	0.0289177	0.0348672	0.0974912	-0.209357	-0.147308	-0.145638	-0.0924734	0.109374	-0.176692	-0.192071	0.133659	0.441159	0.00242055	0.0126598	0.105763	-0.0153642	-1.28171	0.0617869	0.156038	0.306319	0.422899	0.0898452	0.0893265	0.103872	-0.186951	-0.19845	-0.0526514	0.348108	0.17266
AT1G03550	SCAMP2	2	0.241712	0.456852	0.474714	0.604799	1.01665	0.513378	-0.0512393	0.360926	0.297129	0.323204	0.325274	0.134826	0.733898	0.556254	0.689497	0.267829	0.598838	0.441765	0.330009	0.463529	0.665772	0.856412	0.427566	0.449572	0.308902	0.545331	0.538133	0.081492	-0.131578	-0.339888	0.129099	-0.318748	0.176118	0.319068	0.237912	0.144636	0.0882972	0.0066764	0.191058	0.251613	-0.447436	-0.0638063	0.360141	0.184405	0.241005	0.00680526	0.138255
AT1G03620	-	1	-0.033676	0.049629	0.378402	0.545613	0.432496	0.186543	0.661258	1.34502	0.557263	-0.254063	1.40631	1.60205	-0.205703	0.0513285	-0.450003	1.60078	0.715308	1.47429	0.790321	0.842145	3.25031	0.287019	-0.518781	-1.30932	1.48449	0.853971	0.860425	-0.220387	1.35668	1.22365	-0.751316	-0.381167	-1.28849	0.157332	-0.177531	0.374246	0.823997	0.792516	1.9231	-0.258594	-1.08788	-1.8601	0.385729	-0.0388673	0.303162	1.04438	-0.564162
AT1G03660	-	3	0.674464	0.394483	0.363216	0.555798	0.104228	0.490521	0.364326	0.59333	1.24883	-0.620684	0.293237	0.635031	0.151743	0.563316	-1.36538	1.11822	1.06549	1.18405	0.834255	-0.0878627	0.445187	0.400121	0.761213	0.615162	1.06436	1.25642	1.33176	-1.5926	-0.101246	0.271815	-0.404055	0.459088	-1.28869	0.606388	0.106937	-0.176091	0.159791	-0.482345	0.0819716	-0.155677	1.04749	0.124641	0.355028	0.267318	-0.00555383	1.75837	-0.381099
AT1G03700	-	7	0.171167	0.229397	0.193357	0.529764	0.849921	0.489392	0.154497	0.0472962	-0.133431	0.0202367	0.110804	-0.332072	0.362588	0.0722572	-0.0532723	0.139391	0.0488777	-0.133431	-0.456036	-0.120759	-0.719793	3.96736	0.0467245	0.0521631	0.0275067	0.0430522	-0.0210638	-0.150931	-0.118593	-0.525429	-0.167176	-0.777664	-0.542665	-0.0151066	0.00158156	0	-0.627203	-0.350156	-0.91315	2.6586	-0.803197	-0.437229	-0.12699	-0.00424399	0.112367	-0.476273	-0.231563
AT1G03710	-	2	0.887253	1.05227	0.838466	0.218772	0.517226	0.314904	0.0627147	0.234866	0.365536	1.00206	1.12904	1.12995	0.401159	0.639865	0.586137	0.400874	0.515777	0.513093	1.50371	1.3073	1.19505	0.477027	0.830675	0.608996	0.398477	0.542487	0.620716	0.056744	0.0843083	0.226427	0.182387	0.12264	0.271234	0.338159	0.280911	0.147556	0.518662	0.247024	0.274197	0.258254	0.31345	0.294092	0.335762	0.307621	0.255179	0.461918	0.162716
AT1G03743	-	6	0.0195887	-0.0229294	-0.0654914	0.180318	0.190236	0.137855	-0.457006	-0.200419	-0.112395	-0.527275	-0.424848	-0.892855	-0.279776	-0.508261	-1.28549	-0.882667	-0.725257	-0.845471	-0.799811	-0.467881	-0.0934196	0.165269	-0.383552	-1.54907	-1.26842	-0.953281	-0.795999	-0.546864	-0.401919	-0.827363	-0.460094	-0.698496	-1.49814	-0.425661	-0.524838	-0.733076	-0.8194	-0.444952	-0.0279282	-0.0150484	-0.573787	-1.758	-0.811411	-0.752862	-0.683605	-0.272536	-0.0430331
AT1G03746	-	6	0.417827	0.108456	-0.289096	-0.0677539	-0.208454	-0.334931	-0.293809	-0.219311	-0.440023	-0.239724	-0.14612	-0.731385	-0.343247	-0.298713	-1.04557	-0.346678	-0.282311	-0.532003	-0.347562	-0.447042	-0.411061	-0.72577	-0.50484	-0.66141	-0.791755	-0.769258	-0.505722	-0.657551	-0.254576	-0.442289	-0.275493	-0.0902589	-0.328315	-0.0528689	-0.0629994	-0.0919805	-0.765389	-0.555499	-0.121965	-0.658016	-0.296386	-0.326479	-0.497946	-0.549947	-0.0656989	-0.107838	-0.300923
AT1G03770	RING1B	7	-0.156096	-0.197996	-0.152333	0.602332	0.488841	0.747316	-1.07953	0.211835	0.275681	0.115796	0.10751	-0.289479	0.336451	0.359885	-0.012745	-0.0338517	-0.105013	-0.0923842	-0.399643	-0.305499	-0.366953	0.294254	0.147587	0.204401	0.00471848	-0.351076	0.127154	0.271892	0.305506	-0.137146	-0.265881	-0.128955	-1.2518	0.412456	-0.316848	-0.368065	-0.243547	-0.107503	-0.21462	-0.308078	-0.341254	-0.542915	0.451026	-0.562911	-0.148527	-0.515439	-0.413008
AT1G03780	TPX2	6	-0.145527	-0.36096	-0.225905	-0.0389477	-0.0455681	-0.159992	-0.170902	-0.324458	-0.225038	-0.427835	-0.408136	-0.709387	-0.402202	-0.431959	-0.615118	-0.467899	-0.427253	-0.798628	-0.659832	-0.572899	-0.706513	-0.229801	-0.625179	-1.07773	-0.523889	-0.67927	-0.608523	-0.282308	-0.0471762	-0.483482	-0.363255	-0.386391	-0.455126	-0.296997	-0.102795	-0.57359	-0.514305	-0.211939	-0.480608	-0.190853	-0.579611	-0.798625	-0.352987	-0.354812	-0.383485	-0.231997	-0.164763
AT1G03810	-	2	0	0	0	1.07584	0.529835	0.947602	0.291049	0.0297137	0.470835	0	0	0.217373	1.46463	1.20524	1.4894	0.198067	0.577132	-0.46597	0	0	0	0.560267	0.362834	1.0852	0.557935	-0.22232	-0.126244	0	0	0.217373	0.388785	0.675406	0.541793	-0.0929819	0.547418	-0.936805	0	0	0	-0.515576	-0.167001	0.137597	1.87767	-0.252034	-0.597079	0	0
AT1G03870	FLA9	5	0.109538	0.407985	0.350766	0.893958	1.22731	1.0459	0.310914	0.486481	0.00385639	0.0967061	0.147745	0.0451908	0.280689	0.249379	0.487408	-0.380424	-0.210858	-0.614534	1.06232	0.628928	-1.63937	0.994561	1.17375	0.0612223	0.547258	0.107397	-1.21032	-0.0128319	-0.260241	-0.305575	-0.61327	-1.03777	-0.55849	-0.691338	-0.697339	-0.618391	0.767013	0.220943	-1.98573	0.100603	-0.128774	-0.984676	0.236344	-0.379084	-1.21446	0.779845	0.481184
AT1G03920	-	10	0.341354	0.425302	0.268904	0.0315266	0.404963	0.558156	0.182771	0.207719	0.19938	0.0665691	0.243733	0.266983	0.326767	0.208532	0.293856	0.290511	0.146118	0.403754	1.726	0.313022	0.178354	0.265976	0.12091	0.479824	0.298251	0.414511	0.581541	-0.274785	-0.181569	-0.00192042	0.29524	-0.196431	-0.264301	0.10774	-0.0616008	0.204374	0.342003	-0.11228	-0.0905499	0.234449	-0.284053	-0.0783326	0.11548	0.206792	0.38216	1.4406	0.0692887
AT1G03930	ADK1	5	-0.224369	-0.287129	-0.0910085	0.168779	0.179436	0.204029	0.294807	0.30192	0.169493	-0.239913	-0.421092	-0.448728	0.180483	0.123799	-0.1537	0.0595436	0.241419	0.137186	-0.445826	-0.341797	-0.575003	0.149331	-0.237474	-0.533085	-0.128987	-0.298108	-0.193606	-0.0155433	-0.133963	-0.35772	0.0117039	-0.0556368	-0.357728	-0.235263	-0.0605009	-0.0323063	-0.221457	-0.054668	-0.483994	-0.0194477	-0.416909	-1.0156	-0.423794	-0.600028	-0.363099	-0.205914	0.0792955
AT1G03935	-	5	0.0945497	0.0732352	-0.109377	0.722402	0.680673	0.613234	0.160543	0.0321899	0.0104364	0.455844	-0.0517048	-1.10985	0.207985	0.561695	1.00809	0.15876	-0.0226977	-0.31508	-0.323579	-0.179531	-1.22007	0.0977312	0.0227241	-0.136607	-0.617992	-0.466013	-0.223355	0.361295	-0.12494	-0.6617	-0.514417	-0.118977	0.232734	-0.0017832	-0.0548876	-0.325516	-0.418129	-0.252766	-0.426	-0.624671	-0.657949	-0.749841	-0.778535	-0.498203	-0.233791	-1.04	-0.127826
AT1G03940	3AT1	6	-0.335234	-1.34253	-1.27753	0.0147909	-0.0499962	-0.28753	-0.131511	0.0212362	-0.03247	-1.03447	-1.37238	-1.23039	-0.234948	-0.0615928	-0.14673	-0.073842	-0.0561557	-0.0505862	-1.33034	-1.514	-1.41691	-0.118228	-0.183765	1.16596	-0.0878151	-0.131511	0.037456	-0.699241	-0.0298492	0.0471408	-0.249738	-0.0115966	0.1408	0.0576687	-0.0773919	-0.0181162	-0.995107	-0.171472	-0.139386	-0.133019	-0.133769	0.0495785	0.0436956	-0.152747	0.069926	-0.295866	-0.141623
AT1G03950	VPS2.3	5	-0.299695	-0.135032	0.150598	0.262572	0.128441	0.508385	-0.0329197	0.167493	0.19111	0.457663	0.615268	0.153466	0.180377	0.160614	0.419603	0.023806	0.363281	0.391247	-0.266595	0.0418659	-0.408031	-0.199046	-0.449785	-0.336404	-0.210023	-0.600051	-0.434879	1.03472	1.10643	0.00286817	-0.0821947	0.0321728	-0.0887817	0.0567257	0.195788	0.200136	0.0330996	0.176898	-0.558628	-0.461618	-0.578226	-0.844789	-0.177103	-0.767544	-0.62599	-1.03889	-0.573403
AT1G04040	-	6	-0.426569	-0.0813861	-0.422486	0.132344	0.365875	0.084017	-0.273275	-0.0885079	-0.734951	-0.0384505	-0.176342	-0.677784	0.245045	-0.0427814	-0.4299	-0.56379	-0.625293	-1.10197	0.1374	-0.00961269	-0.358089	0.0680849	0.179551	-0.481773	-0.578094	-0.627223	-1.00496	0.388118	-0.0949559	-0.255298	0.112701	-0.408656	-0.513917	-0.290515	-0.536785	-0.451112	0.563969	0.0717735	0.0643971	-0.0642588	-0.186324	-0.56579	-0.304818	-0.538715	-0.261022	0.175851	0.166729
AT1G04090	-	2	0.130731	0.322337	0.108327	1.25295	0.177771	1.25531	0.298105	0.563185	0.816339	0.38738	1.2441	0.426926	1.13019	0.222068	0.279931	0.653706	1.12288	0.491633	0.344898	0.430534	0.0759679	0.109323	-0.221851	0.140381	0.243916	0.0957601	0.189661	0.256649	0.358288	0.318599	-0.0731839	0.0442973	-0.260766	0.355601	0.31314	-0.324706	0.214168	0.108197	-0.032359	-0.427796	-0.399622	-0.400316	-0.0541889	-0.467425	-0.626679	-0.0424814	-0.250091
AT1G04150	-	9	-0.0954671	0.0456104	-0.126523	1.05704	0.114393	0.138332	-0.0433817	-0.0505575	0.0712254	-0.221199	-0.222433	-2.04032	0.00050923	0.0731372	0.198051	0.134954	0.0698795	-0.0384451	-0.244718	-0.284889	-0.331469	0.127591	1.02853	0.119296	0.183536	-0.0121901	0.0413164	-0.125732	-0.268043	-2.00007	-0.255074	-0.0412562	0.0597181	0.178336	0.120437	-0.109671	-0.149251	-0.330499	-0.204946	-0.127992	0.241728	-0.0190364	0.226918	0.0383675	-0.029909	-0.0235192	-0.0624564
AT1G04160	XI-B	9	-0.0227446	0.0399348	-0.0847882	-0.22649	-0.299166	-0.127982	0.00134899	0.0357624	-0.127959	-0.336205	-0.142326	-1.16912	-0.463503	-0.277941	-0.395269	-0.136994	-0.0241476	-0.142264	-0.272881	-0.226213	-0.193058	-0.219119	-0.300214	-1.24671	-0.129476	-0.0813984	0.000921954	-0.31346	-0.182261	-0.411319	-0.237013	0.0212251	-0.267286	-0.138343	-0.0599101	-0.0143047	-0.250136	-0.266148	-0.10827	0.00737031	-0.00104736	-0.368267	-0.130825	-0.117161	0.128881	0.0633241	-0.0838869
AT1G04350	-	2	0.509003	0.736285	0.674109	0.474298	0.204437	0.416059	0.301752	0.22828	0.447535	0.523266	0.787978	1.11686	0.503574	0.367459	0.339227	0.318092	0.186684	0.518737	0.77859	0.420996	1.04547	0.0204134	0.306538	0.530367	-0.0338907	0.312483	0.447962	0.0142632	0.0516928	0.442755	0.0292754	0.163022	-0.076832	0.0163402	-0.0415963	0.0712022	0.269587	-0.315289	0.372764	-0.453885	0.1021	0.114308	-0.335643	0.0842034	0.000426529	0.255324	-0.366982
AT1G04360	ATL1	8	-0.304982	0.408364	-0.00802155	0.0712812	-0.0233153	-0.142321	0.312564	0.243876	0.288677	0.47926	0.336435	0.544414	-0.169356	-0.148355	-0.0938725	0.111156	0.307699	0.225518	-0.0476869	-0.0363487	0.205748	-0.295994	-1.20384	-0.425071	0.160442	0.021972	0.371296	0.784243	-0.0719289	0.552436	-0.240638	-0.12504	0.048449	-0.201408	0.0638237	-0.0631587	0.257296	-0.444713	0.21377	-0.367275	-1.22014	-0.28275	-0.152122	-0.221904	0.0826192	-0.526947	-0.372784
AT1G04430	-	5	-0.505419	0.00776767	-0.0674584	0.262229	0.0915367	0.196471	-0.0486104	0.0888018	0.131459	0.0305082	-0.0716269	-0.587793	-0.0853959	-0.131852	-0.0600619	-0.355674	0.374465	0.167001	-0.659424	-0.517853	-1.20555	-0.0319382	-0.241525	-1.08949	-0.0568315	-0.588477	-1.18347	0.535927	-0.0793946	-0.520335	-0.347625	-0.223389	-0.256533	-0.307064	0.285663	0.0355427	-0.154005	-0.52562	-1.10211	-0.294167	-0.333062	-1.32985	-0.00822112	-0.677279	-1.41943	-0.689932	-0.446226
AT1G04440	CKL13	5	-0.58894	-0.118374	0.0377156	0.30252	0.638902	0.643317	0.0169144	0.0983155	-0.00611458	0.21214	0.246289	-0.104959	0.616391	0.338009	0.659777	0.0353187	0.513393	0.237863	-0.685781	-0.559813	-1.51984	0.280768	-0.35395	-0.104849	0.260195	-0.635549	-1.42296	0.80108	0.364664	-0.142674	0.313871	-0.300892	0.0164596	0.0184043	0.415077	0.243977	-0.0968406	-0.441439	-1.49252	-0.0217521	-1.07914	-0.748166	0.243281	-0.733864	-1.42433	-1.06253	-0.806102
AT1G04450	RIC3	3	0	0	0	0	0	0	0.479187	0.552198	0.739752	0	0	0	0	0	0	0.698881	0.663729	0.731093	0	0.103847	0	0	0.0380009	0	0.499502	0.888301	1.06347	0	0	0	0	0	0	0.219694	0.111531	-0.00865874	0	0.103847	0	0	0.0380009	0	0.020315	0.336103	0.239058	0	0.103847
AT1G04470	-	3	0	0.0165055	0.0513828	0.0645287	0.0123798	0.000925255	0.53551	1.18884	1.13969	0	0.047667	0.0238772	0.0315592	-0.0214631	0.0152294	1.00063	0.729557	1.97359	0	0.0848815	0.088715	0.070388	0.000209871	0.0248171	1.4293	1.96614	2.41953	0	0.0311615	-0.0275056	-0.0329695	-0.0338429	0.0143041	0.257853	-0.25813	0.710161	0	0.068376	0.0373322	0.00585931	-0.0121699	0.0238918	0.634673	0.630765	1.26583	0	0.0372145
AT1G04500	-	3	0.0687567	0.0825703	0.0392935	0.354729	-0.119352	0.0328936	0.582723	0.875077	0.603068	-0.00480791	0.336346	0.230974	-0.102156	-0.121833	-0.100264	0.887667	1.04972	0.769472	0.21046	0.123601	0.34857	0.267632	-0.19723	-0.179903	0.655431	0.68668	0.565057	-0.0735646	0.253775	0.191681	-0.456885	-0.00248093	-0.133158	0.304944	0.062303	0.166404	0.141704	0.0410307	0.309277	-0.0870962	-0.0778786	-0.212796	0.0727078	-0.188397	-0.0380107	0.215268	-0.212745
AT1G04520	CRRSP3	5	-0.237406	-0.0507777	0.32123	0.446326	0.304379	0.359266	-0.194256	-0.163415	0.0939334	-0.0410909	-0.0789479	-0.524517	0.182737	0.0518179	0.0473602	-0.370762	0.166001	-0.204247	-0.729041	-0.513677	-1.17686	0.226461	-0.421073	-0.692639	-0.407887	-0.834345	-1.02484	0.196315	-0.0281702	-0.845747	-0.26359	-0.252561	-0.311906	-0.176506	0.329415	-0.29818	-0.491634	-0.462899	-1.51487	-0.219865	-0.725452	-1.22871	-0.213631	-0.67093	-1.06502	-0.68795	-0.434729
AT1G04540	-	3	0.085847	-0.14033	-0.163242	0.175085	0.020751	0	0.41498	2.5094	2.57337	-0.140603	-0.163242	-0.119023	0.0673591	0.0250214	0.0242688	0.399665	3.22263	3.5236	-0.141823	-0.163242	-0.163242	0.0191676	0.0407973	0.0594152	2.6294	2.04934	2.4258	-0.22645	-0.0229115	0.0442189	-0.107726	0.0042704	0.0242688	-0.0153145	0.364477	0.857791	-0.22767	-0.0229115	0	-0.155918	0.0200463	0.0594152	1.001	-0.265181	0.0757949	-0.00122009	0
AT1G04610	YUC3	3	0.0591981	-0.0393979	-0.16926	0.0864095	0.0789655	-0.131522	0.392102	0.3933	1.38792	0.0579807	-0.148647	0.245274	-0.201227	0.312279	0.458795	1.50237	1.54155	1.93963	-0.0817717	-0.116442	0.41989	-0.0768748	0.0865409	1.50239	1.28364	1.84264	2.41212	-0.0012174	-0.109249	0.414534	-0.287636	0.233314	0.590317	0.541603	0.510383	0.439026	-0.14097	-0.0770446	1.51025	-0.163284	0.00757544	1.76998	0.35706	1.00328	1.01066	-0.139752	0.0322043
AT1G04660	-	6	-1.07759	-1.2384	-1.32731	-1.14974	-1.03426	-1.09458	-0.685215	-0.8033	-1.05249	-1.21171	-1.20361	-1.6684	-0.727342	-0.77307	-1.28768	-0.837294	-0.942907	-1.20415	-1.59607	-1.53528	-1.91938	-1.37896	-1.15972	-1.62731	-1.08718	-1.29542	-1.92746	-0.144196	-0.077303	-0.361235	0.341906	0.178342	-0.183977	-0.152079	-0.139607	-0.211501	-0.502265	-0.373514	-0.488504	-0.235013	-0.125956	-0.525075	-0.395392	-0.475856	-0.865469	-0.358069	-0.296211
AT1G04670	-	7	-0.146349	-0.146349	0.0102884	0.124591	-0.0620608	0.156963	0.469606	0.739441	0.655163	-0.146349	0.139562	-0.146349	0.376486	0.126545	-0.0133962	0.598864	1.08219	0.658558	-0.146349	0.202347	-0.146349	0.105935	0.0413611	-0.0620608	0.672785	0.010515	-0.059503	0	0.285911	-0.156637	0.251896	0.188606	-0.170359	0.129258	0.333147	0.00339521	0	0.348695	-0.156637	-0.0186557	0.103422	-0.219024	0.203179	-0.728926	-0.714666	0	0.0627844
AT1G04700	-	3	-0.00828688	-0.0238567	0.170708	-0.0676576	-0.117258	0.0542393	0.543853	1.37029	1.27283	0.116142	0.0752861	0.279919	0.227317	0.126559	0.0333179	1.22444	1.22836	1.67312	0.131843	0.0980746	0.0925414	-0.0194309	-0.107931	-0.163274	1.19238	1.61318	1.88144	0.124429	0.0991429	0.109211	0.294974	0.243818	-0.0209215	0.236417	-0.0984532	0.307844	0.14013	0.121931	-0.0781669	0.0482267	0.00932684	-0.217514	0.244365	0.149245	0.486622	0.0157017	0.0227885
AT1G04760	VAMP726	10	-0.0735292	-0.164265	0.127512	-0.244574	-0.0684053	0.0318255	0.372718	0.496297	0.462288	-0.502768	-0.0628441	-0.385813	0.37135	-0.359555	0.200452	0.127945	0.661637	0.321022	-0.251449	-0.149627	-0.697207	0.0813486	-0.221426	-0.148623	0.724315	1.11913	0.100758	-0.429239	0.101421	-0.513326	0.615924	-0.29115	0.168626	-0.244773	0.16534	-0.141266	-0.17792	0.014638	-0.82472	0.325922	-0.153021	-0.180449	0.351597	0.169855	-0.36153	0.251319	-0.0867826
AT1G04770	-	2	1.18185	1.09769	1.32991	1.40754	1.12817	1.37013	1.16143	0.945165	1.24516	0.349819	0.304717	0.105057	0.394027	0.290519	0.878127	0.288377	0.284993	0.714044	1.27917	0.920183	1.04806	1.89442	1.61545	0.749206	1.05789	1.01484	0.331118	-0.78316	-0.771419	-1.20077	-1.06305	-0.887694	-0.56527	-0.864821	-0.660172	-0.510704	0.104847	-0.155952	-0.36066	0.469025	0.440115	-0.694191	-0.0997314	0.0113639	-0.89363	0.888007	0.615467
AT1G04840	PCMP-H64	8	-0.140628	-0.0811803	-0.237433	-0.0544805	-1.12295	-0.40165	-0.29004	-0.263119	-0.29477	-0.255301	-0.40676	-0.361922	-0.21863	-0.146808	-1.50737	-0.215977	-0.153625	-0.24532	-0.177679	-0.0989767	0.0292317	-0.15155	-0.0117319	-0.083142	-0.138169	-0.0397488	0.0103264	-0.114673	-0.32558	-0.12449	-0.16415	0.357146	-0.220094	0.0740632	0.109494	0.0494501	-0.0370511	-0.0177964	0.266665	-0.0970695	1.12498	0.318508	0.151871	0.22337	0.305096	0.0776223	0.307784
AT1G04880	HMGB15	1	0.351363	1.66144	1.14436	0.458022	0.274357	0.0508567	0.264017	0.448224	0.485028	1.28802	1.76238	1.46934	0.198359	0.0746777	-0.15336	0.403629	0.476961	0.312973	1.32567	1.42787	1.87737	0.289944	-0.0290189	-0.326044	0.375952	0.676386	0.470239	0.714513	0.0812201	0.249238	-0.259663	-0.199679	-0.204217	0.139612	0.0287363	-0.172055	0.817218	-0.195993	0.614671	-0.168077	-0.303375	-0.376901	0.111935	0.228162	-0.0147893	0.102705	-0.277213
AT1G04890	-	3	0.0643906	0.040656	0.206933	0.240546	-0.131468	-0.199708	1.00295	0.642095	1.2942	0.197093	0.18299	0.402168	-0.048692	-0.0707564	-0.219459	1.06544	1.10178	0.696854	0.175659	0.107219	0.233957	-0.249138	-0.0414007	-0.286559	1.11885	1.36238	1.24976	0.132702	0.142334	0.195235	-0.289238	0.0607117	-0.0197515	0.0479688	0.240271	-0.351841	0.111268	0.0665626	0.0270245	-0.489684	0.0900674	-0.0868514	0.114626	0.42967	-0.0444141	-0.021434	-0.0757718
AT1G04920	SPS3	2	1.39357	0.429362	1.83511	0.350016	0.453337	0.394408	0.375929	0.475948	0.438157	1.5884	0.221088	0.378628	0.274526	0.26291	0.155214	0.401001	0.415463	0.461802	0.344989	0.214493	0.12466	0.319544	0.046608	0.38712	0.386509	0.211705	0.229025	0.102718	-0.208274	-0.363301	-0.07549	-0.190427	-0.239194	0.0250724	-0.060486	0.0236454	-0.115383	-0.214869	-1.43986	-0.0304715	-0.406729	-0.00728765	0.0105802	-0.264243	-0.209132	-0.218101	-0.0065954
AT1G05000	-	10	0.0507741	0.251111	0.451584	0.336454	0.172454	-0.181227	0.243977	0.474445	0.29263	0.179899	0.405543	0.211553	-0.107457	-0.0980088	-0.503694	0.325093	0.153793	0.317691	0.167275	0.263579	-0.0732197	0.360026	-0.35221	-1.66009	0.291132	0.175567	0.304723	0.129125	0.154432	-0.240031	-0.443911	-0.270462	-0.322467	0.0811152	-0.320652	0.0250609	0.116501	0.012468	-0.524804	0.0235725	-0.524664	-1.21381	0.0471548	-0.298877	0.0120932	-0.0126245	-0.141964
AT1G05010	ACO4	6	0.0185446	-0.00814057	-0.220062	-0.439848	-0.530589	-0.582243	-0.682255	-0.692036	-0.570342	-0.412196	-0.228695	-0.5439	-0.468718	-1.09395	-1.7097	-1.39581	-1.14053	-0.811137	-0.470738	-0.562064	-0.167024	-0.579944	-0.424401	-1.3716	-1.45656	-0.535216	-1.04058	-0.430741	-0.220555	-0.323838	-0.0288705	-0.116002	-0.667018	-0.434096	-0.287338	-0.240795	-0.489283	-0.553923	0.0530377	-0.140096	0.106188	-0.431644	-0.537813	0.156819	-0.294141	-0.0585415	-0.333369
AT1G05020	AP180	1	0.0611829	1.40775	1.4299	0.426179	0.291116	-0.0540236	0.0654534	0.0730369	0.236974	0.522049	1.68068	1.64067	0.0331647	-0.0568346	-0.301934	0.194226	-0.00265385	0.309503	0.24332	1.42802	1.437	0.457639	-0.22514	-0.604005	0.0796801	1.19267	1.78905	0.460866	0.170958	0.0531593	-0.393014	-0.347951	-0.24791	0.128772	-0.0756908	0.0725293	0.182137	-0.0343101	-0.0620103	0.0314607	-0.516256	-0.549981	0.0142267	0.203329	0.419372	-0.278729	-0.205268
AT1G05040	-	2	-0.066957	0.0141122	-0.066957	0.602153	0.567433	0.677841	0.051811	-0.130608	0.200839	0.0688711	-0.066957	-0.066957	0.462552	0.454537	0.721923	-0.0727897	0.307662	-0.506585	0.00541365	-0.066957	0.211087	0.193471	0.844778	1.18675	-0.0701917	0.224962	0.182425	0.135828	-0.0810692	0	-0.139602	-0.112896	0.0440813	-0.124601	0.43827	-1.06465	0.0723706	-0.0810692	0.278044	-0.408683	0.277346	0.508911	-0.122003	0.35557	-0.0184141	-0.0634575	0
AT1G05061	-	8	0.193159	0.250905	0.194431	0.220727	0.122341	-0.181118	-0.282611	0.0135769	-0.154454	0.19203	-0.274733	0.0617634	0.339881	0.105113	-0.420848	0.0661307	-0.39135	0.101665	0.422066	0.297379	0.448856	-0.00185247	0.34178	-0.0129834	-0.162135	0.114754	-0.254223	-0.00112919	-0.525638	-0.132668	0.119154	-0.0172279	-0.239729	0.348741	-0.404927	0.256119	0.228907	0.0464734	0.254425	-0.222579	0.219439	0.168135	0.120476	0.101177	-0.099769	0.230036	0.572112
AT1G05100	MAPKKK18	3	0.683778	0.956222	0.829053	0.382421	0.719476	0.653851	1.17172	1.36516	1.10486	0.375768	0.462215	1.42054	0.174771	0.38085	0.682003	0.603304	1.17406	1.96617	1.12022	0.763489	1.45888	0.560897	1.38659	1.68365	1.54775	1.92935	2.20992	-0.308009	-0.494007	0.413874	-0.20765	-0.338627	0.028152	-0.362807	-0.162532	0.737564	0.224932	-0.192733	0.435995	0.178475	0.37179	0.685126	0.363436	0.449327	1.0921	0.532941	0.301273
AT1G05135	-	6	-0.524093	-0.598701	-1.07517	-0.574684	-0.390836	-1.16351	-0.494384	-0.382728	-0.894764	0.250376	-0.0407076	-1.14792	0.293179	-0.145313	-1.26848	0.0209732	-0.116254	-1.02812	-0.412469	-0.198656	-1.31758	-0.0689127	-0.223214	-1.03526	-0.17121	-0.646532	-1.30044	0.774469	0.557993	-0.139687	0.867863	0.245523	-0.130651	0.515357	0.266474	-0.13551	0.111624	0.400045	-0.327996	0.505771	0.167622	0.0248073	0.323174	-0.263804	-0.394049	-0.662845	-0.157948
AT1G05170	B3GALT2	10	0.284497	0.806774	0.568098	0.13507	-0.113542	-0.258158	0.126947	0.395061	0.283536	0.675599	0.651327	1.03562	-0.171106	-0.189153	-0.273918	0.358917	0.255608	0.314781	0.621736	0.609053	1.35834	0.00776556	-0.0230939	-0.279124	0.220487	0.555224	0.76473	0.391102	-0.155448	0.381736	-0.306176	-0.0756116	-0.0157601	0.23197	-0.139453	0.0312453	0.337239	-0.197722	0.646941	-0.127305	0.0904476	-0.0209664	0.0935399	0.160163	0.481194	-0.0538633	-0.042274
AT1G05300	ZIP5	8	0.210196	-0.0122231	0.187673	0.249709	0.250582	0.297444	0.338446	0.0890316	0.5003	0.0273077	1.42122	0.186476	0.165172	0.562161	0.437698	0.202882	-0.0700458	-0.041668	1.8573	0.107411	0.0882042	-0.000872338	0.449727	0.20135	0.478598	0.300355	0.417734	-0.182888	0.4722	-0.0011971	-0.0845364	0.311579	0.140254	-0.135564	-0.159077	-1.3013	0.359165	0.119634	-0.0994689	-0.250581	0.199145	-0.0960935	0.140152	0.211323	-0.0825662	1.31751	-0.352566
AT1G05310	PME8	9	0.232262	0.233498	0.429552	0.115732	-0.164966	0.0269586	-0.105771	-0.0350309	-0.119773	0.13329	0.211661	1.12723	-0.207712	-0.346444	0.0332329	0.0244561	0.0724519	0.0300523	-0.146099	-0.0886871	-0.103119	-0.158246	-0.115791	0.279958	0.143304	-0.108789	-0.124309	-0.0989713	-0.0218374	0.138631	-0.323444	-0.181478	0.00627427	0.130227	0.107483	0.149825	-0.378361	-0.322185	-0.532672	-0.273978	0.0491745	0.253	0.249076	-0.0737582	-0.00453619	-0.279389	-0.300348
AT1G05330	-	5	0.0927056	0.0714677	-0.0282006	0.501681	0.971719	0.815833	-0.275128	0.134211	0.0545071	0.603284	0.434858	0.340628	0.323346	0.364379	0.850528	-0.292706	-0.0556028	-0.109557	0.284241	0.502241	-0.0827328	-0.475111	-0.174378	0.610973	0.137838	-0.222449	-0.264367	0.510578	0.363391	0.368829	-0.178335	-0.607341	0.0346948	-0.017578	-0.189813	-0.164064	0.191536	0.430773	-0.0545322	-1.40299	-1.71213	-0.20486	0.412966	-0.35666	-0.318874	-0.319042	0.0673826
AT1G05340	-	2	0.14498	0.524461	0.679768	1.4059	1.50258	1.76946	1.00389	0.913279	1.2872	0.372638	1.5982	1.81751	1.4452	0.459435	1.34965	1.37844	1.36734	1.6653	0.603492	1.60305	1.96699	1.10314	0.531154	1.74518	1.55236	1.15579	1.81372	0.227658	0.161009	0.136276	0.02949	-0.610248	-0.26938	0.343556	0.388122	0.320993	0.458513	0.21597	0.377888	-0.278225	-0.538529	0.0382756	0.553913	0.127617	0.470295	0.230854	0.0549611
AT1G05360	KMS2	5	-0.395077	0.139276	0.228525	0.0833363	0.419957	0.315625	-0.197344	0.210037	0.167015	-0.293711	0.134719	-0.222379	0.119127	-0.136884	0.168205	-0.151854	0.0503416	-0.0896683	-0.457646	-0.223246	-1.21106	-0.0778642	-0.205053	-0.0804747	0.00442407	-0.483916	-0.424133	0.101366	-0.00455674	-0.450904	0.0357906	-0.556841	-0.14742	0.0454899	-0.159695	-0.256684	-0.0625686	-0.362522	-1.43664	-0.161201	-0.62501	-0.396099	0.201768	-0.693953	-0.591148	-0.163935	-0.357965
AT1G05420	OFP12	6	-0.160462	-0.393779	-0.0439654	0.390492	0.895498	0.284483	-0.410134	-0.171469	-0.50252	-0.266468	-1.03457	-1.75537	0.53105	0.110195	0.318614	-0.630794	-0.325064	-1.24418	-0.190429	-1.31888	-1.76581	0.356134	0.36755	0.361094	-0.2617	-1.07981	-0.520454	-0.106007	-0.0290862	-1.76341	0.140558	-0.785303	0.0341303	-0.22066	-0.153595	0.0565599	-0.0299673	-0.00230786	-1.77107	-0.0343579	-1.18432	0.0766101	0.148434	-0.407142	-0.0179338	0.0760392	0.0267783
AT1G05440	-	10	0.0372407	-0.129692	0.0842976	0.282851	0.265316	0.377739	-0.470378	-0.415144	-0.412353	-0.0671774	-0.216099	-0.445102	0.138815	0.152805	0.155823	-0.295476	-0.576561	-1.0317	-0.0365262	-0.159049	-0.133039	0.378847	0.326641	0.156778	-0.402953	-0.399759	-0.525378	-0.104418	-0.0864078	-0.529399	-0.144036	-0.11251	-0.221917	0.174902	-0.161417	-0.459989	-0.0737668	-0.0293572	-0.217336	0.0959961	0.0613255	-0.220961	0.0674247	0.0153852	-0.113025	0.0306512	0.0570506
AT1G05450	-	7	-0.00639622	0.0397148	-0.0363625	-0.13694	-0.0973092	-0.0222647	-0.138924	0.109292	-0.137204	-0.0481275	0.383597	0.0455374	0.064464	0.134608	0.121987	-0.258043	-0.116227	0.495193	-0.0568658	0.0451328	-0.0463747	0.0399102	-0.18885	-0.0709909	0.149396	0.171164	1.06475	-0.0417313	0.343882	0.0818999	0.201404	0.231917	0.144251	-0.119119	-0.225519	0.632398	-0.0504696	0.00541799	-0.0100122	0.17685	-0.0915409	-0.0487262	0.28832	0.0618723	1.11548	-0.00873824	-0.338464
AT1G05510	-	9	0.129904	0.0417654	0	-0.355734	-0.31522	-0.148096	0.236095	0.382536	0.0871946	0.273005	0	0	-0.288136	-0.236946	-0.0769247	1.74347	0.0487764	0.352453	0.138128	1.61828	0.203406	-0.134285	-0.297153	-0.246684	0.12992	0.0432304	0.366033	0.143102	-0.0417654	0	0.0675972	0.0782742	0.0711716	0.414187	-0.333759	0.265259	0.00822408	-0.0417654	0.203406	0.221448	0.0180671	-0.0985873	-0.106176	-0.339305	0.278838	-0.134878	0
AT1G05550	-	2	0.189274	0.347534	0.195306	0.268686	0.619041	0.648924	-0.136544	-0.0265275	-0.263886	-0.225981	0.0693325	-0.0326609	0.469625	0.718829	0.735307	-0.0968952	-0.220225	-0.462363	1.27041	0.400767	-0.00762509	0.0839383	0.503693	0.530587	-0.0445303	-0.327044	-0.474159	-0.415255	-0.278201	-0.227967	0.200939	0.099788	0.0863837	0.0396485	-0.193697	-0.198477	1.01197	0.0532331	-0.202931	-0.184748	-0.115348	-0.118336	0.0920134	-0.300516	-0.210273	1.97396	0.331434
AT1G05580	CHX23	3	0	0	0.035735	0	0	0.0633803	0.267416	1.91861	1.45446	0	0	0	0	0.0313232	0	1.28605	1.29586	2.78179	0	0.0708243	0	0.0567484	0	0	2.14594	2.91605	3.74328	0	0	-0.035735	0	0.0313232	-0.0633803	0.611123	-0.50289	1.3262	0	0.0708243	-0.035735	0.0567484	0	-0.0633803	1.80349	0.807355	2.27429	0	0.0708243
AT1G05620	URH2	5	-0.575466	-0.617869	-0.199499	0.375074	0.498834	0.523593	0.0883088	0.168385	0.129096	-0.234135	-0.23616	-0.43192	0.468753	0.227385	0.351237	0.0212288	0.207156	0.0549279	-0.820762	-0.582592	-1.32654	0.467575	-0.222619	-0.0417211	0.32869	-0.457848	-0.621523	0.341331	0.381709	-0.232421	0.093679	-0.271448	-0.172355	-0.06708	0.0387717	-0.074168	-0.245295	0.035277	-1.06977	0.0925005	-0.721453	-0.565314	0.240381	-0.626233	-0.750619	-0.586627	-0.346432
AT1G05680	UGT74E2	2	-0.465691	-0.0447829	0.434246	1.717	1.74756	1.57069	1.32979	0.837739	0.80493	0.0977919	-0.052729	0.341046	1.89413	1.49313	2.3079	1.54497	1.2412	1.22651	0.082	-0.0176199	0.0208743	0.571762	1.85918	2.40139	1.74441	1.00782	0.74661	0.563483	-0.00794613	-0.0931991	0.0169731	-0.209787	0.479405	0.236101	0.180405	0.244475	0.547691	0.027163	-0.413371	-0.484829	-0.00416502	0.530616	0.37279	-0.0818343	-0.0583199	-0.0157918	0.0351091
AT1G05690	BT3	1	0.273764	2.10558	1.35173	-0.0937521	-0.274913	-0.715495	-0.0723869	-0.0905894	0.17217	1.33063	2.22542	2.25442	-0.308701	-0.519394	-1.00524	0.130324	-0.0976937	0.0443521	1.89549	1.77983	2.82611	0.0394653	-0.230814	-1.18317	-0.0886696	0.0859288	0.244984	0.643975	0.114984	0.734376	-0.214949	-0.244481	-0.14798	0.202711	-0.00710427	-0.127817	1.40436	-0.275489	1.47282	0.133217	0.0440985	-0.345781	-0.0162828	0.176518	0.0728144	0.445262	-0.390473
AT1G05740	-	10	-0.184609	-0.00644899	-0.0586253	0.0314871	-0.0598628	-0.0703542	0.473112	0.176156	0	-0.184609	0.122046	0.106272	0.125001	-3.80649	0.494706	0	0.478857	0	-0.0982701	-0.11462	0.0846816	-0.0553653	-0.620875	-0.232615	0	0	0	0	0.128495	0.164897	0.0935143	-0.329502	0.56506	-0.473112	0.302701	0	0.0863384	-0.108171	0.143307	-0.0868523	-0.561013	-0.162261	-0.473112	-0.176156	0	0.0863384	-0.236666
AT1G05810	ARA	5	-0.481325	0.260369	-0.0303031	0.284749	0.544468	0.312404	-0.154678	-0.167247	-0.202562	-0.42253	-0.468755	-0.148012	-0.117427	0.13765	-0.0303309	-0.449896	0.037621	-0.262934	-0.738589	-0.219798	-3.15234	-0.309864	-0.254827	-0.524009	-0.376649	-1.85025	-3.79051	0.0587946	-0.729124	-0.117709	-0.402176	-0.406818	-0.342735	-0.295218	0.204868	-0.0603728	-0.257264	-0.480167	-0.76596	-0.594613	-1.33167	-1.78344	-0.221971	-1.34448	-3.38049	-0.316059	0.248957
AT1G05820	SPPL5	3	-0.0189345	-0.0107882	-0.175797	-0.439429	-0.284622	-0.147901	0.320031	1.03847	0.697098	-0.357024	-0.467162	-0.326322	-1.05205	0.00404037	-0.455454	0.670731	0.486735	1.22361	-0.348871	0.0151069	0.0618998	-0.297615	-0.258745	-0.535176	0.655124	1.22762	1.41833	-0.338089	-0.456374	-0.150525	-0.211765	0.288662	-0.307553	0.3507	-0.355239	0.280027	-0.329936	0.0258951	0.237696	0.141814	0.0258769	-0.387275	0.335093	0.109205	0.460817	0.00815342	0.482269
AT1G05920	-	1	1.77046	3.41318	2.96303	0.298942	-0.0794982	-0.612415	-0.029974	-0.029974	0.0206451	2.67823	3.54906	3.89895	-0.175071	-0.32678	-0.72468	0.0910068	-0.029974	-0.000568507	2.92627	2.89846	4.30968	0.0701191	-0.326893	-1.24762	-0.029974	-0.029974	0.0810673	0.668942	0.171402	0.775273	-0.474013	-0.247281	-0.112265	0.120981	0	-0.0212136	1.16472	-0.397927	1.34381	-0.228823	-0.247395	-0.509942	0	0	0.0604222	0.187148	-0.569328
AT1G05930	-	1	0.911565	4.55908	1.73962	0.430774	-0.108504	-0.3489	-0.250657	-0.297301	-0.258084	3.64669	4.53317	4.66059	-0.0538981	-0.144746	-0.554098	-0.00267546	-0.133664	-0.297301	3.81297	4.26447	5.37532	0.193277	-0.226854	-1.56095	-0.228726	-0.254656	-0.129326	0.862391	0.0656951	1.12678	-0.484672	-0.0362412	-0.205198	0.247982	0.163637	-0.0392173	0.776759	-0.103922	1.84475	-0.237497	-0.118349	-0.686281	0.0219315	0.0426456	0.128758	-0.0856318	-0.169617
AT1G06090	-	10	0.238465	-0.037639	0.0608847	-0.0374192	0.417418	0.283049	-0.0402559	-0.0216273	0.221359	0.145769	0.0398988	0.00648412	0.386418	0.0713354	0.0795818	-0.0269359	0.137705	1.81031	0.0228758	0.0168635	0.143719	0.0651571	0.396058	0.115912	0.120089	0.33346	1.77583	-0.0926958	0.0775378	-0.0544006	0.423837	-0.346083	-0.203467	0.01332	0.159333	1.48384	-0.215589	0.0545025	0.0828343	0.102576	-0.02136	-0.167137	0.160345	0.355087	1.43641	-0.122893	-0.0230353
AT1G06160	ERF094	6	-0.60288	-0.103055	-0.744223	-0.564139	-0.0240512	-0.533351	-2.64391	-0.589108	-1.09166	-0.57764	-0.906826	-0.845108	-0.595985	-0.604598	-0.488874	-1.1592	-3.04115	-1.31811	-0.769617	-0.33909	-1.10103	-0.0559845	-0.199186	-0.615789	-2.50632	-2.40808	-1.27936	0.0252399	-0.803771	-0.100885	-0.0318464	-0.580546	0.044477	-0.205044	-0.561053	-0.226453	-0.166737	-0.236035	-0.356805	0.508154	-0.175134	-0.0824378	0.270663	-0.215629	-0.187697	-0.191977	0.567736
AT1G06250	-	5	0.0821009	0.641118	0.899102	0.608352	0.640713	0.967145	0.344361	0.208166	0.110048	0.653101	0.787624	1.1487	0.666322	0.484217	0.423574	0.255249	0.338021	0.16489	0.26662	0.428062	0.343657	0.0177725	-0.0748281	0.256603	0.0659763	-0.15606	-0.262364	0.571	0.146506	-0.01904	0.0579699	-0.156496	-0.543572	-0.0891123	0.129855	0.0548415	0.184519	-0.213056	-0.555445	-0.59058	-0.715541	-0.710542	-0.278385	-0.364225	-0.372413	-0.386481	-0.359562
AT1G06265	-	4	-0.245593	0.00351371	-0.028858	0.143004	2.03144	2.67852	0.228444	0.149608	0.343903	0.0699762	-0.229703	0.286595	2.25102	2.03312	3.3695	0.0818339	0.253105	0.178086	1.27038	-0.149031	0.0941251	0.0397741	2.48826	4.16177	0.209877	0.0670154	0.137557	0.315569	-0.233217	0.315453	1.83449	-0.0648869	0.282942	-0.146611	0.103498	-0.165818	1.37328	-0.152544	0.122983	-0.103229	0.205399	1.48571	-0.0185671	-0.0825924	-0.206346	0.00348873	0.0806725
AT1G06280	LBD2	4	0	1.08705	0	-0.551529	-0.12157	-0.0561241	0.756087	0.15812	-0.106449	0	2.69186	0	0.757883	0.0556234	0.0711023	-0.220184	-0.220184	-0.220184	5.72873	5.45936	6.54011	0.238793	0.811584	0.471596	0.208686	0.0643296	-0.220184	0	2.02363	0	1.32317	0.177194	0.127226	-0.976271	-0.378304	-0.113735	5.72873	5.07578	6.54011	0.790322	1.07388	0.52772	-0.547401	-0.0937906	-0.113735	5.72873	3.06266
AT1G06370	-	8	-0.348152	-0.0609292	-0.233754	0.197151	0.138189	-0.18301	0.443123	0.339352	0.281851	0.0712309	0.0133768	-0.00688087	1.19477	0.245173	0.122975	0.207548	0.498151	0.278677	-0.0424773	-0.113199	0.0276163	0.447622	0.222863	0.160905	0.363605	0.142289	0.327774	0.419383	0.0743061	0.226873	0.251203	0.106985	0.305986	-0.235575	0.158799	-0.00317478	0.305675	-0.0522697	0.26137	0.250471	0.0846746	0.343915	-0.0795178	-0.197063	0.0459225	-0.113708	-0.126576
AT1G06440	-	2	0.127425	-0.150533	-0.180032	1.41733	0.0841032	1.42865	-0.0572791	0.126015	0.161966	-0.16374	0.0333563	-0.0526632	0.109226	0.497924	0.227144	-0.0368108	0.0540151	0.0278811	-0.287543	0.0426786	0.0321739	0.271981	1.39609	1.43936	-0.0212233	0.022501	0.10102	-1.52124	0.18389	0.127369	-0.251076	0.413821	-0.226881	0.0204683	-0.0719999	-0.134085	-0.414968	0.193212	1.37358	-0.0883211	0.233477	0.00131947	0.0360558	-0.103514	-0.060946	-0.123803	0.00932233
AT1G06450	CAF1-1	5	-0.617139	-0.00603777	0.117734	0.546045	0.577508	0.708455	-0.0842591	0.286094	0.252512	-0.0359375	-0.18095	-0.392645	0.427647	0.347673	1.35758	-0.287554	0.409326	0.226173	-1.55545	-0.524646	-1.72744	0.0398609	0.0787349	0.151011	0.0147532	-2.09834	-1.88881	0.581201	-0.174912	-0.510379	-0.118398	-0.229835	0.221403	-0.203295	0.123231	-0.0263385	-0.0611412	-0.518608	-0.703174	-0.506185	-0.498773	-0.557444	0.0990122	-2.13569	-2.20378	-1.41377	-0.343696
AT1G06475	-	7	-0.0918612	0.0119865	0.0182884	0.521014	0.694184	0.628117	0.100765	0.332801	-0.0421011	-0.66503	-0.219168	-0.584326	0.252396	0.659106	0.266395	-0.13614	-0.2104	-0.126864	0.167022	0.0665919	-0.75958	0.778811	0.91429	0.183279	0.241841	0.607972	-0.354365	-0.573169	-0.231154	-0.602614	-0.268617	-0.0350786	-0.361722	-0.236905	-0.543201	-0.0847627	0.258883	0.0546054	-0.777868	0.257797	0.220106	-0.444838	0.141076	0.275171	-0.312264	1.0627	0.28576
AT1G06520	GPAT1	8	0.0309105	0.325096	-0.173337	-0.529272	-0.191196	-0.378001	0.236876	0.268525	0.169587	-0.309367	0.189783	-0.242653	-0.83107	-1.00172	-0.804242	0.112405	0.357958	0.558079	-0.470986	-0.422964	0.601838	-0.132862	-0.416309	-1.22499	0.375227	0.460391	0.592429	-0.340278	-0.135313	-0.0693162	-0.301798	-0.718757	-0.426241	-0.124471	0.0894336	0.388492	-0.501897	-0.74806	0.775175	0.396409	-0.225114	-0.803602	0.138351	0.191866	0.422841	-0.161619	-0.612747
AT1G06540	-	5	-0.305852	-0.557974	-0.18547	-0.234369	0.133528	0.0859637	0.00645126	0.528216	0.648448	-0.313636	-0.308538	-0.420875	-0.0039514	0.164685	0.373646	0.259321	0.577985	2.05633	-0.414827	-0.303096	-0.334138	0.208089	-0.056087	0.033581	0.316184	-0.372591	0.364879	-0.00778402	0.249437	-0.235405	0.230418	0.0311567	0.287683	0.252869	0.0497685	0.200962	-0.108975	0.254878	-0.148668	0.442458	-0.189615	-0.0523828	0.309733	-0.900807	-0.283569	-0.101191	0.00544126
AT1G06620	-	6	-1.08963	-0.506993	-1.45271	0.0251535	-0.194231	-0.148285	-0.36867	-0.0754589	-0.0706992	-0.326214	-0.475948	-1.46879	0.183874	-0.214611	-0.120738	-0.217572	0.0432508	0.129916	-1.15261	-0.478755	-1.99908	-0.0536636	-0.324001	-0.526983	0.00957591	-0.62016	-0.672986	0.252274	0.0310447	-0.0257301	0.158721	-0.0203792	0.0275461	0.151097	0.11871	0.200615	-0.0261057	0.0282375	-0.178658	-0.0788171	-0.129769	-0.378698	0.378246	-0.544701	-0.602287	-0.27838	-0.00280723
AT1G06640	-	6	-0.0990035	-0.314405	-0.481239	-0.238725	-0.752757	-0.807311	-0.738897	-0.847771	-0.926771	-0.773842	-0.575111	-0.744026	-0.776065	-1.01712	-1.24065	-0.881698	-1.016	-1.15987	-0.403579	-0.514439	-0.537812	-0.275276	-0.635505	-0.955808	-0.820535	-0.75572	-1.00607	-0.674838	-0.260707	-0.262787	-0.537339	-0.167164	-0.358581	-0.142801	-0.13102	-0.185148	-0.304575	-0.200034	-0.0565731	-0.0365503	0.117252	-0.148497	-0.0816383	0.0920513	-0.0559773	0.370263	0.0606722
AT1G06645	-	2	0.178534	0.446247	0.536691	1.22882	0.6998	1.04077	0.0937562	-0.0625719	-0.024763	-0.0141917	0.0992442	0.0761773	1.28659	0.758032	1.00135	-0.301255	0.0205334	-0.149248	0.291837	0.178913	-0.034549	0.545945	0.640024	1.09207	-0.26626	-0.10456	-0.135463	-0.192726	-0.347003	-1.51433	0.00612657	0.0582321	0.00932231	-0.395012	0.0831054	-0.124485	0.113303	-0.267333	-1.65804	-0.294875	-0.0597756	0.0780185	-0.360016	-0.0419881	-0.1107	0.306029	0.0796692
AT1G06650	-	2	0.499176	0.167446	0.703071	1.03395	0.684305	0.813558	0.090395	0.275186	0.19139	0.304102	0.560864	0.37827	0.581417	0.384435	0.579679	0.077973	0.101077	0.0765117	0.343335	0.053436	0.455663	0.475423	0.279602	0.533483	0.148283	-0.310612	-0.0165425	-0.195074	0.393417	-0.324801	-0.392921	-0.299869	-0.23388	-0.012422	-0.174109	-0.114878	-0.155841	-0.11401	-0.247408	-0.498915	-0.404702	-0.280075	0.0578876	-0.585798	-0.207933	0.0392331	-0.507428
AT1G06820	CRTISO	5	-0.377771	0.209429	0.200306	0.65484	0.423659	0.64696	0.276014	0.132016	0.197135	0.270351	0.349078	-0.127975	0.129932	0.123345	0.422327	-0.0165582	0.296511	0.170473	-0.500827	-0.300054	-0.436841	0.249976	-0.487017	-0.0669704	0.277916	-0.344226	-0.531972	1.00571	0.139649	-0.328281	-0.524908	-0.300314	-0.224633	-0.292572	0.164494	-0.026662	-0.123056	-0.509483	-0.637148	-0.404864	-1.12276	-0.71393	0.00190156	-0.476243	-1.19052	-1.04169	-0.649132
AT1G06830	GRXS11	7	-0.0999052	0.0390786	-0.278697	0.487976	0.241058	-0.368836	0.247986	0.863578	0.0560837	0.214511	0.0900449	-0.354225	0.451685	-0.348586	-0.857672	0.0997198	0.592036	-0.384453	-0.17544	-0.257506	-0.358132	0.00803466	-0.188962	-0.447041	-0.00255436	0.512872	-0.069436	0.314416	0.0509664	-0.0755281	-0.0362913	-0.589643	-2.35101	-0.148266	-0.271542	-0.440537	-0.0755344	-0.296585	-0.0794347	-0.479941	-0.43002	-0.0782047	-0.25054	-0.350705	-0.12552	-0.389951	-0.347551
AT1G06970	CHX14	10	-0.0595656	0.00565016	-0.0365922	-0.0239176	0.0122969	0.0193622	0.406217	0.528739	0.494763	-0.025663	-0.0435071	-0.0233876	0.0360249	-0.0427289	-0.0250861	0.216439	1.3938	0.553587	-0.0317637	-0.0595656	-0.0418256	-0.012949	0.0304169	0.0225766	0.478671	0.395738	0.237703	0.0339026	-0.0491573	0.0132046	0.0599424	-0.0550258	-0.0444483	-0.189778	0.181339	0.0588243	0.0278019	-0.0652157	-0.0052334	0.0109686	0.01812	0.00321445	0.0724532	-0.133001	-0.25706	-0.0061007	-0.0160584
AT1G06980	-	3	-0.15495	-0.103162	-0.0905642	1.02292	0.470072	0.436081	2.10367	2.03161	2.16499	-0.0543484	0.096182	0.080926	0.555645	0.563992	0.385678	0.377866	2.45125	2.02302	0.0927069	0.068942	0.136294	0.433198	0.631172	0.258223	2.12765	2.26102	2.43912	0.100602	0.199344	0.17149	-0.46727	0.0939198	-0.0504027	-0.271945	-0.130542	0.202239	0.247657	0.172104	0.226858	-0.589718	0.1611	-0.177857	-0.0635132	-0.201628	0.274356	0.147055	-0.02724
AT1G06990	-	4	0.0355996	0	0.0416675	1.98367	2.25481	2.50246	0.0635026	0.0336326	0.205466	0.11078	0	0	2.43763	2.01376	2.89554	-0.173398	0.1362	-0.263248	1.70942	0.0636202	0	0.511835	2.44449	3.03725	-0.102793	-0.392618	-0.681697	0.0751806	0	-0.0416675	0.432493	-0.25925	0.331086	-0.236901	0.102568	-0.468714	1.67382	0.0636202	-0.0416675	-1.54076	0.150585	0.447591	-0.166296	-0.42625	-0.887163	1.59864	0.0636202
AT1G07050	-	2	0.461251	0.436534	0.295797	0.516249	0.262682	0.0961678	0.35142	0.1795	-0.0852104	1.04228	0.274264	0.117758	0.623033	0.512268	0.238523	0.278095	0.285874	0.029969	1.15858	0.508071	0.194438	0.415208	-0.0598936	0.304231	0.508713	0.000511081	-0.201935	0.339911	-0.16227	-0.178039	0.106784	0.249586	0.142355	-0.0733248	0.106374	0.115179	0.487327	0.0715377	-0.101359	-0.10104	-0.322576	0.208063	0.157293	-0.178989	-0.116725	0.147416	0.233807
AT1G07090	LSH6	5	0.18747	0.110606	0.0879587	0.619484	1.15922	1.10174	-0.422104	-0.144911	-0.215306	0.505206	0.127278	0.0331798	1.15877	0.44995	1.10683	-0.248739	-0.377674	-0.427188	0.563516	-0.14391	0.539275	0.127161	0.0526897	-0.35717	-0.576292	-0.646538	-0.552043	0.317736	0.0166725	-0.054779	0.273551	-0.483738	-0.0348531	0.173365	-0.232763	-0.211882	0.376046	-0.254516	0.451316	-0.492323	-1.14765	-1.42939	-0.154188	-0.501627	-0.336737	0.0583098	-0.271189
AT1G07135	-	5	0.481401	0.0109523	0.296904	0.698726	0.415579	0.479651	0.503236	0.267546	-0.235982	0.748881	0.961335	0.51983	0.398948	0.652109	0.367597	-0.773649	-0.0560002	-0.200397	-0.0615658	1.33842	-0.674886	0.636337	0.750363	-0.358721	0.101099	0.185886	-1.33786	0.26748	0.950383	0.222926	-0.299778	0.23653	-0.112053	-1.3091	-0.323546	0.0355846	-0.542966	1.38267	-0.971791	-0.0623895	0.334783	-0.838371	-0.402137	-0.0816604	-1.09533	-0.810446	0.37219
AT1G07150	MAPKKK13	8	0.30936	0.0845457	0.0189565	-0.167143	-0.264604	0.0389965	0.0998933	0.263473	0.0626189	0.173454	0.19841	0.0389919	0.0121023	-0.0515371	0.00102177	0.361837	0.283977	1.40029	0.123717	0.0965412	-0.191931	-0.0625402	0.314894	0.145067	0.125126	0.250459	1.34242	-0.135906	0.113864	0.0200353	0.179245	0.213067	-0.0379747	0.261943	0.0205045	1.15504	-0.185644	0.0119955	-0.210887	0.104603	1.6921	0.106071	0.0252331	-0.0130139	1.0884	-0.0497373	-0.101869
AT1G07180	NDA1	4	0.32663	0.260928	0.264327	0.21082	0.0391266	0.249516	0.389755	0.214093	0.348623	0.129018	-0.0139519	0.162513	-0.0910268	0.44495	0.549492	0.276334	0.0450809	-0.0189942	4.63642	0.0552114	0.360597	-0.13567	0.803798	0.598635	-0.0965558	-0.26016	-0.0533294	-0.197612	-0.27488	-0.101814	-0.301846	0.405823	0.299976	-0.113422	-0.169012	-0.367617	2.81076	-0.205716	0.0962694	-0.34649	0.764671	0.349119	-0.486311	-0.474253	-0.401953	3.9033	0.0691633
AT1G07240	UGT71C5	6	-0.492159	-0.692171	-0.745023	0.0957487	-0.0928273	-0.196479	-0.259574	-0.260925	-0.503522	-0.236352	-0.297394	-0.360401	-0.271328	-0.208835	-0.644965	-0.331146	-0.354508	-0.220614	-0.346087	-0.58109	-1.25588	-0.185068	-0.481355	-0.295364	-0.0664649	-0.617603	-0.391253	0.255807	0.394776	0.384623	-0.367077	-0.116008	-0.448487	-0.0715719	-0.0935837	0.282909	0.146071	0.11108	-0.28933	-0.280816	-0.388527	-0.0988858	0.19311	-0.356679	0.112269	-0.109736	-0.283696
AT1G07300	-	7	-0.0511591	-0.377183	0.491176	-0.486026	-0.129299	-0.267974	0.264816	0.114182	0.341497	0.175752	0.194173	0.430917	-0.143772	0.10012	-0.0467543	-0.112122	0.124905	0.1498	0.201993	0.197291	0.332306	-0.279722	0.00354479	-0.199753	0.308081	0.299522	0.366113	0.226911	1.02962	-0.060259	0.342254	0.229419	0.22122	-0.376938	0.0107236	-0.191697	0.253152	1.02145	-0.15887	0.206303	0.132843	0.0682211	0.0432647	0.18534	0.0246159	0.0262414	0.00311821
AT1G07340	STP2	4	-0.098859	-0.098859	-0.0320304	1.71052	2.27842	2.62614	-0.358533	-0.338813	-0.157748	-0.0746224	-0.098859	0.00467114	1.83566	2.12527	3.12895	-1.22729	-0.260784	-0.329947	2.14473	-0.0341717	0.187156	1.07263	1.67855	2.50127	-0.360663	-0.297607	-1.00651	0.0242366	0	0.0367015	0.209073	0.106162	0.738319	-0.135469	0.078029	-0.172199	2.24359	0.0646872	0.219187	-0.359056	0.192316	0.715513	-0.00212931	0.0412058	-0.121188	2.21935	0.0646872
AT1G07390	AtRLP1	8	0.000504411	-0.0636244	-0.04802	-0.186055	-0.303519	-0.0624736	-0.215298	-0.0736703	-0.110748	-0.10463	-0.0794877	-0.0209838	-0.142296	-0.316795	0.123622	-0.161676	-0.0356152	-0.19839	0.0469201	0.0506366	-0.0184395	-0.252838	-0.306959	-0.225425	-0.0937796	-0.199684	-0.115108	-0.105135	-0.0158633	0.0270361	0.0437595	-0.0132757	0.186095	0.0536218	0.038055	-0.087642	0.0464157	0.114261	0.0295805	-0.0667829	-0.00343993	-0.162952	0.121518	-0.126014	-0.00436008	0.15155	0.130124
AT1G07400	HSP17.8	8	-0.126562	-0.298949	-0.239429	-0.0804818	0.471303	0.0250691	0.105098	-0.178375	-0.115844	-0.195902	-0.170176	-0.15671	-0.144463	0.387491	-0.0756602	-0.115628	-0.319064	-0.356177	-0.16265	-0.00860907	-0.127449	-0.0984419	1.15425	0.441884	0.0547318	0.00507166	-0.336568	-0.06934	0.128773	0.0827194	-0.0639807	-0.0838118	-0.100729	-0.220725	-0.140689	-0.240333	-0.036088	0.29034	0.11198	-0.0179602	0.580457	0.416815	-0.0503659	0.183446	-0.220724	0.033252	0.161567
AT1G07410	RABA2B	10	0.373905	0.812598	0.535975	0.137515	0.331758	0.0385753	-0.21592	0.268031	0.198417	0.66077	0.446256	0.350963	0.182201	-0.0426257	0.524645	-0.0757785	0.223321	0.161544	0.299248	0.0858807	-0.160105	0.100293	0.181265	0.243223	-0.0465469	-0.0873012	-0.101104	0.286865	-0.366342	-0.185012	0.0446854	-0.374383	0.48607	0.140142	-0.0447096	-0.0368724	-0.0746567	-0.726717	-0.696081	-0.0372221	-0.150493	0.204648	0.169373	-1.01349	-0.29952	-0.361522	-0.360375
AT1G07430	AIP1	2	0.553447	1.653	1.55736	-0.0256578	0.515703	0.671597	0.467429	0.729204	1.34838	1.51026	1.34453	2.76808	0.22596	0.67467	1.1684	0.603059	0.872993	1.6875	1.47698	1.60496	3.68673	0.128204	0.630356	2.05766	0.486794	1.17566	2.33381	0.642752	-0.229451	1.20909	0.251617	0.158967	0.503537	0.13563	0.143789	0.287431	0.582701	-0.00328376	2.12737	0.153862	0.114653	1.5007	0.0193656	0.329847	0.936747	-0.0600513	0.226167
AT1G07450	-	5	0.147576	0.38599	0.686284	0.567225	0.724665	0.820001	0.475925	0.316129	0.393697	-0.138971	1.20935	0.352779	0.242152	0.693926	0.64245	-0.041784	0.384004	0.337819	0.000737218	0.298517	-0.0525769	-0.0137896	0.333105	0.313147	0.0952636	-0.291949	-0.0317354	-0.286547	0.437574	-0.333505	-0.325073	-0.0307397	-0.17755	-0.517709	0.0678747	-0.0558777	-0.146839	-0.0874726	-0.738861	-0.581015	-0.39156	-0.506854	-0.380661	-0.608078	-0.425432	0.139708	-0.525046
AT1G07485	-	5	-0.0237347	0.0362384	0.0265047	-0.042486	-0.165528	-0.33701	0.487214	0.58404	0.374101	-0.128262	-0.0777455	-0.227478	0.221573	0.146149	1.09166	0.0577476	0.61235	0.39698	-0.275345	-0.483013	-0.498418	-0.282228	-0.372099	-0.211008	0.160956	0.0836905	0.180392	-0.104528	-0.113984	-0.253982	0.264059	1.14069	1.191	-0.429466	0.0283097	0.0228791	-1.03153	-0.519251	-1.72445	-0.239742	-0.206571	0.126003	-0.326257	-0.50035	-0.193709	-0.147082	-0.405267
AT1G07490	RTFL3	5	-0.000231975	0.262443	0.527273	0.236305	-0.0272645	0.342221	-0.0613072	0.0285562	-0.00466655	-0.0942531	0.0082651	0.274976	-0.0814155	0.235299	0.403027	0.176637	0.0610228	0.269797	-0.847472	-0.746871	-0.678358	-0.350547	-0.594482	-0.598363	-0.41625	-1.37357	-0.354288	-0.0940211	-0.254178	-0.252297	-0.317721	0.262564	0.0608055	0.237944	0.0324666	0.274464	-0.84724	-1.00931	-1.20563	-0.586853	-0.567217	-1.77518	-0.354943	-0.755627	-0.349621	-0.753219	-0.755136
AT1G07590	-	3	0.330978	0.407299	0.427838	0.0965804	0.122752	0.151561	0.469736	0.657379	0.786375	0.60048	0.602555	1.08176	0.328571	0.368544	0.445259	0.688813	0.838042	1.33086	0.471869	0.320646	0.82949	-0.139676	0.112458	0.476019	0.578223	1.00216	1.29915	0.269502	0.195256	0.647831	0.231991	0.245792	0.293699	0.219077	0.180663	0.541807	0.140891	-0.0866537	0.401652	-0.236256	-0.0102939	0.324459	0.108487	0.359553	0.553859	-0.12861	-0.281909
AT1G07610	MT1C	3	0.811806	2.42147	0.630422	-0.352669	0.0783769	1.64837	0.73641	0.844873	1.04693	0.805004	0.491981	0.686985	0.437961	0.185129	-0.0610456	0.772569	0.501214	1.8678	0.552948	0.554363	1.03368	0.493689	0.0973273	0.0432891	1.36374	1.75192	2.42269	-0.00680199	-0.790008	0.0565628	0.79063	0.106752	-1.02132	0.0361589	-0.343659	0.704846	-0.258858	-0.727626	0.403261	0.846358	0.0189504	-1.70979	0.569415	0.741824	1.36037	-0.252056	0.0623817
AT1G07620	TRM32	8	0.0228719	0.190615	0.452328	1.54197	0.117183	0.0650988	-0.0981899	-0.00395889	0.0056033	0.2486	0.530581	0.575397	0.164694	0.202588	0.394212	-0.0981899	0.0181501	-0.0092198	0.220041	0.528534	0.564455	1.15273	-0.0817466	-0.0919068	-0.0155722	-0.0583921	0.0267375	0.225728	0.339966	0.123069	-1.22444	0.0854051	0.329113	0	0.022109	-0.0148231	0.19717	0.337919	0.112127	-0.206332	-0.198929	-0.157006	0.0826177	-0.0544333	0.0211342	-0.0285589	-0.00204718
AT1G07645	ATDSI-1VOC	3	-0.217613	-0.269973	0.0586286	-0.196697	-0.121352	-0.249425	0.698777	0.801862	0.885655	-0.203208	-0.269973	0.0177956	-0.307916	-0.00963998	-0.238874	1.04963	1.30785	1.19742	-0.000668726	0.0489676	-0.269973	-0.200503	-0.200503	-0.113843	0.907704	1.10079	1.0736	0.0144044	0	-0.040833	-0.111219	0.111712	0.0105509	0.311416	0.488598	0.280875	0.216944	0.31894	-0.328601	-0.0038057	-0.0791511	0.135582	0.208927	0.234327	0.153951	0.202539	0.31894
AT1G07710	-	10	0.158301	0.215632	-0.0903328	0.00432589	-1.24867	-0.118059	0.333597	0.372615	0.126732	0.235603	0.254724	0.156759	-0.0337789	-0.0309825	-0.159467	0.263047	0.460367	0.194046	0.191983	0.0962771	0.226907	0.226509	-0.198356	-0.00878525	0.213467	0.257122	0.120128	0.0773022	0.0390915	0.247092	-0.0381048	0.287051	-0.0414079	-0.0705497	0.0877512	0.0673148	0.0336822	-0.119355	0.317239	0.222183	0.119677	0.109274	-0.12013	-0.115494	-0.00660402	-0.04362	-0.158446
AT1G07750	-	2	-0.077822	0.305018	0.490128	0.681958	0.874377	1.11743	0.0416257	-0.0379381	0.0212872	0.380918	0.470492	0.387928	0.9211	1.05982	1.69359	-0.17562	0.153521	0.0601672	0.524031	0.220447	0.284015	0.408792	0.981278	1.55996	0.113806	-0.199126	-0.1079	0.45874	0.165474	-0.1022	0.239142	0.222353	0.550648	-0.217246	0.191459	0.03888	0.601853	-0.0845703	-0.206113	-0.273166	0.106901	0.373836	0.0721808	-0.161188	-0.129187	0.143113	-0.250045
AT1G07795	-	1	1.07542	1.38102	1.68007	0.0825926	0.177869	-0.00648374	0.607147	0.618232	0.619211	1.69889	2.08528	1.72652	0.484176	0.113501	-0.0171651	0.755331	0.818985	1.00898	2.42242	2.09532	2.43539	0.24367	0.105627	0.0951859	0.891751	0.928794	0.687484	0.594023	0.669968	0.00545273	0.401583	-0.0643683	-0.0106814	0.148184	0.200754	0.338541	1.34923	0.669246	0.670978	0.161078	-0.0722418	0.10167	0.284604	0.310563	0.0682724	0.674174	-0.000721293
AT1G07850	-	3	-0.0413817	0.0246098	0.0907926	0.288366	0.0465275	0.209672	0.800937	0.73289	0.520206	-0.0125898	0.273614	-0.0105486	0.100968	0.064525	-0.0196567	0.79765	0.77931	0.772621	0.024066	0.0076956	0.0110681	0.119324	0.0644362	-0.0178636	0.601446	0.895119	1.02461	0.0287919	0.249005	-0.101341	-0.187397	0.0179975	-0.229329	-0.00328702	0.0464192	0.252415	0.0654477	-0.0169142	-0.0797245	-0.169042	0.0179086	-0.227535	-0.199491	0.162229	0.232453	0.0366558	-0.265919
AT1G07880	MPK13	6	0.336086	0.294072	0.567276	-0.649064	-0.283581	-0.539243	-0.162285	-0.110296	-0.0799077	0.104114	0.0439468	0.162681	-0.433876	-1.0893	-0.600181	-0.288799	-0.539347	-0.667143	-0.00953529	0.373497	0.279723	-0.580694	-0.675482	-0.439556	-0.49716	-0.508192	-0.441086	-0.231972	-0.250125	-0.404596	0.215188	-0.526132	-0.0609379	-0.126514	-0.429051	-0.587236	-0.345622	0.0794254	-0.287554	0.0683702	-0.391901	0.0996874	-0.334876	-0.397897	-0.361179	-0.11365	0.32955
AT1G07985	-	2	-0.343838	-0.250875	-0.197552	-0.142319	0.157809	-0.172662	0.339972	0.65724	0.596976	-0.301615	-0.127937	0.579801	0.180503	0.324151	2.182	0.0813418	0.534775	0.897054	-0.27768	-0.296728	3.15313	-0.366932	-0.290158	1.76396	-0.0117079	0.135367	0.433813	0.0422231	0.122937	0.777353	0.322822	0.166342	2.87684	-0.25863	-0.122465	0.300077	0.0661584	-0.0458536	1.8382	-0.224613	-0.447967	2.45906	-0.35168	-0.521873	-0.163164	0.0239353	-0.168791
AT1G08050	-	1	0.536209	0.790001	0.595258	0.068778	-0.355467	-0.724893	0.0226492	-0.0600494	0.360999	1.01346	1.16762	1.42863	-0.121076	-0.276862	-0.593434	0.212719	0.352765	0.251958	1.34673	1.47569	2.01184	0.0123335	-0.0940093	-0.544513	0.527147	0.432122	0.395605	0.284973	0.197053	0.604343	-0.189854	0.0786051	0.131459	0.19007	0.412814	-0.109041	0.558489	0.448984	1.30486	-0.0564446	0.261457	0.18038	0.504498	0.492172	0.0346056	0.273516	0.251931
AT1G08065	ACA5	4	-0.0911676	0.183654	-0.0911676	-0.150186	0.246004	0.336794	0.32612	0.748892	0.550819	-0.0911676	1.09839	-0.0911676	0.981771	0.280775	0.195306	0.0237041	0.49329	0.388129	2.0845	2.14911	2.33599	0.768311	0.2017	0.00986112	0.0405178	-0.157926	-0.0448839	0	0.914732	0	1.20678	0.0347718	-0.141489	-0.302416	-0.255602	-0.16269	2.17567	4.04088	2.42715	0.918497	-0.0443037	-0.326933	-0.285602	-1.23104	-1.01609	2.17567	1.61273
AT1G08070	PCMP-H12	10	0.175049	0.29959	0.214826	0.254114	0.292764	0.399131	0.179106	1.0777	0.0354168	0.261648	0.298017	0.257185	0.0017147	0.355568	0.0338061	0.115702	0.273606	0.179392	0.29431	0.329911	0.106147	1.1956	0.205836	0.356253	0.0284262	0.0724679	-0.00383201	0.0865987	-0.00157293	0.042359	-0.2524	0.062804	-0.365325	-0.0634037	0.00246812	0.143976	0.119261	0.0303213	-0.10868	0.301969	-0.0869284	-0.0428786	-0.150679	-0.19867	-0.0392488	0.0326622	0.0318943
AT1G08135	CHX6B	2	0	0	0	1.90126	0	0	0.150874	0.186709	0.275756	0	0	0	0	0	0	0.372492	0.208845	0.446648	0	0	0	0	2.37245	2.10684	0.168144	0.361793	0.232618	0	0	0	-0.0579748	0	0	0.221618	0.0221361	0.170893	0	0	0	-1.6986	0	0.0257874	0.0172692	0.175083	-0.0431374	0	0
AT1G08140	CHX6A	3	0	0.0648514	0.0418783	0.043807	0.160324	0.0311343	1.24331	1.86293	1.71943	0.0766113	0.0363012	0	0.0251028	-0.0392498	0.0331813	1.46801	1.46952	2.78893	0.0142881	0	0.0477326	0.0386262	-0.0392498	-0.0165074	2.07927	2.78158	3.56794	0.0766113	-0.0285501	-0.0418783	-0.0187042	-0.199574	0.00204696	0.153301	-0.279649	1.0669	0.0142881	-0.0648514	0.00585436	-0.00518083	-0.199574	-0.0476417	0.583414	0.650534	1.83575	-0.0623232	-0.0363012
AT1G08150	CHX5	3	0	0	0	0.057861	0	0.0884337	0.207771	2.17793	0.566717	0	0	0.0479794	0	0	0	0.523286	0.462716	2.97098	0	0	0.0180425	0	0	0	2.6485	2.94011	3.81699	0	0	0.0479794	-0.057861	0	-0.0884337	0.315516	-0.0799803	0.708182	0	0	0.0180425	-0.057861	0	-0.0884337	1.45286	0.630845	1.77715	0	0
AT1G08160	-	5	0.160926	1.26781	0.299178	0.230741	0.863382	0.567029	-0.140302	0.01627	0.307957	1.36489	1.03237	0.557499	0.423672	0.443202	0.504687	-0.310863	-0.00198963	0.317365	0.299597	0.351889	0.208017	0.349922	0.0933175	0.121619	0.0764222	-0.43301	-0.435532	0.580924	-0.290018	0.258321	0.192931	-0.420181	-0.0623421	-0.170561	-0.0182596	0.00940762	0.138671	-0.581055	-0.0911614	0.119181	-0.770065	-0.44541	0.216724	-0.44928	-0.74349	-0.442252	-0.291037
AT1G08170	-	3	-0.0198763	0.558282	0.398693	0.424972	0.139598	0.449469	1.13968	1.12746	1.23331	0.00403719	0.294005	0.356976	0.300362	0.0731094	1.23861	1.38985	1.77524	1.34275	0.208231	0.0968994	0.25615	0.254454	0.437478	0.790504	1.85213	1.65372	1.91065	0.0239135	-0.264277	-0.0417167	-0.12461	-0.0664891	0.78914	0.103206	0.457293	0.15409	0.228107	-0.461382	-0.142544	-0.170518	0.29788	0.341034	0.647595	0.230739	0.648545	0.204194	-0.197106
AT1G08290	WIP3	6	-0.201874	0.0396445	0.0908262	-0.320164	-0.246693	-1.35954	0.0789218	0.0831304	-0.136711	-0.219054	0.0233305	-0.235808	-0.0956463	-0.124447	-0.303765	-0.150231	-0.266669	-0.242547	-0.210988	0.0526866	-0.200399	-1.60823	-0.310784	-0.333146	-0.259894	-0.30906	-0.407623	-0.0171797	-0.0163139	-0.326634	0.224518	0.122247	0.180128	-0.229152	-0.349799	-0.105836	-0.00911343	0.0130421	-0.291225	-0.159589	-0.0640907	0.150747	-0.338816	-0.392191	-0.270912	0.00806629	0.0293561
AT1G08340	ROPGAP5	10	0.127437	0.909598	0.429327	-1.16541	-0.609948	-1.01281	0.253482	0.308091	0.291541	0.306699	0.575255	1.45291	-0.324638	-0.684307	-0.537112	0.340111	0.24269	0.393394	1.25773	0.7625	1.88088	-0.108522	-0.210751	-0.331542	0.205796	0.281804	0.351015	0.179262	-0.334343	0.484549	0.644424	-0.074359	0.266791	0.0866288	-0.065401	0.101854	0.738406	-0.147098	0.956372	0.86054	0.399197	0.472361	-0.0476855	-0.0262874	0.0594739	0.559144	0.187245
AT1G08400	MAG2L	8	0.156533	0.322596	0.203924	0.194186	0.0639263	0.362358	-0.207889	0.187741	0.0427484	0.274745	0.30157	0.444294	0.203111	0.181986	0.136101	0.0309361	-0.372519	-0.24799	0.419496	0.351286	0.377233	0.188746	0.247094	0.182712	0.00427917	0.172973	0.135035	0.118212	-0.0210268	0.24037	0.00892499	0.11806	-0.226257	0.238825	-1.05533	-0.290738	0.262963	0.0286893	0.173309	-0.00543944	0.183168	-0.179646	0.212168	-0.0147685	0.092287	0.144751	0.0497161
AT1G08465	YAB2	6	-0.467598	-0.500715	-0.43857	-0.156994	-0.0554891	-0.166565	-0.319249	-0.0304886	-0.394017	-0.455989	-0.403651	-0.873462	-0.119702	-0.0369723	-0.433718	-0.476189	-0.582196	-0.544691	-0.516039	-0.377098	-1.24006	-0.252223	-0.402179	-0.615141	-0.0477174	-0.691956	-0.493727	0.0116085	0.0970631	-0.434892	0.0372921	0.0185168	-0.267153	-0.156941	-0.551708	-0.150674	-0.0484414	0.123616	-0.702715	-0.0952292	-0.34669	-0.448576	0.271531	-0.661467	-0.0997107	-0.0600499	0.026553
AT1G08500	ENODL18	2	0.011968	-0.236445	0.295374	0.619408	0.665108	1.09582	0.595612	0.606327	0.616178	0.100279	0.418639	0.375624	0.305526	0.26122	0.545626	0.440355	0.727759	1.19347	-0.13412	0.0577878	0.0116963	1.27951	0.413369	0.641874	0.848763	0.621313	1.16342	0.0883112	1.16099	0.08025	-0.313882	-0.403888	-0.217957	-0.155256	0.121432	0.405746	-0.146089	0.294232	-0.283677	0.251349	-0.251739	-0.121709	0.253151	0.0149859	0.466393	-0.2344	-0.360851
AT1G08695	SCRL3	3	-0.849831	-0.849831	-0.666871	0.57491	0.584666	0.369357	0.613157	1.28333	1.3011	-0.849831	-0.849831	-0.849831	0	0.713317	0.156715	1.26628	2.13895	1.68056	-0.710793	-0.849831	-0.550275	0.124946	0.133569	0	1.1053	1.03031	0.392963	0	0	-0.182959	-0.57491	0.128651	-0.212642	0.383513	0.365235	0.239657	0.139037	0	0.116596	-0.449964	-0.451097	-0.369357	0.330235	-0.327274	-0.553549	0.139037	0
AT1G08810	MYB60	5	-0.0537489	0.317509	0.438488	0.44354	-0.0143288	0.488835	0.218553	0.406292	0.195654	0.46504	0.395372	0.0812727	0.298859	0.379705	0.0672801	-0.109848	0.555232	0.320734	0.209289	0.0215832	-0.17099	-0.138694	-1.35605	-0.124189	0.237397	-0.015752	0.134359	0.518788	0.0778634	-0.357215	-0.144681	0.394034	-0.421555	-0.328401	0.14894	0.125081	0.263038	-0.295926	-0.609478	-0.582234	-1.27286	-0.613025	0.0188434	-1.07325	-0.0612952	-0.25575	-0.373789
AT1G08890	SUGTL4	2	0.211735	0.490396	0.173352	0.359904	-0.233011	0.254065	0.290575	0.216333	0.173539	0.366602	0.411058	0.52066	0.345784	-0.0621092	1.36831	0.347957	0.109098	0.509729	0.05234	0.196713	0.515282	0.315922	0.470278	0.560232	0.580839	0.117629	0.187718	0.154867	-0.079338	0.347307	-0.0141197	0.170902	0.178758	0.0573818	-0.107235	0.33619	-0.159395	-0.293683	0.34193	-0.0439821	0.70329	0.306167	0.290263	-0.0987041	0.0141787	-0.314262	-0.214345
AT1G08920	SUGTL2	9	-0.0164248	-0.00685865	0.168541	0.282861	0.463902	0.133912	0.426075	0.674544	0.662083	-0.373796	-1.12877	-0.335487	-0.155104	-0.223541	0.0237182	0.362122	0.331721	0.636006	-0.0341333	-0.0790394	-0.0233257	0.195236	0.108669	-0.0530601	0.583779	0.593658	0.650956	-0.357371	-1.09894	-0.504028	-0.437965	-1.1704	-0.110193	-0.0639535	-0.342823	-0.0260762	-0.0177085	-0.0721807	-0.191867	-0.087625	-0.355233	-0.186972	0.157704	-0.0808855	-0.0111262	0.339663	0.469834
AT1G08930	ERD6	6	0.0394253	-0.400953	-0.420702	-0.294496	-0.778847	-1.73752	-0.605269	-0.577215	-1.50423	-0.836545	-1.37417	-1.99537	-0.754255	-1.21587	-2.29214	-1.4521	-2.05915	-3.03241	0.114565	0.321061	-2.10373	0.119372	0.341936	-2.19639	-0.617076	-0.378784	-2.74201	-0.87597	-0.836697	-1.47917	-0.459759	-0.243768	-0.437039	-0.742085	-1.47255	-1.5417	0.0751393	0.722014	-1.58967	0.413868	1.37584	-0.449477	-0.0118069	0.19843	-1.25125	1.05143	1.74574
AT1G09020	SNF4	9	0.00847891	0.389512	0.39734	0.371514	0.375615	0.353931	-0.10866	-0.17819	0.00934333	0.0942371	-0.003199	-0.0837311	0.291155	0.143963	0.0902017	-0.249292	-0.134823	-0.599242	0.236829	0.138811	0.332745	0.499692	0.526306	0.165341	-0.0811576	-0.0431164	0.176836	0.0857581	-0.392711	-0.481071	-0.0803591	-0.231653	-0.263729	-0.140632	0.0433672	-0.608586	0.22835	-0.250701	-0.064595	0.128177	0.150691	-0.188589	0.0275026	0.135074	0.167493	0.142592	0.14201
AT1G09040	-	9	0.287559	0.742723	0.677029	0.0686226	0.0121359	-0.16582	0.324033	0.149572	0.177085	1.0319	1.08666	1.04362	-0.0387088	-0.125691	-0.0263066	0.186314	0.207605	0.411681	0.559416	0.616685	0.614921	-0.152939	-0.309077	-0.370786	0.249304	0.0630594	0.0203935	0.503426	0.183369	0.272842	-0.107331	-0.137827	0.139513	-0.137719	0.0580334	0.234596	0.271857	-0.126037	-0.0621076	-0.221561	-0.321212	-0.204966	-0.0747288	-0.0865126	-0.156691	-0.231569	-0.309407
AT1G09050	-	8	0.126583	1.01295	0.159347	0.00451778	-0.268261	-0.179723	0.194076	0.17674	-0.104644	0.00845413	0.254217	0.374389	-0.321941	-0.28081	-0.337078	0.00513377	0.200263	-0.0617331	0.101611	0.332905	0.298835	-0.340669	-0.473506	-0.465509	0.293747	0.149065	-0.148761	-0.118129	-0.177916	0.215043	-0.326458	-0.0125494	-0.157354	-0.188942	0.0235224	0.0429104	-0.0249721	-0.0992281	0.139488	-0.345187	-0.205246	-0.285785	0.099671	-0.027675	-0.0441178	0.0931564	0.078688
AT1G09080	MED37B	8	-0.142075	-0.285034	-0.385615	0.0309039	0.10493	0.0674721	0.236987	-0.14744	-0.27549	-0.217257	-0.220061	-0.31791	0.449118	0.551748	1.14881	0.13799	-0.413221	-0.348949	0.121624	-0.102899	-0.238687	-0.405138	0.724099	1.16114	0.129271	-0.0304619	-0.270003	-0.0751823	0.0649722	0.0677044	0.418214	0.446817	1.03705	-0.0989973	-0.26578	-0.0734599	0.263699	0.182134	0.146928	-0.436042	0.619168	1.04798	-0.107716	0.116979	0.00548671	0.338881	0.117162
AT1G09155	PP2B15	3	-0.0730953	0.211189	0.0540422	-0.138653	0.161894	0.197667	1.26669	2.11475	1.82034	0.353219	0.105649	0.154954	0.28442	0.11912	1.27446	1.71342	2.04011	3.83365	-0.0602276	-0.0453845	0.0786682	0.185569	-0.0400827	0.17166	2.46399	2.81849	3.65081	0.426314	-0.10554	0.100912	0.423073	-0.0427737	0.429744	0.371222	-0.151544	2.00956	0.0128677	-0.256573	0.024626	0.324222	-0.201977	-0.0260071	1.19098	0.501348	1.81579	-0.413447	-0.151033
AT1G09157	-	3	0	0	0.218847	0.0485332	0	0.216824	0.360281	0.177492	0.472314	0	0	0	0.24988	0.205315	0	0.478904	0.477579	0.779777	0	0	0.116594	0.1823	0.112403	0.290473	0.694037	0.340949	2.01115	0	0	-0.218847	0.201347	0.205315	-0.216824	0.118624	0.300088	0.307463	0	0	-0.102253	0.133767	0.112403	0.073649	0.333757	0.163458	0.501022	0	0
AT1G09180	ATSAR1	2	0.297711	0.297484	-0.00538459	0.148793	-0.0257583	0.259884	0.215753	0.182524	0.118452	0.433035	0.607367	0.862762	0.37852	0.189122	0.583445	1.12158	0.414307	1.28092	0.523974	0.186834	0.352404	-0.0112354	0.230422	0.388758	1.37827	0.259252	0.368551	0.135324	0.309884	0.868147	0.229728	0.21488	0.323561	0.303182	0.231782	1.05305	0.226263	-0.11065	0.357789	-0.160028	0.256181	0.128875	0.289625	0.0767275	0.250099	0.0909395	-0.420533
AT1G09195	-	10	-0.0806355	0.297073	0.0558963	-0.250121	-0.394285	-0.223681	0.180328	0.0961415	0.43105	0.0572211	0.0235928	-0.28214	-0.308427	-0.360178	-0.507539	0.321955	0.0422942	0.180589	-0.281007	-0.193458	-0.0580335	-0.557481	-0.525186	-1.01604	-0.0790659	-0.0104159	-0.307635	0.137857	-0.27348	-0.338037	-0.0583061	0.0341064	-0.283858	0.141626	-0.0538473	-0.250461	-0.200372	-0.490531	-0.11393	-0.307361	-0.130901	-0.51548	-0.259394	-0.106557	-1.09717	-0.338228	-0.217051
AT1G09220	PCMP-E25	8	-0.293884	-0.0882039	-0.0807286	0.0592722	-0.186327	-0.30135	-0.285813	-0.393435	-1.10245	0.0548733	0.0152447	-0.271047	-0.170822	-0.106302	-0.220521	-0.523371	-0.0375897	-0.460088	0.00246799	0.0434085	-0.0833325	-0.00710146	-0.241595	-0.173095	-0.144494	-0.463104	-0.354625	0.348757	0.103449	-0.190318	-0.230094	0.0800251	0.0808294	-0.237557	0.355845	0.134958	0.296352	0.131612	-0.00260393	-0.0663736	-0.0552683	0.128255	0.141319	-0.0696689	0.240421	-0.0524053	0.0281638
AT1G09240	NAS3	3	0	0	0	-0.236192	-0.236192	-0.0924858	0.491659	2.63117	1.93273	0	0	0	-0.139249	-0.236192	-0.0763448	2.03225	2.47702	2.28697	0	0.0384613	0	-0.173456	-0.236192	-0.236192	2.66518	3.27679	2.75589	0	0	0	0.0969429	0	0.016141	0.46574	-0.077107	0.191323	0	0.0384613	0	0.0627358	0	-0.143706	1.54494	0.432431	0.544613	0	0.0384613
AT1G09245	-	3	0.13952	0	0.2335	0	0	0	0.67251	0.567474	1.23236	0	0	0	0.0890222	0	0	1.02654	1.64028	1.44218	0	0	0	0.242633	0	0	0.13697	0.386717	1.29235	-0.13952	0	-0.2335	0.0890222	0	0	0.0392596	0.708449	0.123121	-0.13952	0	-0.2335	0.242633	0	0	-0.53554	-0.180757	0.00642273	0	0
AT1G09260	-	5	0	0	0	-0.569803	0.629903	1.02448	-0.0375387	-0.276645	-0.376122	0	0	0	-0.282227	-0.0898968	-0.116066	-0.17505	-0.46459	-0.46459	0.0814665	0.216583	0	-0.256218	-0.755724	-0.857902	-0.46459	-0.280525	-0.46459	0	0	0	0.287576	-0.7198	-1.01247	-0.137511	-0.187945	-0.088468	0.0814665	0.216583	0	0.313585	-1.90385	-2.44716	-0.427051	-0.00388004	-0.088468	0.0814665	0.216583
AT1G09440	-	6	-2.88298	-1.50902	-0.452002	-0.253516	-0.16314	-0.373702	-0.209496	-0.217074	-0.133899	-0.35762	-1.20186	-1.51957	-0.199654	-0.308609	-0.105471	-0.261175	-0.148388	-0.120745	-2.48744	-1.60314	-0.466431	-0.318077	-0.298348	-0.487455	-0.23783	-0.609455	-0.272171	0.538608	0.0685704	-0.220881	0.0538615	-0.145469	0.268231	-0.0516795	0.0686857	0.0131544	0.0916249	-0.0841653	-0.0144284	-0.0645612	-0.135208	-0.113754	-0.0283345	-0.392381	-0.138271	-0.446983	-0.152736
AT1G09510	-	10	0.198561	0.0750601	0.142811	0.0789752	0	0	0.0909071	0.226355	0.0733316	0	0.260248	0.246307	0.1192	0	0.0706602	0.0497146	-0.0697628	0.232923	0.0357054	0.218569	0.388621	0.292162	0.0654797	0.202186	-0.138754	0.0415739	1.37607	-0.198561	0.185188	0.103496	0.0402245	0	0.0706602	-0.0411926	-0.296118	0.159592	-0.162855	0.143508	0.245811	0.213186	0.0654797	0.202186	-0.229661	-0.184781	0.447288	0.0357054	-0.0416794
AT1G09600	-	8	0.134781	0.162414	0.313312	-0.232356	-0.317321	-0.388299	0.213742	0.348177	0.496981	-0.129202	-0.136401	-0.000983152	-1.26513	-0.294437	-0.144072	0.131636	0.154968	0.185902	-0.182067	0.0343691	0.1163	-0.420767	-0.25067	-0.489877	0.176178	0.208903	0.496555	-0.263983	-0.298814	-0.314295	-0.463759	0.0228849	0.244227	-0.0821058	-0.19321	-0.311079	-0.316848	-0.128045	-0.197012	-0.188411	0.0666514	-0.101577	-0.0375643	-0.139275	-0.000426234	-0.0528647	0.17077
AT1G09680	-	8	-0.109345	0.0192469	0.210663	0.271481	0.00482036	0.0871714	0.0423277	0.0982046	0.142635	0.141842	-0.260442	0.1117	0.212881	0.140504	-0.00813458	0.285871	0.318566	-0.0775753	-0.207962	0.0738172	-0.226585	0.13626	-0.272608	-0.0879173	0.288049	0.0840026	0.0614523	0.251187	-0.279689	-0.0989634	-0.0585998	0.135683	-0.095306	0.243543	0.220362	-0.220211	-0.0986168	0.0545703	-1.38396	-0.135221	-0.277428	-0.175089	0.245722	-0.0142021	-0.081183	-0.349804	0.334259
AT1G09740	-	7	1.11257	0.355887	0.210754	-0.223321	-0.350554	-1.5996	-0.272939	-1.28096	-0.224257	-0.0179377	-0.0620139	0.226365	-0.380164	-0.29298	-0.209471	-0.334138	-0.102818	-0.164035	-0.179024	-0.12615	0.291594	-0.400184	-0.22749	-0.114361	-0.309424	-0.172463	-0.35137	-1.0918	-0.417901	0.015611	-0.156843	0.0575743	0.329927	-0.061199	0.457009	0.0602219	-1.27213	-0.482038	0.0808402	-0.176863	0.123063	1.29206	-0.0364846	0.387364	-0.127113	-0.161086	-0.0641361
AT1G09750	-	6	-0.361067	-0.11733	-0.381327	-0.204949	-0.036835	-0.145513	-0.63373	-0.606299	-0.812847	-0.557623	-0.576372	-0.831122	-0.179215	-0.45623	-0.513705	-0.796777	-1.14332	-1.27893	-0.166516	-0.374805	-0.493475	0.0460369	0.052399	-0.475904	-0.770258	-0.764381	-1.23919	-0.196556	-0.459042	-0.449795	0.0257336	-0.419395	-0.368192	-0.163047	-0.490802	-0.447964	0.194551	-0.257475	-0.112148	0.250986	0.089234	-0.330391	-0.136528	-0.158082	-0.405488	0.391107	0.201567
AT1G09794	-	5	-1.5955	-1.13334	0.164044	1.11042	1.00425	1.04206	0.0425941	0.0521503	-0.091417	-0.221118	0.12134	-0.158813	1.07731	0.050963	0.678654	-0.55067	0.140474	-0.211652	-2.52303	-1.43858	-2.50138	0.351608	-0.43869	-0.409566	-0.574953	-1.25216	-2.01493	1.21975	0.925291	-0.322857	0.0177576	-0.852743	-0.0126972	-0.593264	0.0883233	-0.120235	-0.691195	-0.196458	-2.41215	-0.599299	-1.90419	-1.83347	-0.617547	-1.01619	-1.70285	-2.15053	-1.21872
AT1G09860	PUP16	8	0.280773	0.331482	0.166348	0.0819372	0.0504405	-0.151594	0.0346409	0	0	0.144921	0.0811744	0.00474855	-1.25689	0.00739067	-0.289223	0	0	0	0.135884	0.49098	0.291479	0.0788381	-0.777376	-1.0777	0	0.0300231	0.0286131	-0.135852	-0.250308	-0.1616	-1.34237	-0.0430498	-0.137629	-0.0346409	0	0	-0.144889	0.159498	0.12513	-0.00309909	-0.827816	-0.926105	-0.0346409	0.0300231	0.0286131	-0.00903726	0.409806
AT1G09880	-	1	-0.328876	0.547149	1.97007	0.0711369	0.117505	0.0423112	0.00868608	-0.0340493	0.27215	-0.234359	2.97973	3.06356	-0.428944	-0.236505	-0.679958	-0.0809518	0.00282496	-0.00703917	2.25841	1.70832	4.17656	-0.23711	-0.76484	-2.06092	0.0855095	-0.240113	0.190442	0.0945171	2.11912	1.08946	-0.500081	-0.354011	-0.722269	-0.0896378	0.0368743	-0.279189	3.63329	0.526884	2.19861	-0.308247	-0.882345	-1.99146	0.0768234	-0.206064	-0.0817082	2.58514	-1.26951
AT1G09930	OPT2	5	-0.202207	0.211688	0.325633	0.617006	0.557075	1.09492	-0.0893451	0.0425915	0.0852003	0.394684	0.656215	0.491485	0.250502	0.268071	1.31575	-0.416416	0.211767	0.143769	-0.103389	0.0921544	-0.117172	-0.181673	-0.23045	-0.366795	-0.162208	-0.629708	-0.680194	0.596891	0.444527	0.165851	-0.366505	-0.289004	-0.116482	-0.327071	0.169176	0.0585691	0.0988177	-0.119533	-0.442805	-0.798679	-0.787525	-2.13253	-0.0728626	-0.672299	-0.765394	-0.498073	-0.564061
AT1G09960	SUC4	10	-0.124246	0.0691155	0.28205	0.232257	0.0916504	0.13095	-0.397849	-0.357614	-0.11933	0.0141572	0.142294	0.19277	-0.0597288	0.251072	0.0947843	-0.307202	-0.251193	-0.47744	-0.0370315	-0.1388	0.157182	0.0904233	-0.260195	-0.126808	-0.513288	-1.08751	-0.530187	0.138403	0.0731789	-0.0892807	-0.291986	0.159422	-0.0361657	0.0906467	0.106421	-0.35811	0.0872143	-0.207916	-0.124869	-0.141834	-0.351845	-0.257758	-0.115439	-0.389624	-0.410857	-0.0511886	-0.281095
AT1G10000	-	10	0.312347	0.146342	0.271776	0.115166	0.439216	0.141924	0.283723	0.515158	-0.118371	0.0941929	-0.426946	-0.0942138	-0.0522205	0.369706	0.296342	0.10096	-0.247517	-0.197349	0.0254482	0.109838	-0.144172	-0.00520062	0.322242	0.340382	0.0149796	0.310686	-0.0415287	-0.218154	-0.573289	-0.36599	-0.167387	-0.0695103	0.154418	-0.182764	-0.762674	-0.0789778	-0.286899	-0.0365041	-0.415948	-0.120367	-0.116974	1.63627	-0.268743	-0.204472	0.0768428	-0.0687447	0.536784
AT1G10070	BCAT2	2	0.0706014	0.0751655	-0.213829	0.570458	0.839516	0.611536	0.576735	0.882015	0.735035	0.00868298	-0.0114163	-0.0619177	1.07528	1.01275	0.697501	0.631624	0.797486	0.658801	0.383224	-0.0384306	0.698342	1.07834	1.36896	1.0121	0.835772	1.13033	1.24507	-0.0619185	-0.0865817	0.151911	0.578019	0.183275	0.085965	0.0548888	-0.0845291	-0.0762344	0.312623	-0.113596	1.41564	0.473789	0.414732	0.311527	0.259036	0.164103	0.432266	0.374541	-0.0270143
AT1G10140	-	3	-0.120968	0.10269	-0.260431	0.0130524	-0.199032	-0.178943	1.03785	1.79258	1.35341	0.61479	0.185439	0.22671	0.129132	0.107494	0.450164	1.24117	1.06454	2.21743	0.427816	-0.16908	0.363456	-0.173834	0.0485828	0.431972	1.28546	1.26428	2.15805	0.735758	0.0827489	0.487141	0.11608	0.306526	0.629107	-0.013072	-0.296528	0.707665	0.548784	-0.27177	0.623887	-0.186886	0.247614	1.76559	-0.0430812	-0.113218	0.616529	-0.186974	-0.354519
AT1G10240	FRS11	2	-0.00349526	-0.460954	-0.170904	0.67267	0.789161	0.778911	-0.110174	0.0254536	-0.257018	-0.243712	-0.196795	-0.363993	1.10751	0.561649	0.560452	0.00753928	0.0787012	0.0173374	-0.140219	-0.31229	-0.276389	1.2012	0.629013	0.539011	-0.112774	-0.206952	0.0238969	-0.240217	0.26416	-0.193089	0.172929	-0.227512	-0.218459	0.117713	0.0532475	0.274355	-0.136723	0.148664	-0.105485	0.274903	-0.160148	-0.2399	-0.00260021	-0.232406	0.280915	0.103493	-0.115495
AT1G10300	-	8	0.213342	0.404289	0.113402	0.267825	0.240769	0.110194	0.122433	0.0676716	0.155036	0.116057	-0.0900691	0.228259	0.340362	0.0748362	-0.0231018	0.0626929	-0.0251019	0.0646896	0.372965	0.341607	0.16665	0.0434671	1.13071	0.297155	0.0870797	0.067586	0.0224938	-0.0972857	-1.50022	0.114857	0.0725369	-0.165932	-0.133296	-0.0597404	-0.0927735	-0.0903463	0.159623	-0.0626824	0.053248	-0.224358	0.40026	0.18696	-0.0353535	-8.55987e-05	-0.132542	0.256909	0.431676
AT1G10330	PCMP-E71	8	0.096564	0.097301	-0.338401	-0.240304	0.0882904	1.59734	-0.301742	1.00148	-0.00113638	-0.102236	0.33111	0.362407	-0.113966	-0.293143	-0.0613048	-0.217918	-0.515852	0.000960869	0.267492	0.29169	0.078032	-0.180107	0.00331613	0.277864	0.0229771	-0.362071	-0.321091	-0.1988	0.233809	0.700808	0.126338	-0.381434	-0.367708	0.0838241	-1.98404	0.00209725	0.170928	0.194389	0.416433	0.0601968	-0.0849743	-0.0285387	0.324719	-2.23924	-0.319954	0.369728	-0.0394201
AT1G10360	GSTU18	2	0.283259	0.713009	0.690296	0.577688	0.731213	0.916501	0.212092	0.103852	0.10874	0.229658	0.27333	0.561502	0.647704	0.47723	1.05772	0.0140913	0.207947	0.333368	0.327242	0.461733	0.579182	0.524584	0.465271	0.763849	0.121215	0.10246	0.550576	-0.0536008	-0.439679	-0.128794	0.070016	-0.253983	0.075156	-0.198001	0.104095	0.224628	0.0439828	-0.251277	-0.111113	-0.053104	-0.265942	-0.152652	-0.090877	-0.00139225	0.441836	0.0975835	0.188402
AT1G10380	-	2	-0.0418172	0.495812	0.320573	0.100873	0.442838	0.216328	0.232524	0.0303915	0.0441969	0.272492	0.395976	0.730909	0.156889	0.426455	0.262529	0.0609125	0.274428	0.038906	1.16182	0.380796	0.616679	0.366335	0.497336	0.318612	0.541045	0.596632	0.404157	0.314309	-0.0998358	0.410337	0.0560161	-0.0163832	0.0462011	-0.171612	0.244036	-0.00529095	1.19868	-0.115016	0.296107	0.265462	0.0544975	0.102285	0.308521	0.56624	0.35996	0.52288	-0.0151804
AT1G10385	EXO84A	3	-0.00936551	-0.0307622	0.13707	0.19148	0.331488	0.611553	1.59421	0.478642	1.51523	0.21472	0.191253	0.0530988	0.451388	0.59581	0.715481	1.78833	1.8093	1.71712	0.123098	0.106528	0.0429655	0.17758	0.331731	0.466526	1.44356	0.342658	0.170414	0.224086	0.222015	-0.0839712	0.259908	0.264322	0.103929	0.169419	0.325498	0.133526	0.132464	0.13729	-0.0941044	-0.0138994	0.000242771	-0.145026	-0.0840055	-0.135984	-0.363401	-0.0916219	-0.0847255
AT1G10460	GLP7	3	-0.252023	-0.44481	-0.0099302	0.0289839	0.0976289	1.40959	1.46221	1.82222	1.54309	-0.304644	-0.0967583	-0.0381947	0.023102	0.190277	0.239295	0.168678	1.88086	1.97237	-0.369671	-0.0390088	-1.61477	-0.218535	-0.244156	0.428518	1.64852	0.35599	1.55372	-0.0526207	0.348051	-0.0282645	-0.00588182	0.0926482	-0.323526	-0.449231	-0.41722	-0.0244027	-0.117648	0.405801	-1.69073	-0.247519	-0.341785	-0.134302	-0.123248	-0.562493	0.00391633	-0.0650276	0.0577495
AT1G10500	ISCA	5	-0.358119	-0.0986228	0.282173	1.18046	1.17921	1.35536	-0.00517069	0.223573	0.0989336	0.229501	0.277275	-0.1713	1.03863	0.414801	1.18922	-0.248699	0.55382	0.335791	-0.98129	-0.581079	-1.42503	0.359374	-0.292201	0.0589774	0.181441	-0.707985	-1.19834	1.02769	0.375898	-0.453473	-0.127198	-0.468698	-0.148399	-0.243529	0.330247	0.236857	-0.623171	-0.482456	-1.70721	-0.573704	-1.1757	-0.988531	0.186612	-1.07122	-1.36481	-1.83855	-1.17987
AT1G10550	XTH33	7	-0.213464	0.179212	-0.310626	0.00016644	1.76901	0.0231921	0.0708187	0.558605	0.27847	-0.234117	-0.0370873	-0.0349879	-0.243019	0.220691	0.03365	-0.267894	0.282583	0.171425	0.134165	0.0506198	-0.269599	0.27702	0.176042	-0.228335	0.37362	0.356577	0.211381	-0.0206537	-0.216299	0.275638	-0.243186	-1.72833	0.0104579	-0.338713	-0.276021	-0.107045	0.347629	-0.128592	0.0410266	0.276853	-0.735864	-0.251527	0.302801	-0.202028	-0.0670889	0.368283	0.0877071
AT1G10630	ATARFA1F	5	-0.244349	-0.355662	0.185294	0.39761	0.418284	0.440599	0.223664	0.29017	0.281342	0.111219	0.0784432	-0.0873372	0.423952	0.271673	0.35768	0.0761931	0.516903	0.500171	-0.441187	-0.193968	-1.12374	0.158696	-0.244804	-0.202427	0.380955	-0.312835	-0.340913	0.355568	0.434105	-0.272631	0.0263426	-0.146611	-0.0829184	-0.147471	0.226733	0.218829	-0.196838	0.161694	-1.26858	-0.238914	-0.663087	-0.643025	0.157291	-0.603004	-0.622255	-0.552406	-0.272411
AT1G10660	-	5	-0.371301	-0.00777616	0.296077	-0.0927305	0.348563	0.414285	0.282997	0.26647	0.348283	-0.0326123	0.18922	-0.205687	0.179823	-0.0341043	0.217914	0.271379	0.407579	0.662745	-1.1825	-0.290655	-0.628502	-0.170975	-0.308279	-0.478885	0.272691	-0.430747	-0.135453	0.338688	0.196996	-0.501764	0.272553	-0.382667	-0.196371	-0.0116175	0.141108	0.314462	-0.545897	-0.282879	-1.11252	-0.0782449	-0.656842	-1.04225	-0.0103058	-0.697217	-0.483736	-1.10906	-0.479874
AT1G10710	PHS1	10	0.292668	-0.0496217	0.339739	-0.0327394	5.35704e-05	0.330657	-0.0228184	0.00317062	-0.121973	0.158351	0.00295919	-0.0906301	0.0774305	-0.0323716	-0.283779	-0.111498	0.126604	-0.145343	-0.360021	-0.166818	-0.27359	0.0090505	-0.30482	-0.144766	-0.0875986	-0.0706007	0.259796	-0.134316	0.0525808	-0.430369	0.11017	-0.0324252	-1.41998	-0.0886798	0.123433	-0.0233698	-1.02398	-0.117197	-0.613329	0.0417899	-0.304874	-1.12596	-0.0647802	-0.0737714	0.381769	-0.518372	-0.169777
AT1G10730	AP1M1	8	0.285933	0.404031	0.145663	-0.18385	-0.0831794	-0.184464	0.381616	0.449482	0.55083	0.0591725	0.084751	-0.0112434	-0.177875	-0.223963	-0.491632	0.432202	0.13261	0.339801	0.217032	0.240891	0.605375	-0.219608	-0.00922329	-0.0480583	0.624065	1.17672	0.360433	-0.226761	-0.31928	-0.156906	0.00597486	-0.140784	-0.307168	0.0505864	-0.316872	-0.211029	-0.0689007	-0.163139	0.459712	-0.035758	0.0739561	0.136405	0.242449	0.224613	-0.190397	0.15786	0.15614
AT1G10747	ESF1.1	4	0	0	0.227197	0.637257	1.16641	1.36842	-0.0357935	0.287766	-0.114471	0	0	0	0.855353	1.39973	1.35701	-0.0257001	-0.180448	-0.12197	2.39379	0.169334	0	0.410158	0.619294	1.39465	-0.00094084	-0.574759	-0.36961	0	0	-0.227197	0.218096	0.00577476	-0.0284179	0.0100934	-0.468215	-0.00749833	2.39379	0.169334	-0.227197	-0.227099	-0.53089	-0.0239812	0.0348527	-0.862525	-0.255138	2.39379	0.169334
AT1G10770	-	3	-0.147896	0.076953	0.467954	0.597834	0.491352	0.497052	0.906964	1.16517	1.25245	-0.347355	0.0647308	-0.144021	0.65035	0.543578	1.50645	1.03551	1.30471	1.67797	-0.260307	0.137934	-0.0958096	0.32699	0.46103	1.45482	0.960181	1.52055	1.68599	-0.199458	-0.0122222	-0.611975	0.0525162	0.0522254	2.09583	0.120543	0.132231	0.408043	-0.11241	0.0609809	-0.563764	-0.270845	-0.0303227	2.04686	0.0532168	0.319799	0.456192	0.0870481	0.0732031
AT1G10800	-	2	0.668219	0.262841	0.115276	0.668251	0.703422	0.151392	0.458211	0.421828	0.259356	0.0951958	0.259666	0.216442	0.46631	0.127976	0.0903358	0.18808	0.478803	0.746509	0.224351	0.693535	0.268452	0.354463	0.439479	0.750076	0.454143	0.00394005	-0.306815	-0.573023	-0.00317498	0.101166	-0.201941	-0.575446	-0.0610567	-0.270131	0.056975	0.487152	-0.443868	0.430694	0.153176	-0.313788	-0.263943	0.598684	-0.00406763	-0.417888	-0.566171	0.129155	0.433869
AT1G10920	LOV1	9	-0.237912	-0.0910497	-0.287618	-0.12037	0.0408221	0.000464274	0.206694	0.299992	0.157334	-0.241508	-0.204936	-0.0293982	-0.101067	0.112358	-0.0362153	0.197436	0.00912362	0.067725	-0.0953625	-0.163281	0.229221	-0.11295	0.12517	0.147068	0.145825	0.0112783	0.197595	-0.00359584	-0.113887	0.258219	0.0193026	0.0715364	-0.0366795	-0.00925722	-0.290868	-0.089609	0.142549	-0.0722315	1.22287	0.00742023	0.0843478	0.146604	-0.060869	-0.288714	0.0402608	0.146145	0.0416551
AT1G10980	-	6	-0.0482942	-0.000610092	0.0177659	-0.0267227	-0.0820887	-0.0570065	-0.239394	-0.29289	-0.566049	-0.175096	-0.267179	-0.626458	-0.243012	-0.265832	-0.683032	-1.03978	-0.51499	-1.2204	-0.631746	-0.60247	-0.801875	-0.0133774	-0.548855	-1.11802	-0.580535	-0.557422	-1.38983	-0.126802	-0.266569	-0.644224	-0.216289	-0.183743	-0.626025	-0.435455	-0.2221	-0.216948	-0.583451	-0.60186	-0.819641	0.0133453	-0.466766	-0.755103	-0.341141	-0.264532	-0.292448	-0.45665	-0.335292
AT1G10990	-	6	-0.52776	-1.38861	-1.50552	-1.65606	-1.30225	-1.16004	-0.36882	-0.15531	-0.475625	-1.19683	-1.02656	-2.322	-1.47326	-1.95073	-1.41828	-0.548118	-0.379065	-1.75947	-1.98568	-1.37325	-2.34601	-1.21584	-2.04518	-3.74758	-0.151663	-0.270507	-1.55097	-0.440492	0.281544	-0.473405	0.0744254	-0.198138	-0.742123	-0.179297	-0.223755	-0.22327	-1.21071	0.00495099	-0.52315	0.207856	-0.419495	-2.58984	0.217157	-0.115197	-0.169315	-0.226018	-0.276593
AT1G11020	-	5	-1.01078	0.14525	-0.0737634	0.325729	0.4324	0.614225	-0.0169145	-0.0783837	0.0796033	0.520827	0.214664	-0.208839	0.547169	0.263816	0.555603	-0.206967	0.472059	0.223992	-1.20401	-0.40053	-1.44736	-0.221822	-0.308667	-0.157172	0.0582926	-0.478186	-1.01971	1.65507	0.0694147	-0.135076	0.22144	-0.168584	-0.0586228	-0.190052	0.550443	0.144389	-0.136863	-0.545779	-0.786371	-0.547551	-0.741066	-1.16571	0.0752072	-0.399802	-1.20036	-1.85055	-0.615194
AT1G11040	-	10	0	0	0	0.0957805	0	0	0.295966	0.597891	0.4317	0	0.0548207	0	0	0	0.125363	0.54031	1.62837	0.492316	0	0	0.0659635	0.0301124	0.0262202	0	0.489549	0.397975	1.49747	0	0.0548207	0	-0.0957805	0	0.125363	0.244345	0.0302664	0.060616	0	0	0.0659635	-0.065668	0.0262202	0	0.193584	-0.199916	-0.0268311	0	-0.0548207
AT1G11050	-	8	0.00881732	-0.0106194	-0.0673534	0.517818	0.39605	0.431094	0.172621	0.21262	0.335022	-0.00477662	-0.143657	-0.0741276	0.233757	0.296621	0.726641	-0.003273	0.278546	0.521052	-0.0155871	0.563706	-0.312853	0.505674	0.539653	0.259069	0.392734	0.289141	0.0359339	-0.0135939	-0.133037	-0.0067743	-0.284061	-0.0994291	0.295547	-0.175894	0.0659263	0.18603	-0.0244044	0.574326	-0.2455	-0.0121439	0.143603	-0.172025	0.220113	0.0765219	-0.299088	-0.0108105	1.5191
AT1G11080	SCPL31	2	-0.145127	-0.228906	-0.290519	0.164923	0.26373	0.545061	0.080387	0.453864	0.473304	-0.0268798	-0.122778	0.129079	1.55324	1.42109	1.28164	0.221704	0.445625	0.509887	0.400442	-0.319938	0.0217836	1.7352	1.5525	1.50236	0.651601	0.602762	0.510772	0.118247	0.106128	0.419599	1.15949	0.453333	0.130138	0.141317	-0.00823984	0.0365826	1.07715	-0.0910324	0.312303	1.34333	0.445295	0.230134	0.571214	0.148898	0.0374676	0.427321	-0.19716
AT1G11110	-	1	2.16405	3.14192	2.78053	0.159699	0.245105	-0.06794	0.154116	0.0991933	-0.158797	2.18477	3.02854	2.9029	0.0880156	-0.150309	-0.282247	-0.019509	0.0195772	0.0543432	2.98818	2.53026	2.96425	0.0569644	-0.393072	-1.16102	0.207533	-0.105269	0.164757	0.0304248	-0.113285	0.143986	-0.0716834	-0.395414	-0.214307	-0.173625	-0.0796161	0.21314	0.458108	-0.442501	0.126434	-0.102735	-0.638177	-1.06778	0.0534174	-0.204462	0.323554	0.427684	-0.329216
AT1G11112	-	2	0.117918	0.358278	0.417946	0.711268	0.895769	1.02257	-0.208715	-0.145028	-0.241512	0.0642818	0.348056	0.195639	0.704354	0.588706	1.11333	-0.41444	0.0439603	-0.491354	0.314252	0.220496	-0.0164753	0.87431	1.09166	0.718901	0.0480617	-0.432768	-0.406459	-0.0536362	-0.010222	-0.222307	-0.00691357	-0.307064	0.0601148	-0.205724	0.188988	-0.249842	0.196334	-0.137783	-0.434421	0.163042	0.0564659	-0.241304	0.256777	-0.28774	-0.164947	0.24997	-0.127561
AT1G11120	-	5	-0.410178	0.0434595	0.520103	-0.324426	1.24938	0.197385	-0.0815696	0.0323854	0.0369179	-0.284668	0.0595287	-0.205952	-0.307838	0.0928696	0.20086	-0.0153495	0.267457	0.108757	-1.35815	-0.339307	-0.813299	0.0241824	-0.608003	-0.147978	-0.182767	-0.399339	-0.557424	0.12551	0.0160692	-0.726054	0.0165881	-0.208323	0.00347552	0.06622	0.235072	0.0718386	-0.390856	-0.382766	-1.3334	0.348609	-1.52197	-0.345362	-0.101197	-1.6512	-0.594342	-0.516366	-0.398835
AT1G11170	-	10	-0.257384	-0.108762	-0.0442471	0.107267	0.00982544	0.0362478	0.195423	0.269602	0.121706	-0.441655	-0.0169237	-0.294461	-0.136356	-0.0805588	0.0646415	0.222198	0.184073	0.387161	-0.49154	-1.1783	-0.234456	0.0588996	-0.177463	-0.0291314	0.0532476	0.0433552	0.315883	-0.184272	0.0918382	-0.250214	-0.243624	-0.0903843	0.0283937	0.0267756	-0.0855293	0.265455	-0.234156	-1.00579	-0.190209	-0.0483678	-0.187288	-0.0653792	-0.142175	-0.226247	0.194177	-0.0498845	-1.13133
AT1G11175	-	2	-0.250888	0.119194	-0.0638472	0.281533	0.432126	0.145648	-0.02311	0.0266766	0.216052	0.226122	-0.0388207	1.19298	0.382729	0.47234	0.610433	0.248415	0.159844	0.422953	0.300764	0.141807	1.6879	0.170501	0.297474	1.23973	0.0416645	0.30061	0.711727	0.47701	-0.158015	1.46201	0.101195	0.0402142	0.464785	0.271525	0.133168	0.206901	0.551652	0.0226133	1.95499	-0.111032	-0.134652	1.23694	0.0647745	0.273933	0.495675	0.074642	0.180628
AT1G11180	SCAMP5	2	0.0784546	0.356417	0.390891	0.68339	1.30657	1.08698	-0.175411	-0.135133	0.146953	-0.234428	0.327755	0.251502	0.778065	0.546544	1.08793	-0.379461	-0.319918	-0.132558	-0.167874	-0.125042	-0.0637053	0.574493	0.498552	0.684114	-0.253664	-0.702108	-0.311987	-0.312883	-0.0286623	-0.139389	0.0946752	-0.467712	0.0300978	-0.204049	-0.184784	-0.279512	-0.246328	-0.481459	-0.454596	-0.108897	-0.515704	-0.116194	-0.078253	-0.566974	-0.458941	0.0665542	-0.452797
AT1G11190	ENDO1	1	1.10697	1.50721	1.99021	-0.0608618	-0.0261063	0.20504	0.596568	0.636114	0.694371	1.41963	1.79388	1.57577	0.498659	0.161743	0.494365	0.665216	0.934609	0.696995	1.35417	1.41084	1.93355	0.326599	0.175221	0.249057	0.53401	0.749755	0.822967	0.1947	0.199914	-0.304467	0.559521	0.18785	0.289325	0.0686483	0.298495	0.00262379	0.135312	-0.00620047	-0.119017	0.387461	0.201327	0.0440174	-0.062558	0.11364	0.128596	-0.0593874	-0.206115
AT1G11210	-	2	0.238523	0.523731	0.235238	0.161121	0.256602	0.466976	0.518169	0.405719	0.6078	0.0661572	0.545562	1.62754	0.24477	0.683579	0.654148	0.106595	0.344864	1.03509	0.167217	0.712779	1.38954	0.126611	0.564724	1.02147	0.43731	0.65473	1.20305	-0.172366	0.0218316	1.25775	0.0836491	0.426976	0.187172	-0.411575	-0.0608558	0.133117	-0.0713063	0.189049	1.01849	-0.0345105	0.308122	0.397626	-0.0808592	0.249011	0.26945	0.10106	0.167217
AT1G11250	SYP125	3	0	0	0.0628918	0	0	0.0808739	1.27405	1.43815	1.43678	0	0.0404467	0	0.0902729	0	0.239983	0.167382	1.13315	1.11479	0	0	0.046967	0.112079	0	0	1.05389	1.86078	1.08687	0	0.0404467	-0.0628918	0.0902729	0	0.159109	-0.597262	-0.476641	-0.157089	0	0	-0.0159248	0.112079	0	-0.0808739	-0.18359	-0.135487	-0.429692	0	-0.0404467
AT1G11330	-	6	-0.520177	-0.533911	-0.615819	-0.493372	-0.384756	-0.605071	-0.719014	-0.56681	-0.672117	-0.41152	-0.535494	-1.16867	-0.437229	-0.552345	-0.793184	-0.586111	-0.792425	-1.19726	-0.611533	-0.530828	-1.01317	-0.447166	-0.459151	-1.17068	-1.07026	-0.898781	-1.34798	0.108657	-0.00158364	-0.414858	0.0561433	-0.167589	-0.188113	0.132903	-0.225615	-0.380897	-0.0913565	0.00308247	-0.293554	0.0462068	-0.0743946	-0.396591	-0.201218	-0.331971	-0.491477	-0.200013	0.00466611
AT1G11350	SD113	8	-0.0806946	-0.135952	-0.0861377	0.166929	0.139241	0.0746226	-0.0420597	-0.30276	-0.204116	-0.12663	-0.0146399	-0.106696	0.115468	0.265629	-0.0686966	-0.144362	-0.130534	-1.35663	-0.351754	0.109993	-1.24022	0.262905	0.060174	-0.139684	-0.190194	-0.258815	-0.447734	-0.0459355	0.121312	-0.0205581	-0.0514607	0.126387	-0.143319	-0.102303	0.172226	-0.387853	-0.27106	0.245944	-0.15727	0.0959763	-0.0790675	-0.214307	-0.148134	0.0439455	-0.243618	-0.225124	0.124633
AT1G11362	-	3	-0.120394	-0.120394	-0.0388121	-0.0276534	-0.224947	-0.284113	0.570454	1.48206	0.597001	-0.00112884	-0.120394	-0.120394	-0.108607	0.0108985	-0.00606496	1.26964	1.64065	0.567778	0.0253356	0.0780721	-0.120394	-0.0375893	-0.108426	-0.224238	0.582854	1.45736	1.93014	0.119265	0	-0.0815818	-0.0809537	0.235845	0.278049	0.163087	0.0153306	-0.0292224	0.14573	0.198466	-0.0815818	-0.00993587	0.11652	0.0598753	0.0124004	-0.141098	0.559491	0.0264644	0.198466
AT1G11420	ATDUF2	6	-0.104129	-0.336129	-0.0181658	0.058402	0.0921945	-0.0107268	0.349864	0.282706	0.0581906	-0.106879	-1.73295	0.0857621	-0.325807	-1.21081	0.0545773	0.154789	0.186064	-0.117566	-0.542706	-0.0604268	-0.557822	-0.346895	-1.22986	-1.00927	-0.0223048	-0.205745	-0.3769	-0.00275021	-1.31545	0.103928	-0.384209	-0.437112	0.065304	-0.195075	-0.0966419	-0.175757	-0.438577	0.275702	-0.539656	-0.405297	-0.6857	-0.340137	-1.35466	-0.488451	-0.435091	-0.435826	1.46094
AT1G11450	-	8	0.470556	0.174829	0.458028	-0.229882	0.022068	-0.292272	0.216296	0.196473	-0.130917	0.0617426	0.564024	0.244204	-0.181311	-0.393107	-0.49971	0.203862	0.169955	0.0791093	0.15756	0.442703	0.129606	-0.240358	-0.521437	-1.13756	0.0438606	-0.247158	-0.0812666	-0.408813	0.389196	-0.213823	0.0485709	-0.415175	-0.207437	-0.0124339	-0.0265184	0.210026	-0.312996	0.267874	-0.328422	-0.010476	-0.543505	-0.289705	-0.172436	-0.443631	0.04965	0.0958176	-0.121322
AT1G11470	-	10	0.114242	0.758858	0.983251	-0.00544059	0.222496	0.0117297	0.299832	0.375713	0.381202	0.599494	0.619252	0.75122	-0.1938	-0.243949	-0.0192821	0.395311	0.292062	1.71674	1.07025	0.678812	1.14313	-0.098488	-0.0369803	-0.240958	0.405249	0.460543	0.207028	0.485252	-0.139607	-0.232031	-0.188359	-0.466444	-0.0310118	0.0954789	-0.0836504	0.341067	0.956009	-0.0800468	0.159875	-0.0930474	-0.259476	-0.252687	0.105417	0.0848302	-0.174174	0.470757	0.0595599
AT1G11510	-	8	0	0.26102	0.380652	0.143038	0.505361	0.41944	-0.268602	-0.0858203	0.0335339	0.120164	0.106641	0.710139	0.222167	-0.120202	0.413219	1.02236e-05	0.336305	-0.179659	0.494286	0	0.387683	0.0487125	0.260579	-0.208223	-0.234548	-0.108356	0.0357429	0.120164	-0.154379	0.329486	0.0791293	-0.625563	-0.00622033	0.268612	0.422125	-0.213193	0.494286	-0.26102	0.00703047	-0.0943255	-0.244782	-1.21211	0.034054	-0.0225353	0.002209	0.374122	-0.106641
AT1G11540	-	2	0.0976109	0.258204	0.252713	0.502636	0.564492	0.557445	-0.0674239	-0.140339	0.00895097	0.0633007	0.164548	0.43392	0.560838	0.548033	0.897709	0.076535	0.0641347	-0.146533	0.316045	0.127114	0.321068	0.320347	0.382266	2.00555	0.0592748	0.114316	-0.139744	-0.0343102	-0.0936562	0.181208	0.0582019	-0.0164591	0.340264	0.143959	0.204474	-0.155484	0.218434	-0.13109	0.0683557	-0.182289	-0.182225	0.357828	0.126699	0.254655	-0.148695	0.252744	-0.0374339
AT1G11545	XTH8	5	-0.551656	-0.156779	-0.305745	0.287988	0.627868	0.344068	-0.214629	0.139585	-0.309741	-0.00547171	-0.391525	-0.238264	0.15622	0.0286614	0.263179	-0.357356	0.0257183	-0.121741	-0.496306	-0.098351	-1.82502	0.108851	0.0460306	-0.521895	0.518004	0.227542	-0.628506	0.546184	-0.234746	0.0674814	-0.131768	-0.599207	-0.0808894	-0.142727	-0.113867	0.188	0.0553505	0.0584282	-0.604313	-0.179137	-0.581837	-1.47825	0.732634	0.0879563	-0.318765	-0.490834	0.293174
AT1G11572	-	3	0	0	0	0	0	0	0.432846	1.23912	1.04713	0	0	0	0	0	0	0.581162	1.20894	1.26924	0	0.101568	0	0	0	0	0.520426	0.792355	0.667685	0	0	0	0	0	0	0.148316	-0.0908629	0.146443	0	0.101568	0	0	0	0	0.0875795	-0.338985	-0.23603	0	0.101568
AT1G11608	-	8	0	0.217228	0.120805	0.360206	0.305681	0.509803	-0.109494	0.0134102	-0.0518883	0.159438	0.0634377	0.062821	1.86191	0.116843	0.383299	-0.0393481	-0.0757549	-0.0720281	0.392403	0.0387674	0	0.322341	0.297253	0.27723	-0.0777833	-0.0774789	-0.0200904	0.159438	-0.15379	-0.0579839	0.233497	-0.188838	-0.126504	0.0701464	-0.0891651	-0.0201398	0.392403	-0.17846	-0.120805	-0.0378645	-0.00842809	-0.232572	0.0317111	-0.090889	0.0317979	0.232965	-0.0246703
AT1G11610	CYP71A18	3	-0.0444804	-0.0444804	0.052144	0	0.105109	0	0.653784	0.514696	0.590802	-0.0444804	-0.0444804	-0.0444804	0.0506896	0.0281875	0.0930993	0.593692	1.48019	1.42783	-0.0444804	-0.016604	-0.0444804	0.086999	0	0	0.992188	0.559808	0.767125	0	0	-0.0966244	0.0506896	-0.0769216	0.0930993	-0.0600924	0.705556	0.483345	0	0.0278764	-0.0966244	0.086999	-0.105109	0	0.338404	0.0451114	-1.2418	0	0.0278764
AT1G11620	-	5	0	0	0	0.0168022	0.359686	2.29592	-0.139992	-0.221282	-0.321289	0	0	0	0.244489	0.00321661	0.578368	-0.383287	-0.353704	-0.187914	0.0929539	0.0439423	0.11721	-0.494968	-0.282693	0.0125162	-0.3585	-0.35337	-0.423535	0	0	0	0.227687	-0.35647	-2.23008	-0.243296	-0.132421	0.133375	0.0929539	0.0439423	0.11721	-0.51177	-0.64238	-2.19615	-0.218508	-0.132087	-0.102246	0.0929539	0.0439423
AT1G11710	-	10	0.0762101	0.202515	0.105667	0.203174	-0.217244	-0.0106504	0.00527366	-0.21963	-0.142002	0.0371639	0.0129977	-0.0344939	0.0462561	0.0817482	0.252435	-0.196883	-0.114005	-0.404283	0.0578405	0.199144	0.168899	0.130082	0.343334	0.449309	-0.130219	-0.112062	-0.182755	-0.0390462	-0.189517	-0.14016	-0.156918	0.298992	0.263086	-0.202157	0.105624	-0.262281	-0.0183696	-0.00337082	0.063233	-0.0730928	1.21989	0.459959	-0.135492	0.107568	-0.0407522	0.0206765	0.186147
AT1G11730	B3GALT1	5	-0.459968	-0.571784	-0.226118	-0.098194	0.220362	0.0807155	0.156961	-0.0207502	-0.159202	-0.239197	-0.0294802	0.0209508	-0.1838	0.0778617	0.0262837	0.0636446	0.320412	0.240505	-1.1223	-0.46401	-0.74706	-0.353909	-0.629489	-1.24241	0.223103	-0.52546	-1.16298	0.220771	0.542303	0.247069	-0.0856064	-0.1425	-0.0544318	-0.0933165	0.341162	0.399707	-0.458248	0.107774	-0.520942	-0.255715	-1.28891	-1.1734	0.0661422	-0.504709	-0.249207	-0.679018	-0.43453
AT1G11755	LEW1	2	0.0729182	-0.158629	0.336317	0.54826	0.738763	1.31578	0.124078	0.0969083	0.0686329	0.12964	0.0154129	0.130352	1.30713	0.77295	1.70251	0.003062	0.00636621	-0.0745036	0.337455	0.176393	-0.11879	0.440641	0.871236	1.77626	0.0898078	-0.0158585	-0.196736	0.0567219	0.174042	-0.205965	0.444304	0.0341872	0.346556	-0.121016	-0.0905421	-0.143137	0.264537	0.335023	-0.455107	-0.107619	0.132474	0.482131	-0.0342703	-0.112767	-0.265369	0.207815	0.160981
AT1G11765	-	3	0	0.309986	0.249537	0	0	0	0.857836	1.69081	1.71197	0	0.178457	0	0	0	0.337536	1.26779	1.52853	2.21981	0	0	0	0.105782	0	0	1.88088	1.89491	2.28572	0	-0.13153	-0.249537	0	0	0.337536	0.283608	-0.159134	0.453877	0	-0.309986	-0.249537	0.105782	0	0	0.884148	0.201457	0.572212	0	-0.178457
AT1G11770	-	3	0	0.205071	0.120574	-0.113507	-0.172345	0.0702532	0.913451	1.49015	1.39244	0.0248919	0.235667	0.0685557	0.017439	-0.244464	-0.244464	1.12206	1.17416	1.7971	0.118834	0.177598	0.14516	-0.082224	-0.184277	-0.226292	1.52187	1.96632	3.25414	0.0248919	0.0305953	-0.052018	0.130946	-0.0721195	-0.314717	0.208606	-0.315985	0.404652	0.118834	-0.027473	0.0245859	0.0312835	-0.0119328	-0.296545	0.608418	0.476176	0.810428	0.0939419	-0.0580684
AT1G11780	-	8	-0.361528	-0.0449769	0.193687	0.204391	0.19119	0.0179609	-0.132019	1.05927	-0.198337	-0.0203836	-0.127073	-0.410312	0.0644232	-0.0699151	0.0821584	-0.0437111	-0.018228	1.3185	0.0276855	-0.131557	-0.0363915	0.115641	-0.0404522	-0.157775	1.02844	1.4825	1.61632	0.341144	-0.0820958	-0.603999	-0.139968	-0.261105	0.0641975	0.0883082	0.0822085	-0.120778	0.389213	-0.0865799	-0.230078	-0.0887496	-0.231642	-0.175735	0.022291	-0.108718	-0.0355126	0.0480692	-0.00448415
AT1G11785	-	8	-0.0516016	-0.259104	-0.0472849	-0.121706	-0.0470757	0.358703	-0.597674	-0.239982	-0.0837499	0.048362	-0.259104	-0.259104	0.343023	0.362911	0.399237	-0.480669	0.113893	0.0138815	-0.259104	-0.195236	-0.169541	-0.250097	0.216852	0.432489	-0.670898	-0.395931	-0.771022	0.0999636	0	-0.211819	0.464729	0.409987	0.0405345	0.117005	0.353874	0.0976314	-0.207503	0.0638682	-0.122256	-0.12839	0.263928	0.0737867	-0.0732238	-0.15595	-0.687272	-0.307466	0.0638682
AT1G11820	-	5	-0.116303	-0.301634	0.043251	0.276929	0.518669	0.467751	-0.130607	0.00675912	-0.159503	-0.287672	-0.0515751	-0.34749	0.200492	0.287163	0.120894	-0.107819	0.0927861	-0.238575	-0.385805	-0.28079	-1.00106	0.474609	-0.0669779	-0.274406	0.0205667	-0.449412	-0.366392	-0.171369	0.250059	-0.390741	-0.0764373	-0.231506	-0.346857	0.0227875	0.086027	-0.0790715	-0.269501	0.0208439	-0.976299	0.19768	-0.585647	-0.742157	0.151173	-0.456171	-0.206888	-0.0981326	-0.229215
AT1G11880	-	10	-0.0755953	0.378619	0.0212338	-0.0415555	-0.0645409	-0.0930036	-0.210032	-0.386873	-0.30418	-0.0240504	0.172662	0.121697	-0.253177	-0.0595751	-0.0935867	-0.190515	-0.485755	0.00366481	-0.141446	-0.248121	0.178002	-0.246408	0.0368175	-0.10702	-0.738253	-0.467863	-0.311312	0.0515449	-0.205957	0.100463	-0.211621	0.00496582	-0.000583178	0.0195175	-1.08552	0.307845	-0.0658507	-0.62674	0.156768	-0.204853	0.101358	-1.10313	-0.528221	-0.0809903	-0.00713163	-0.117396	-0.420783
AT1G11920	-	1	0	1.33083	0	-0.565791	-0.681699	-1.14975	0	0	0	0	1.68706	1.30565	-0.715464	-1.34391	-1.50818	0	0	0	0.849466	0.582154	3.37606	-0.46147	-0.330099	-0.680999	0	0	0	0	0.356227	1.30565	-0.149674	-0.430013	-0.436892	0	0	0	0.849466	-1.87347	3.37606	0.104321	0.3516	0.0859344	0	0	0	0.849466	-1.98751
AT1G11980	RUB3	5	0	0	0.204548	0.769642	0.297205	1.71489	-0.371274	-1.01768	-0.763767	0	0	0.530686	0.420994	0.577005	0.925667	-1.0075	-0.759068	-1.18427	1.33509	0.650763	0.170236	-0.436474	0.363263	0.33882	-0.28569	-1.02747	-1.00827	0	0	0.326138	-0.348649	0.279801	-0.0913654	-0.636229	0.258607	-0.420506	1.33509	0.650763	-0.0343124	-1.64093	0.0660585	-1.57372	0.0855839	-0.00979456	-0.244505	1.33509	0.650763
AT1G11990	-	3	0	0.330606	0.0290805	0.118104	0.0589465	-0.0378891	0.624841	1.1855	0.690321	0	0.0278655	0.156197	-0.176353	-0.147186	-0.19958	1.10443	0.57784	0.767699	0	0.112713	0.415248	0.112342	-0.00247114	-0.13543	1.28908	1.59764	2.05044	0	-0.30274	0.127116	-0.294457	-0.206132	-0.161691	0.0879581	-0.370188	0.0773775	0	-0.217893	0.386167	-0.00576228	-0.0614176	-0.0975413	0.345511	0.327672	1.06395	0	0.0848476
AT1G12000	PFP-BETA1	5	-0.497576	-0.435529	-0.0654895	0.172524	0.326248	0.473007	-0.0955741	0.0453467	0.0625845	-0.0607516	-0.0557303	-0.446717	0.383472	0.292102	0.36628	-0.016747	0.194863	0.0842532	-0.611131	-0.739601	-1.42466	0.00466737	-0.416544	-0.505207	-0.127514	-0.60996	-0.815633	0.436825	0.379799	-0.381227	0.210948	-0.0341458	-0.106726	0.078827	0.149517	0.0216687	-0.113555	-0.304073	-1.30327	-0.167856	-0.742792	-0.978213	-0.0319402	-0.655307	-0.878217	-0.55038	-0.683871
AT1G12010	-	6	-1.15568	-1.68119	-1.76505	0.20373	0.693741	0.541733	-0.275284	-1.09697	-0.35803	-0.502133	-0.556818	-0.650376	0.589472	0.414857	0.774183	0.0706168	-0.23401	-0.484049	-0.298948	-1.61696	-0.497039	0.0434231	0.31983	0.623027	-1.08553	-0.48341	-1.86193	0.179586	0.355	0.277988	0.385741	-0.278884	0.23245	0.345901	0.287735	-0.126019	0.382772	0.0317147	0.431325	-0.160307	-0.37391	0.0812939	-0.246814	0.0383356	-1.17107	0.203186	-0.323286
AT1G12015	-	8	0.357696	0.31948	0.225558	-0.227977	-0.507614	-0.264077	0.432799	-0.0333842	-0.273487	0.335128	-0.0641031	-0.448484	-0.453848	-0.170025	-1.37468	0.521263	-0.669666	-0.462133	0.0620415	-0.066899	-0.60149	-0.244851	-0.301803	-0.505316	-0.286737	0.0210257	-0.427722	-0.0225687	-0.383583	-0.674042	-0.225871	0.337589	-0.802607	0.0884638	-0.636282	-0.188646	-0.295655	-0.386379	-0.827048	-0.016874	0.205811	-0.241239	-0.719536	0.0544099	-0.154235	-0.273086	-0.00279592
AT1G12080	-	2	0.724919	0.721192	0.368458	1.46425	1.19521	1.04421	0.681186	1.00486	0.792882	0.863832	0.668724	0.429587	1.64666	1.60987	1.04217	0.826752	0.868314	1.18496	0.817631	0.600858	0.219472	1.63407	1.56901	1.01231	0.795044	1.19385	1.35554	0.138913	-0.052468	0.0611291	0.180633	0.418182	0.0177279	0.145566	-0.136548	0.413948	0.0927119	-0.120334	-0.148986	0.167072	0.318937	-0.0410182	0.113857	0.165689	0.550185	-0.0462007	-0.067866
AT1G12090	ELP	5	-0.23886	-0.525913	-0.260502	0.296959	0.404765	0.321976	-0.0452461	0.0564484	-0.217474	-0.14535	-0.112362	-0.322672	0.297651	0.224191	0.19777	-0.0194201	0.067385	-0.0379931	-0.104855	-0.361434	-1.3184	0.229664	0.0052269	-0.281572	0.0951695	-0.430629	-0.678828	0.0935102	0.413551	-0.0621699	0.000692848	-0.180574	-0.124206	0.025826	0.0109366	0.179481	0.134005	0.164479	-1.01047	-0.0672946	-0.399538	-0.603548	0.140416	-0.487077	-0.461354	0.0404948	-0.249072
AT1G12100	-	8	0.379139	0.269467	0.619604	0.153917	0.613196	0.192014	-0.194242	-0.216469	0.0153498	-0.159068	0.80729	-1.62919	0.826466	0.112449	-0.252207	-0.197705	0.173775	0.176424	-0.0670466	0.603139	0.497568	0.557261	0.311701	2.19943	0.156749	-0.216182	-0.0737997	-0.538207	0.537823	-0.30066	0.67255	-0.500747	-0.444221	-0.00346329	0.390244	0.161074	-1.48337	0.333672	-0.122036	0.403345	-0.301494	1.52517	0.35099	0.000287345	-0.0891495	0.092021	-0.204151
AT1G12110	NPF6.3	6	-0.212061	-0.582635	-0.477231	0.123676	-0.0267404	-0.0224404	-0.233966	0.111739	-0.160843	-0.394301	-0.395277	-1.18186	-0.0685354	-0.212318	-0.211118	-0.266231	-0.372216	-0.120218	-0.00348779	-0.0833037	-0.557382	-0.0808059	-0.0205812	-0.387181	-0.320719	-0.291289	-0.417424	-0.182241	0.187358	-0.265035	-0.192212	-0.185578	-0.188678	-0.0322648	-0.483955	0.0406255	0.208573	0.499332	-0.0801506	-0.204482	0.00615929	-0.364741	-0.0867534	-0.403029	-0.256581	0.390813	0.311974
AT1G12180	-	3	0.14181	-0.122233	0.0384093	-0.371943	-0.136984	-0.424909	0.157319	-0.282319	0.419385	0.0243395	0.250362	0.170633	-0.485255	-0.485255	-0.485255	0.130409	0.467289	1.81016	0.286804	0.246589	-0.122233	0.00692842	-0.485255	-0.485255	1.43972	1.57724	2.28771	-0.117471	0.372596	0.132224	-0.113313	-0.348272	-0.0603462	-0.0269102	2.05749	1.23856	0.144993	0.368822	-0.160643	0.378871	-0.348272	-0.0603462	0.554483	2.61173	1.702	0.262464	-0.00377393
AT1G12220	RPS5	10	-0.0699618	-0.14115	0.0667079	0.286804	0.0158629	0.236905	-0.117369	-0.25869	-0.17427	-0.38985	-0.169253	0.13408	0.203866	0.120528	0.178534	-0.283082	-0.363413	-0.281868	0.0885872	0.0927594	0.0392556	0.305234	0.170369	1.03938	0.0104237	-0.207333	-0.151301	-0.319888	-0.0281028	0.0673725	-0.0829378	0.104665	-0.0583706	-0.165713	-0.104724	-0.107599	0.158549	0.233909	-0.0274522	0.0184293	0.154506	0.120877	0.127793	0.0513561	0.0229692	1.40116	0.262012
AT1G12240	BFRUCT4	5	-0.276276	-0.134895	-0.0706139	0.680082	0.783275	0.865492	0.0211263	0.293646	0.0941495	-0.0776348	0.0413161	-0.191108	0.643301	0.241497	0.651376	-0.0343715	0.406395	0.220136	-0.645145	-0.614246	-1.12284	0.508039	-0.0835123	-0.143366	0.123247	-0.483076	-0.451148	0.198641	0.176211	-0.120494	-0.036781	-0.541778	-0.214115	-0.0554978	0.112749	0.125986	-0.368869	-0.479351	-1.0109	-0.172043	-0.866788	-1.12527	0.10212	-0.776723	-0.545297	-0.56751	-0.655562
AT1G12260	NAC007	10	0.181919	0.1991	0.421384	0.0274478	-0.112706	-0.0295199	0.0554516	-1.01791	-0.00107244	0.424471	0.437762	0.429618	-0.148547	-0.0924908	0.227936	-0.213899	0.108014	0.239155	0.191581	0.186046	0.277351	0.070994	-0.209653	-0.0230739	-0.146821	-0.171975	0.0170467	0.242553	0.238662	0.00823476	-0.175995	0.0202149	0.257456	-0.269351	1.30874	0.240228	0.00966245	-0.0130547	-0.144033	0.0435461	-0.0969468	0.00644597	-0.202273	0.285578	0.0181191	-0.23289	-0.251717
AT1G12280	-	7	-0.227847	-0.353733	-2.00192	-0.108675	-0.294756	-0.240973	0.240469	0.119501	-0.00514773	-0.33284	-0.351414	-0.419737	-0.102206	-0.336675	-0.462876	0.0302543	0.0534311	0.0240109	-0.130519	-0.166363	-0.00642235	-0.351067	-0.247714	-0.222194	0.129831	-0.0457522	-0.18132	-0.104993	0.00231892	0.160209	0.00646934	-0.0419197	-0.221903	-0.210215	-0.0660703	0.0291586	0.0973275	0.18737	0.573523	-0.242392	0.047042	0.0187784	-0.110637	-0.165254	-0.176172	0.202321	0.185051
AT1G12290	-	8	-1.22754	-0.107739	0.0731751	0.0302645	0.061715	0.124299	-1.1113	-0.0847365	-0.0315509	-0.0953999	-0.119165	0.215287	0.122093	0.0787246	0.143532	-0.101892	-1.29407	-0.173269	0.0519918	-0.0268782	0.272807	0.0522324	0.178114	0.124001	-0.235783	-0.0200981	0.0883942	0.313714	-0.0114257	0.142112	0.0918283	0.0170096	0.0192335	0.247893	-0.269419	-0.141718	1.47078	0.080861	0.199632	0.0219679	0.116399	-0.000297323	0.114003	0.0646384	0.119945	0.147392	0.0922868
AT1G12320	-	8	0.247834	1.00896	0.681195	0.179644	-0.117656	-0.150432	-0.301584	-0.0893159	-0.0543947	0.8438	0.789733	1.11249	0.16127	0.152533	-0.12794	0.0127808	-0.163055	-0.184558	1.34729	1.06496	1.44817	0.279695	0.178821	0.198345	0.420468	0.157043	0.155297	0.595966	-0.139603	0.334102	-0.0183743	0.270189	0.0224921	0.314364	-0.0737389	-0.130164	1.0397	0.0164354	0.626414	0.100051	0.296477	0.348778	0.722051	0.246358	0.209692	0.313868	0.156038
AT1G12420	ACR8	5	-0.308068	-0.0666229	0.0448672	0.185217	0.0125796	0.180084	0.214387	0.327153	0.381238	0.0656357	0.260268	0.121891	0.274648	0.208192	0.482914	0.116206	0.529947	0.617502	-0.337005	-0.32431	-0.30702	-0.0354396	-0.10356	-0.166986	0.295758	9.44225e-05	-0.306699	0.373703	0.32689	0.0770239	0.0894311	0.195612	0.30283	-0.0981812	0.202795	0.236263	-0.0289377	-0.257687	-0.351887	-0.220657	-0.11614	-0.34707	0.0813711	-0.327058	-0.687937	-0.402641	-0.584577
AT1G12450	-	5	-1.77064	0.094985	0.315759	0.710933	0.630872	1.06113	0.0966617	0.108412	0.186878	-0.0786675	0.286661	-0.12056	0.480314	-0.0488983	0.57435	-0.304523	0.622	0.690414	-1.31548	-1.39849	-1.58953	0.0436483	-0.34166	-0.311494	0.163567	-0.516754	-1.64208	1.63908	0.191676	-0.436319	-0.230619	-0.67977	-0.210006	-0.401185	0.513588	0.503536	0.19102	-1.42658	-1.67191	-1.10206	-1.89529	-1.76871	0.0669048	-0.625166	-1.85911	-1.18611	-1.53486
AT1G12550	HPR3	5	-0.249734	0.275487	0.345221	0.543157	0.122832	0.597707	-0.0952001	-0.106267	0.253466	0.327023	0.619338	0.222385	0.335804	-0.0810083	0.343036	-0.447738	0.320619	0.12144	-0.511715	0.103344	-0.510589	0.0753951	-0.765657	-1.09228	-0.305658	-0.674545	-1.02059	0.576757	0.343851	-0.122836	-0.207353	-0.20384	-0.254672	-0.352538	0.426887	-0.132027	-0.261981	-0.172143	-1.04362	-0.467762	-0.888489	-1.7331	-0.210458	-0.568278	-1.36906	-0.838738	-0.515994
AT1G12600	UTR4	1	1.47471	1.43906	2.39658	-0.201193	0.100534	-0.473522	0.340673	0.607742	0.689382	2.10049	2.26662	2.31178	-0.252924	-1.11099	-1.72032	0.435179	1.3982	1.25109	0.417039	1.82605	0.434388	-0.141913	-2.39317	-2.69015	1.02141	0.280277	0.333512	0.356532	0.48846	-0.0830843	-0.0517304	-1.15214	-0.350591	0.0945054	0.383828	0.178147	-0.252366	0.174468	-1.27405	0.0592804	-2.43077	-1.7573	0.388252	-0.327465	-0.35587	-0.608897	-0.313992
AT1G12790	-	8	-0.171197	-0.00589671	-0.301937	0.467141	0.568721	0.431167	-0.0449728	0.103676	-0.00349513	0.331112	-0.0803218	-0.258902	0.194289	0.209476	1.29414	-0.00722479	0.0226475	-0.121602	-0.0822704	-0.0377783	-0.0733088	1.24875	0.0985347	0.320047	0.0539116	-0.164327	-0.0241697	0.502309	-0.0744251	0.0430348	-0.272851	-0.359246	0.202213	0.037748	-0.0810281	-0.118107	0.088927	-0.0318816	0.228628	0.137422	-0.470187	-0.111121	0.0988844	-0.268002	-0.0206745	-0.413382	0.0425435
AT1G12805	-	6	-0.849157	-2.26743	-1.61455	-0.564163	-2.1242	-2.47054	-2.24702	-2.13662	-3.20642	-1.64623	-2.38657	-2.74794	-2.36284	-0.56259	-2.82238	-3.02002	-2.50067	-2.27908	-1.8805	-2.10684	-3.09026	-0.512486	-2.42646	-1.68947	-2.67629	-3.57605	-2.89742	-0.766086	-0.165328	-1.13326	-0.545307	0.508375	-0.553439	-0.235212	-0.126051	0.260952	-1.07316	0.0875053	-1.4702	0.0516774	-0.0785875	-0.553439	-0.133978	-0.400125	0.0748137	-0.220792	0.252833
AT1G12890	ERF088	7	-0.645005	-0.452201	-0.106864	0.0290318	0.394206	-0.390966	0.55755	0.421925	0.0704487	-0.365173	-0.416176	-0.165678	-0.25974	0.165607	0.40622	0.389122	0.504613	0.359272	-0.180631	0.0722513	-0.196854	0.0957002	-0.000667851	0.0965771	0.448795	0.170096	0.413758	0.279832	0.0360248	-0.0588142	-0.288772	-0.228599	2.13388	-0.168427	0.082688	0.288824	0.464373	0.524452	-0.0899899	0.0666684	-0.394874	0.487543	-0.108755	-0.251829	0.343309	0.184542	0.488427
AT1G13050	-	5	-0.472006	-0.48095	0.229977	-0.115773	0.509311	0.157784	0.289251	0.083762	0.225314	-0.166314	-0.299355	0.189625	0.091541	0.193797	0.178276	0.387408	0.542628	0.455859	-0.439451	-0.279239	-0.525735	-0.101152	-0.0209966	-0.00949653	0.613295	0.0190349	-0.0624065	0.305692	0.181595	-0.0403519	0.207314	-0.315514	0.0204922	0.0981568	0.458866	0.230544	0.0325551	0.201711	-0.755712	0.0146214	-0.530307	-0.16728	0.324044	-0.0647271	-0.287721	-0.273137	0.020116
AT1G13080	CYP71B2	6	-1.04922	-0.606607	-1.01742	-0.431193	-0.316183	0.0203519	-0.500278	-0.273405	-0.442396	-0.380449	-1.01933	-1.28565	-0.309081	-0.504645	-0.315729	-0.479362	-0.321437	-0.184509	-2.56137	-1.46659	-1.19546	-1.21515	-1.43026	-1.0049	-1.41461	-1.58344	-0.681319	0.314495	-0.121187	-0.232345	0.122113	-0.188462	-0.336081	0.0209156	-0.0480322	0.257887	-1.51081	-0.381528	-0.192291	-0.424353	-0.717282	-0.776133	-0.45615	-1.21741	-0.238923	-2.07231	-0.260341
AT1G13090	CYP71B28	8	0.257617	0.422391	0.413577	0.177199	-0.058454	0.0502467	0.115035	-0.278272	0.14352	0.427656	0.445095	0.709269	0.114581	0.0663604	0.0934874	0.0845977	0.0248404	0.0911717	0.392604	0.484621	1.05055	0.111488	0.10866	0.226752	-0.00696566	0.252129	0.453412	0.170039	0.0227037	0.295692	-0.0626181	0.124814	0.0432407	-0.0304372	0.303112	-0.0523487	0.134987	0.0622299	0.54919	-0.0657105	0.167114	0.176505	-0.122001	0.530401	0.309891	-0.0350522	0.0395262
AT1G13110	CYP71B7	7	-0.368795	-0.13579	-0.110408	0.0515709	-0.215073	-0.0500935	-0.105146	0.1617	-0.119978	-0.127851	-0.0650805	-0.436151	-0.011622	-0.205839	-0.385377	-0.229108	0.158032	-0.0478886	0.0429663	-0.126685	-1.30203	0.266197	-0.121081	-0.225214	-0.178441	0.0155632	-0.0478663	0.240944	0.0707091	-0.325743	-0.0631929	0.00923398	-0.335284	-0.123962	-0.00366788	0.0720889	0.411762	0.00910512	-0.490344	0.214626	0.0939913	-0.175121	-0.0732948	-0.146137	0.0721113	0.170818	-0.061604
AT1G13140	CYP86C3	4	-0.103658	0.0445515	0.205993	0.694272	0.824797	1.04038	-0.10735	-0.112809	-0.0593247	-0.142943	-0.202581	-0.3642	0.778309	0.731371	1.03008	-0.109579	-0.264824	-0.634615	3.17533	-0.12406	0.148534	0.193888	0.672716	0.933461	-0.268067	-0.385458	-0.56714	-0.0392846	-0.247132	-0.570193	0.084038	-0.0934264	-0.049241	-0.00222886	-0.152015	-0.575291	2.98309	-0.168611	-0.0574595	-0.500384	-0.152082	-0.16885	-0.160716	-0.272649	-0.507815	3.41151	0.0785211
AT1G13150	CYP86C4	4	-0.0551304	0.0881625	0.0950156	1.09706	1.76178	2.14675	0.298923	0.266468	0.293945	-0.0551304	0.0424645	-0.0120805	1.78544	1.71906	2.66018	0.0865958	0.0494199	0.00764468	1.86853	0.00592051	-0.0551304	0.368847	2.16732	2.8759	0.00484238	0.232816	-0.0192591	0	-0.045698	-0.107096	0.654399	-0.115916	0.472588	-0.212327	-0.217048	-0.2863	1.94717	-0.082242	-0.150146	-0.855698	0.333907	0.680433	-0.29408	-0.0336515	-0.313204	1.52567	-0.036544
AT1G13180	ARP3	5	-0.148376	-0.0848462	0.0512546	0.211723	0.289469	0.114163	-0.218811	0.129982	-0.0306015	0.0731165	0.00863199	-0.058746	0.206951	-0.0835471	0.196588	-0.176121	0.10065	-0.118379	-0.666778	-0.253782	-0.780605	0.114069	-0.292016	-0.289488	-0.115077	-0.494459	-0.581389	0.221492	0.0934782	-0.110001	-0.00477168	-0.373016	0.0824256	0.0426895	-0.0293321	-0.0877775	-0.518402	-0.168936	-1.01839	-0.097654	-0.581485	-0.40365	0.103733	-0.624441	-0.550788	-0.739894	-0.262414
AT1G13195	-	5	-0.272002	-0.486142	-0.105709	0.213466	0.388802	0.279674	0.185705	0.100501	-0.120707	-0.145071	-0.0805774	-0.14114	0.370899	-0.00029512	0.444302	-0.0977904	0.0657452	-0.233379	-0.57094	-0.43855	-1.01498	0.0682664	-0.0489483	0.0248049	-0.242314	-0.531033	-0.407885	0.126932	0.405564	-0.0354311	0.157433	-0.389097	0.164628	-0.283496	-0.0347557	-0.112672	-0.298937	0.0475914	-0.7106	-0.1452	-0.43775	-0.254869	-0.428019	-0.631534	-0.287178	-0.425869	-0.357973
AT1G13260	RAV1	6	-0.321205	-0.543937	-0.513593	0.129482	0.152577	-0.318093	-0.337582	-0.531594	-0.285349	-0.642654	-0.421861	-1.11881	-0.442742	-0.306071	-0.440452	-1.06124	-0.391565	-0.507513	-0.656378	-0.241911	-1.95639	0.202128	-0.378102	-1.16041	-0.471275	-1.09798	-1.93467	-0.321449	0.122076	-0.296109	-0.572224	-0.458648	-0.122359	-0.359703	0.140029	-0.222164	-0.335174	0.302025	-1.24619	0.0726458	-0.530679	-0.395522	-0.133693	-0.125515	-1.42204	-0.0137245	0.179949
AT1G13290	WIP6	2	0.71408	0.716225	0.412054	-0.208218	0.304263	0.246096	0.611234	0.172486	0.0559708	1.06944	0.639735	1.21113	0.337868	0.421906	0.412274	0.312206	0.401913	0.0600248	0.620621	0.780713	1.31418	0.470875	0.407709	0.492106	0.458349	0.1529	-0.00813172	0.181077	-0.0764904	0.613451	0.546086	0.117643	0.166179	-0.299028	0.229428	0.00405405	-0.0934586	0.0644882	0.701804	0.679093	0.103446	0.246011	-0.152885	-0.0195851	-0.0641025	-0.274535	0.140979
AT1G13330	HOP2	8	-0.0536925	-0.219383	-0.114096	0.429604	0.232584	0.574528	-0.156541	0.124593	-0.390146	-0.339593	-0.429415	-0.526033	-0.0448819	-0.0990368	-0.0544396	-0.2583	-0.685933	-0.387214	-0.284958	-0.167789	-0.513364	0.382847	0.0901232	-0.140167	-0.178522	-0.106746	-0.235899	-0.285901	-0.210032	-0.411937	-0.474486	-0.331621	-0.628968	-0.101759	-1.08263	0.00293191	-0.231266	0.0515939	-0.399269	-0.0467568	-0.142461	-0.714695	-0.0219812	-0.231339	0.154247	0.0546349	0.261626
AT1G13370	-	1	0.315768	0.711032	1.14612	0.703938	0.200079	0.470815	-0.364457	0.121916	-0.565273	0.521055	1.22329	1.27982	0.183765	0.329154	-0.00198621	-0.547361	0.0133833	-0.157648	0.401498	0.510681	3.67212	0.671578	-0.141529	-0.319588	-0.163743	-0.482476	-0.259515	0.205287	0.512261	0.133701	-0.520173	0.129075	-0.472801	-0.182904	-0.108533	0.407625	0.0857299	-0.200351	0.0906578	-0.0323606	-0.341608	-0.790403	0.200714	-0.604392	0.305758	-0.119557	-0.712612
AT1G13410	-	8	0.208301	0.331	0.378911	0.493945	-0.142838	-0.0163722	0.0901885	0.0933052	-0.018444	-0.103352	0.312214	0.214952	0.026303	0.0918364	0.0496593	0.329704	0.039125	0.0629979	0.109832	0.124489	0.236899	0.188038	-0.300823	-0.375371	0.137864	0.106017	0.146498	-0.311654	-0.0187863	-0.163959	-0.467642	0.234674	0.0660315	0.239515	-0.0541803	0.0814419	-0.0984687	-0.206511	-0.142011	-0.305907	-0.157985	-1.1228	0.047675	0.0127117	0.164942	0.213185	-0.187725
AT1G13420	SOT8	7	0.299987	0.303195	0.492449	-0.443755	-1.1043	-0.40384	0.219226	0.23748	0.0879273	0.140464	-0.103131	0.270822	-0.132099	-0.17017	-0.220542	-0.0132833	-0.0529775	0.31827	-0.314937	0.122358	0.335202	-0.329251	-0.265766	-0.249308	0.0909344	0.215768	-0.322896	-0.159523	-0.406327	-0.221627	0.311657	0.36369	0.183297	-0.232509	-0.290457	0.230343	-0.614924	-0.180837	-0.157247	0.114504	0.268094	0.154532	-0.128291	-0.0217121	-0.410824	-0.4554	0.225489
AT1G13635	-	9	0	0	0	0.0341329	0.066647	0.0543152	0.260871	0.1059	0.295096	0.0309539	0	0.0849429	0.0289685	0	0	0.0300032	0.0370742	-0.311378	0	0.0453042	0	0.0538699	0.195726	0.0265057	-0.310438	-0.235484	-0.421244	0.0309539	0	0.0849429	-0.00516433	-0.066647	-0.0543152	-0.230868	-0.0688261	-0.606474	0	0.0453042	0	0.0197371	0.129079	-0.0278095	-1.13786	-0.341384	-1.02909	-0.0309539	0.0453042
AT1G13670	-	5	-0.469751	-0.309009	0.0515295	0.44831	0.432101	0.112224	0.261398	0.012604	0.0752685	-0.315754	-0.486707	-0.214619	0.170743	0.515117	0.511165	-0.129106	-0.0900805	0.0836559	0.0417477	-0.0123131	-0.21556	-0.0918042	0.548379	0.393777	0.317417	-0.136121	-2.05199	0.153997	-0.177697	-0.266148	-0.277568	0.0830156	0.398941	-0.390504	-0.102684	0.00838744	0.511499	0.296696	-0.26709	-0.540114	0.116278	0.281553	0.056019	-0.148725	-2.20804	0.357502	0.474393
AT1G13710	CYP78A5	8	-0.155221	-0.48397	-0.511876	0.0629549	4.12338e-05	-0.119269	-0.250855	-0.3202	-0.113447	-0.0963505	-0.289814	-0.1839	0.0621202	0.224789	0.225351	-0.206357	-0.365003	-0.260248	-0.239622	-0.1233	-0.275317	1.05279	0.293973	0.268797	-0.0232124	-0.264685	-0.66922	0.0588702	0.194156	0.327976	-0.000834622	0.224748	0.34462	0.0444983	-0.0448029	-0.146801	-0.0844009	0.360669	0.236559	1.04461	0.293932	0.388066	0.227643	0.0555152	-0.555773	-0.143271	0.166514
AT1G13770	RUS3	5	-0.346808	-0.310951	0.0564882	0.455193	0.379402	0.566372	0.133056	0.087027	0.0457543	0.0810594	-0.0982363	-0.465093	0.646992	0.208837	0.602301	0.140225	0.389716	0.242089	-0.628961	-0.486816	-1.32487	0.405957	-0.242896	-0.00850277	0.0976035	-0.599582	-0.63655	0.427867	0.212715	-0.521581	0.191799	-0.170565	0.0359289	0.0071692	0.302689	0.196335	-0.282153	-0.175865	-1.3129	-0.0492366	-0.622298	-0.574875	-0.0354521	-0.686609	-0.682305	-0.71002	-0.388579
AT1G13890	SNAP30	3	-0.135279	-0.0675786	-0.0642518	0.0155042	-0.255098	-0.255098	1.35924	1.71371	1.63075	-0.135279	-0.135279	0.0964029	-0.255098	-0.156576	-0.255098	1.4836	0.609685	1.60837	-0.135279	-0.135279	0.0179679	-0.255098	-0.128793	-0.255098	2.1154	1.977	1.63161	0	-0.0677009	0.160655	-0.270602	0.0985219	0	0.350027	-0.694179	0.0969936	0	-0.0677009	0.0822197	-0.270602	0.126305	0	0.610497	0.0598901	0.205875	0	0
AT1G13910	-	10	-0.139946	0.381949	0.107817	-0.0963335	-0.0908604	-0.16637	-0.0694818	0.0662155	0.189459	-0.128542	0.717025	0.779223	-0.441665	-0.637504	-0.67271	-0.034713	0.0915428	0.205899	0.282316	-0.239093	1.94289	-0.620501	-0.371703	-1.08292	-0.0312326	-0.296429	0.206244	0.0114042	0.335076	0.671406	-0.345331	-0.546644	-0.50634	0.0347688	0.0253273	0.0164405	0.422262	-0.621042	1.84895	-0.524167	-0.280843	-0.899761	0.0382492	-0.362644	0.0167851	0.410858	-1.04335
AT1G13920	-	10	-0.217721	-0.0891458	0.0360499	-0.0253806	-0.512669	-0.427707	-0.0988603	-0.420833	-0.222261	-0.013568	0.0749716	0.2462	-0.797153	-1.07195	-0.580324	-0.454937	-0.318158	-0.310687	0.223523	0.0352313	0.679151	-0.301943	-0.530285	-0.416574	-0.187985	-0.0831434	-0.125465	0.204153	0.164117	0.21015	-0.771773	0.148652	-0.152617	-0.356077	0.102675	-0.0884262	0.441244	0.124377	0.643101	-0.276563	-0.017615	0.0111325	-0.0891246	0.33769	0.0967959	0.237091	-0.0397403
AT1G13950	ELF5A-1	2	1.15438	0.753538	1.45467	1.06802	1.57975	1.70812	-0.0269535	0.36408	0.163362	0.0487185	1.14028	1.24475	1.25539	1.30832	2.01355	0.356032	0.504522	0.27058	1.62368	0.572075	1.11239	1.21436	1.73877	2.31931	0.335382	0.633522	0.653982	-1.16029	0.0349444	-0.220733	0.132652	-0.247646	0.250974	0.382986	0.140442	0.107218	0.367898	-0.181462	-0.319842	0.129909	0.0911216	0.50561	0.362336	0.269442	0.49062	1.62598	-0.216407
AT1G13970	-	3	-0.226188	-0.0651302	-0.0564569	0.0581789	0.241685	0.163723	0.477905	0.752483	0.661138	-0.121077	-0.147407	-0.280531	0.455396	-0.240135	0.280189	0.64361	0.652776	0.892074	0.0989377	-0.201637	0.0336457	0.00370302	0.211279	0.158313	0.678905	0.893411	1.33362	0.105112	-0.0822767	-0.224074	0.397218	-1.09028	0.116466	0.165705	-0.0997073	0.230935	0.325126	-0.136507	0.0901026	-0.0544758	-0.030406	-0.00541004	0.200999	0.140928	0.588234	0.220014	-0.0542301
AT1G13990	-	2	0.0587785	0.228035	0.131506	0.314154	0.455914	0.884795	0.266713	0.32902	0.213618	0.0624397	0.327837	1.22925	0.761207	0.678209	1.11495	0.301809	0.544357	0.519215	0.460543	0.246554	0.444786	0.390871	0.683042	1.22574	0.615776	0.407192	0.623601	0.0036612	0.0998027	1.0646	0.447053	0.222294	0.150345	0.0350969	0.215337	0.305597	0.401765	0.0185196	0.31328	0.0767173	0.227128	0.250386	0.349064	0.0781722	0.409983	0.398104	-0.0812832
AT1G14100	FUT8	5	0.0228872	0.0349674	0.0973789	0.637687	1.04324	1.46034	-0.0267414	0.0397627	-0.0773382	0.131501	0.281408	0.100512	0.649562	1.30249	0.580083	-0.239573	-0.211907	-0.211557	1.19886	0.031077	0.308423	0.416793	-0.0702811	-0.585401	-0.121786	-0.239573	-0.239573	0.108614	0.24644	0.00313325	0.0118748	0.0772567	-0.627216	-0.212832	-0.25167	-0.134219	1.17597	-0.00389047	0.211044	-0.220894	-0.922681	-2.18649	-0.0950447	-0.279336	-0.162235	1.06735	-0.250331
AT1G14170	-	5	-0.251405	-0.442045	0.0429199	0.0181268	0.446643	0.425608	-0.141959	-0.280364	-0.257212	-0.340116	-0.162587	-0.399948	0.134667	0.0928623	0.115664	-0.398763	-0.0743767	-0.292854	-0.456014	-0.327834	-1.24145	0.162927	-0.418008	-0.391877	-0.145524	-0.376446	-0.376519	-0.0887117	0.279458	-0.442868	0.11654	-0.35378	-0.309944	-0.256804	0.205987	-0.0356416	-0.204609	0.114211	-1.26868	0.1448	-1.42882	-1.19017	-0.0035654	-0.0960823	-0.119307	-0.115897	-0.165247
AT1G14190	-	10	-0.0464449	-0.227025	-0.0652285	0.0794617	-0.08919	-0.231577	0.316902	0.125884	-0.0346954	-0.131969	-0.14772	-0.121108	-0.208864	-0.0659373	-0.292103	-0.161928	0.0533252	-0.0083574	-0.279248	0.0754225	-0.0694047	-0.403894	-0.045201	-0.267964	-0.116896	0.0260781	0.143975	-0.0855241	0.0793052	-0.0558797	-0.288325	0.0232527	-0.0605262	-0.47883	-0.0725587	0.026338	-0.232803	0.302447	-0.00417622	-1.0498	0.043989	-0.0363875	-0.433798	-0.0998058	0.17867	-0.147279	0.223142
AT1G14200	-	8	0.174712	0.503341	0.201024	-0.118694	-0.383156	-0.294722	-0.343452	-0.331941	-0.163593	0.689954	0.590338	1.2537	-0.219073	-0.286039	-0.164924	-0.0451942	-0.0138057	-0.0438169	1.16386	1.02528	1.41511	0.280866	0.582507	0.259681	0.242986	0.392832	0.438303	0.515243	0.0869964	1.13259	-0.10038	0.0971166	0.129798	0.298258	0.318136	0.119776	0.942097	0.511146	1.29496	0.399559	1.03784	0.554402	0.586437	0.724773	0.601896	0.426854	0.424149
AT1G14250	APY5	6	0.249836	-0.062451	-0.128409	0.671887	0.174203	0.113955	-0.371322	-2.84649	-1.58442	-0.106257	0.130137	-0.00808626	0.632152	0.443705	0.137487	-0.348184	-2.8581	-1.48706	0.0919514	0.0217544	0.00586224	0.756018	0.34178	0.198891	-1.54847	-2.79927	-2.29786	-0.356093	0.192588	0.120323	-0.0397357	0.269502	0.0235329	0.0231378	0.0185614	0.0153297	-0.157885	0.0842054	0.134271	0.0841309	0.167577	0.0849364	-0.211414	-0.0203013	-0.15183	0.198209	-0.108382
AT1G14280	PKS2	8	-0.314025	0.165306	-0.176055	0.3924	0.610959	0.548761	0.259572	0.58747	0.519058	-0.256013	0.0958503	-0.0368144	0.217751	0.145418	0.531616	0.194088	0.274363	0.649001	0.334845	0.123028	0.131664	0.216088	0.661133	0.497345	0.188275	0.734557	1.07658	0.0580126	-0.0694561	0.139241	-0.174649	-0.465541	-0.0171446	-0.0654844	-0.313107	0.129943	1.02918	-0.0422784	0.307719	-0.176313	0.0501741	-0.0514162	-0.0712968	0.147087	0.517842	0.590858	0.0271777
AT1G14310	-	5	-0.342952	-0.258986	0.186119	0.174116	-0.0805889	0.09468	0.193909	0.379943	-0.00779407	0.0651097	0.132705	0.0545337	-0.0938422	0.173983	0.0830579	0.134521	0.213518	0.320226	-0.530589	-0.515522	-1.12193	-0.309501	-0.609819	-0.511823	0.114578	-0.326626	-0.353994	0.408061	0.391691	-0.131585	-0.267958	0.254572	-0.0116221	-0.0593878	-0.166425	0.32802	-0.187637	-0.256536	-1.27429	-0.483617	-0.52923	-0.606503	-0.0793316	-0.706569	-0.3462	-0.595699	-0.648227
AT1G14340	-	2	0.0333246	-0.134277	0.430509	0.657333	1.14407	1.04805	0.396614	0.149463	0.33671	0.320818	0.087935	0.287608	0.491723	0.35993	1.04707	0.567207	0.157087	0.173281	0.0733592	0.144456	0.0954961	0.382276	0.303422	0.719347	0.0340377	0.113198	0.30631	0.287494	0.222212	-0.142901	-0.16561	-0.585405	-0.0161453	0.170593	0.00762371	-0.163429	0.0400346	0.278733	-0.335013	-0.275056	-0.641913	-0.156693	-0.362576	-0.036265	-0.0304001	-0.247459	0.0565208
AT1G14350	FLP	5	-0.245839	-0.169963	-0.185133	-0.00434762	0.00755593	-0.0160808	0.117359	-0.0734828	0.0682856	-0.172116	-0.218895	-0.369195	0.0704842	-0.0923508	-0.426598	-0.1777	0.101327	-0.208789	-0.480302	-0.421051	-0.651478	-0.20133	-0.680114	-1.0019	-0.0974339	-0.474521	-0.390729	0.0737232	-0.0489325	-0.184062	0.0748318	-0.0999067	-0.410517	-0.295059	0.17481	-0.277074	-0.234463	-0.251088	-0.466344	-0.196982	-0.68767	-0.889685	-0.214793	-0.401039	-0.459014	-0.308186	-0.202156
AT1G14360	UTR3	5	-0.247002	-0.212898	-0.184023	0.168016	0.146117	0.0535925	-0.123456	-0.27411	-0.330614	0.0850455	0.355208	-0.242122	0.0141254	-0.00201329	-0.218645	-0.388251	0.0725658	-0.189685	-0.606969	-0.103403	-1.11444	-0.102617	-0.651366	-1.02626	-0.268585	-0.642219	-1.12032	0.332048	0.568106	-0.0580986	-0.15389	-0.148131	-0.272238	-0.264795	0.346676	0.140929	-0.359967	0.109495	-0.930418	-0.270633	-0.797483	-1.06954	-0.145129	-0.368109	-0.831684	-0.692015	-0.458612
AT1G14420	AT59	3	-0.126932	-0.0366649	-0.0352231	0.0970944	0.0441367	0	0.696901	1.96153	1.86849	-0.0109405	0.0737488	-0.0223163	0.154852	0.115342	0	1.41174	1.39203	2.61551	-0.0456462	-0.0640567	-0.126932	0.0892795	0.226435	0.206567	2.19951	2.95423	3.58749	0.115992	0.110414	0.0129068	0.0577578	0.0712056	0	0.33819	-0.464531	0.682753	0.081286	-0.0273919	-0.0917091	-0.00781491	0.182298	0.206567	1.25078	0.873102	1.70397	-0.0347058	-0.137806
AT1G14430	-	5	-0.233017	0.353246	0.275142	0.264579	0.155009	0.0237137	0.0788204	0.0492643	-0.110269	0.524088	0.821583	0.430429	-0.246174	-0.344382	-0.370967	-0.0752351	0.299196	-0.0920924	-0.724058	-0.181679	-0.858934	-0.371696	-1.48709	-1.41762	0.103163	-0.864599	-1.56367	0.757105	0.468338	0.155288	-0.510753	-0.499391	-0.394681	-0.154055	0.249931	0.0181766	-0.49104	-0.534925	-1.13408	-0.636275	-1.36109	-1.20414	0.0243427	-0.913863	-1.67354	-1.36645	-1.00326
AT1G14440	ZHD4	5	-0.240772	-0.0389481	0.211859	0.404707	0.405938	0.496772	-0.00729261	0.100383	0.0245076	0.0378223	0.160973	-0.207469	0.28724	0.232087	0.347817	-0.015374	0.142129	-0.137882	-0.347198	-0.228037	-0.626189	0.156355	-0.162517	-0.219579	-0.0922592	-0.590476	-0.805475	0.278595	0.199921	-0.419328	-0.117468	-0.173851	-0.148955	-0.00808139	0.0417456	-0.16239	-0.106425	-0.189089	-1.00208	-0.248352	-0.568454	-0.716351	-0.0849666	-0.690858	-1.00862	-0.38502	-0.38901
AT1G14490	AHL28	7	-0.42248	-0.373493	-0.0221458	0.177951	0.305198	0.179812	-0.36553	-0.0598752	-0.0910852	-0.323367	-0.053277	-0.141297	-0.010325	0.0624569	-0.0775058	-0.204518	-0.00567215	-0.371265	-0.42914	-0.467677	-0.516737	0.155328	0.122437	-0.257274	-0.0738099	-0.371452	-1.13801	0.0991129	0.320216	-0.119151	-0.188276	-0.242741	-0.257318	0.161013	0.054203	-0.280179	-0.00666031	-0.0941838	-0.494591	-0.0226231	-0.182762	-0.437086	0.291721	-0.311576	-0.51161	-0.105773	-0.4144
AT1G14520	MIOX1	9	-0.637826	1.06442	1.05435	-0.595255	0.196953	0.00574336	-0.115734	-0.208361	-0.323624	-0.587006	0.334012	1.23899	-1.26728	-0.574746	-0.302862	-0.458963	-0.426902	-0.546741	-0.223735	0.648695	1.54456	-0.578502	-0.158622	0.0183664	-0.429858	-0.277389	-0.377036	0.0508207	-0.628152	0.121557	-0.535219	-0.7717	-0.308606	-0.343229	-0.218541	-0.223117	0.414092	-0.313469	0.382406	0.0167526	-0.355575	0.012623	-0.314124	-0.0690279	-0.0534115	0.363271	0.314683
AT1G14600	-	8	-0.228169	-0.060209	-0.391553	0.0418703	0.309051	-0.118065	0.0677592	-0.238214	0.0240181	-0.365092	-0.326207	-1.40967	-0.139634	-0.170397	-0.457315	-0.0290886	-0.313888	-0.214187	-0.235512	-0.192083	-0.357609	0.0988723	-0.255331	-0.0802597	0.0812078	-0.0215548	0.113623	-0.136923	-0.265998	-0.573765	-0.181504	-0.479447	-0.33925	-0.0968478	-0.0756744	-0.238205	-0.00734307	-0.131874	0.0339436	0.057002	-0.564382	0.0378053	0.0134486	0.216659	0.0896045	0.12958	0.134125
AT1G14670	TMN2	5	-0.227505	-0.142475	0.116172	0.27561	0.262163	0.3281	-0.00176863	0.18688	0.0886416	-0.0351429	0.0365134	-0.107103	0.100887	-0.0541188	0.247999	0.072486	0.178988	0.0855069	-0.514117	-0.235809	-1.07071	0.0988966	-0.266594	-0.465135	0.0464023	-0.389655	-0.242873	0.192362	0.178988	-0.223275	-0.174723	-0.316282	-0.0801008	0.0742547	-0.00789221	-0.00313464	-0.286612	-0.0933337	-1.12171	-0.176713	-0.528757	-0.793235	0.0481709	-0.576535	-0.331515	-0.478974	-0.272322
AT1G14680	-	8	0.22352	1.0073	0.506276	-0.0431276	-0.542262	-0.823746	0.221153	-0.341907	0.230908	0.308286	0.570088	0.350323	-0.554646	-1.31088	-1.28938	0.0590481	-0.291895	-0.203385	0.555533	0.316987	1.52787	-0.453654	-0.690189	-1.56591	-0.184018	0.202948	0.0553102	0.0847658	-0.0428542	-0.155953	-0.511518	-0.360921	-0.133865	-0.162105	0.050012	-0.434293	0.332013	-0.295955	0.483075	-0.410527	-0.147927	-0.437826	-0.405171	1.05599	-0.175598	0.247247	-0.253101
AT1G14700	PAP3	7	-0.388262	-0.166584	-0.218043	-0.272654	-0.103654	-0.0718948	-0.348213	-0.387684	-1.00687	0.206599	0.0966878	0.253398	0.00330614	-0.0348034	-0.0737177	-0.319034	-0.439256	-0.442829	0.200236	0.0522586	0.483893	-0.238125	-0.228194	-0.0214314	-0.525807	-1.10043	-0.441746	0.594861	0.263272	0.47144	0.27596	0.0688502	-0.00182295	0.0291791	-0.0515724	0.250574	0.588497	0.218843	0.701936	0.0345289	-0.124541	0.0504634	-0.177594	-0.419811	0.251656	-0.00636388	-0.0444292
AT1G14730	CYB561C	7	0.2426	-0.102336	-0.467872	0.0971521	-0.237487	-0.0826403	0.104514	0.217422	0.279904	0.190186	0.331593	0.541324	0.108692	-0.0218692	0.149152	0.289688	0.252909	0.0236689	0.162411	0.0911455	0.305954	-0.163423	-0.0931492	-0.192351	0.173332	-0.0960847	-0.166368	-0.0524132	0.433929	1.61999	0.0115395	0.215618	0.231792	0.185174	0.0354874	-0.256235	-0.0801887	0.193482	1.25828	-0.260575	0.144338	-0.109711	0.0688189	-0.313507	-0.446272	-0.0277754	-0.240447
AT1G14755	-	2	0	0	0	0.740246	1.11372	0.737954	0.239108	0.0788364	-0.120814	0.33357	0	0	0.533131	1.00373	1.44728	0.472559	0.580401	0.328771	0.518622	0	0.085595	0.497507	0.625727	0.67173	0.226749	0.613843	1.10522	0.33357	0	0	-0.207115	-0.109989	0.377706	0.233451	0.501565	0.449585	0.518622	0	0.085595	-0.242739	-0.487997	-0.0662245	-0.012358	0.535007	1.24366	0.185051	0
AT1G14760	KNATM	8	0.107415	0.462502	0.663683	0.442016	0.0640196	0.305301	-0.256221	-0.45881	-0.35508	0.510446	0.420193	0.663762	0.204836	0.32422	-0.00572088	-0.228342	-0.240738	-0.863421	0.518384	0.396797	0.538513	0.240698	-0.297934	0.106935	-0.475403	-0.536842	-0.738749	1.02944	-0.0423096	7.91043e-05	-0.23718	0.2602	-0.311022	0.0278793	0.218072	-0.508342	0.410969	-0.0657055	-0.12517	-0.201318	-0.361953	-0.198366	-0.219182	-0.0780317	-0.38367	0.0079386	-0.0233959
AT1G14860	NUDT18	3	-0.0095957	-0.0424081	0.263811	-0.445122	-0.336841	-0.0663248	0.57056	0.808918	1.02128	0.087673	0.361982	1.77557	0.0611551	0.0881169	0.0992323	0.787583	0.831456	0.700434	0.119685	0.303587	1.60956	-0.587278	-0.374147	0.24598	0.673624	0.806558	0.67179	0.0972687	0.40439	0.450419	0.506277	0.424957	0.165557	0.217023	0.0225385	-0.169652	0.12928	0.345995	0.35675	-0.142156	-0.0373063	0.312305	0.103064	-0.00235925	-0.198296	0.0320117	-0.0583952
AT1G14870	PCR2	6	-0.0946473	-0.249609	-0.594186	-0.474434	-0.521366	-1.02319	-0.288398	-0.00351407	-0.709896	-0.199585	-0.173418	-0.396719	-0.595803	-0.53731	-1.24276	-0.315114	-0.46862	-0.482617	-0.354217	-0.123184	-1.17947	-0.592378	-0.883472	-0.819975	-0.388784	-0.583332	-0.453513	-0.104938	0.0761913	0.197468	-0.121368	-0.0159441	-0.218646	-0.0267161	-0.465106	0.227279	-0.25957	0.126425	-0.487597	-0.117943	-0.362106	0.0711714	-0.100386	-0.579818	0.256383	-0.154632	0.0502334
AT1G15002	-	8	-0.156502	-0.607383	0.395581	0.494075	0.309513	0.413206	-0.030102	-0.698875	-0.284822	-0.354172	0.0987634	-1.01554	0.0284604	0.0464552	0.26211	-0.247102	-0.218623	-1.38614	0.378748	-0.0106855	0.118813	0.566414	-0.0889376	0.530584	-1.22492	0.25018	0.0872387	-0.19767	0.706147	-1.41112	-0.465614	-0.263058	-0.151096	-0.217	0.480252	-0.440423	0.53525	0.596698	-0.276768	0.0723396	-0.398451	0.117378	-0.0793423	0.949055	0.37206	0.73292	-0.109449
AT1G15010	-	2	0.0589915	0.0629339	0.752904	0.455353	0.0183515	0.183339	-0.418694	0.103911	-1.58759	-0.00141508	0.174928	0.0558172	1.09204	1.53787	1.54255	-0.140258	-0.590816	-0.0988663	0.380892	0.194081	0.00169117	-0.227718	0.323154	1.55174	-0.548993	-0.349626	-0.22615	-0.0604066	0.111994	-0.697087	0.0940439	0.766602	1.02124	0.278436	-0.694727	0.630933	0.321901	0.131147	-0.751213	-0.683071	0.304802	1.03076	-0.130299	-0.453537	0.503649	0.382308	0.0191526
AT1G15015	-	8	0	0	0	0.027237	-0.0585117	0.366251	0	0	0	0	0	0	0.566164	0.203507	-0.183161	0	0	0	0	0.0367876	0.150084	-0.467336	-0.728641	-0.397751	0	0	0	0	0	0	1.32913	0.262019	-0.549411	0	0	0	0	0.0367876	0.150084	-0.494573	-0.67013	-1.46777	0	0	0	0	0.0367876
AT1G15040	-	8	-0.0257812	-0.0257812	-0.0257812	0.0238409	0.0273457	0.0864805	0.15949	0.524116	0.0442364	-0.0257812	-0.0257812	-0.0257812	0.0775991	0.184394	0.152335	0.284831	0.330302	0.49623	-0.0257812	-0.0257812	1.43006	0.0407313	0.0945976	0.270761	0.321131	0.697872	0.566262	0	0	0	0.0537582	0.157048	0.0658543	0.125341	-0.193814	0.451994	0	0	0.0569246	0.0168903	0.067252	0.184281	0.161641	0.173756	0.522026	0	0
AT1G15100	RHA2A	5	-0.0619577	0.0690811	0.37925	0.3722	0.460454	0.674708	0.174888	0.347648	0.559255	0.299659	0.487813	0.189447	0.524625	0.422532	0.736327	-0.0963048	0.765206	0.722847	-0.540499	-0.168703	-1.08963	-0.156572	-0.375867	-0.0248173	-0.23203	-0.476159	-0.336911	0.361617	0.418732	-0.189803	0.152425	-0.0379227	0.0616187	-0.271193	0.417558	0.163593	-0.478542	-0.237784	-1.52135	-0.528773	-1.05388	-0.699526	-0.406918	-0.823807	-1.15763	-1.01942	-0.656516
AT1G15170	-	7	0.276435	0.139321	0.107253	0.143751	-0.0409453	0.206205	0.161524	0.138884	0.423783	-0.0478503	0.190874	0.504406	0.0375163	0.12165	0.504838	0.434336	0.232786	0.169276	0.533719	0.488592	1.25177	0.0723007	0.659609	0.573174	0.0896432	0.441018	0.261826	-0.324286	0.0515531	0.397153	-0.106234	0.162595	0.298633	0.272812	0.0939025	-0.254507	0.257284	0.349272	1.10176	-0.07145	0.700554	0.366969	-0.0718812	0.302134	-0.161957	0.581569	0.297719
AT1G15190	FLA19	1	0.131076	0.62474	0.788739	0.744651	0.356686	-0.143267	-0.194751	-0.153111	0.0686857	0.749566	1.13356	0.509372	-0.219661	-0.415672	-0.528177	-0.218533	-0.216104	-0.0104643	0.431441	1.15154	0.406008	0.493984	-0.483085	-1.30902	1.14113	-0.156596	0.0291788	0.61849	0.321188	-0.279367	-0.964311	-0.772358	-0.38491	-0.023782	-0.0629933	-0.07915	0.300365	0.333078	-0.38273	-0.250667	-0.839771	-1.06516	1.18856	-0.00348502	-0.0395068	-0.318125	0.0118906
AT1G15210	ABCG35	6	-0.43195	-0.325655	-0.287071	-0.0392395	-0.00258991	-0.161815	-0.147076	-0.188484	-0.285021	-1.1512	-0.486164	-1.49049	-0.105148	-0.245757	-0.347702	-0.276857	-0.281247	-0.231184	-0.481131	-1.02161	-1.21346	-0.0164016	-0.349062	-0.409255	-0.363235	-0.265003	-0.343927	-0.145456	-0.160509	-0.427303	-0.0659088	-0.243167	-0.185887	-0.129781	-0.0927628	0.0538374	-0.0491813	-0.198365	-0.342976	0.0228379	-0.346472	-0.24744	-0.216159	-0.0765188	-0.0589061	0.0962751	-0.0378559
AT1G15300	-	5	-1.07526	-0.126496	0.273503	0.366183	0.374581	0.298291	0.20723	0.107237	0.125812	-0.150427	0.187928	0.200313	0.00228946	-0.128577	0.257959	0.132957	0.216304	0.087007	-0.292648	-0.075675	-0.247578	0.158116	-0.328183	-0.0820863	0.262888	-0.0803539	-0.0423613	0.314506	0.314424	-0.0731902	-0.363893	-0.503158	-0.0403314	-0.0742735	0.109067	-0.0388049	0.172285	0.0508213	-1.06235	-0.208067	-1.22892	-0.380377	0.0556573	-0.187591	-0.168173	-0.142221	-0.263603
AT1G15310	SRP-54A	2	0.0385136	0.262714	0.0481736	0.202069	0.347619	0.382279	0.54433	0.634321	0.678905	0.634244	0.457641	0.57509	0.259587	0.553872	0.639244	0.62211	1.02699	1.0622	0.190504	0.210059	0.706018	0.216469	0.252046	0.428646	0.7319	0.670477	0.505856	0.59573	0.194927	0.526916	0.057518	0.206252	0.256966	0.0777799	0.333766	0.296689	0.15199	-0.0526557	0.657844	0.0144006	-0.095573	0.0463672	0.18757	0.0361567	-0.173049	-0.44374	-0.247583
AT1G15320	-	1	0.421089	2.0175	1.50257	0.296618	-0.000244969	-0.095646	0.206824	0.108096	0.0812622	1.80577	2.56608	2.34357	0.189879	-0.183116	-0.467498	-0.0501554	0.111278	-0.0915147	1.7846	1.69114	2.61849	0.328441	-0.12831	-1.02101	-0.140014	0.0178509	-0.0477635	1.2102	0.498461	0.715662	-0.106739	-0.182871	-0.371852	-0.25698	0.00318255	-0.172777	1.1922	-0.291265	1.11371	0.0318231	-0.128065	-0.822781	-0.346839	-0.0902448	-0.129026	0.0122852	-0.789726
AT1G15330	PV42A	8	-0.169707	-0.129086	-0.112183	0.233293	0.164532	0.287274	-0.0107493	-0.0353694	-0.0696153	-0.163192	-0.0152815	0.378887	0.339002	0.0809181	0.142264	0.183293	-0.0696153	0.107719	-0.0837044	-0.0951868	0.5907	0.18695	0.176323	0.863055	0.069918	0.148035	0.0221537	0.0065148	0.113804	0.49107	0.105709	-0.0836137	-0.145011	0.194042	-0.034246	0.177335	0.0860022	0.0338989	0.702884	-0.0463432	0.0117908	1.773	0.0806673	0.183404	0.091769	0.0794874	-0.0799052
AT1G15350	-	3	0.458759	-0.0230559	0.425504	0.140628	-0.11047	-0.0392648	0.405091	0.327317	0.714845	0.170214	0.35147	0.620157	0.0155474	-0.382177	-0.238614	0.486515	0.770935	0.843731	0.436868	0.578167	1.18018	-0.208561	-0.240706	0.246401	0.823159	0.828038	1.08859	-0.288545	0.374526	0.194652	-0.125081	-0.271706	-0.199349	0.0814241	0.443619	0.128886	-0.0218916	0.601223	0.387829	-0.349189	-0.130236	0.285666	0.418068	0.500722	0.340407	0.266654	0.226697
AT1G15360	WIN1	5	-0.166459	-0.0225901	0.249101	0.198187	0.0586213	0.362584	0.0225884	-0.0788489	0.0588215	0.0796219	0.216959	0.034427	0.246354	0.0324935	0.10857	-0.0133213	0.148706	0.0652619	-0.526681	-0.401626	-0.301157	0.0138703	-0.300779	-0.425421	-0.317487	-0.553182	-0.448183	0.246081	0.239549	-0.214674	0.0481671	-0.0261278	-0.254014	-0.0359097	0.227555	0.00644039	-0.360223	-0.379036	-0.550258	-0.184316	-0.3594	-1.01095	-0.340075	-0.474333	-0.507005	-0.606303	-0.618586
AT1G15380	-	3	0.680616	0.337636	0.280597	0.982784	0.411215	0.399394	0.579955	1.12416	1.11225	0.696223	0.758071	0.611644	1.0866	0.956722	0.533812	1.43111	1.29724	2.22826	0.644375	0.420001	0.729001	1.1641	0.869227	0.695581	1.57916	2.17615	2.56664	0.0156071	0.420435	0.331047	0.124979	0.545507	0.134418	0.792191	0.142515	1.11238	-0.0362413	0.0823648	0.448403	0.228376	0.458012	0.296186	0.964897	1.04602	1.44046	-0.0518484	-0.33807
AT1G15385	-	3	0.429872	0.489373	0.481499	0.129838	-0.646635	0.711075	-0.0395211	0.675779	3.04788	0.750185	1.57814	0.355937	0.271163	0.0382093	0.666036	2.63878	2.39025	4.12244	0.846229	0.60145	0.218752	0.0409194	-0.30052	-0.694953	2.58487	3.55564	4.7851	0.320312	0.517822	-0.125562	0.141326	0.684844	-0.0450396	2.21507	0.180537	1.07536	0.416357	0.112078	-0.262747	-0.0889182	0.346115	-2.17405	2.15741	1.59944	1.72402	0.0960442	-0.405744
AT1G15405	-	9	0.31057	0.353854	-0.0242265	0.0380626	0.00893005	-0.125336	-0.0234146	-0.205048	0.160058	0.345974	0.24145	0.783176	0.0657173	0.194506	0.574544	0.182876	-0.105863	0.0348954	0.357477	0.443392	1.22989	0.0636727	0.532857	0.817537	0.30501	0.33529	0.490421	0.0354034	-0.112405	0.807403	0.0276547	0.185576	0.69988	0.20629	0.099186	-0.125163	0.0469064	0.0895375	1.24495	0.0256101	0.523926	0.942873	0.328425	0.540339	0.330363	0.011503	0.201942
AT1G15460	BOR4	4	-0.163081	-0.12516	0.0492439	1.14932	1.06906	1.21777	0.336262	0.339376	0.3886	-0.159136	-0.146228	-0.14372	1.37106	1.44739	1.89482	0.301787	0.47645	0.0975105	4.00838	-0.0112378	-0.104819	0.371342	1.65769	2.26894	0.585302	0.307492	0.274558	0.00394486	-0.0210676	-0.192964	0.27952	0.357286	0.557014	-0.0344745	0.137074	-0.29109	1.95863	0.113923	-0.154063	-0.710602	0.506462	1.04773	0.24904	-0.0318835	-0.114043	1.95469	0.13499
AT1G15470	-	2	0.280381	0.162944	0.20744	0.390537	0.608623	0.782773	0.194994	0.200858	0.153162	0.243277	0.121668	0.343951	0.522125	0.58895	0.915936	0.183509	0.0785079	0.0111373	0.64753	0.383572	0.608206	0.316079	0.931132	1.22087	0.216391	0.285201	0.211472	-0.0371032	-0.0412754	0.13651	0.131588	-0.0196726	0.133163	-0.0114851	-0.12235	-0.142025	0.36715	0.220628	0.400766	-0.0744576	0.322509	0.403027	0.0213977	0.0843428	0.0583091	0.404253	0.261904
AT1G15520	ABCG40	8	-0.0529256	-0.00971432	-0.0892086	0.0175331	-0.0166463	0.0538059	0.021516	0.119765	0.100083	0.0628347	-0.00828384	0.139515	0.0134352	0.0790502	-0.0398919	0.0483494	0.0815807	0.409506	-0.0464612	0.0577502	0.0470286	-0.04673	-0.0553981	-0.0774527	0.118508	0.243813	1.21356	0.11576	0.00143049	0.228723	-0.00409795	0.0956965	-0.0936978	0.0268335	-0.038184	0.309423	0.00646444	0.0674645	0.136237	-0.0642632	-0.0387518	-0.131259	0.0969919	0.124048	1.09981	-0.109296	0.066034
AT1G15550	GA3OX1	8	0.157607	0.12568	0.0344732	-0.171788	-0.319749	-0.0112839	0.189629	0.233778	-0.0775979	0.483177	0.23463	-0.03456	0.197599	0.143865	-0.313591	-0.00699822	-0.0822076	-0.292853	-0.0705914	0.116064	0.211794	0.226229	-0.309486	-0.293967	0.29413	0.149064	0.382414	0.32557	0.10895	-0.0690332	0.369387	0.463613	-0.302307	-0.196628	-0.315985	-0.215255	-0.228199	-0.00961597	0.17732	0.398018	0.0102631	-0.282683	0.1045	-0.0847135	0.460012	-1.36653	-0.118566
AT1G15580	IAA5	3	0.212174	0.0458574	0.372942	0.323876	0.0433487	0.613823	0.575484	0.55205	1.20523	0.320759	0.339656	-0.0210457	-0.184996	-0.125863	0.0635007	0.529427	1.4128	1.39208	0.506302	0.0185523	0.298227	-0.199983	0.327371	0.327582	0.591278	0.712863	1.17801	0.108585	0.293799	-0.393988	-0.508872	-0.169212	-0.550322	-0.0460566	0.428259	-0.0653959	0.294127	-0.0273051	-0.0747151	-0.523858	0.284023	-0.286241	0.0157938	0.160813	-0.0180626	0.185542	-0.321104
AT1G15670	-	5	-0.35277	-0.261753	-0.275525	-0.314588	0.143473	-0.124596	0.072143	0.516051	0.271331	-0.0990816	-0.0657883	-0.233999	0.0970795	0.194907	0.122519	0.208425	0.496545	0.551283	-0.515723	-0.688439	-0.872019	0.0168482	-0.430367	-0.382299	0.293014	-0.137002	-0.455714	0.253688	0.195965	0.0415262	0.411668	0.0514333	0.247115	0.136282	-0.0195055	0.279952	-0.162954	-0.426686	-0.596494	0.331436	-0.57384	-0.257703	0.220871	-0.653053	-0.727045	-0.416642	-0.62265
AT1G15710	TYRAAT2	10	-0.140093	-0.41391	-0.123691	-0.138107	-0.222989	-0.29029	-0.0371201	-0.0592329	0.0842404	-0.151444	-0.326028	-0.0618817	-0.235718	-0.239422	-0.233911	0.0491694	-0.123864	0.0441857	-0.174029	-0.0370327	-1.06546	-0.338273	-0.168725	-0.130504	-0.185844	-0.157144	-0.14455	-0.0113512	0.0878826	0.0618094	-0.0976107	-0.0164334	0.0563784	0.0862894	-0.0646311	-0.0400548	-0.0339361	0.376878	0.0686112	-0.200166	0.0542644	0.159786	-0.148724	-0.0979106	-0.22879	-0.0225848	0.288995
AT1G15760	-	5	0.0571362	0.201141	0.339745	-0.196228	0.0362223	-0.0203057	0.525255	0.141214	-0.421633	0.448628	0.199928	0.214137	0.171939	0.232577	-0.688252	-0.485561	-0.113327	0.0168763	-0.208419	0.24182	-0.189539	-0.404145	-0.588615	-0.659339	-0.328507	-0.835894	-0.630163	0.391492	-0.00121295	-0.125608	0.368168	0.196354	-0.667946	-1.7131	-0.254541	0.438509	-0.265555	0.0406789	-0.529284	-0.207917	-0.624838	-0.639033	-2.22595	-0.977108	-0.20853	-0.657047	0.0418918
AT1G15772	-	2	0.297008	0.366661	0.0756417	0.579426	0.814546	0.406082	0.474001	0.395641	0.295249	0.0487588	0.430199	0.559349	0.69395	0.185143	0.769833	0.308251	0.509399	0.501368	0.801019	0.295913	0.617252	0.102488	0.178841	0.648164	0.519948	0.142616	0.0268457	-0.248249	0.0635388	0.483708	0.114524	-0.629403	0.363751	-0.165749	0.113759	0.206119	0.504011	-0.0707474	0.54161	-0.476938	-0.635705	0.242082	0.0459475	-0.253025	-0.268404	3.84792	-0.134286
AT1G15850	-	1	-0.199972	0.988524	0.35225	0.997703	0.540692	0.121023	0	0	0	0.834113	1.13503	1.27033	0.693422	0.035225	-0.162655	0	0.0895182	0	0.733628	0.651162	1.04613	0.61524	0.106684	-1.03498	0	0	0	1.03408	0.146505	0.918079	-0.304281	-0.505467	-0.283678	0	0.0895182	0	0.933599	-0.337362	0.693875	-0.382463	-0.434008	-1.50981	0	0	0	-0.100485	-0.483867
AT1G15960	NRAMP6	6	-0.454309	-0.6186	-0.513175	0.142281	-0.0933057	0.220125	-0.421591	-1.20998	-0.771056	-1.1664	-0.440031	-1.32013	0.223184	0.0902174	0.492027	-0.473236	-0.535962	-0.52055	-0.565252	-1.28315	-0.432203	0.16302	0.245308	0.340989	-0.618364	-1.00635	-0.632927	-0.145144	0.178569	-0.0357934	0.0809026	0.183523	0.271903	-0.0516451	0.237006	0.250506	-0.110943	0.0828317	0.0809727	0.0207387	0.338614	0.120864	-0.196773	0.10429	0.13813	0.0342004	-0.0957374
AT1G16070	TULP8	6	-0.209139	-0.253244	-0.311192	-1.09476	-0.405024	-0.64835	0.00532108	-0.376427	-0.263802	-0.53467	-0.622071	-0.801293	-1.22704	-0.640755	-1.3546	-0.0723239	-0.16678	-0.346403	-0.392774	-0.384433	-0.392286	-0.346436	-0.482922	-0.809034	-0.207178	-0.553756	-0.322157	-0.325531	-0.368827	-0.490102	-0.0912477	-0.235731	-0.485312	-0.077645	0.209647	-0.0826008	-0.183635	-0.131189	-0.081094	0.430683	-0.0778984	-0.160684	-0.212499	-0.17733	-0.0583551	0.141896	0.237638
AT1G16110	WAKL6	8	-0.0742029	0.265892	0.0199813	-0.374777	-0.346119	-1.13449	-0.250872	0.0165782	-0.0485398	-0.355007	0.204771	-0.246381	-0.312174	-1.11511	-1.1369	-0.254386	-0.164528	0.0212436	0.0187191	0.237924	0.210663	-0.303668	-1.03554	-0.248858	-0.109995	-0.198496	-0.329167	-0.280804	-0.061121	-0.266362	0.0626033	-0.109622	0.00710992	-0.00351362	-0.181106	0.0697834	0.0929221	-0.0279682	0.190681	0.0711093	-0.148961	0.260464	0.140877	-0.215074	-0.280627	0.373726	0.0331527
AT1G16260	WAKL8	10	-0.220046	-0.0886723	0.0403538	0.00215238	0.568712	0.30864	-0.321464	-0.0881831	-0.180326	-0.216061	-0.16224	-1.06248	0.39551	0.0138774	0.0239792	-0.28445	-0.301727	-0.379487	-0.228429	-0.27976	-1.15416	0.148819	0.135236	-0.0427478	-0.248394	-0.326223	-1.03431	0.00398445	-0.0735682	-0.529846	0.393357	-1.08362	-0.284661	0.0370135	-0.213543	-0.199161	-0.00838362	-0.191088	-0.512606	0.146667	-0.433476	-0.351388	0.0730699	-0.23804	-0.231296	-0.0123681	-0.11752
AT1G16290	-	10	-0.168489	0.0714225	0.109233	0.359441	0.219814	-0.58918	0.513881	0.401419	0.384726	0.319863	0.443371	0.359486	-0.175659	-0.414016	-1.12485	0.592684	0.699177	0.374702	0.293146	0.671023	0.203149	0.408199	0.0769631	-0.300663	0.608759	0.732122	0.652266	0.488352	0.371949	0.250253	-0.5351	-0.63383	-0.204988	0.078803	0.297758	-0.0100239	0.461635	0.5996	0.0939157	0.0487576	-0.142851	0.288517	0.0948785	0.330703	0.26754	-0.0267166	0.227651
AT1G16300	GAPCP2	5	-0.206957	0.0128964	-0.158639	0.0343395	0.158596	0.392492	-0.00594836	0.00299595	-0.000778269	-0.0769038	-0.199184	-0.338642	0.421332	0.348666	0.456502	-0.107916	0.175182	0.0740204	-0.654972	-0.385843	-1.29927	0.161279	-0.140823	0.0447888	-0.0753252	-0.608484	-0.590369	0.130053	-0.212081	-0.180003	0.386993	0.19007	0.06401	-0.101967	0.172186	0.0747987	-0.448015	-0.398739	-1.06279	0.12694	-0.299419	-0.347703	-0.0693769	-0.61148	-0.589591	-0.578068	-0.186659
AT1G16310	MTP10	2	-0.311052	-0.411272	-0.147523	0.601018	1.18421	1.55076	-0.0436699	-0.23693	-0.102379	-0.394398	-0.111035	-0.29148	1.3054	1.22739	1.48128	-0.116089	-0.0532557	-0.12855	0.400567	-0.244446	-0.0529958	0.595608	1.36393	1.65294	0.11986	-0.0750059	-0.0823993	-0.083346	0.300237	-0.143957	0.371581	-0.0268491	0.0481582	-0.0724189	0.183675	-0.0261704	0.71162	0.166825	0.0945273	-0.00540963	0.0903099	0.223323	0.163529	0.161924	0.0199801	1.18286	-0.133412
AT1G16330	CYCB3	8	-0.398158	-0.354767	-0.384812	1.04613	0.206773	0.351549	0.0134289	-0.152075	-0.321972	-0.49353	-0.440733	-1.03183	0.189321	-0.0230759	-0.163576	-0.140986	-0.0585668	-0.135668	-0.754788	-0.433153	-0.930238	0.106645	-0.211835	-0.247897	-0.0135115	-0.210819	-0.289295	-0.0953716	-0.0859657	-1.01579	0.16899	-0.229849	-0.515125	-0.154415	0.0935083	0.186304	-0.35663	-0.0783859	-0.545426	0.0863139	-0.418608	-0.599446	-0.0269404	-0.0587441	0.0326771	-0.261258	0.00757975
AT1G16360	ALIS4	2	-0.527915	-0.45393	-0.37247	0.113724	0.427848	2.1852	0.487322	0.342975	0.639874	-0.485776	-0.555943	-0.148391	0.454303	0.367898	0.659551	1.01925	0.771212	0.801606	-0.251907	-0.233479	-0.354057	0.135879	2.20163	2.79356	0.576151	0.602776	0.612831	0.0421395	-0.102012	0.224078	0.340579	-0.0599502	0.0536836	0.393186	0.428237	0.161732	0.276008	0.220451	0.0184133	0.0221549	0.187387	0.315543	0.0888295	0.259801	-0.0270432	0.233869	0.322463
AT1G16380	CHX1	3	0	0	0.0242487	0	0	0	0.373332	1.30699	1.33432	0	0	0	0	0	0	1.29821	0.642344	1.24926	0	0.0205164	0	0	0.0313497	0	1.51474	1.44399	1.24524	0	0	-0.0242487	0	0	0	0.471781	-0.0877781	-0.151344	0	0.0205164	-0.0242487	0	0.0313497	0	0.457924	0.0958827	-0.148883	0	0.0205164
AT1G16510	SAUR41	5	-0.38987	-0.0408172	-0.15786	1.20439	0.923232	1.63012	-0.243663	-0.249463	0.232454	-0.212241	-0.290083	-0.299745	1.62698	0.687614	1.9829	-0.269032	0.648002	0.0346109	-0.307497	-0.168147	0.073682	0.143432	0.0657671	-0.301488	-0.400111	-0.64881	-1.28548	0.17763	-0.249266	-0.141885	0.352015	-0.235618	0.255601	-0.0253689	1.3758	-0.197843	0.0823733	-0.12733	0.231542	-1.26231	-1.09112	-2.15474	-0.156448	-0.399347	-1.74448	-0.0952565	0.121936
AT1G16550	-	8	-0.351305	-0.0133777	-0.30054	0.247075	0.327616	0.260757	0.0554957	0.144824	-0.0491292	-0.308237	-0.252255	-1.1602	0.207071	0.315626	-0.00517451	0.0605329	-0.0711906	1.00092	-0.592319	-0.384333	-0.611288	0.175956	1.2888	-0.0448217	0.166468	-0.048287	0.122876	0.0430676	-0.238878	-0.237455	-0.0400041	-0.0119903	-0.265931	0.00503728	-0.216014	0.374078	-0.241014	-0.370955	-0.310748	-0.0711188	0.0414978	-0.305578	0.110972	-0.193111	0.172006	-0.284081	-0.132078
AT1G16630	-	6	-0.0744895	-0.0745362	-0.201988	-0.235474	-0.59533	-0.580297	-0.286186	-0.394826	-0.106975	-0.322144	-0.384808	-0.538571	-0.663932	-0.568049	-1.23329	-0.35028	-0.66893	-0.667247	-0.204267	-0.273784	-0.0647254	-0.456758	-0.600534	-1.16741	-0.280343	-0.614094	-0.375432	-0.247655	-0.310272	-0.336582	-0.428459	0.0272807	-0.250361	-0.0640936	-0.274103	-0.560271	-0.129778	-0.199248	0.137263	-0.221284	-0.00520427	-0.344516	0.0058431	-0.219268	-0.268457	0.117877	0.111024
AT1G16640	-	6	-0.014763	-0.174509	-0.116961	-0.246642	-0.0837249	-0.416007	-0.0523141	-0.386754	-0.156863	-0.0636989	-0.205911	-0.624477	-0.24596	-0.5858	-1.0545	-0.0877916	-0.347698	-1.06775	-0.381569	-0.205922	-0.564636	-0.0291974	-0.39785	-0.785085	-0.278678	-0.272296	-0.434829	-0.0489359	-0.0314018	-0.507516	0.000681951	-0.502075	-0.483813	-0.0354775	0.0390563	-0.732929	-0.366806	-0.0314133	-0.447675	0.217444	-0.314125	-0.369079	-0.226364	0.114459	-0.277966	-0.31787	-1.15112e-05
AT1G16650	-	7	0.392921	0.605494	0.506949	-0.0942406	-0.465511	-0.18632	-0.257834	-1.24659	-0.373027	0.247739	0.0120368	0.450861	-0.318854	0.1839	-0.149274	-0.416017	-0.403959	-0.425688	0.364889	0.340294	0.118542	-0.0787853	-0.0684508	0.00745324	-0.296707	-0.565742	-0.32253	-0.145182	-0.593457	-0.0560875	-0.224614	0.649411	0.0370455	-0.158183	0.0167885	-0.052661	-0.0280323	-0.265201	-0.388407	0.0154553	0.39706	0.193773	-0.0388729	-0.144995	0.0504964	0.11715	0.328257
AT1G16830	-	10	0.221095	0.0508927	-0.0263031	-0.0582705	0.0211692	0.0789735	0.162791	-0.0785715	0.0571956	0.142423	0.192604	0.369236	0.073877	0.0821698	-0.147753	0.0565889	0.136046	-0.207706	0.469342	0.541475	0.148871	0.219616	0.0974278	0.166555	0.287458	0.386469	0.122285	-0.0786727	0.141711	1.05643	0.132148	0.0610006	-0.226727	-0.106202	0.214617	-0.264902	0.248246	0.490582	0.175174	0.277886	0.0762586	0.0875813	0.124667	0.46504	0.0650891	0.326919	0.348871
AT1G16850	-	2	-0.118628	0.0811263	-0.0334781	0.111968	0.45419	0.440402	-0.013383	0.106223	0.397954	-1.3307	-0.49734	1.48007	0.143977	0.116399	1.38604	-0.092743	0.0771968	0.710703	-0.12761	0.0550205	2.88553	0.118461	0.284435	1.9232	0.323386	0.267142	0.83199	-0.579585	-0.578466	1.59982	0.0320097	-0.337791	0.745583	-0.0793601	-0.0290264	0.312749	-0.00898228	-0.0261059	2.99615	0.00649347	-0.169756	1.46227	0.336769	0.160918	0.434036	0.570603	0.55236
AT1G16880	ACR11	5	-0.0980335	0.287445	0.497551	1.04675	0.769732	1.1413	-0.0193137	0.0307372	0.0659636	-0.195865	0.118007	-0.22996	0.673472	0.406432	0.546513	-0.149285	-0.10226	-0.207771	-0.186052	-0.393118	-0.376243	0.16942	0.0735225	-0.286756	-0.58901	-0.695791	-0.549264	-0.097832	-0.169437	-0.72751	-0.101185	-0.3633	-0.307323	-0.129971	-0.132997	-0.273735	-0.0880184	-0.680563	-1.29132	-0.605238	-0.696209	-1.44031	-0.569697	-0.726528	-0.615227	0.00981363	-0.511125
AT1G16960	-	2	0.287351	0.376788	-0.100289	1.57947	0.915083	1.01164	0.646504	0.568728	0.574179	-0.186385	0.190245	-0.378439	1.41635	1.11625	0.842139	0.694519	0.615044	0.612678	-0.0638377	0.013039	-0.287619	0.997623	0.929144	1.02118	0.418463	0.301356	0.391358	-0.473736	-0.186543	-0.278151	-0.152432	0.201171	-0.169499	0.0480146	0.0463163	0.0384985	-0.351189	-0.363749	-0.18733	-0.271941	0.0140611	0.00954642	-0.228041	-0.267371	-0.182821	0.122547	-0.177206
AT1G17020	SRG1	3	0.055634	0.0968439	-0.0146261	0.181129	0.149192	0.0940551	0.304469	1.07529	1.19909	0.0325078	-0.128653	0.00247248	0.110075	-0.0444843	0.0164071	0.124128	1.02441	1.41066	0.0795668	-0.00336591	-0.0928732	0.122782	0.0865678	-0.0284273	0.48953	1.37874	2.28923	-0.0231262	-0.225497	0.0170985	-0.0710538	-0.193676	-0.077648	-0.180341	0.0150111	0.136145	0.0239328	-0.10021	-0.0782471	-0.0583474	-0.0626241	-0.122482	0.185061	0.200294	1.07606	0.047059	0.125287
AT1G17030	-	3	-0.0388755	0.0546828	0.132523	0.0966072	-0.0476587	-0.16851	0.635673	0.707118	0.722065	0.0448879	-0.0431692	0.160386	0.040468	-0.108862	-0.0377542	0.648482	0.813397	0.733143	-0.0880779	0.149641	0.189169	-0.209548	0.105133	0.0596205	0.497967	0.876107	1.10627	0.0837634	-0.097852	0.0278627	-0.0561393	-0.061203	0.130756	0.0128091	0.106279	0.0110774	-0.0492024	0.0949579	0.0566453	-0.306155	0.152792	0.228131	-0.137706	0.168989	0.341379	-0.132966	0.19281
AT1G17050	SPS2	5	-0.680883	-0.394422	-0.145504	0.543134	0.442854	1.0511	0.00907294	0.10573	0.22305	-0.247359	0.0695466	-0.218951	0.222735	0.385105	0.637399	-0.303531	0.10773	0.22972	-0.509639	-0.276258	-0.819835	0.158762	-0.0586423	-0.109419	-0.362202	-0.307812	-0.286434	0.433524	0.463969	-0.0734471	-0.320399	-0.0577491	-0.135358	-0.312604	0.00200004	0.0066704	0.171244	0.118164	-0.674331	-0.384372	-0.501497	-1.02634	-0.371275	-0.413542	-0.509484	-0.26228	-0.345804
AT1G17060	CYP72C1	7	0.0583336	0.196532	0.0276631	0.0514375	-0.0321481	-0.172571	-0.190448	0.0984469	-0.230912	0.022314	-0.109117	-0.187019	-0.226649	-0.167342	-0.112253	-1.14415	-0.133752	-0.174954	0.158925	-0.0613655	-0.0351053	-0.0796967	-0.100891	-0.520918	-0.11158	-0.0392935	-0.291047	-0.0360196	-0.30565	-0.214682	-0.278087	-0.135193	0.0603175	-0.287627	-0.232199	0.055958	0.100591	-0.257898	-0.0627684	-0.131134	-0.0687426	-0.348347	0.0788684	-0.13774	-0.0601352	0.136611	0.0477518
AT1G17090	-	7	0.582006	0.705072	0.564378	0.583054	0.487834	0.848972	0.291729	0.523091	0.192162	0.113409	0.482083	0.0394698	0.284413	0.424734	0.275281	0.387057	0.192886	0.219495	0.366256	0.367961	0.389051	0.190974	0.175238	0.118193	0.124749	-0.235025	-0.0415262	-0.468597	-0.222989	-0.524909	-0.298641	-0.0631005	-0.573692	0.0953287	-0.330205	0.0273334	-0.21575	-0.337111	-0.175327	-0.39208	-0.312597	-0.73078	-0.16698	-1.00972	-0.233688	0.252846	-0.114123
AT1G17170	GSTU24	2	0.105248	0.0802152	0.620508	-0.0188237	0.107189	0.223092	0.0385282	-0.0254636	0.113487	0.159385	0.454212	1.01023	0.262529	0.363454	0.239085	0.227462	0.218883	0.101101	0.483058	0.372703	0.561002	0.32349	0.155271	0.750337	0.513495	0.305055	0.322847	0.0541374	0.373997	0.180666	0.281353	0.256265	0.0159929	0.188934	0.244346	-0.0123858	0.37781	0.292488	-0.0595061	0.342314	0.0480823	0.527246	0.474967	0.330518	0.20936	0.323673	-0.0815095
AT1G17180	GSTU25	2	0.368809	0.0977609	0.200566	0.475907	0.714568	0.672793	-0.329237	0.254465	0.323052	0.344045	0.251658	0.337102	0.214674	0.571919	0.517635	0.0422272	0.0585716	0.224704	0.307653	1.25576	0.542427	3.10877	0.452931	0.216336	0.0832966	0.201604	0.334331	-0.024764	0.153897	0.136537	-0.261233	-0.142649	-0.155157	0.371464	-0.195893	-0.0983489	-0.0611564	0.542266	0.341861	0.453142	-0.261636	-0.456456	0.412533	-0.0528608	0.0112785	-0.0363924	0.38837
AT1G17240	RLP2	10	0.0580544	0.395946	0.0875226	-0.185043	0.0974616	0.242803	-0.338836	-0.294543	-0.0487067	0.0117545	0.118771	0.186822	-0.153462	0.159875	-0.0811149	-0.0200905	-0.210269	-0.366198	0.0158863	0.176266	0.160956	-0.212603	-0.107548	0.202183	-0.282925	-0.248799	-0.26662	-0.0462999	-0.277175	0.0992995	0.0315803	0.062413	-0.323918	0.318745	0.0842747	-0.317491	-0.042168	-0.219679	0.0734333	-0.0275599	-0.20501	-0.0406192	0.0559101	0.0457447	-0.217913	0.00413186	0.0574955
AT1G17300	-	3	0.09285	0	0.0806685	0.0791193	0.275227	0.103334	0.57051	1.59562	1.2522	0.0601784	0.31105	0	0.0123082	0.0135903	0.0911676	1.28399	1.71839	2.66857	0.194003	0.110925	0.227026	-0.0505493	0.116304	-0.0505493	2.01853	2.92607	3.43517	-0.0326716	0.31105	-0.0806685	-0.0668111	-0.261637	-0.0121669	1.45148	0.122771	2.01094	0.101153	0.110925	0.146357	-0.129669	-0.158923	-0.153884	2.46316	1.71426	2.82562	0.133824	-0.200125
AT1G17330	-	5	-0.241585	-0.265227	0.370162	-0.0277475	-0.0444068	-0.249927	-0.0483875	0.267833	0.042353	0.184116	0.216376	0.01728	-0.11991	0.0359132	0.117057	0.0875878	0.351901	0.298593	-0.557586	-0.108308	-0.670949	0.0901632	-0.55096	-0.318093	0.28364	-0.311135	-0.393433	0.425701	0.481602	-0.352882	-0.0921628	0.08032	0.366985	0.135975	0.0840676	0.25624	-0.316001	0.156919	-1.28001	0.117911	-0.506553	-0.0681652	0.332028	-0.578968	-0.435786	-0.741702	-0.324684
AT1G17420	LOX3	5	-0.167942	-0.160953	0.0524722	0.242659	-0.0779752	0.156669	-0.501231	-0.611815	-0.538644	0.059219	0.357014	-0.0819998	-0.0326509	-0.311224	0.229566	-0.598718	0.108195	-0.0779597	-0.392833	0.0104703	-0.292346	-0.233246	-0.423834	-0.50263	-0.601389	-1.13093	-1.3948	0.227161	0.517967	-0.134472	-0.27531	-0.233249	0.0728976	-0.097487	0.720009	0.460685	-0.224891	0.171423	-0.344818	-0.475906	-0.345859	-0.659299	-0.100157	-0.47308	-0.72813	-0.452052	-0.346543
AT1G17455	EFL4	9	-0.112177	-0.0875022	-0.115888	0.175172	0.55051	0.181171	0.239463	0.406428	0.377751	-0.0617011	-0.00931798	-0.463836	0.398505	0.524317	0.147483	0.133195	0.0663884	0.116913	-0.469915	-0.370048	-1.03069	0.208759	-0.128289	0.263028	0.109387	0.198114	-0.193409	0.0504763	0.0781842	-0.347948	0.223333	-0.0261931	-0.0336881	-0.106268	-0.34004	-0.260839	-0.357738	-0.282546	-0.628509	0.0335865	-0.678798	0.0818567	-0.130076	-0.208315	-0.57116	-0.408214	-0.36073
AT1G17530	TIM23-1	5	-0.514921	0.212925	0.0595857	0.731323	0.678408	1.04853	-0.17205	0.163909	0.211012	0.582416	0.722041	0.468592	0.885208	0.735373	1.44609	-0.10007	0.843349	0.847861	-0.824776	-0.257503	-0.598285	0.530314	-0.484807	0.44506	0.231611	-1.04966	-1.33695	1.18545	0.509116	0.409006	0.153886	0.0569642	0.360188	0.0719797	0.67944	0.636849	-0.309855	-0.470428	-0.657871	-0.201008	-1.33787	-0.635573	0.403661	-1.21593	-1.56545	-1.57183	-1.059
AT1G17540	-	3	0.028049	-0.0554459	0.146723	-0.0316293	-0.0346842	0.0228226	1.8244	3.00231	2.80263	-0.0714902	-0.057266	0.00892495	0.022764	-0.0978558	-0.0560387	2.11466	2.51779	4.1614	-0.0445872	0.0197291	-0.00553643	-0.0637195	-0.0426376	0.048798	3.16029	3.57734	4.68278	-0.0995391	-0.00182008	-0.137798	0.0543933	-0.0631716	-0.0788613	0.160434	-0.263348	1.35749	-0.0726361	0.0751751	-0.15226	-0.0320902	-0.00795342	0.0259754	1.33087	0.407904	1.867	0.026903	0.0769951
AT1G17620	-	5	-0.0905818	0.517413	0.22717	0.840186	1.05579	0.920347	-0.0975476	0.301874	0.292843	-0.00232927	0.201538	-0.42795	0.188638	0.0686954	0.625274	-0.407745	0.124736	-0.237912	-0.373145	0.0366275	-0.483233	0.742237	0.476826	-0.0856773	0.124993	-0.0570531	-0.475592	0.0882525	-0.315875	-0.65512	-0.651548	-0.873794	-0.295073	-0.310198	-0.177137	-0.530755	-0.282564	-0.480785	-0.710404	-0.0979487	-0.465664	-1.00602	0.22254	-0.358927	-0.768435	-0.370816	-0.164911
AT1G17640	-	5	-0.149178	-0.162437	0.189003	0.401801	0.243462	0.606822	0.200818	0.169852	0.269784	0.31872	0.118625	0.417314	0.407288	0.441752	0.436683	-1.19629	0.20383	0.506104	-0.217011	0.136338	-1.08621	0.134769	-0.213567	0.588306	0.177912	-0.115419	-1.15855	0.467897	0.281062	0.228311	0.00548692	0.19829	-0.170139	-1.27626	0.0339785	0.23632	-0.067833	0.298775	-0.733706	-1.19869	-0.45703	-0.0185161	-0.0229056	-0.285271	-1.42865	-0.53573	0.0177127
AT1G17700	PRA1F1	8	-0.501014	-0.338221	-0.100291	-0.20157	0.453587	0.671676	-0.24501	-0.208884	0.0219142	-0.120971	0.100761	0.0763268	0.61636	0.663312	0.449285	-0.12774	-0.171779	-0.0713713	-0.401786	-0.249875	0.042969	0.444593	0.629868	0.429815	-0.49925	0.0514317	0.0578341	0.380043	0.438982	0.176618	1.44685	0.209725	-0.222391	0.11727	0.0371047	-0.0932855	0.0992281	0.0883466	0.14326	0.646163	0.176281	-0.241861	-0.25424	0.260316	0.0359199	-0.280815	-0.350636
AT1G17710	-	2	0.0783213	-0.0589648	-0.22166	0.564361	0.932056	0.942378	-0.00821076	0.0502722	0.165718	-0.099526	0.198893	-0.0896914	0.600175	0.607206	1.0972	0.177078	0.141742	0.0753884	2.39967	0.0734474	-0.0674263	0.515678	1.11049	1.42542	0.17325	0.234565	0.0608565	-0.177847	0.257858	0.131968	0.0358132	-0.324849	0.173805	0.185289	0.09147	-0.0903296	2.32134	0.132412	0.154233	-0.0486829	0.164631	0.429344	0.181461	0.184292	-0.104861	2.49919	-0.125445
AT1G17780	-	7	0.278197	0.434295	0.494973	0.190179	0.0432914	-0.113126	0.4341	0.436028	0.155963	0.383581	0.646314	0.502069	-0.076892	-0.186293	-0.0875399	0.281099	0.280611	0.141826	0.533093	0.358096	1.04884	0.117259	-0.164627	-0.345074	0.521793	0.176163	0.382092	0.105384	0.212019	0.00709567	-0.267071	-0.229585	0.0255864	-0.153001	-0.155417	-0.0141368	0.254895	-0.0761991	0.476927	-0.0729203	-0.207918	-0.231947	0.0876937	-0.259865	0.22613	0.149512	-0.288218
AT1G17830	-	8	-0.22981	-0.292779	0.271118	-0.176714	-0.0802485	0.0417727	-0.289938	-0.32176	-0.0878243	0.0857911	0.0654591	0.13357	0.0941568	-1.27706	-0.0159874	-0.242396	-0.32101	0.209072	-0.122802	0.0102171	0.285122	0.0735983	-0.166702	0.0891472	-0.401775	-0.0812213	0.157891	0.315601	0.358238	-0.137548	0.27087	-1.13261	-0.0577601	0.0475427	0.000749618	0.296896	0.107007	0.302996	0.0140047	0.250312	-0.086453	0.0473746	-0.111837	0.240539	0.245716	-0.208594	-0.055242
AT1G17840	ABCG11	8	-0.117746	0.109611	-0.0449903	0.268443	0.420474	0.489549	-0.10809	-0.0068645	-0.13368	-0.197351	-0.127896	-0.360886	0.256063	0.213844	0.437549	-0.190849	-0.209531	-0.255096	-0.275204	-0.15873	-1.05273	0.119772	0.389672	0.577903	-0.320252	-0.281078	-0.236589	-0.0796053	-0.237507	-0.315896	-0.0123802	-0.206629	-0.0519994	-0.0827591	-0.202666	-0.121415	-0.157458	-0.268341	-0.292515	-0.148672	-0.030802	0.0883545	-0.212162	-0.274213	-0.102909	-0.0778532	-0.0308341
AT1G17950	ATMYB52	1	0.0343453	0.394743	0.312497	0.031883	-0.0686771	0.319141	0.559476	0.10132	0.30014	0.0755576	3.61377	3.39046	-0.519761	-0.108477	-0.812042	0.212031	0.204602	0.0782226	2.85178	0.515236	4.66184	-0.0840084	-0.704185	-2.00366	0.238154	-0.290429	-0.0543477	0.0412123	2.11058	2.12075	-0.551644	-0.0397997	-1.21894	-0.347446	0.103283	-0.221917	2.61713	0.120493	3.39291	-0.115891	-0.635508	-2.28148	-0.321322	-0.391749	-0.354488	2.44122	-1.78762
AT1G17960	-	6	-0.377769	-0.235469	-0.171743	-0.108545	-0.401504	0.029013	-1.30041	-1.32464	-1.23877	0.00805895	0.173261	-0.226822	-0.423556	-0.0169221	-0.206818	-0.157421	-0.218875	-0.113021	-0.150249	0.133674	-0.0598674	-0.382966	-1.74227	-1.49913	-0.193328	-0.135602	-0.352578	0.385828	0.408731	-0.0550791	-0.315011	0.384582	-0.235831	1.07839	0.298031	1.0168	0.227521	0.369143	0.111876	-0.274421	-0.265058	-1.40358	0.357832	0.381304	0.106032	-0.158307	-0.0395879
AT1G18100	MFT	5	0	0	0.0746711	0	0	0	0	0.134745	0	0	0	0	0.107465	0	0	0	0	0	0	0	-1.01975	0	0	0	0	0	-1.51479	0	0	-0.0746711	0.107465	0	0	0	-0.134745	0	0	0	-1.18222	0	-1.06215	-1.18091	0	-0.134745	-1.35511	0	0
AT1G18120	-	4	0	0	0	0.681019	0.613763	1.14567	-0.245555	-1.04776	-0.562751	0	0	0	0.73661	1.00282	1.55005	-0.534899	-1.57176	-2.82974	1.17258	0.0338352	0	0.377955	1.17771	1.11955	-0.408291	-1.44173	-2.31212	0	0	0	0.0555909	0.356194	0.304248	-0.289344	-0.305543	-1.8951	1.17258	0.0338352	0	-0.303064	0.522921	-0.10228	-0.162736	-0.237965	-1.38115	1.17258	0.0338352
AT1G18140	LAC1	6	-0.0458788	-1.45903	-1.23034	-0.303217	-1.20576	-1.28809	-0.054521	-0.568386	-0.488502	-0.905266	-1.25833	-1.58541	-0.694308	-1.07892	-1.3349	-0.206968	-0.487201	-0.660256	-0.686753	-1.32926	-2.3296	-0.362236	-1.2459	-1.80861	0.042121	-0.660103	-1.38373	-0.859387	0.214541	-0.371741	-0.391092	0.0878407	-0.059545	-0.152447	0.0811846	-0.171755	-0.640874	0.0983199	-1.09643	-0.0590191	-0.0675993	-0.486394	0.096642	-0.091717	-0.72756	0.218513	-0.116221
AT1G18250	ATLP-1	6	-0.197615	-0.240486	-0.141953	-0.0604743	-0.141674	-0.00457722	-0.27867	-0.332031	-0.214329	-0.700945	-0.639604	-1.00099	-0.386874	-0.368466	-0.566155	-0.407043	-0.430626	-0.551777	-0.621544	-0.583881	-0.82025	-0.0347732	-0.300388	-0.655191	-0.838543	-0.506737	-0.539739	-0.503331	-0.399118	-0.862412	-0.3264	-0.226792	-0.561578	-0.128373	-0.0985952	-0.337448	-0.423929	-0.343395	-0.678297	0.0257011	-0.158713	-0.650614	-0.559874	-0.174706	-0.32541	0.0794014	0.0557222
AT1G18265	-	1	-0.185396	0.688027	0.502973	0.200821	0.406015	0.419297	0.265156	0.367859	0.0711077	-0.168518	2.54216	2.43942	0.813723	0.493216	0.373301	0.357626	-0.307934	0.274191	3.26396	2.0086	3.9099	0.287899	0.29585	0.424243	1.13128	0.0836231	0.361375	0.0168777	0.508783	0.6364	0.612901	0.0872005	-0.0459956	0.0924702	-1.90547	0.203084	4.31872	0.193017	2.57726	0.0870784	-0.110166	0.00494608	0.225098	-0.284236	0.290267	2.63397	-0.315766
AT1G18280	-	4	-0.459499	-0.236289	0.0599308	1.8367	2.48805	3.14364	0.343431	0.38112	0.456248	-0.35619	-0.558827	-0.486009	2.89575	3.05975	3.89194	0.441168	0.538384	0.432749	1.71986	0.45054	-0.259274	1.31399	3.32243	4.45068	0.632029	0.492568	0.481409	0.103309	-0.322538	-0.54594	1.05733	0.526057	0.661175	0.0977369	0.157263	-0.0234997	3.16581	0.686829	-0.319205	-0.531153	0.711092	1.30664	0.288598	0.111448	0.0251603	2.82054	2.72935
AT1G18320	TIM22-4	10	0.217274	0.00547543	0.639945	-0.332415	0.615608	0.263223	0.136875	-0.0188499	0.0478346	0.0679012	0.528228	0.0916771	-0.0822221	-0.0407328	0.506645	-0.168118	-0.0695263	-0.18501	0.129094	0.0225795	-0.338591	-0.0856413	-0.153521	0.184798	-0.226749	-0.321931	-0.164775	-0.149373	0.522753	-0.548267	0.250193	-0.656341	0.243422	-0.304993	-0.0506764	-0.232845	-0.0881806	0.0171041	-0.978535	0.246773	-1.51779	-0.0784249	-0.363624	-0.303081	-0.21261	0.0611923	-0.505648
AT1G18330	RVE7	8	0.355817	0.390589	0.383836	0.0683136	-0.279245	-0.134563	-0.0722344	0.0945881	0.324979	0.391287	0.388893	0.532398	-0.178627	-0.359033	-0.0960008	0.388436	-0.140847	-0.110723	0.756756	0.684839	1.00498	0.212215	0.256119	-0.112092	0.19721	0.431468	0.33747	0.0354695	-0.00169583	0.148563	-0.24694	-0.0797884	0.0385621	0.46067	-0.235435	-0.435703	0.400938	0.29425	0.428107	0.143902	0.535364	0.0224707	0.269444	0.33688	0.0124911	0.365469	0.295946
AT1G18400	BEE1	10	-0.285272	0.304562	0.00565883	-0.404522	-0.214074	-0.288698	0.212732	0.439598	0.272192	0.0996881	-0.295355	-0.366621	0.0775734	0.106128	0.224365	0.265531	0.116309	0.391288	-0.234993	-0.111717	-0.0500744	-0.216384	0.0474744	0.271045	0.357976	0.209104	0.588637	0.38496	-0.599917	-0.372279	1.28878	0.320202	0.513063	0.0527982	-0.323289	0.119096	0.0502785	-0.416279	-0.0557332	0.188138	1.63734	0.559743	0.145243	-0.230494	0.316445	-0.334681	0.183638
AT1G18410	-	3	-0.0332786	0.308272	0.152821	0.196434	0.0256458	0.232627	0.357697	1.27019	1.285	-0.0736038	0.00377095	0.00854907	0.232373	0.381132	0.296326	0.291729	0.470799	1.31016	0.00934446	0.0670351	0.139538	0.212335	0.167561	1.14776	0.384172	1.21879	1.30594	-0.0403252	-0.304501	-0.144272	0.0359392	0.355486	0.0636985	-0.065968	-0.220486	-0.00359993	0.042623	-0.241237	-0.0132827	0.0159006	0.141915	0.164016	0.0264752	-0.0744256	-0.0566036	0.0829483	0.0632642
AT1G18520	TET11	4	-0.0924021	-0.0924021	-0.03964	1.48009	2.32736	2.726	-0.181126	-0.0440329	0.031258	-0.0924021	-0.0924021	0.067102	2.46342	2.33893	3.06381	-0.0787844	0.0650824	-0.228583	2.01153	-0.00432909	0.0941576	0.551285	3.0022	3.53526	0.263015	0.15853	0.0414897	0	0	0.106742	0.796448	0.0159675	0.270525	0.102341	0.109115	-0.259841	2.10393	0.088073	0.133798	-0.604833	0.574116	0.702083	0.444141	0.202563	0.0102316	2.10393	0.088073
AT1G18530	CML15	2	0	0.241456	0.392657	0.462509	0.406481	2.70483	0.628009	0.738111	0.708436	0	0.101582	0.302008	0.565228	0.850611	1.04912	0.483221	0.803913	0.612038	0	0	0.0876273	0.226284	0.583503	1.3118	0.227564	1.32195	0.59434	0	-0.139874	-0.0906485	0.102719	0.444131	-0.244756	-1.77157	0.0658017	-0.0963973	0	-0.241456	-0.305029	-0.236224	0.177022	0.0179202	-0.400445	-0.134575	-0.114096	0	-0.101582
AT1G18560	-	7	0.2435	0.177192	0.357316	0.639064	0.497447	1.0177	0.143364	0.248762	-0.101925	0.043079	0.176193	0.0459382	0.37305	0.293754	0.379662	0.14399	0.0401336	-0.00232359	-0.0751902	0.20892	-0.236549	1.05328	0.296779	0.248902	0.270517	-0.0888926	-0.139852	-0.200421	-0.000999166	-0.311378	-0.266013	-0.203692	-0.298145	0.000626135	-0.208628	0.099601	-0.31869	0.0317282	-1.06299	0.0782564	-0.200668	-0.428905	0.127153	-0.337654	-0.0379272	-0.118269	0.0327274
AT1G18590	SOT17	6	0.0723211	0.160266	-0.30505	-0.356377	-0.271941	-0.52568	-0.423307	-0.692497	-0.537376	-0.420124	-0.296145	0.208142	-1.13203	-1.02555	-0.207172	-0.553959	-0.531361	-0.575551	-0.426132	-0.345949	0.14931	-0.321506	-0.184354	-1.06826	-0.753451	-0.597121	-0.462529	-0.492445	-0.456411	0.513192	-0.323859	-0.345758	0.318508	-0.130653	0.161136	-0.0381749	-0.498453	-0.506215	0.45436	0.034871	0.0875874	-0.160999	-0.330144	0.0953766	0.0748468	-0.00600765	-0.0498038
AT1G18710	AtMYB47	6	-0.732	0.106044	-0.0336879	-1.18635	-0.760454	-0.584096	-0.64989	-1.31609	-0.342106	-1.1705	-0.388675	0.434938	-0.826873	-0.838504	-0.232286	-0.519292	-1.05428	-0.236679	-0.425833	0.0256385	1.00581	-1.32619	-0.706482	0.0697149	-1.02087	-0.222117	0.0319904	-0.274831	-0.494719	0.468626	0.226452	-0.0780505	0.35181	0.130599	0.267822	0.105427	0.306166	-0.0804054	1.16749	-0.11738	0.0539721	0.653811	-0.0803894	0.736725	0.374097	0.580998	0.414314
AT1G18773	-	9	-0.349494	-0.131474	-0.499069	-0.0909062	0.130623	0.196398	0.416297	-0.267602	0.416701	-0.277086	-0.41991	0.0664267	-0.124546	0.0569408	0.324254	0.294987	-0.116086	-0.190511	-0.34353	-0.376742	0.411572	0.0233246	0.238242	0.662891	-0.284597	-0.129066	0.186768	0.0724074	-0.288435	0.565496	-0.0336395	-0.0736825	0.127855	-0.121309	0.151516	-0.607212	0.0059634	-0.245268	1.12521	0.114231	0.107619	0.466493	-0.700894	0.138536	-0.229933	-0.066444	0.0431677
AT1G18810	PKS3	9	-2.6106	-0.476332	-0.650251	-0.102333	0.0385755	-0.0222742	0.123303	0.383216	0.394753	-0.137968	-0.345259	-0.389212	-0.0910916	0.0055609	0.167882	0.0872709	0.224574	0.383388	-2.09543	-0.511883	-1.55376	-0.166669	-0.22868	1.22607	0.000107503	-0.0912912	0.194271	0.50218	0.131073	0.261039	0.0112411	-0.0330146	0.190157	-0.0360326	-0.158642	-0.0113651	0.0442959	-0.0355513	0.121181	-0.0643365	-0.267255	1.35118	-0.123196	-0.474508	-0.200482	-0.457884	-0.166624
AT1G18860	WRKY61	8	0	0.0282308	0	-0.240502	0.153957	0.267983	0.0711541	0	0	0	0.0539464	0.0676626	1.746	0.127531	0.0232526	0	0	0	0.0925231	0	0.0300641	0.176691	0.00890606	-0.0138065	0	0	0.0882176	0	0.0257156	0.0676626	0.847229	-0.0264263	-0.244731	-0.0711541	0	0	0.0925231	-0.0282308	0.0300641	0.417193	-0.145051	-0.28179	-0.0711541	0	0.0882176	0.0925231	-0.0539464
AT1G18870	ICS2	10	0.51213	0.488993	0.2506	-0.288783	-0.239474	-0.315197	0.286012	-0.0240817	0.113634	1.18542	0.215481	1.31598	-0.525243	-0.171506	-0.360213	0.430642	0.248157	0.124056	0.341954	1.26095	1.46439	-0.134212	-0.108766	-0.200317	0.190699	0.33225	0.213876	-0.102218	-0.273512	0.116653	-0.23646	0.0679677	-0.0450158	0.14463	0.272239	0.0104214	-0.170176	0.0268942	0.194622	0.154572	0.130708	0.11488	-0.0953122	0.356331	0.100242	-0.0679582	0.300406
AT1G18871	-	8	0	0	0	0	0	0	0	0	0	0	0	0	0	0	0	0	0	0	0	0	0	0	0	0	0	0	0	0	0	0	0	0	0	0	0	0	-3.16185	0	0	0	0	0	0	0	0	0	0
AT1G18960	-	1	0.261136	1.2398	1.31565	0.190959	0.00128166	-0.231466	-0.227976	-0.324422	-0.179169	1.09983	2.21376	1.55902	-0.268477	-0.754408	-0.647635	-0.180844	-0.321916	-0.360125	1.15778	1.27967	2.08093	0.144767	-1.196	-1.63677	-0.369881	-0.402269	-0.366274	1.01583	0.847939	0.209721	-0.459436	-0.75569	-0.416169	0.0471323	0.00250628	-0.180955	1.07642	0.0840109	0.803252	-0.0461926	-1.08022	-1.28164	-0.141905	-0.0778464	-0.187105	0.247199	-0.763928
AT1G18990	MYOB5	3	-0.0505439	-0.0273403	-0.1167	0.154476	0.291633	0.34419	0.772591	1.48225	1.30426	-0.149613	-0.093129	0.0290084	0.163613	0.0747319	0.132449	1.16225	1.09295	1.78981	-0.030013	0.104732	0.0999113	0.214568	0.0619927	-0.0764324	1.42205	1.86785	2.53238	-0.0990695	-0.0657887	0.145708	0.00913711	-0.216901	-0.211741	0.213813	-0.364089	0.443092	0.020531	0.132072	0.216611	0.0600919	-0.22964	-0.420623	0.474279	0.310811	1.21402	0.1196	0.197861
AT1G19025	-	6	-0.00624268	-0.126779	-0.166391	0.0690024	0.233444	0.245902	-0.371308	0.0192323	-0.286026	-0.0370449	-0.0429756	-1.05584	0.0870818	0.0897061	-0.063986	-0.340256	-0.280637	-0.271691	-0.277499	-0.195392	-2.09506	-0.0220059	-0.219091	-0.0992558	-1.02867	-0.359102	-0.397321	-0.0308022	0.0838035	-0.183386	0.0180793	-0.143738	-0.309888	0.0310513	-0.299869	0.0143348	-0.271256	-0.0686133	-0.478699	-0.0910083	-0.452535	-0.345158	-0.0692735	-0.378334	-0.111295	-0.240454	-0.152417
AT1G19090	RKF2	3	0	0	0	0	0	0	0.288925	0.18096	0.342257	0	0	0	0	0	0	0.425142	0.4034	0.400599	0	0.0229195	0	0	0	0	1.64996	2.07671	1.97516	0	0	0	0	0	0	0.136217	0.22244	0.0583425	0	0.0229195	0	0	0	0	0.273325	1.47475	0.340158	0	0.0229195
AT1G19115	-	10	-0.0366164	-0.00134319	-0.0366164	0.0126395	0.199526	0.0790579	0.33089	0.173787	2.43977	0.290597	0.0467178	-0.0366164	0.112637	0.241004	0.192107	0.210955	0.0107507	0.284023	0.0288911	0.0164137	0.202892	0.0479369	0.00681346	-0.0526064	0.0852385	0.168508	-0.0650881	0.327214	0.048061	0	0.0999973	0.0414788	0.113049	-0.119935	-0.163036	-0.0998191	0.0655075	0.0177568	0.239508	0.0352974	-0.192712	-0.131664	-0.245652	-0.00527917	-0.44893	-0.261706	-0.0303041
AT1G19150	LHCA6	5	-1.00864	1.07809	0.399851	1.30262	1.03039	1.59087	0.443964	0.14047	0.457869	0.740049	0.692133	0.142325	1.12798	0.695677	1.64503	0.0104965	0.888677	0.49175	-1.35953	-0.563485	-2.01797	-0.263903	-0.42909	-0.707222	-0.182372	-1.25322	-1.97287	1.91504	-0.285247	-0.257526	-0.151587	-0.299375	0.0385053	-0.433468	0.748206	0.0338805	-0.136214	-1.8415	-2.50886	-1.72527	-1.58396	-2.46206	-0.626336	-1.38942	-2.48609	-2.26852	-1.55453
AT1G19180	TIFY10A	10	1.08647	0.615252	0.365187	0.205302	-0.274531	-0.269303	0.352701	0.193694	0.228372	0.523095	0.552316	0.548172	-0.00853716	-0.00454531	-0.446773	0.148017	0.175342	0.321126	0.836474	1.1088	0.806232	0.234491	0.629801	-0.0446449	0.354962	0.575345	0.594075	-0.508816	-0.0629356	0.182984	-0.213839	0.269986	-0.17747	-0.204684	-0.0183523	0.0927533	-0.195437	0.472234	0.441045	0.0291891	1.00782	0.224658	0.00226147	0.381651	0.365703	0.313379	0.535169
AT1G19190	CXE1	1	-0.216775	2.17057	3.06734	-0.0649596	-0.320224	-0.271443	0.212722	0.441242	0.19322	-0.271931	4.80253	4.97896	-0.765653	-0.236026	-0.688389	0.0511232	0.128342	0.310114	3.91109	3.08324	5.67876	-0.471897	-1.0126	-2.45736	0.175509	0.0890316	0.350514	-0.0551565	2.62626	1.90633	-0.700693	0.0841985	-0.416947	-0.161599	-0.3129	0.116894	2.31398	0.578563	2.60768	-0.406937	-0.628439	-2.09895	-0.037213	-0.352211	0.157294	5.09938	-1.71417
AT1G19200	-	2	0.126842	0.202606	0.612436	0.686567	2.17851	0.50133	-0.267465	0.145327	0.046885	0.603383	0.453577	0.212996	0.161963	0.226714	0.664661	0.306658	0.58647	-0.00672468	0.138194	0.0817294	0.10372	0.407036	0.254431	0.560904	0.431058	-0.167278	0.0121767	0.476541	0.250971	-0.399439	-0.524604	-0.644807	0.163331	0.574122	0.441143	-0.0536097	0.0113524	-0.120876	-0.508716	-0.279531	-0.61709	0.0595744	0.698523	-0.312605	-0.0347083	-0.465188	-0.371847
AT1G19230	RBOHE	1	0.548191	0.858359	1.02969	0.244641	-0.128146	-0.405021	0.226151	-0.0372812	-0.000619468	0.730441	1.16294	0.666955	-0.41839	-1.05905	-0.710494	0.124673	-0.0891146	-0.00195189	0.723352	1.35025	0.948597	0.185881	-0.757647	-1.00226	0.0744085	-0.0315965	-0.186772	0.18225	0.0790412	-0.193341	-0.663031	-0.674829	-0.305474	-0.101478	-0.0518334	-0.00133243	0.175161	0.184138	0.0883011	-0.0587605	-0.629501	-0.421815	-0.151742	0.00568468	-0.186153	-0.00708883	0.105097
AT1G19290	-	8	-0.123105	0.251767	-0.1575	-0.153254	-0.125782	-0.208173	-0.204641	0.00383007	-0.0242605	0.00773044	-0.157879	0.163714	-0.14942	0.104174	-0.17089	-0.0632372	-0.110867	-0.302106	0.137365	0.252008	0.540635	-0.152957	0.135279	-0.0163737	0.0905308	0.191179	0.155406	0.130836	-0.409646	0.321214	0.00383431	0.229956	0.0372833	0.141404	-0.114697	-0.277846	0.260471	0.000240967	1.04114	0.000296681	0.261061	0.191799	0.295172	0.187349	0.179666	0.129635	0.409887
AT1G19340	-	9	0.0769689	-0.0518104	0.00784663	0.45752	0.288743	0.59408	-0.20604	-0.183905	0.144763	0.331881	-0.122958	0.0440359	0.428098	0.248169	0.590061	-0.0690974	-0.0876802	-0.0818155	-0.405694	-0.0576709	-0.391144	0.301505	0.185177	0.277707	0.000335811	-0.193156	-0.396895	0.254912	-0.0711478	0.0361892	-0.0294216	-0.0405742	-0.00401896	0.136943	0.0962246	-0.226579	-0.482663	-0.00586046	-0.398991	-0.156015	-0.103566	-0.316373	0.206376	-0.00925169	-1.06679	-1.35919	0.0652873
AT1G19373	-	7	0.608919	0.297347	0.0210096	0.318675	0.205909	0.176452	-0.0381539	0.207963	0.24723	0.298313	-0.086738	-0.150037	-0.121378	-0.309487	-0.0914851	0.249407	-0.294005	-1.04043	0.0540613	0.0753597	0.173609	0.229521	0.293068	-0.109432	-0.437887	-0.272332	0.174137	-0.310606	-0.384085	-0.171047	-0.440052	-0.515396	-0.267937	0.28756	-0.501967	-1.49648	-0.554858	-0.221988	0.152599	-0.0891534	0.0871588	-0.285883	-0.399733	-0.480295	-0.0730936	-0.244252	0.162098
AT1G19376	-	8	1.12667	0.568781	0.444539	-0.0507698	-0.0648823	-0.418915	-0.10125	-0.113629	0.237195	0.379537	0.534359	0.17932	-0.161881	0.0664566	-0.34039	0.0849025	0.169809	-0.0739883	0.201104	-0.0326364	0.291987	-0.0926421	-0.241617	-0.254346	-0.411226	-0.0299551	-0.0989139	-0.492228	-0.0344221	-0.265219	-0.111112	0.131339	0.0785243	0.186152	0.283438	-0.311183	-0.670661	-0.601418	-0.152552	-0.0418723	-0.176734	0.164569	-0.309976	0.0836738	-0.336109	-0.178433	-0.566995
AT1G19380	-	6	-0.574778	-1.09446	-0.419907	-0.422225	-0.417729	-0.381798	-0.566821	-0.780334	-1.14005	-0.701212	-0.641405	-1.27129	-0.44668	-1.17862	-1.13355	-1.1342	-1.3827	-1.25394	-0.626169	-0.193088	-1.73364	-0.155434	-0.594823	-1.60323	-0.678301	-1.0285	-1.41727	-0.126434	0.300115	-0.741542	-0.0244553	-0.5325	-0.523034	-0.462176	-0.390843	-0.110674	-0.051391	0.748432	-1.23242	0.266791	-0.177094	-1.07884	-0.11148	-0.181998	-0.245129	0.075043	0.448317
AT1G19396	-	8	0.205787	-0.0288873	0.365898	0.174372	-0.0353358	0.0307712	0.633556	0.104785	0.301033	-0.0268895	0.452953	0.226217	0.155317	0.0716164	0.461489	0.470347	0.529274	0.337485	0.304515	0.0983179	1.19355	0.319368	0.223115	1.04021	0.364435	0.83298	0.746855	-0.232676	0.48184	-0.139682	-0.0190556	0.106952	0.430718	-0.163209	0.42449	0.0364519	0.0987279	0.127205	-0.228868	0.144996	0.25845	1.00023	-0.269121	0.728196	0.445822	0.331404	-0.354635
AT1G19460	-	1	0.435069	1.34014	0.986185	0.460992	0.302266	0.183393	0.0313479	0	0	0.991966	1.14188	1.16529	0.130689	-0.12646	-0.299495	0.0584005	0	0	1.15879	0.964257	1.52378	0.247156	-0.0957073	-1.29319	0.05693	0.0953311	0.0295865	0.556897	-0.198263	0.17911	-0.330303	-0.428725	-0.482888	0.0270526	0	0	0.723725	-0.375887	0.53759	-0.213835	-0.397973	-1.02273	0.0255821	0.0953311	0.0295865	0.166828	-0.177624
AT1G19470	-	10	0.035848	0.510146	0.271564	0.0491667	-0.423806	-0.164541	0	0	0	0.435785	0.362273	0.596348	-0.256657	-0.680577	-0.345845	0.0963555	0	0.0306243	0.448572	0.238752	1.0845	-0.327534	-0.574035	-0.849332	0.0853695	0	0.0298701	0.399937	-0.147872	0.324784	-0.305824	-0.256771	-0.181304	0.0963555	0	0.0306243	0.412724	-0.271393	0.812931	-0.376701	-0.150228	-0.684791	0.0853695	0	0.0298701	0.0127874	-0.123521
AT1G19490	-	8	0.138446	0.312082	0.0978352	-0.117312	-0.233428	-0.393219	-0.245628	-0.298753	-0.116065	-0.0621974	0.407583	0.43728	-0.00977632	-0.121023	0.161367	0.239745	-0.0597235	-0.0543632	0.30414	0.472806	0.339452	-0.198035	0.0802457	0.30061	0.0712762	0.0534274	0.0599379	-0.200644	0.095501	0.339445	0.107535	0.112405	0.554586	1.01975	0.239029	0.0617019	0.165693	0.160724	0.241616	-0.0807236	0.313674	1.00479	0.316905	0.35218	0.176003	0.366337	0.0652228
AT1G19500	-	3	0	0	0	0.182547	0	0	1.01291	1.46999	1.26751	0	0	0	0	0	0	1.32592	1.28927	1.91542	0.168516	0.313281	0.151363	0	0	0	1.25638	1.92397	2.18352	0	0	0	-0.182547	0	0	0.294316	-0.190292	0.613553	0.168516	0.313281	0.151363	-0.182547	0	0	0.242118	0.381279	0.901063	0.168516	0.313281
AT1G19510	RL5	4	0	0	0.267323	2.71288	2.6638	2.95421	-0.195079	-0.205097	0.0880962	0	0	0.129213	2.88575	2.98109	3.34484	0.297375	0.441129	0.153701	1.2371	0.130013	0	2.24327	2.71751	3.61042	0.286288	-0.0402174	-0.0651222	0	0	-0.138109	0.236762	0.225477	0.357684	0.492454	0.646227	0.0656049	1.2371	0.130013	-0.267323	-0.338416	0.00354989	0.548614	0.481367	0.16488	-0.153218	1.2371	0.130013
AT1G19540	-	2	0.264384	0.185499	-0.147199	1.24878	0.516331	0.487366	-0.300083	-0.307256	-0.639723	0.296248	0.352155	0.427306	0.551723	0.377582	0.216963	-0.236611	-1.05567	-0.0928769	0.639308	0.231167	0.608414	0.935661	1.11645	0.341828	-0.0143711	-0.128792	0.165533	0.0318644	0.166656	0.574505	-0.562148	-0.138749	-0.270402	0.0634729	-0.345567	0.546846	0.374924	0.045668	1.15538	-0.17821	0.396995	-0.145538	0.285712	0.178464	1.20392	0.34306	-0.120988
AT1G19630	CYP722A1	10	0.271232	1.09654	0.338828	0.257548	0.252542	0.259514	0.220028	0.34978	0.43868	0.0811794	0.333902	0.288642	0.157233	-0.168037	0.681236	-0.148324	0.122495	0.40392	-0.26998	0.066759	1.03314	0.0318859	0.0552218	0.00525468	-0.138115	0.147058	0.140099	-0.190053	-0.320009	-0.0501862	-0.100315	-0.420579	1.162	-0.368351	-0.227285	-0.0347607	-0.541212	-0.587152	0.0769554	-0.225662	-0.19732	-0.254259	-0.358142	-0.202723	-0.298581	-0.351159	-0.267143
AT1G19660	BBD2	2	0.268656	0.520455	0.313342	0.684364	0.571403	0.797798	0.0734912	-0.00668143	0.251987	0.623033	0.544478	1.03474	0.829352	0.758763	1.00072	0.0562904	0.00712333	0.291381	0.102997	-0.0258553	1.02531	0.252537	0.31885	1.02706	-0.366709	-0.324958	0.0301151	0.354377	0.0240237	0.666979	0.144987	0.18736	0.240681	-0.0172008	0.0138048	0.0393933	-0.165659	-0.54631	0.646149	-0.431827	-0.252553	0.20653	-0.440201	-0.318276	-0.221872	-0.520036	-0.570334
AT1G19770	PUP14	5	-0.243482	-0.176584	-0.181451	0.10012	0.0233249	0.11789	-0.175426	-0.121609	-0.250798	-0.227623	-0.281415	-0.41987	0.118679	-0.0049878	-0.0880902	-0.444012	-0.133984	-0.309186	-1.16474	-0.0574549	-1.78638	0.0843309	0.0747308	-0.0665988	-0.313955	-0.285594	-1.37759	0.0158589	-0.104831	-0.238419	0.018559	-0.0283127	-0.20598	-0.268586	-0.0123746	-0.058388	-0.162092	0.119129	-1.621	-0.0157896	0.0514058	-0.184489	-0.138529	-0.163985	-0.443804	-1.09636	0.22396
AT1G19780	CNGC8	3	-0.0526379	0.022663	-0.0610894	0.0602384	-0.0108365	0.0644417	0.477473	1.17911	1.11763	0.0289035	-0.0233397	0.0568343	0.123876	0.153313	0.100568	1.19644	1.31095	1.09998	-0.0685644	-0.0207184	0.0087495	0.099581	0.0312049	-0.00168313	1.22737	1.51951	1.63827	0.0815414	-0.0460027	0.117924	0.063638	0.164149	0.0361259	0.190862	0.0888275	-0.1183	-0.0159265	-0.0433814	0.0698389	0.0393426	0.0420415	-0.0661248	0.153725	0.223984	0.3602	-0.0974679	0.00262132
AT1G19890	MGH3	3	-0.492225	-0.492225	-0.40483	0.041247	-0.0674607	-0.00961005	0.688179	0.731917	0.803607	-0.492225	-0.492225	-0.285982	-0.0674607	0.0020601	-0.0674607	0.936806	1.06607	1.28826	-0.492225	-0.372153	-0.492225	-0.0674607	0.0983812	0.137093	1.2474	1.00179	0.975527	0	0	0.118848	-0.108708	0.0695208	-0.0578507	0.248627	0.369943	0.410579	0	0.120071	-0.087395	-0.108708	0.165842	0.146703	0.477866	0.26987	0.17192	0	0.120071
AT1G19940	AtGH9B5	7	0.127706	0.0564481	-0.119729	-0.453526	-1.14429	-0.269396	0.264125	0.116795	0.0920711	0.120295	0.130752	0.13098	-0.487174	-0.486264	-0.148948	0.369147	0.353467	0.249348	0.180364	0.139106	-0.268814	-1.25413	-0.33191	-1.23625	0.356358	0.412442	0.361004	-0.00741147	0.0743035	0.250709	-0.0336475	0.15078	0.120448	0.105022	0.236672	0.157277	0.0526577	0.0826574	-0.149085	-0.233166	0.305134	-0.476998	0.0922327	0.295647	0.268933	0.0600692	0.00835399
AT1G19960	-	5	0.219794	1.00431	0.498234	0.693477	1.23214	0.78648	-0.617404	-0.257089	-0.401769	0.839884	0.330936	-0.686347	1.04107	0.604002	0.0828811	-0.184531	-0.53373	-1.12089	-0.403284	-0.477635	-1.314	0.521183	-0.375614	-0.292091	-0.781194	-1.47878	-1.771	0.62009	-0.641703	-1.04221	0.237942	-0.457819	-0.703599	0.432873	-0.276641	-0.686396	-0.623078	-1.55904	-1.5795	-0.172294	-1.6628	-1.30859	-0.16379	-1.20997	-1.39044	-1.15364	-0.808571
AT1G20010	TUBB5	6	-0.360224	-0.44986	-0.42022	-0.161085	-0.171686	-0.216772	-0.166831	-0.120923	-0.303356	-0.335017	-0.281048	-0.745689	-0.229212	-0.40011	-0.526611	-0.265661	-0.169224	-0.429993	-0.668579	-0.590123	-1.16918	-0.213041	-0.500034	-0.844099	-0.170884	-0.453759	-0.657922	0.0252073	0.168812	-0.325469	-0.068127	-0.228424	-0.309838	-0.0988308	-0.0483002	-0.126637	-0.308355	-0.140263	-0.705558	-0.0519556	-0.328348	-0.627327	-0.00405374	-0.332836	-0.354565	-0.333562	-0.309075
AT1G20060	-	6	-0.148988	-0.264018	-0.0585518	-0.4098	-1.06654	-0.324829	0.0598784	0.0614852	0.029646	-0.381839	-0.386018	-0.446782	-1.10784	-0.486122	-1.32112	-0.221992	-0.0623648	-0.262571	-0.661229	-0.496184	-0.50218	-0.406236	-0.601931	-1.14894	-0.195704	-0.376291	-0.410396	-0.232851	-0.122	-0.388231	-0.192851	0.0768095	-0.536616	-0.28187	-0.12385	-0.292217	-0.512241	-0.232166	-0.443628	0.00356377	-0.038999	-0.434457	-0.255582	-0.437776	-1.05647	-0.27939	-0.110166
AT1G20070	-	2	0.742455	0.100986	0.688691	1.38904	1.27717	1.21076	1.54693	1.49394	1.35086	1.64874	1.26601	0.800335	2.02193	1.71255	1.29268	1.95973	2.34776	1.90872	0.616724	0.766557	0.110477	1.72643	0.73812	1.31782	2.03522	1.48894	1.34671	0.668026	1.1033	0.111644	0.603171	0.357448	0.0384572	0.410556	0.831618	0.501604	-0.125731	0.665571	-0.578214	0.359712	-0.375219	0.0136468	0.4818	-0.0359186	0.0190075	-0.793757	-0.31215
AT1G20120	-	4	-0.237903	0.0169709	0.18052	1.60888	2.10196	2.34687	-0.00538249	0.106708	0.10648	-0.14426	-0.12659	-0.251752	2.2293	2.04496	2.75668	0.0324269	0.0816547	-0.168039	4.86942	0.280362	0.101992	0.907975	2.31471	2.95577	-0.00245036	-0.00160725	-0.135852	0.0936436	-0.143561	-0.432272	0.58994	-0.0423225	0.391556	0.0378094	-0.025053	-0.274519	3.57617	0.263391	-0.078528	-0.749085	0.178851	0.549784	0.00293212	-0.108315	-0.242332	6.75004	0.406952
AT1G20130	APG	4	-1.09433	0.0697408	0.0811813	1.51614	2.30407	2.53796	0.0424263	0.0556477	0.0734451	-1.27287	-1.19698	-0.925151	2.45233	2.41571	3.21432	-0.012772	-0.0506805	-0.273628	6.34259	-0.116105	-0.963753	1.01357	3.19749	3.94397	0.0876799	0.252852	-0.0642888	-0.17854	-1.26672	-2.10344	0.904572	0.107003	0.667242	-0.0551983	-0.106328	-0.347073	6.6674	-0.185845	-2.02341	-0.598611	0.830431	1.40491	0.0452536	0.197204	-0.137734	6.84594	1.08088
AT1G20132	-	4	0	0	0	1.10021	1.43306	1.75137	-0.403745	-0.179423	-0.301486	0	0	0	1.71113	1.3711	1.78611	-0.539774	-0.0869681	-0.464697	1.00293	0.0690374	0.34287	0.449535	1.1656	1.68686	-0.211868	-0.803681	-1.11416	0	0	0	0.662996	-0.0762542	0.0179391	-0.136029	0.092455	-0.16321	1.00293	0.0690374	0.34287	-0.538603	-0.183539	-0.104618	0.191877	-0.624258	-0.682938	1.00293	0.0690374
AT1G20135	-	3	-0.132085	-0.132085	-0.0748155	0	0	0	0.823335	0.709816	0.41495	-0.132085	-0.132085	-0.132085	0	0	0	0.664106	1.07938	1.07029	-0.132085	-0.0365864	-0.132085	0	0	0	0.994708	0.884048	0.624936	0	0	-0.0572693	0	0	0	-0.159228	0.301851	0.605501	0	0.0954983	-0.0572693	0	0	0	0.171373	0.174232	0.209987	0	0.0954983
AT1G20150	-	4	0.073883	0.112637	0.0929969	0.255895	0.507245	0.698199	-0.38614	-0.49018	-1.3935	0	0	0	0.211867	0.493939	0.207557	-0.628115	-2.6849	-5.56135	3.74603	0.0539743	1.29765	0.256851	0.195222	0.170474	-1.63368	-2.24289	-3.12335	-0.073883	-0.112637	-0.0929969	-0.0440278	-0.0133064	-0.490641	-0.241974	-2.07164	-4.17761	3.67215	-0.0586632	4.17925	0.000956629	-0.312023	-0.527724	-1.18712	-1.63522	-1.74671	6.56856	0.0539743
AT1G20180	-	3	0.0644505	0.00502757	0.0155548	0.110548	0.0975469	0.101235	0.0618964	1.35598	0.365344	0.0087168	0.106873	0.180619	-0.0706671	0.0627981	0.0129107	0.153137	0.441034	1.94971	0.00321324	0.20527	0.191197	-0.00328097	-0.0243586	-0.0706671	1.26703	1.47311	2.8366	-0.0557337	0.101846	0.165064	-0.181215	-0.0347488	-0.0883238	0.0912402	-0.10086	1.23778	-0.0612373	0.200243	0.175642	-0.113829	-0.121906	-0.171902	1.29967	0.104897	2.11172	-0.00550356	0.0983968
AT1G20190	EXPA11	3	0.234151	0.63553	0.526098	-0.0318654	0.455954	1.06679	0.151464	0.706135	0.871063	0.418144	0.325706	0.293685	0.442839	0.473355	1.25607	0.579258	0.404856	1.45218	0.278745	0.542338	0.381284	-0.0850092	0.367764	1.51977	0.447885	1.24228	2.22649	0.183993	-0.309824	-0.232413	0.474704	0.0174004	0.101061	0.427793	-0.301279	0.521618	0.0445941	-0.0931923	-0.144814	-0.0531438	-0.0881906	0.229788	0.296421	0.464001	1.31701	-0.139399	0.216632
AT1G20200	RPN3A	5	-0.192461	-0.253328	0.162063	0.129549	0.214317	0.340913	-0.214982	-0.0896597	-0.256908	-0.230272	-0.144982	-0.506614	0.19373	0.205528	0.150938	-0.329525	-0.241533	-0.369125	-0.594679	-0.396224	-1.07669	0.177836	-0.167699	-0.212629	-0.281755	-0.479546	-0.559441	-0.0378108	0.108347	-0.668677	0.0641802	-0.0087894	-0.189975	-0.114544	-0.151874	-0.112217	-0.402218	-0.142896	-1.15283	0.0482869	-0.382016	-0.553542	-0.0667729	-0.389887	-0.302533	-0.364407	-0.251242
AT1G20230	PCMP-H21	10	0.0390114	0.0741509	0.0765433	-0.0520688	-0.0505417	0.0475168	-0.320042	-0.391712	-0.299992	0.00172352	0.0913273	0.1635	-0.02405	0.189092	-0.196181	-0.383064	-0.301186	-0.463203	-0.185395	-0.0579018	-0.125968	-0.129135	-1.62472	-0.124063	-0.429343	-0.345894	-0.390189	-0.0372879	0.0171764	0.0869568	0.0280188	0.239633	-0.243698	-0.0630222	0.0905255	-0.163211	-0.224406	-0.132053	-0.202512	-0.0770664	-1.3195	-0.17158	-0.109301	0.045818	-0.0901974	-0.187118	-0.149229
AT1G20310	-	8	-0.0767191	-0.345428	0.0347149	0.228746	0.507179	0	-0.12271	0.301907	-0.206798	0.187431	0.0912984	0.0542351	0.0844063	0.703268	0.407144	0.0955485	0.262234	0.120455	0.201424	0.10443	-0.0543931	0.501084	0.427655	0.259331	0.399309	0.317182	0.347404	0.26415	0.436727	0.0195202	-0.14434	0.196089	0.407144	0.218258	-0.0396725	0.327252	0.278143	0.449859	-0.0891079	0.272338	-0.0795237	0.259331	0.522019	0.0152749	1.14289	0.0139935	0.0131317
AT1G20320	-	2	0.130704	0.161135	0.279563	0.502032	0.632938	1.71843	-0.0637319	0.313682	0.162374	0	0.0796731	0.402011	2.22471	2.65159	2.28355	0.0298524	0.124872	-0.0445577	0.258077	0.115277	0.37574	0.34869	1.76535	0.342323	0.107303	0.327974	0.0262314	-0.130704	-0.0814614	0.122448	0.251822	0.368782	0.238554	0.0935842	-0.18881	-0.206932	0.127374	-0.0458573	0.0961774	-0.153342	-0.0952174	-0.226036	0.171035	0.0142925	-0.136143	0.258077	0.0356041
AT1G20350	TIM17-1	5	0.0419732	0.0480493	-0.0437585	0.649509	0.475255	2.82845	-0.404119	0.054605	0.056237	0.00232494	0.202534	0.0563481	0.593391	0.747087	2.82693	0.139101	0.279011	0.477608	0.142287	0.0105728	0.18581	0.0908275	2.16304	0.327148	-0.226451	-0.512635	-1.66754	-0.0396482	0.154485	0.100107	-0.0561181	0.271833	-0.0122624	0.54322	0.224406	0.421371	0.100314	-0.0374765	0.229569	-0.558682	0.187258	-1.48814	0.177668	-0.56724	-1.67948	0.139962	-0.191961
AT1G20380	-	5	-0.232997	-0.230645	-0.156606	-0.181828	0.0701748	-0.00456553	-0.184479	-0.171377	-0.17938	-0.0573867	-0.0361578	-0.247496	-0.0240037	-0.360892	0.173433	-0.430833	0.0358119	-0.179868	-0.503792	-0.372572	-0.660029	-0.133499	-0.491133	-0.355347	0.0717906	-0.27406	-1.13739	0.17561	0.194487	-0.0908902	0.157824	-0.431067	0.177999	-0.246353	0.207189	-0.000488671	-0.270795	-0.141927	-0.503423	0.0483293	-0.561307	-0.350781	0.25627	-0.102683	-0.310839	-0.446405	-0.336414
AT1G20440	COR47	3	0.000448722	0.143172	0.00212329	0.0580037	-0.0125798	-0.0259402	0.526993	0.825662	0.795388	0.103132	0.246543	0.453813	0.144418	0.0130477	0.341789	0.728142	0.611568	1.40613	0.58157	0.506558	0.865378	0.287909	0.413933	0.556222	1.10988	1.55966	2.0834	0.102683	0.103371	0.45169	0.0864142	0.0256275	0.36773	0.201149	-0.214094	0.579655	0.581122	0.363386	0.863255	0.229905	0.426513	0.582162	0.597918	0.693104	1.27255	0.478439	0.260015
AT1G20470	-	2	-0.139188	-0.110782	0.348273	0.939787	1.27842	1.27648	0.212599	0.458198	0.741844	0.383496	0.323089	0.351411	1.426	1.27358	1.40855	0.302973	0.528267	1.0098	0.138053	0.156918	0.213742	0.347246	0.440152	1.26138	0.487004	0.470697	0.430969	0.522684	0.433871	0.00313746	0.0259808	0.0244171	0.105466	0.0903738	0.0700688	0.267958	0.277242	0.2677	-0.134532	-0.592541	-0.361197	-0.245535	0.274405	0.0124989	-0.310874	-0.245443	-0.166171
AT1G20490	-	5	-0.113853	0.0501015	0.273849	0.421592	0.260753	0.769895	-0.149963	-0.0585757	-0.102319	-0.0651184	-0.213253	-0.0236088	0.428543	0.446721	0.814021	-0.00759035	0.110929	1.07753	-0.214736	-0.324933	-0.285807	0.0292976	-0.116662	0.525382	0.0338695	-0.330452	-0.325694	0.0487346	-0.263355	-0.297458	0.00695118	0.185968	0.0441261	0.142373	0.169504	0.429074	-0.100883	-0.375035	-0.559655	-0.392294	-0.377415	-0.244512	0.183833	-0.271876	-0.223374	-0.149617	-0.11168
AT1G20500	4CLL4	2	0	0	0.0299501	0.699905	0.76072	1.18335	0.106515	0.225983	-0.0515696	0	0	0	0.728178	0.910174	1.08057	0.109178	-0.0657336	-0.285074	0.225166	0	0	0.15406	0.40532	0.751768	0.0939244	-0.261762	-0.200677	0	0	-0.0299501	0.0282727	0.149454	0.136556	0.00266299	-0.291716	-0.233504	0.225166	0	-0.0299501	-1.23605	-0.3554	-0.235375	-0.012591	-0.487744	-0.149107	0.225166	0
AT1G20515	-	2	0.170512	0.170739	0.0401636	2.00582	0.0854874	0.378784	0.172751	0.294569	0.0539335	0.371529	0.152652	0.38098	0.378784	1.95566	0.262723	0.137	0.355526	0.141653	-0.0516165	0.0230282	0.112773	1.77925	0.239845	0.178225	0.272872	0.0530767	-0.0206435	0.201017	-0.0180876	0.340817	-0.21289	0.273589	-0.116061	-0.0357508	0.0609567	0.0877191	-0.222128	-0.147711	0.0726089	-0.155335	0.154358	-0.200559	0.100122	-0.241492	-0.074577	-0.423145	-0.129624
AT1G20530	-	7	0.0238753	0.24823	0.00045937	-0.269064	-0.28545	-0.34683	-0.250198	-0.0601337	0.0632798	-0.0772236	-0.262808	-0.0262057	0.158356	-0.289058	-0.146089	-0.285372	0.00692206	-0.146782	0.234974	0.144642	0.393498	-0.00157461	0.128227	-0.0593615	-0.394157	-0.0827725	-0.173377	-0.101099	-1.06248	-0.026665	0.42742	-0.00360744	0.200742	-0.0351748	0.0670558	-0.210062	0.211098	-0.103588	0.393039	0.267489	0.413677	0.287469	-0.143959	-0.0226388	-0.236657	0.312197	0.40745
AT1G20570	-	8	-0.0363128	-0.160958	-0.102323	-1.03219	-0.117811	-0.0260886	-0.132756	-0.166323	-0.103106	0.0446713	-0.235499	-0.134476	-0.105671	-0.172626	0.0591728	-0.250865	-0.0784392	-0.103172	0.11332	0.0615738	0.0997195	0.0789849	-0.0652373	-0.037293	-0.133331	-0.104119	-0.127012	0.0809842	-0.0745407	-0.0321536	0.179614	-0.0548152	0.0852614	-0.11811	0.0878834	-6.59731e-05	0.149633	0.222532	0.202042	0.36427	0.0525739	-0.0112043	-0.000575545	0.0622035	-0.0239058	0.068649	0.297072
AT1G20620	CAT3	6	-0.132994	-0.312224	-0.374921	-0.445888	-0.616312	-0.777057	-0.626165	-0.923012	-1.10468	-0.322716	-0.474692	-0.465097	-0.517002	-0.767207	-0.85909	-0.75823	-1.11641	-1.24282	-0.37537	-0.532153	-0.298245	-0.6255	-0.769106	-0.878622	-0.891729	-0.998004	-1.1224	-0.189722	-0.162468	-0.0901763	-0.071114	-0.150894	-0.0820329	-0.132065	-0.173823	-0.159166	-0.242376	-0.219929	0.0766763	-0.179613	-0.152794	-0.101565	-0.265564	-0.0749917	-0.0218856	-0.0526539	-0.0574608
AT1G20680	-	5	0.218857	0.0690543	-0.0382239	0.00333711	0.351297	-0.0433438	-0.185091	-0.164348	-0.283269	0.463343	0.473087	0.485219	-0.267208	-0.12975	-0.0840637	-0.245896	-0.267838	-0.546899	0.0386422	0.240277	0.299857	-0.325029	-0.188175	-2.22192	-1.32791	-0.249077	-1.29634	0.244487	0.404032	0.523443	-0.270545	-0.481048	-0.0407199	-0.0608052	-0.10349	-0.26363	-0.180214	0.171223	0.338081	-0.328366	-1.30614	-1.97506	-0.662636	-0.0847289	-0.478321	-0.424701	-0.232809
AT1G20691	-	8	-0.30132	-0.22903	-0.150757	0.411078	0.444143	0.597637	0.149286	0.203999	-0.0589558	-0.0312663	-0.097274	0.015526	0.588957	0.551951	0.490248	0.19704	0.258779	0.166647	-0.388178	-0.154109	-0.224494	0.349205	0.272093	0.421172	0.204447	-0.0461934	0.0969545	0.270054	0.131756	0.166283	0.177878	0.107807	-0.107389	0.047754	0.0547804	0.225603	-0.0868579	0.0749214	-0.0737362	-0.0618737	-0.172051	-0.176465	0.0551609	-0.250192	0.15591	-0.356912	-2.02064
AT1G20790	-	2	-0.0107857	-0.064485	0.0904316	1.96168	0.600894	1.94963	0.343643	0.614022	0.408446	-0.064485	0.00984478	0.115314	1.7243	0.763212	1.01311	0.293997	0.00153066	0.15045	0.852412	0.0431488	0.123482	1.7342	1.91368	0.580102	0.277563	0.452603	0.156579	-0.0536993	0.0743298	0.0248824	-0.00707665	0.162318	0.361462	-0.0496461	-0.612492	-0.257996	0.863198	0.107634	0.0330502	0.0554138	-0.263388	-0.0715468	-0.0660806	-0.16142	-0.251867	0.916897	0.033304
AT1G20823	ATL80	2	0.65063	0.534704	0.917919	0.794024	0.133818	0.265075	0.266702	0.43746	0.505195	0.435213	0.82678	0.463809	0.405047	0.341774	0.207752	0.132337	0.555348	0.719941	0.685186	0.819866	0.803838	0.656727	0.302211	0.282544	0.40055	0.766102	1.07958	-0.215417	0.292077	-0.45411	-0.388976	0.207956	-0.0573222	-0.134365	0.117889	0.214746	0.0345564	0.285163	-0.114081	-0.137297	0.168392	0.0174698	0.133849	0.328642	0.523684	0.249973	-0.00691432
AT1G20840	MSSP1	5	-0.457125	-0.375333	-0.113575	0.137539	0.207185	0.0999132	-0.17277	0.0639693	-0.13835	-0.157223	-0.27988	-0.648387	0.136753	-0.154407	-0.034769	-0.199292	-0.132844	-0.167629	-0.658754	-0.474915	-1.23362	-0.191507	-0.195389	-0.497307	-0.236841	-0.635558	-0.570884	0.299902	0.0954529	-0.534813	-0.000786401	-0.361592	-0.134682	-0.0265223	-0.196813	-0.0292788	-0.201629	-0.0995827	-1.03721	-0.329046	-0.402575	-0.59722	-0.0640706	-0.699527	-0.432534	-0.501531	-0.195036
AT1G20925	-	2	-0.134886	0.170091	0.139747	0.475642	0.422601	0.335795	0.0721272	0.350828	0.392628	0.158968	1.73198	0.33398	0.38406	1.59616	0.205164	0.115504	1.35695	0.120487	0.231522	0.31002	0.420614	1.5629	0.186371	0.00607481	0.415078	0.366263	0.199803	0.293853	2.0482	0.194232	-0.0915821	0.0313386	-0.13063	0.0433766	1.03823	-0.27214	0.366408	0.139928	0.280867	0.0047601	-0.23623	-0.32972	0.342951	0.0154352	-0.192825	0.0725546	-0.185179
AT1G20980	SPL14	5	-0.413117	-0.291042	-0.0827448	0.108243	0.251352	0.209037	0.0344602	0.312709	0.234847	0.0117724	-0.118221	-0.297241	0.162684	-0.0371798	0.0618826	0.0221602	0.289563	0.297638	-0.554372	-0.457135	-1.05786	0.0484803	-0.397747	-0.489949	0.240191	-0.226606	-0.330827	0.424889	0.172821	-0.214496	0.0544405	-0.288532	-0.147155	-0.0123	-0.0231455	0.0627907	-0.141255	-0.166093	-0.886324	-0.0597628	-0.649099	-0.698987	0.205731	-0.539315	-0.565674	-0.566144	-0.338914
AT1G21000	-	2	0.144501	0.609945	0.402286	0.243216	0.0944077	0.618787	0.194529	0.362081	0.494445	1.08096	1.40913	1.67659	0.614095	0.617968	1.38711	0.459427	0.64886	1.08132	0.421155	1.02696	1.91666	0.337904	0.285975	2.06892	0.376138	0.574476	1.19206	0.51545	0.337432	1.01006	0.370879	0.52356	0.414619	0.264898	0.286779	0.484946	0.276654	0.0244392	1.24678	0.0946884	0.191568	1.24185	0.181609	0.212395	0.595776	-0.238796	-0.312993
AT1G21010	-	3	-0.193467	0.320593	0.192981	-0.092745	-0.495888	-0.220055	2.17042	0.905047	0.921284	0.246588	0.0602236	-0.0342899	-0.2918	-0.219923	-0.450131	0.832976	1.95428	2.35276	-0.192443	0.0960665	-0.229392	-0.000792941	-0.403344	-0.405775	2.01706	0.638372	1.93064	0.440055	-0.260369	-0.227271	-0.199055	0.275965	-0.230075	-0.252564	-0.11479	0.242963	0.00102443	-0.224526	-0.422373	0.0919521	0.0925449	-0.185719	-0.00169124	-0.266675	0.230333	-0.43903	0.0358429
AT1G21050	-	5	-0.254923	-0.381749	-0.228206	0.17445	0.140562	0.0391115	-0.161038	0.129016	-0.10801	0.211536	0.156756	-0.192053	0.191017	0.139784	0.248043	-0.0254171	0.294739	0.24805	-0.672752	-0.249691	-1.27219	0.242096	-0.583794	-0.23808	0.355496	-0.552047	-0.662704	0.46646	0.538505	0.0361539	0.0165676	-0.000778558	0.208932	0.135621	0.165722	0.35606	-0.417829	0.132058	-0.844612	0.0676463	-0.724356	-0.277192	0.516534	-0.681063	-0.554693	-0.884289	-0.406447
AT1G21060	-	5	-0.114385	0.270816	1.08629	-0.149949	-0.145759	-0.0240601	-0.208133	0.000800799	-0.205116	0.277741	0.455804	0.175877	-1.06788	-0.309023	-0.3425	-0.333172	-0.421909	-0.16865	-0.125355	0.139571	-0.0741125	-1.12035	-0.460552	-0.54195	-0.452452	-1.32206	-0.582561	0.392126	0.184987	-0.555576	-0.303972	-0.163264	-0.318439	-0.12504	-0.42271	0.0364662	-0.01097	-0.131246	-0.805565	-0.427131	-0.314794	-0.51789	-0.244319	-1.32663	-0.377445	-1.15444	-0.316233
AT1G21130	-	6	0.234072	-0.183467	-0.850222	0.0504392	-0.13281	-0.390569	-1.9431	-1.25589	-1.28949	-0.00712272	-0.309336	-0.0999907	0.27682	-0.241667	-0.302079	-2.19494	-1.35884	-1.41481	0.0255006	0.104228	0.138886	0.203883	-0.218923	-0.247061	-2.26963	-4.4225	-1.3893	-0.241195	-0.125869	0.750231	0.226381	-0.108857	0.0884897	-0.0718898	-0.102954	-0.125318	-0.208572	0.287696	0.989109	0.153444	-0.0861132	0.143508	-0.0866934	-0.0525581	-0.0998081	0.0326233	0.413564
AT1G21140	-	2	0	0.117234	0	0.653206	0.664401	2.40321	0.358005	0.808241	0.666534	0	0.0544497	0	2.28965	0.915431	2.24084	0.645501	0.282133	1.31521	0.281634	0.104515	0	0.404693	1.82313	2.8045	0.704907	0.852649	1.00252	0	-0.0627846	0	1.15566	0.25103	0.0555814	0.287496	-0.526108	0.535391	0.281634	-0.0127188	0	-0.248513	0.360229	0.317219	0.346901	0.0444078	0.335981	0.281634	0.0500657
AT1G21150	-	10	-0.331595	0.155847	-0.177793	0.0625674	0.00212843	0.206704	-0.21286	-0.387857	-0.0754135	-0.326364	-0.129264	-0.228455	0.33065	0.263254	0.0955823	-0.419104	-0.133299	-0.11505	-0.130178	-0.167741	-0.200654	0.38743	0.511238	0.220786	-0.308931	-0.238885	-0.0754947	0.00523023	-0.285111	-0.0506614	0.268083	0.261125	-0.111122	-0.206244	0.254559	-0.0396361	0.201417	-0.323588	-0.0228611	0.324863	1.13351	0.0140822	-0.0960713	0.148973	-8.12108e-05	0.196186	-0.0384766
AT1G21250	WAK1	6	-0.682846	-0.676519	-1.00739	-1.16447	-1.16789	-1.50236	-1.72849	-1.63911	-1.71576	-0.845545	-1.2414	-1.45731	-1.07225	-1.46493	-2.38086	-1.54953	-2.1638	-2.77502	-0.863338	-0.782459	-1.50931	-0.771352	-1.32672	-2.3664	-2.0271	-2.07799	-3.10772	-0.162699	-0.477924	-0.456088	0.0642062	-0.274971	-0.746045	0.112979	-0.427681	-1.0662	-0.180492	-0.10594	-0.502721	0.222734	-0.184849	-0.800356	-0.206523	-0.431725	-1.40491	-0.0177932	0.371984
AT1G21270	WAK2	6	-0.6768	-0.390482	-1.50027	-0.29842	0.00210669	-0.537676	-1.67048	-1.42739	-1.58494	-0.386432	-1.04377	-1.17263	-0.446569	-0.331891	-0.839426	-1.33727	-1.72674	-2.1709	-0.634004	-1.15233	-2.21344	-0.255026	-0.417237	-0.675209	-1.24114	-1.59248	-2.551	0.290368	-0.653291	-0.321341	-0.148149	-0.333998	-0.30175	0.183477	-0.13774	-0.292453	0.0427959	-0.298898	-0.227566	0.0433942	-0.419344	-0.137533	0.222512	-0.0717991	-0.40387	-0.247572	0.354394
AT1G21290	-	2	0.0945927	0	0.0694525	0.705222	1.31601	1.26824	-0.0987423	-0.278729	-0.450198	0.15971	0.156039	0.132207	0.692498	1.01687	1.37212	-0.453359	-0.211792	-0.276366	0.581505	0.187022	0.169064	0.10797	0.828416	1.31411	-0.414524	-1.2569	-1.17037	0.0651173	0.156039	0.0627546	-0.0127245	-0.0446867	0.147326	-0.354616	0.0669368	0.173832	0.486913	0.187022	0.0996116	-1.56343	-0.233138	0.155207	-0.315782	-0.310946	-0.0446115	0.421795	0.0309826
AT1G21310	EXT3	6	-0.465647	-0.924798	-0.709092	-0.637296	-0.785113	-0.809859	-0.55383	-0.852781	-0.724312	-0.834116	-0.968788	-1.04736	-0.823066	-1.07448	-1.14916	-1.11844	-1.3985	-1.30474	-1.1866	-1.13824	-1.27747	-0.726101	-1.27272	-1.34115	-1.34131	-1.41946	-1.74025	-0.368469	-0.0439903	-0.378201	-0.18577	-0.229185	-0.260305	-0.540151	-0.507095	-0.575194	-0.779536	-0.234872	-0.597609	-0.0888048	-0.454595	-0.50792	-0.74104	-0.564472	-1.00167	-0.411068	-0.190882
AT1G21327	-	4	-0.343504	0.174937	-0.343504	1.63882	2.07487	2.81532	-0.831803	-0.131639	-0.274694	-0.343504	-0.343504	-0.343504	1.70742	2.91144	3.32066	0.276777	0.313526	-0.350026	-0.216847	-0.343504	-0.343504	1.50001	2.24078	2.7143	-0.468484	-0.950263	-2.32667	0	-0.518441	0	0.0685988	-0.0378136	0.336097	1.39355	0.445166	-0.0753316	0.126657	-0.518441	0	-0.13881	-0.409475	-0.22574	0.36332	-0.818623	-1.89882	0.126657	0
AT1G21370	-	10	0.446838	0.417895	1.02527	0.57845	0.361059	0.2903	0.0837697	0.062423	0.217043	0.434787	0.455131	0.432685	0.448858	0.246822	0.308643	-0.356304	0.258516	0.0812837	0.247007	0.613348	0.0379035	0.298346	0.0655082	0.134046	-0.0230188	-0.148049	-0.0318859	-0.0120504	0.0372356	-0.437813	-0.129593	-0.114237	0.0183432	-0.440073	0.196093	-0.135759	-0.199831	0.195453	-1.16276	-0.280104	-0.295551	-0.156254	-0.106789	-0.210472	-0.248929	-0.18778	0.158217
AT1G21460	SWEET1	10	0.423923	0.894937	0.808418	0.15459	0.0392388	0.0787063	0.252401	0.180794	0.376784	0.586253	0.882124	1.17803	-0.0364862	0.0468687	0.170222	0.194254	0.223421	0.339926	0.557907	0.606069	1.39501	-0.102872	0.0419202	0.279839	-0.168209	0.401346	0.422594	0.16233	-0.0128132	0.351176	-0.191076	0.00762985	0.0915154	-0.0581464	0.0426266	-0.0368576	0.133983	-0.288868	0.560625	-0.257462	0.0026814	0.201133	-0.420609	0.220552	0.0458099	-0.0283468	-0.276055
AT1G21525	-	8	0.263687	-0.0518419	0.428542	0.353969	0.077786	0.123684	-0.182207	-0.401339	-0.765106	-0.0244345	0.558212	0.665492	0.329699	0.240275	-0.0625588	-0.525239	0.0125504	-0.463545	0.703459	0.567583	0.334037	0.666019	0.201591	0.25149	0.451217	0.128234	-0.212671	-0.288121	0.610053	0.23695	-0.02427	0.162489	-0.186243	-0.343032	0.413889	0.301561	0.439772	0.619425	-0.0945047	0.31205	0.123805	0.127807	0.633424	0.529573	0.552435	0.727893	0.00937115
AT1G21550	CML44	9	-0.107085	-0.107085	0.212024	-0.0448449	-0.385208	-0.297393	-0.242411	-0.176534	-1.60165	-0.00460613	0.0628845	0.171916	0.144849	-0.179903	-0.22144	-0.26031	-0.212479	-0.498427	0.221007	0.206499	0.0996587	0.399437	-0.137646	-0.279367	0.298446	-0.0627865	0.00637794	0.102479	0.16997	-0.0401079	0.189694	0.205305	0.0759529	-0.0178993	-0.0359451	0.473777	0.328092	0.313584	-0.112365	0.444282	0.247562	0.0180261	0.540857	0.113748	1.63519	0.225613	0.143615
AT1G21590	-	2	0.365069	0.370204	0.327346	0.0382486	-0.101023	0.10424	0.1952	0.258578	0.314449	0.509599	0.432737	0.755051	0.410264	0.288154	0.329316	0.518839	0.483754	0.701312	0.437401	0.639632	0.75648	0.230343	0.419545	0.747326	0.261245	0.527352	1.04083	0.14453	0.0625336	0.427705	0.372015	0.389177	0.225076	0.323638	0.225176	0.386863	0.0723316	0.269428	0.429135	0.192095	0.520568	0.643086	0.066045	0.268774	0.651448	-0.0721981	0.206894
AT1G21620	APUM20	1	0.285394	0.970939	0.764248	0.0986168	0.16796	-1.27963	0	0	0	2.52855	2.35081	2.76823	-0.251928	-0.32925	-2.07384	0	0	0	0.819002	2.39286	2.79467	-0.0210365	-2.55158	-1.34127	0	0	0	0.87084	0.111509	0.493781	-0.350545	-0.49721	-0.290616	0	0	0	0.533608	0.125987	0.407481	-0.119653	-2.26991	-0.766702	0	0	0	-0.337232	0.0144776
AT1G21660	-	5	-0.468905	-0.0593352	0.215914	0.408672	0.746191	0.526235	-0.0726662	0.0931928	0.0122879	-0.0731132	0.0159937	-0.168966	0.397834	0.246674	0.331527	-0.265217	0.151701	0.247197	-0.610052	-0.575521	-1.13355	0.0109247	-0.204238	-0.261584	-0.150211	-0.515834	-0.787083	0.395791	0.0753289	-0.384881	-0.0108378	-0.499517	-0.194707	-0.192551	0.0585083	0.234909	-0.141147	-0.516185	-1.23219	-0.397747	-1.12368	-0.787819	-0.0775453	-0.609026	-0.799371	-0.536938	-0.591514
AT1G21670	-	9	0.00285769	0.37597	0.02997	-0.127696	-0.547742	-0.172636	0.737209	0.510564	0.463615	0.16147	0.338727	0.427344	-0.178222	0.149588	0.163549	0.448072	0.718503	0.854081	-0.106718	-0.0248047	0.134755	-0.284343	-0.35341	-0.0502145	0.664711	0.619503	1.07681	0.158613	-0.0372432	0.397374	-0.0505254	0.69733	0.336184	-0.289138	0.20794	0.390467	-0.109576	-0.400775	0.104785	-0.156647	0.194332	0.122421	-0.072498	0.10894	0.509389	-0.268189	-0.363531
AT1G21680	-	2	0.189315	0.201249	0.285538	0.22721	0.363515	0.620679	0.167473	0.0776409	0.27928	0.277187	0.361626	0.704312	0.443736	0.357877	0.601823	0.257684	0.0861892	0.191946	0.426039	0.0588978	1.29129	0.301784	0.25377	0.881721	0.145816	0.125125	0.247967	0.0878724	0.160377	0.418774	0.216526	-0.00563824	-0.0188558	0.0902114	0.00854825	-0.0873345	0.236724	-0.142351	1.0162	0.0745737	-0.109745	0.261042	-0.0216563	0.0474845	-0.0313134	0.148852	-0.302728
AT1G21790	-	2	-0.271865	-0.115511	0.121074	0.813055	0.522641	0.735678	-0.130696	0.0201852	0.0467249	0.0861632	0.0766059	0.001141	0.766773	0.883098	1.03537	0.0510884	0.242768	0.217522	-0.272323	-0.314389	-0.277904	0.397599	0.479115	0.7944	-0.122702	-0.31925	-0.0147153	0.358029	0.192117	-0.119933	-0.0462815	0.360457	0.207457	0.181785	0.222583	0.170797	-0.000457412	-0.198878	-0.398978	-0.415456	-0.0435268	0.058722	0.00799461	-0.339435	-0.0614402	-0.358486	-0.390995
AT1G21910	ERF012	5	0.395332	0.267591	-0.190141	1.72232	2.00696	1.15863	1.13982	0.565	0.122868	0.147172	0.257789	0.25103	-0.234884	0.569917	1.1389	-0.125298	0.073506	0.0445138	0.0728931	0.178981	-0.517778	1.4644	1.63367	-0.143077	0.1037	0.5496	-1.25394	-0.24816	-0.00980227	0.441171	-2.17154	-1.11575	-0.055243	-1.36381	-0.491494	-0.0783545	-0.322439	-0.0886104	-0.327637	-0.223328	-0.361121	-1.34414	-0.612435	-0.0153997	-1.41232	-0.0742788	-0.0788081
AT1G22010	-	2	0	0.301029	0	1.11801	1.41902	2.25791	0.524797	-0.150859	2.78895	0	0	0	0.862858	0.640679	2.07579	-0.034233	0.0424064	-0.163098	0.198761	0	0.310514	0.484429	2.01853	0.575232	0.221655	-0.0618546	-0.196619	0	-0.301029	0	-0.255154	-0.778338	-0.270381	-0.55903	0.193266	-1.92613	0.198761	-0.301029	0.310514	-0.633583	-0.387033	-0.918248	-0.303142	0.0890045	-1.89509	0.198761	0
AT1G22015	B3GALT5	10	0.341912	0.489014	0.636042	0.573567	0.24157	0.343161	0.142511	0.350299	0.199879	0.657233	1.04175	0.800867	0.034641	-0.104245	0.0800841	0.0666127	0.316184	0.251587	0.428371	0.743279	0.394391	0.0843232	-0.452176	0.0542667	0.291556	0.149919	-0.0545741	0.31532	0.469727	0.164825	-0.538926	-0.345815	-0.263077	-0.0758979	-0.0341147	0.0517077	0.0864585	0.254265	-0.241651	-0.489244	-0.693746	-0.288895	0.149046	-0.20038	-0.254453	-0.228862	-0.215461
AT1G22040	-	10	-0.475998	0.0161414	-0.219338	0.487367	0.630031	1.03386	-0.154799	-0.0638285	0.0213627	-0.194008	-0.324212	-0.256372	0.527339	0.21598	0.393134	-0.195367	-0.0830098	-0.145111	-0.222032	-0.225379	-0.316592	0.525441	0.283682	0.46811	-0.21472	-0.11206	-0.000161063	0.28199	-0.340353	-0.0370341	0.039972	-0.414051	-0.351243	-0.0405676	-0.0191812	-0.166474	0.253966	-0.24152	-0.0972541	0.038074	-0.346349	-0.276267	-0.0599203	-0.0482314	-0.0215237	-0.0280237	0.098833
AT1G22065	-	10	-0.292897	-0.101641	-0.0932575	-0.711375	-0.502099	-0.66671	0.0819529	0.122344	0.345235	-0.282127	-0.229962	-0.349845	-0.484788	-0.483451	-0.714679	0.514212	0.053189	0.297414	-0.127838	-0.272841	-0.0326116	-0.681059	-0.471425	-0.556094	-0.238308	-0.333132	-0.576123	0.0107703	-0.128321	-0.256587	0.226588	0.0186484	-0.0479698	0.432259	-0.0691551	-0.0478204	0.165059	-0.1712	0.0606459	0.0303159	0.0306743	0.110615	-0.320261	-0.455476	-1.07996	0.154289	-0.0428789
AT1G22090	EMB2204	1	0.214214	0.467747	0.6777	0.248417	0.303593	0.156764	-0.199155	-0.155043	0.0735709	0.262789	3.83266	0.976418	0.193627	0.387598	0.393538	-0.054388	-0.277661	-0.301818	4.96326	0.662486	4.92543	0.125473	0.691235	0.64939	-0.106952	-0.150603	-0.190895	0.0485751	1.0294	0.298718	-0.0547904	0.0840054	0.236774	0.144767	-0.122619	-0.375389	3.61436	0.194739	2.38001	-0.122945	0.387642	0.492626	0.0922037	0.00443941	-0.264466	3.63908	-1.49078
AT1G22100	-	7	0	0	0	0.0305275	0.213017	0.220269	-0.144293	0.239297	0.0336852	0	0	0	0.133692	-0.0193037	0.496072	0.129898	0.075529	0.00523314	0.140877	0	0	0.474987	0.480329	0.720302	0.279163	0.297998	0.0131432	0	0	0	0.103164	-0.232321	0.275804	0.274191	-0.163768	-0.0284521	0.140877	0	0	0.444459	0.267312	1.42068	0.423456	0.0587016	-0.020542	0.140877	0
AT1G22110	-	4	0.0996999	0	0.0251123	0.517389	1.1086	1.11268	0.43734	0.533017	0.720197	0.115507	0.130119	0.0192338	1.31424	1.50794	1.78053	0.743274	1.02093	1.10405	0.915181	0.134647	0.0416368	0.130523	0.711626	1.92522	0.754658	0.54694	0.538879	0.0158073	0.130119	-0.0058785	0.553347	0.348924	0.551838	0.305934	0.363294	0.202387	3.84052	0.134647	0.0165245	-0.386867	-0.199923	0.65509	0.317319	0.0139231	-0.181318	3.42393	0.00452746
AT1G22130	AGL104	3	0	0	0.0558275	0.46353	0.014824	0.268474	0.525031	0.65655	1.16187	0	0	0	0.276448	0.262266	0.247845	0.557714	1.75461	1.70358	0.0340944	0.121905	0	-0.218053	-0.16778	0.256419	1.60552	0.340378	0.26623	0	0	-0.0558275	-0.187082	0.247442	-0.020629	0.0326835	1.00671	0.446244	0.0340944	0.121905	-0.0558275	-0.681582	-0.182604	-0.0120546	0.520575	-0.316172	-0.465759	0.0340944	0.121905
AT1G22220	-	5	0.351405	0.120299	0.191934	0.0662655	-0.0937478	0.00572714	0.11643	-0.331206	-0.0394659	0.496673	0.408132	0.349539	0.00171239	-0.0178219	-0.243607	-0.034693	0.0900451	-0.0589604	0.113308	0.512666	0.0718874	-0.246252	-0.161929	-1.48835	-0.21415	-0.209137	-1.87156	0.145268	0.287833	0.157605	-0.0645531	0.075926	-0.249334	-0.151123	0.421251	-0.0194944	-0.238097	0.392367	-0.120047	-0.312517	-0.0681816	-1.46766	-0.33058	0.122069	-1.70691	-0.383365	0.104534
AT1G22230	-	8	-0.0466115	-0.0447788	0.0388943	0.111849	-0.131797	0.126793	-0.037131	0.0666529	-0.0736251	0.0859942	0.184126	0.361954	-0.421154	-0.187847	-0.133486	-0.114947	0.100561	0.0828366	0.373209	0.144309	0.181722	-0.257157	0.0248073	-0.0908742	0.109537	-0.187918	-0.0954499	0.132606	0.228905	0.32306	-1.58833	-0.0560499	-0.260279	-0.0778158	0.0339077	0.156462	0.41982	0.189088	0.142828	-0.369006	0.156605	-0.217667	0.146668	-0.254571	-0.0218248	0.287214	-0.0398173
AT1G22275	ZYP1B	10	-0.0829542	-0.100088	-0.272216	0.0474929	-0.0162725	-0.168967	-0.0410708	-0.0253882	0.154025	-0.144992	-0.062721	-0.108045	-0.161638	-0.0438327	-0.103297	0.0219028	0.0330887	-0.120662	-0.272167	-0.146046	-0.292699	-0.0582204	-0.275458	-1.17674	-0.0596286	-0.0891786	-0.215109	-0.0620382	0.0373674	0.164171	-0.209131	-0.0275602	0.06567	0.0629736	0.0584768	-0.274687	-0.189213	-0.0459572	-0.0204825	-0.105713	-0.259185	-0.34051	-0.0185578	-0.0637904	-0.369134	-0.127174	-0.0833246
AT1G22370	UGT85A5	10	-0.376716	-0.204315	-0.250403	0.257128	0.277621	0.233959	0.303102	0.397954	0.296721	-0.40937	-0.133591	0.139747	0.258303	0.321397	0.315079	0.433777	0.449943	1.21473	-0.398128	-0.425848	0.00136079	0.15616	0.238319	1.0424	0.473678	0.0855105	0.151101	-0.0326543	0.0707241	1.17858	0.00117466	0.043776	0.0811197	0.130675	0.0519884	0.319638	-0.0214118	-0.221533	0.251764	-0.100968	-0.039302	0.365869	0.170576	-0.312444	-0.14562	0.0112425	-0.292257
AT1G22380	UGT85A3	1	0.297702	1.5672	1.76266	0.287217	-0.00248985	-0.225287	0.30782	0.840649	0.818042	1.36133	0.388492	1.76663	0.0341858	-1.12204	-1.74565	0.242073	0.470824	1.79919	0.214294	0.473758	1.3144	0.0240683	-1.44771	-1.58041	0.608592	1.19029	1.96195	0.147456	-0.195493	-0.0841295	-0.253031	-0.535656	-0.4101	-0.0657467	-0.369825	0.791898	-0.0834075	-0.110228	-0.273293	-0.263148	-1.28929	-0.372179	0.300772	0.192659	1.02906	-0.230864	0.0852654
AT1G22400	UGT85A1	3	-0.443228	-0.33565	-1.42599	-0.201474	-0.228915	-0.561649	0.628499	0.789073	0.678292	-0.201151	-1.64789	-1.34046	-0.356312	-0.242544	-0.354846	0.624686	0.444651	0.861956	-0.360481	-1.2207	-1.72618	-0.299948	-0.388349	-0.34939	1.11526	1.23353	1.54969	0.242077	-0.333358	0.0144291	-0.154838	-0.0136288	0.206803	-0.00381331	-0.344422	0.183665	0.0827475	-0.210486	-0.105074	-0.0984736	-0.159434	0.212259	0.443142	0.348782	0.77408	-0.15933	0.122872
AT1G22440	-	10	-0.029585	0.00316964	0.0240309	0.054029	0.0223124	0.292897	-0.0431578	-0.133277	0.0759635	-0.0519589	-0.0519589	-0.0519589	0.00597237	0.31385	1.98363	0.100702	0.0666316	-0.0876675	0.0161548	0.022271	-0.0235481	-0.216375	0.0680576	0.392609	0.0142577	-0.106073	-0.0879687	-0.0223738	-0.0551285	-0.0759897	-0.0480567	0.291537	0.180949	0.143859	0.199909	-0.163631	0.0457398	0.0191014	-0.047579	-0.270404	0.0457451	0.0997123	0.0574155	0.0272041	-0.163932	0.0681136	0.0742299
AT1G22460	-	3	0.0836742	-0.0238422	-0.070665	-0.0224105	0.0590306	0.109445	0.679219	0.695037	0.624108	-0.268141	0.0289628	0.125782	0.2021	0.070578	0.499174	0.722821	0.689304	1.03841	-0.048219	0.265944	0.343375	-0.0269031	0.233199	0.0684451	0.639505	0.784694	0.811278	-0.351815	0.052805	0.196447	0.224511	0.0115474	0.389728	0.0436017	-0.00573232	0.242013	-0.131893	0.289786	1.21546	-0.00449264	0.174169	-0.0410003	-0.0397143	0.0896572	0.18717	0.219922	0.236981
AT1G22470	-	8	0.411417	0.109293	-0.435105	0.664486	0.757482	0.489506	0.740305	0.294253	-0.0737364	-1.06935	-0.293924	-0.166623	0.518356	0.500239	0.50576	-0.097205	-0.172645	-0.21832	0.278209	0.319281	-0.542051	1.03094	1.12999	0.301816	-0.0287445	0.556704	-1.03958	-1.27169	-0.403217	0.268482	-0.146131	-0.257243	0.0162532	-0.83751	-0.466899	-0.144584	-0.133208	0.209989	-0.106946	0.18948	0.200985	-0.18769	-0.76905	0.262451	-0.516767	1.60675	0.613206
AT1G22480	-	2	0.466521	0.346518	0.676952	0.270433	0.308783	0.382564	0.298119	-0.626817	0.391006	0.310349	0.467356	1.17621	0.309996	0.523952	0.73041	-0.0564216	0.239785	0.573404	0.431967	0.366103	1.36352	0.738041	0.341843	1.71098	0.249578	0.0729247	0.513235	-0.156171	0.120838	0.284399	0.0395632	0.21517	0.347846	-0.35454	1.45212	0.182398	-0.0345539	0.0195842	0.388278	0.467609	0.0330605	1.2496	-0.0485403	1.28806	0.122229	0.121617	-0.101254
AT1G22490	BHLH94	7	0.0277399	0.318423	0.199538	0.103813	0.0458832	-0.102972	-0.413899	-0.390408	-0.0965076	0.0264673	-0.374701	-0.30646	0.0862031	-0.444401	-0.298938	0.0548376	-0.0615233	-0.2702	-0.406106	-0.145344	-0.309154	-0.15629	-0.370317	-0.276594	-1.05054	-0.47881	-0.268756	-0.00127263	-0.693125	-0.505997	-0.0176103	-0.490284	-0.195967	0.468736	0.328885	-0.173693	-0.433846	-0.463767	-0.508692	-0.260103	-0.4162	-0.173623	-0.205513	-0.0884017	-0.172248	-0.432573	0.229358
AT1G22520	-	5	-0.305164	-0.242158	0.148877	0.215307	0.179513	0.183527	0.0608164	0.0834597	0.0814414	-0.12307	-0.0359715	-0.554066	-0.132557	-0.121104	0.00424313	-0.357449	0.0567994	-0.186269	-0.568868	-0.170259	-0.789185	0.156437	-0.418908	-0.370158	0.180547	-0.384802	-0.307209	0.182095	0.206186	-0.702943	-0.347864	-0.300617	-0.179283	-0.418265	-0.0266603	-0.26771	-0.263703	0.0718983	-1.00862	-0.0588697	-0.59842	-0.553684	0.11973	-0.468262	-0.38865	-0.445798	-0.134288
AT1G22530	PATL2	6	-0.245785	-0.348255	-0.62628	-0.165725	-0.0393744	-0.382065	0.00577099	0.0244301	-0.258198	-0.762124	-0.703226	-1.02191	-0.756999	-0.536953	-0.626253	-0.494325	-0.585159	-0.782323	-0.0329958	-0.225071	-0.662992	0.355996	0.778918	-0.650925	0.230273	0.372205	-0.492601	-0.516339	-0.354971	-0.313203	-0.591274	-0.497579	-0.244188	-0.500096	-0.609589	-0.524124	0.21279	0.123184	-0.0367111	0.521721	0.818293	-0.26886	0.224502	0.347775	-0.234403	0.729128	0.478155
AT1G22590	AGL87	2	0.604247	0.697903	0.474716	0.417402	0.256205	0.0989652	0.128618	0.0845468	-0.124915	1.05525	1.03815	0.868854	0.416354	0.48738	0.332694	0.135263	0.221221	0.00664839	1.15831	0.665912	0.4983	0.35943	0.561312	0.500101	0.314768	0.203544	0.053058	0.373135	0.286048	0.394138	-0.00104787	0.231175	0.233729	0.0066447	0.136674	0.131564	0.447169	-0.031991	0.0235836	-0.0579718	0.305108	0.401136	0.186151	0.118997	0.177973	0.0740339	-0.318039
AT1G22600	-	8	0.253923	0.0461926	0.210424	-0.190721	-0.0873493	-0.295095	0.0665171	0.0800818	-0.0793228	0.0288781	0.545789	1.71413	-0.0686175	0.079215	-0.198061	0.0985221	0.0753144	0.226288	0.247919	1.71231	1.79746	-0.22993	-0.358785	-0.0243412	0.0861949	-0.0826332	0.219244	-0.225045	0.499596	0.372875	0.122104	0.166564	0.0970341	0.032005	-0.0047674	0.305611	-0.00600416	0.464752	0.246256	-0.039209	-0.271435	0.270754	0.0196777	-0.162715	0.298567	0.21904	-0.034844
AT1G22630	-	5	0.0701448	0.33152	0.670742	0.567443	0.550578	0.745939	0.131076	0.23512	0.0226257	0.475021	0.450747	0.280042	0.7639	0.379891	0.664492	-0.174473	0.209288	0.197678	-0.354599	-0.332535	-0.212587	0.0222083	-0.459816	0.0840692	-0.0321049	-0.978115	-0.916213	0.404876	0.119227	-0.390701	0.196456	-0.170687	-0.0814474	-0.305549	-0.025832	0.175053	-0.424744	-0.664055	-0.883329	-0.545235	-1.03602	-0.66187	-0.163181	-1.19841	-0.938839	-0.82962	-0.783282
AT1G22640	MYB3	2	-0.174427	-0.336411	0.0286948	0.391055	0.559904	0.744947	0.417889	0.920734	0.633358	0.371024	0.563702	0.580502	0.915064	0.722195	0.950421	0.690433	1.14146	1.73089	-0.266078	-0.119747	-0.295991	0.423766	-0.143903	0.590774	0.942125	0.553849	1.06746	0.54545	0.900114	0.551808	0.52401	0.162292	0.205474	0.272544	0.20539	1.07981	-0.0916507	0.216664	-0.324686	0.0327116	-0.703807	-0.154174	0.524235	-0.366885	0.4048	-0.637101	-0.68345
AT1G22690	GASA9	6	-0.467685	0.122451	-0.428777	-0.579633	0.247606	-0.38486	-1.1144	-1.16345	-1.31131	-0.130969	0.226432	-0.582531	-0.485328	-0.184581	-0.637628	-0.860173	-1.10822	-1.70891	-0.23103	-0.125635	0.00158824	-0.774095	-0.0791363	-1.00278	-1.60891	-1.27841	-1.71723	0.336716	0.103981	-0.153754	0.0943045	-0.432187	-0.252768	0.254225	0.055225	-0.397596	0.236655	-0.248086	0.430365	-0.194463	-0.326742	-0.617922	-0.181491	-0.114957	-0.405919	-0.100061	-0.352067
AT1G22710	SUC2	2	0.0240989	0.515943	0.706368	-0.0905952	0.300016	0.389924	0.00707332	0.23108	0.190399	1.102	1.15867	1.73585	0.280305	0.420984	0.841104	0.100314	0.364082	0.407571	1.19036	1.28958	1.528	0.313371	0.241431	0.740224	0.361999	0.11098	0.338169	1.05479	0.49323	0.810451	0.3709	0.120968	0.45118	0.0932404	0.133003	0.217172	1.14541	0.599205	0.646782	0.403966	-0.0585852	0.3503	0.354926	-0.1201	0.14777	0.066371	0.105975
AT1G22740	RABG3B	8	-0.219472	-0.0869811	-0.421008	0.116178	0.120751	-0.187874	-0.140286	-0.346613	-0.518167	-0.204899	-0.335106	-0.291815	0.0779563	0.0833637	-0.262178	-0.647716	-1.05446	-1.01951	0.242938	-0.171462	-0.20082	0.0079203	0.481693	-0.187092	-0.339406	-0.191794	-0.684585	0.0145736	-0.248125	0.129193	-0.038222	-0.0373871	-0.0743043	-0.50743	-0.554635	-0.435295	0.46241	-0.0844806	0.220189	-0.108258	0.360942	0.00078208	-0.19912	0.154819	-0.166417	0.447836	0.163644
AT1G22760	PAB3	2	-0.0792804	0.310067	0.243986	0.210767	0.54144	0.502276	0.591331	0.52918	0.652461	-0.0201888	0.189354	0.166942	0.323991	0.502586	0.698337	0.770247	0.751289	0.695187	3.89143	0.539358	0.315128	-0.00370602	0.819368	1.42964	0.737507	1.01129	0.858368	0.0590916	-0.120713	-0.0770436	0.113223	-0.0388537	0.196061	0.178916	0.222108	0.0427261	1.19722	0.229291	0.0711425	-0.214473	0.277928	0.768198	0.146176	0.432949	0.205908	4.45914	0.350004
AT1G22770	GI	8	-0.295548	-0.305531	-0.418015	-0.263318	-0.133905	-0.310333	-0.0611711	0.0513879	-0.15006	-0.262362	-0.304932	-0.15948	-0.0182503	-0.263463	-0.207994	0.0979837	-0.0372927	-0.151699	-0.0960209	0.104679	0.486605	0.24136	0.0302045	0.179423	0.472027	0.231596	0.192471	0.0331858	0.000599032	0.258535	0.245067	-0.129558	0.10234	0.159155	-0.0886807	-0.00163967	0.199527	0.41021	1.14797	0.504678	0.16411	0.489756	0.533198	0.180209	0.342531	0.166341	0.409611
AT1G22880	CEL5	8	0	0	0	0.010463	-0.0579474	0.0413129	-0.0185059	0.00213215	-0.0185059	0	0	0.0592665	-0.0161756	0.16699	1.05613	-0.0185059	-0.0185059	-0.0185059	0	0	0.0213245	0.109366	0.244719	-0.0368777	0.0704382	-0.0185059	-9.78846e-05	0	0	0.0592665	-0.0266386	0.224937	-0.0811124	0	-0.020638	0	0	0	0.0213245	0.0989033	0.302666	-0.0781905	0.0889441	-0.020638	-1.0054	0	0
AT1G22882	-	8	0.306157	0.560942	0.210247	0.00317085	-0.0375688	-0.276312	0.153669	0.203221	-0.0181027	0.101831	0.270034	0.298233	-0.548867	-0.446181	-0.375719	-0.386481	-0.521175	-0.285608	0.713115	0.649146	0.503265	0.250026	0.636617	-0.280719	0.406022	0.654984	-0.0351381	-0.204326	-0.290908	0.0879856	-0.552038	-0.408612	-0.0994066	-0.540149	-0.724396	-0.267506	0.406959	0.0882042	0.293018	0.246855	0.674186	-0.00440688	0.252353	0.451763	-0.0170354	0.611285	0.379112
AT1G22890	-	6	-2.84031	-1.06866	-1.08848	-0.045487	0.454853	0.409583	-1.66888	-1.31739	-1.36931	-0.636162	-0.522085	-0.114452	0.174743	-0.0145611	0.660814	-1.6931	-0.709559	-1.32342	-0.684466	-0.856295	0.149531	0.112782	-0.4434	0.277049	-1.27037	-2.0473	-2.40435	0.771804	0.546573	1.86394	0.22023	-0.469414	0.251231	-0.0157531	0.359964	0.0147787	0.7235	0.212363	2.15016	0.158269	-1.50348	-0.132533	0.331152	-0.522818	-1.04928	-0.0483043	-0.334211
AT1G22940	TH1	5	-0.331555	0.39217	0.0758487	0.420414	0.478727	0.619665	0.0140804	-0.257522	-0.0678836	0.166678	0.274523	0.0832261	0.371702	0.236131	0.664965	-0.217601	-0.10386	0.0358823	-0.231741	-0.162605	-0.404074	0.365018	-0.110705	0.180732	-0.197047	-0.542549	-0.565175	0.498233	-0.117647	0.00737737	-0.0487112	-0.242596	0.0453004	-0.231681	0.153661	0.103766	0.0998137	-0.554775	-0.479922	-0.0553956	-0.589433	-0.438933	-0.211127	-0.285028	-0.497292	-0.398419	-0.437127
AT1G22960	-	6	-0.16829	-0.0971899	-0.113664	-0.067717	-0.129096	-0.344085	-0.024346	0.113695	0.0508005	-0.213163	-0.288934	-0.377806	-0.388293	-0.344737	-0.330109	-0.296576	-1.07414	-0.245251	-0.253442	-0.153613	-0.38407	-0.266803	-0.312431	-0.490317	-0.116907	-0.00369011	-0.110225	-0.0448738	-0.191744	-0.264142	-0.320576	-0.21564	0.0139759	-0.27223	-1.20469	-0.296051	-0.0851521	-0.056423	-0.270406	-0.199086	-0.183335	-0.146232	-0.0925606	-0.117385	-0.161026	-0.0402784	0.135321
AT1G22980	-	9	0.267952	0.417953	0.217339	0.128557	0.626961	0.43227	-0.145969	0.124956	-0.223184	0.287264	-0.187462	0.0489714	0.558284	0.73481	0.767891	-0.332759	-0.0488478	-0.427527	0.513909	0.151082	0.180463	0.0897865	0.624953	0.735235	-0.391018	-1.10957	-0.26217	0.0193124	-1.74772	-0.168368	0.429727	0.107849	0.335621	-0.18679	-0.173803	-0.204343	0.245957	-0.266871	-0.0368768	-0.0387701	-0.00200823	0.302966	-0.245048	-1.2484	-0.0389858	0.226645	0.338544
AT1G22990	HIPP22	3	0.135647	0.139929	0.0467957	-0.67728	-0.229806	0.194719	-0.161205	1.60587	1.761	-0.0169227	0.32693	0.334364	0.764567	1.73616	2.1709	-0.29083	1.41757	3.72158	0.173466	0.358232	0.550576	0.334609	0.439041	3.01942	1.73036	3.33212	5.07618	-0.152569	0.187001	0.287568	1.44185	2.67449	1.80651	-0.129624	-0.201797	1.95784	0.0378196	0.218303	0.50378	1.01189	0.668848	2.65465	2.04721	1.72089	3.30217	0.190389	0.0313022
AT1G23010	LPR1	3	0.00474666	0.113118	0.000513883	0.00662017	1.10266	0.365533	0.381746	0.474306	0.252223	0.115332	0.319962	0.255995	0.283875	0.296512	0.411085	0.152822	0.320136	1.29616	0.0810267	0.155883	0.0945611	0.190665	0.19935	0.410163	0.556332	0.604077	1.70112	0.110586	0.206844	0.255481	0.277255	-0.262022	0.0455515	-0.228924	-0.154171	0.653983	0.0762801	0.0427656	0.0940472	0.184045	-0.359185	0.0446297	0.174586	0.12977	1.33214	-0.0343055	-0.164079
AT1G23040	-	2	0.359676	0.227036	0.453141	0.326662	0.527453	0.532019	0.277484	0.415096	0.47904	0.821792	0.712183	1.1002	0.416679	0.204331	0.632486	0.307229	0.639097	0.901558	0.503757	0.425142	0.44372	0.125425	-0.0579882	0.118439	0.37703	0.110781	0.266895	0.462116	0.485147	0.508781	0.0900173	-0.323122	0.100467	0.0297444	0.224002	0.422518	0.14408	0.198106	-0.00942079	-0.201237	-0.585441	-0.41358	0.0995453	-0.304314	-0.212144	-0.318036	-0.287041
AT1G23050	-	2	-0.297253	0.314914	0.484852	0.0628915	1.42786	1.04336	0.102959	0.316797	0.13532	0.676442	0.12013	1.31236	1.00105	1.36125	1.4165	-0.285168	0.301323	0.288667	0.46731	0.528787	1.5925	0.113906	0.731586	1.75295	0.0843891	-0.195863	-0.124009	0.973696	-0.194784	0.0640486	0.551206	0.0888925	0.390453	-0.388127	-0.015474	0.153347	0.764564	0.213873	0.217673	0.0510149	-0.231616	0.501281	-0.0185698	-0.51266	-0.259329	-0.209132	0.408657
AT1G23060	-	2	0.0655364	0.100195	0.192245	0.876255	1.10377	1.25324	0.405788	0.618153	0.748403	0.0255121	0.213361	0.0919606	1.02248	0.662801	1.33452	0.265526	0.481925	0.810836	1.0053	0.116868	0.0532539	-0.0966251	1.4566	1.59859	0.258912	0.70424	1.20976	-0.0400243	0.113166	-0.100285	-0.0371967	-0.263405	0.00873361	-0.140262	-0.136229	0.0624329	0.939759	0.0166732	-0.138991	-1.2037	0.25815	0.224943	-0.146875	0.0860863	0.402718	0.979784	-0.0964927
AT1G23070	-	3	0	0	0.103168	0.381648	0.0315174	0.150728	0.716036	0.660298	1.17536	0	0	0	0.111389	0.0977852	0.130992	0.711249	1.31014	1.49379	0.102935	0	0.114774	0.0899427	0.112625	0.459954	1.29826	1.20445	1.46427	0	0	-0.103168	-0.270259	0.0662678	-0.0197366	-0.00478795	0.378198	0.276856	0.102935	0	0.0116064	-0.291705	0.0811076	0.309225	0.332252	0.255077	0.267543	0.102935	0
AT1G23090	SULTR3	3	-0.532153	-0.435682	-0.379022	0.144846	0.0597317	-0.0703309	0.116841	0.543735	0.402792	-0.292935	-0.0465606	-1.04544	0.345	0.440213	0.0793195	0.386735	0.697539	0.534475	-0.222568	-0.134432	-0.488323	0.357226	-0.000372422	0.429238	0.786751	0.6323	0.881764	0.239218	0.389121	-0.243024	0.200154	0.380482	0.14965	0.269895	0.153804	0.131683	0.309585	0.301249	-0.109302	0.21238	-0.0601042	0.499569	0.669911	0.0885651	0.478972	0.0703674	-0.0878718
AT1G23120	-	8	0	0	0	0.0486519	-0.0492948	-0.0492948	0.512335	0.423801	0.201082	0	0	0	-0.0492948	-0.0492948	-0.0492948	0.493824	0.32034	0.664428	0	0	0	-0.0492948	-0.0492948	0.0354223	0.0672632	0.13964	1.92108	0	0	0	-0.0979467	0	0	-0.0185116	-0.103461	0.463346	0	0	0	-0.0979467	0	0.084717	-0.445072	-0.284161	1.258	0	0
AT1G23130	-	6	-0.892066	-0.708273	-0.246379	-1.44005	-1.3532	-1.19669	-1.60251	-1.339	-1.13292	-0.535073	-0.710173	-0.263545	-1.00481	-1.44056	-1.35956	-1.69596	-1.39466	-1.03006	0.0680295	-0.275123	-0.546982	-2.48423	-1.05214	-1.37698	-1.96693	-1.05551	-1.13371	0.356993	-0.00190039	-0.0171652	0.379883	-0.0959172	-0.173248	-0.103632	-0.0652683	0.0830795	0.960095	0.43315	-0.300603	-1.04117	0.209812	-0.239537	-0.343242	0.224741	-0.00197144	0.603103	0.43505
AT1G23149	-	8	0	0	0	0	0	0	0	0	0	0	0	0	0	0	1.6614	0	0	1.177	0	0	0	0	0	0	0	0	0	0	0	0	0	0	0	0	0	0	0	0	0	0	0	0	0	0	0	0	0
AT1G23150	-	2	0	0	0	0	0	1.08937	0	0	0	0	1.65608	0	1.16142	0	0	0	1.09112	0	3.00898	1.4995	2.0322	0	1.22443	1.96395	1.13245	1.16587	1.29291	0	0	0	0	0	0	0	0	0	2.8106	0	1.13348	0	0	0	0	0	0	2.14823	0
AT1G23200	PME6	3	-0.0445847	-0.0445847	-0.0445847	-0.0103802	0.0159104	0.118858	0.568028	1.13677	1.61998	-0.0445847	-0.0236305	-0.0445847	0.146155	0.0144548	0.201826	0.373823	2.05211	2.05815	0.0943488	-0.00259155	-0.0224936	0.155861	0.0369938	0.194764	1.61662	1.64861	2.00904	0	0.0209541	0	0.156535	-0.0014556	0.082968	-0.194205	0.599689	0.322812	0.138933	0.0419931	0.022091	0.166242	0.0210834	0.0759062	0.478881	0.269086	0.311455	0.138933	0.021039
AT1G23230	MED23	7	-0.21814	-0.221575	-0.0825962	0.0542615	0.100157	0.173246	0.0782161	0.0826466	-0.0628768	-0.365418	-0.0716752	-0.193167	0.190894	0.081198	-0.070236	0.0422026	-0.0587201	-0.0946176	-0.367445	-0.21244	-1.35571	-0.00702747	-0.203667	-0.222642	-0.136752	-0.291631	-0.156508	-0.147278	0.1499	-0.11057	0.136633	-0.018959	-0.243482	-0.0360135	-0.141367	-0.0317407	-0.149306	0.00913502	-1.28712	-0.0612889	-1.36841	-0.395888	-0.214969	-0.374278	-0.0936314	-0.0020274	-0.140765
AT1G23240	PXG7	8	-0.225767	-0.0634909	0.386405	0.209641	0	0	0.544497	0.640601	0.758945	-0.251745	-0.251745	-0.251745	0.139354	0	0.0283166	0.410915	0.849069	0.680466	-0.168541	0.11351	-0.19091	0	0.0271178	0.103221	0.381765	-0.0882408	-0.207766	-0.025978	-0.188254	-0.638149	-0.0702865	0	0.0283166	-0.133582	0.208468	-0.0784797	0.0572258	0.177001	-0.577315	-0.209641	0.0271178	0.103221	-0.162732	-0.728842	-1.07039	0.0832038	0.365254
AT1G23250	-	5	-0.65454	-0.192029	-0.296252	0.439339	-0.0109356	0.114667	0.122039	0.316569	0.16796	-0.465023	0.0757852	-0.216843	0.00116919	0.113772	-0.0570225	0.388928	0.282811	0.360695	-0.403337	-1.73761	-0.920103	0.316924	-0.431872	0.570048	0.111136	-0.213349	-0.260892	0.189517	0.267814	0.0794084	-0.43817	0.124707	-0.17169	1.1093	-0.0337586	0.192735	0.251203	-0.735915	-0.623851	-0.122415	-0.420937	0.45538	-0.0109024	-0.529919	-0.428852	0.0616864	-1.74006
AT1G23300	-	10	-0.144098	-0.144098	-0.144098	0.0301396	0.0782508	0	0	0.176428	0.149485	-0.144098	-0.144098	-0.144098	0.182456	0	0.0832127	0.209571	0.0525914	0.431286	-0.144098	-0.0447979	-0.11696	0.0256586	0.0443346	0.0464217	0.299337	0.459984	1.217	0	0	0	0.152316	-0.0782508	0.0832127	0.209571	-0.123836	0.281801	0	0.0993005	0.027138	-0.004481	-0.0339162	0.0464217	0.299337	0.283556	3.035	0	0.0993005
AT1G23350	-	3	0.797798	0.771786	0.676188	-0.339023	-0.148644	-0.132815	1.13396	2.19903	1.79443	0.161803	0.690886	0.829961	-0.297972	-0.374446	0.077003	1.0942	1.89429	2.98145	0.237134	0.502473	-0.0757777	-0.123406	-0.340951	-0.457553	2.17659	2.1835	2.45814	-0.635994	-0.0809002	0.153772	0.0410507	-0.225803	0.209818	0.120038	-0.36698	1.18269	-0.560664	-0.269313	-0.751966	0.215617	-0.192307	-0.324738	1.0362	0.0729993	0.903927	0.0753307	-0.188413
AT1G23420	YAB4	2	0.120267	0.0963421	0.101028	-0.108981	0.545427	0.864804	0.109502	0.076038	0.19467	0.0729138	0.0711888	0.21955	0.33068	1.01854	1.15362	0.348756	0.157584	0.371362	1.61601	0.112433	0.114829	0.416398	1.28399	1.65214	0.0574053	0.20585	0.347725	-0.0473529	-0.0251533	0.118523	0.439661	0.405476	0.240396	0.239254	0.0815465	0.176692	1.49574	0.0160911	0.0138008	0.52538	0.601151	0.618389	-0.0520967	0.129812	0.153055	5.34955	0.0412444
AT1G23460	-	2	0.119865	0.570981	0.320218	1.53203	1.39137	1.91051	0.0908856	0.423391	0.335612	0.215576	0.705704	0.615399	0.128943	0.0709978	1.2964	0.0156362	0.113918	0.214524	0.400674	0.460531	0.479732	1.15011	0.551566	1.43871	0.522176	0.336577	0.490736	0.0957102	0.134723	0.295181	-0.306192	-0.338779	-0.0294295	-0.0752494	-0.309473	-0.121088	1.36236	-0.11045	0.159514	-0.0993923	0.14179	0.0388946	0.43129	-0.0868133	0.155125	0.185099	-0.245173
AT1G23480	CSLA3	9	-0.206784	0.0366634	-0.110028	0.161309	-0.18154	-0.302545	-0.0316401	-0.0188852	0.0529912	0.0348166	0.0671983	-0.342238	0.14088	-0.274048	-0.236593	-0.16716	-0.106425	-0.282159	-0.154008	-0.169316	-0.390843	0.0709973	-0.0405152	-1.00486	0.0334537	-0.0379783	-0.380993	0.2416	0.0305349	-0.232209	-0.0204291	-0.0925075	0.0659522	-0.13552	-0.0875398	-0.33515	0.0527757	-0.205979	-0.280815	-0.0903113	0.141025	-0.137672	0.0650938	-0.0190931	-0.433984	-0.188825	-0.236514
AT1G23530	-	8	-0.259418	-0.258968	-0.0231124	0.456362	0.514012	0.130876	0.100009	0.0638261	0.120709	-0.164654	-0.325817	-1.32936	-0.266252	0.191091	0.11907	0.14785	0.251836	0.27489	-0.426111	-0.45468	-0.413741	0.456574	-0.0306226	-0.0177703	0.114873	-0.00565386	0.0672646	0.0947646	-0.0668489	-0.564435	-0.722614	-0.322921	-0.0118058	0.0478414	0.18801	0.154181	-0.166693	-0.195711	-0.390629	0.000212302	-0.544635	-0.148646	0.0148639	-0.0694799	-0.0534445	-0.261458	-0.128862
AT1G23540	PERK12	3	0.00998931	0.0715475	-0.040722	0.178715	0.0627736	-0.000912623	1.05829	1.9311	1.24446	-0.0251718	0.0305684	-0.0474436	0.168012	0.170562	0.131454	1.23452	0.1723	1.96498	0.150579	0.163725	0.102989	0.204022	-0.0893036	0.0364277	1.49677	1.52524	2.01098	-0.0351611	-0.0409791	-0.00672159	-0.010703	0.107788	0.132366	0.0811014	-1.50863	0.469362	0.140589	0.0921774	0.143711	0.0253073	-0.152077	0.0373403	0.223569	-0.206693	0.44349	0.17575	0.133156
AT1G23550	SRO2	1	0.309489	0.723685	0.666403	0.135259	-0.147054	-0.103516	0.429407	0.239568	0.355612	1.11815	1.16787	0.697134	-0.0103423	-0.268662	-0.49968	0.177744	0.456622	0.449075	0.522739	1.1539	1.31779	0.177525	-0.261261	-0.409516	0.249379	0.305906	0.497034	0.531775	0.152278	0.030731	-0.145602	-0.121608	-0.396164	-0.251663	0.217054	0.0934627	0.21325	0.152848	0.294997	0.0422659	-0.114207	-0.306	-0.180029	0.0663384	0.141422	-0.318525	0.000569788
AT1G23560	-	4	0.194639	0.178831	0.125263	0.681345	0.806399	1.03703	-0.0700164	-0.222242	-0.0921234	-0.076286	0.186628	-0.0187072	0.648142	0.818926	0.942114	-0.198774	-0.232143	-0.674963	5.32834	0.20232	0.249348	0.302494	0.850883	0.889368	-0.332672	-0.351948	-0.672879	-0.270925	0.00779721	-0.14397	-0.0332035	0.0125274	-0.0949132	-0.128758	-0.0099005	-0.58284	4.53986	0.0234888	0.124086	-0.378851	0.0444843	-0.14766	-0.262656	-0.129706	-0.580755	3.63351	0.0156916
AT1G23570	-	4	-0.124199	0.129434	0.384776	2.35773	4.85451	5.50239	0.203025	0.315718	0.2256	0.0694656	-0.214362	-0.113593	4.97149	4.8823	6.10119	0.127342	0.18686	0.181094	2.88679	0.480814	0.0669064	1.89752	5.16694	6.47694	-0.0318954	-0.00759299	-0.0372216	0.193665	-0.343796	-0.49837	1.57201	0.00421177	0.525941	-0.0756833	-0.128858	-0.044506	3.01099	0.351379	-0.31787	-0.460208	0.20351	0.839477	-0.234921	-0.323311	-0.262822	5.0196	0.695175
AT1G23580	-	4	-0.0885895	-0.247031	-0.0931265	2.56426	4.61783	5.51111	0.343886	0.420185	0.424724	-0.225288	-0.106169	-0.402686	4.88468	4.37465	5.68793	0.325127	0.353317	0.161575	3.23723	-0.238389	-0.0630563	0.457413	5.30127	6.58122	0.19055	0.446048	0.155533	-0.136698	0.140862	-0.30956	2.31987	-0.164503	0.224799	-0.0187583	-0.0668684	-0.263149	3.76696	0.00864218	0.0300703	-0.540229	0.510372	1.07475	-0.153335	0.0258632	-0.269191	1.88508	-0.13222
AT1G23660	-	2	-0.149286	-0.149286	-0.0843395	0.154387	0.710171	1.20359	0.0791587	0.347758	0.165964	-0.149286	-0.149286	-0.149286	0.682864	0.73379	1.60543	-0.0169829	-0.0578682	0.0848525	0.297303	-0.149286	-0.149286	0.0395987	0.624836	1.82545	0.234799	0.0736825	-0.180067	0	0	-0.0649465	0.528477	0.023619	0.401839	-0.0961416	-0.405626	-0.0811118	0.446589	0	-0.0649465	-0.114788	-0.0853356	1.5857	0.155641	-0.274075	-0.346031	0.446589	0
AT1G23670	-	4	-0.22268	-0.349731	-0.0776579	0.678918	2.17864	2.98653	0.419254	0.457979	0.24703	-0.0645583	0.670491	-0.471246	2.51782	2.04005	3.4598	0.476609	0.644994	0.517754	0.770151	0.250312	-0.385816	0.495339	2.20268	3.85514	0.4968	0.303433	0.182872	0.158122	1.95467	-0.393589	2.54429	-0.138592	0.473271	0.0573555	0.187014	0.270723	1.91103	0.600042	-0.308158	-0.183579	0.0240376	0.868607	0.077546	-0.154547	-0.0641585	0.834709	-0.420179
AT1G23700	-	1	-0.0480413	0.403662	0.230687	-0.0848465	-0.0562139	-2.26632	-0.0035069	-0.0311209	0.0235443	0.506664	0.504086	0.616379	-1.34397	-1.50672	-1.70908	0.0203805	-0.00225776	0.0512739	0.400728	0.510207	1.89379	-0.431508	-1.68853	-3.28676	0.0486342	-0.00228237	0.0299631	0.554705	0.100425	0.385692	-0.493368	-0.790826	-0.187453	0.0238874	0.0288632	0.0277297	0.448769	0.106546	1.64176	-0.346662	-1.00934	-0.530536	0.0521411	0.0288386	0.00641884	-0.105936	0.00612108
AT1G23760	JP630	1	-0.111531	3.18748	1.63084	-0.255941	-0.337112	-0.52854	-0.000233355	0.151075	-0.206181	-0.0266523	4.67447	4.96799	-0.618858	-0.325765	-0.790618	-0.0855205	0.202094	0.0390176	4.04011	2.07766	6.48208	-0.661484	-0.469722	-1.55628	-0.131853	-0.177879	0.118153	0.084879	1.48498	3.33375	-0.362917	0.0113469	-0.262078	-0.0852871	0.0510193	0.245199	4.54983	-1.1182	4.84689	-0.405543	-0.13261	-0.967103	-0.13162	-0.328954	0.324334	4.09294	-2.59538
AT1G23800	ALDH2B7	1	0.192384	1.26237	1.48246	0.407923	0.246968	0.0460015	0.744614	0.836767	0.862499	1.18672	1.55547	1.06145	0.110575	-0.35179	-0.257835	0.793503	1.08318	0.883955	0.711175	1.31949	0.615587	0.428531	-0.260269	-0.353606	1.04313	0.896144	1.10672	0.67806	0.286037	-0.396455	-0.297348	-0.598758	-0.303836	0.0488895	0.198995	0.0214556	0.518791	0.0652862	-0.562892	0.0206082	-0.507237	-0.399607	0.250106	0.0593773	0.17584	-0.159269	-0.220751
AT1G23810	-	1	0.106835	3.03127	1.07062	0.506836	0.349029	-0.0108549	0	0	0	0.857251	2.54498	1.0087	0.403892	-0.271314	-0.595956	0	0	0	0.676843	1.23483	0.506505	0.308313	-0.480208	-1.60943	0	0	0	0.750416	0.268969	-0.0619146	-0.102944	-0.620344	-0.585102	0	0	0	0.570008	-0.0110166	-0.564113	-0.198523	-1.31569	-0.821493	0	0	0	-0.180408	-0.279986
AT1G23850	-	8	-0.111434	-0.157359	-0.0887179	-0.0267002	-0.119847	-0.0791186	-1.15993	-0.256117	-0.315126	0.00131531	-0.234714	-0.12794	0.262446	0.0116242	-0.0751415	-0.514305	-0.414528	-0.348845	-0.488951	-0.320316	-0.0021163	0.181753	0.161556	-0.041092	-0.361357	-1.18708	-1.36804	0.11275	-0.0773557	-0.0392221	0.289146	0.131471	0.00397716	-0.0639258	-0.158411	-0.0337184	-0.377517	-0.162957	0.0866016	0.208454	0.281403	0.0380266	0.089022	-0.306766	-0.296338	-0.490266	-0.0856016
AT1G24030	-	5	0.318955	0.252193	0.628192	0.442875	0.323656	0.327759	0.460634	0.419822	0.476336	0.245853	-0.00282884	0.131745	0.117581	-0.206356	-0.00430332	0.141333	0.533504	0.291262	-0.326477	-0.183202	-0.509588	-0.00681136	-0.023514	-0.272998	-0.267381	-0.371461	-0.33401	-0.0731026	-0.255022	-0.496447	-0.325294	-0.530012	-0.332062	-0.319302	0.113682	-0.185074	-0.645432	-0.435395	-1.62497	-0.449686	-0.34717	-0.600757	-0.728015	-1.11406	-0.810346	-0.57233	-0.180373
AT1G24090	-	10	-0.280352	-0.338734	-0.219498	-0.599211	0.0223679	-0.317816	-0.0112506	0.325966	-0.0116521	-0.100044	-0.252941	-0.355704	0.146392	-0.0367581	-0.241315	0.128408	-0.0123942	-0.179586	-0.0147466	-0.0903389	-0.210367	0.142791	0.0199713	0.0256972	0.275537	0.0549603	0.275356	0.180308	0.0857929	-0.136206	1.0884	-0.059126	0.076501	0.139658	-0.33836	-0.167934	0.265605	0.248395	0.00913136	1.02788	-0.00239658	1.00781	0.286788	-0.271005	0.287008	0.085297	0.162602
AT1G24130	-	3	0.121178	-0.189658	0.251572	-0.0876341	0.281175	0.0770492	0.345212	0.205664	0.355704	-0.0197022	0.00213747	0.410852	0.183994	-0.0753467	0.249009	0.392379	0.263982	2.47226	0.0217486	0.236701	0.210591	0.102093	0.0971966	0.37543	2.08003	2.19393	2.66669	-0.14088	0.191795	0.15928	0.271628	-0.356522	0.17196	0.0471665	0.0583187	0.501334	-0.0994292	0.426359	-0.0409814	0.189728	-0.183979	0.29838	0.366939	1.26934	1.18539	0.0414508	0.234564
AT1G24140	-	10	0.0135984	0.517913	0.0394046	-1.94246	-0.158516	-0.150163	0.339255	0.359238	0.563085	0.121796	0.464783	0.139091	-1.71474	-0.249017	-1.80359	0.41423	0.565096	0.499015	-0.0319772	0.130398	0.110319	-1.66251	-2.34423	-1.83921	0.554327	0.389478	0.646519	0.108197	-0.0531296	0.0996868	0.0741025	-0.0905015	-0.112383	0.0749748	0.205858	-0.06407	-0.0455757	-0.387515	0.0709148	0.0303381	-0.261486	-0.0983047	0.215072	0.0302398	0.0834343	-0.153773	-0.334385
AT1G24147	-	6	-0.925484	-0.259904	-0.262296	-0.0954997	-0.160912	0.308684	-0.886771	-0.919808	-1.09721	-0.664747	-0.6916	-1.0279	-0.166769	-0.135669	0.032866	-0.918989	-1.03266	-1.09721	-0.648171	-0.627188	-1.0279	-0.212538	-0.133417	-0.353708	-2.43219	-1.09721	-1.09721	0.260737	-0.431696	-0.7656	-0.0712694	0.0252429	-0.275818	-0.0322181	-0.11285	0	0.277313	-0.367284	-0.7656	-0.117038	0.0274948	-0.662391	0.0596547	-0.177398	0	0.0165761	0.0644118
AT1G24148	-	5	-0.0859932	0.636162	-0.0168412	0.200566	0.372332	0.610741	0.197382	0.183171	0.37668	0.215208	0.286229	-0.138196	0.595056	0.507312	0.508573	0.0623679	0.577134	0.211565	-0.190409	-0.127283	-1.41277	0.0156856	-0.0698029	0.0849217	0.0980104	-0.375727	-0.472534	0.301202	-0.349933	-0.121354	0.394491	0.13498	-0.102168	-0.135014	0.393964	-0.165116	-0.104416	-0.763445	-0.349415	-0.18488	-0.442135	-0.525819	-0.0993717	-0.558898	-1.63422	-0.405618	-0.413512
AT1G24170	GATL8	6	-0.174454	0.118508	-0.0153313	0.290191	0.353365	-0.0294044	-0.0636386	-0.177636	-0.40436	-0.527028	-0.255329	-0.491032	-0.386085	-0.523536	-0.435297	-1.03362	-0.641358	-0.740386	-0.11289	0.0751625	-0.816736	0.382985	0.204284	-0.554109	0.151048	-0.152503	-1.04555	-0.352575	-0.373837	-0.475701	-0.676275	-0.876901	-0.405893	-0.896062	-0.463722	-0.336026	0.0615642	-0.043346	-0.801405	0.0927939	-0.149081	-0.524704	0.214687	0.0251328	-0.569689	0.414139	0.330491
AT1G24230	-	5	-0.52962	0.612858	0.381899	2.40843	0.388675	1.78553	0	0	0.0675673	0.509863	0.566663	0.80767	2.30614	0.290282	-0.152488	0	0	0	0.312475	0.178424	0.57063	0.56685	-0.297081	-0.89795	0	0	0	1.03948	-0.0461952	0.425771	-0.0659471	-0.0983926	-0.642038	0	0	-0.0675673	0.842095	-2.8726	0.18873	-1.08244	-0.685756	-2.29559	0	0	-0.0675673	-0.197388	-0.388239
AT1G24250	-	1	-0.285519	1.84187	0.702372	0.209432	0.13159	-0.263478	0	0	0	0.45101	1.3449	0.865298	-0.499633	-0.19901	-0.710802	0.0950319	0	0	0.867687	0.940831	1.38071	0.130565	-0.475216	-1.47108	0	0	0	0.736529	-0.201267	0.162926	-0.709065	-0.3306	-0.447325	0.0950319	0	0	1.53354	-0.36785	0.597507	-0.0788667	-0.606806	-0.834001	0	0	0	0.416678	-0.166583
AT1G24320	GCS2	10	0.0584706	0.0227947	0.033788	0.519166	0.806902	0.742657	-0.0249467	-0.00727913	0.0540137	0.249127	-0.10169	0.20391	0.306985	0.47242	-0.0303954	-0.0275607	-0.0225056	0.0393982	0.180501	-0.0550562	0.0257356	0.2298	-0.260519	-0.125974	-0.0188038	-0.0511047	-0.0622486	0.190657	-0.124485	0.170122	-0.212181	-0.334482	-0.773052	-0.002614	-0.0152265	-1.02818	0.122031	-0.077851	-0.00805237	-0.289366	-1.06742	-0.868631	0.00614296	-0.0438256	-0.116262	-0.0686258	0.0466342
AT1G24330	PUB6	8	0.148351	0.411763	0.116832	0.0553805	0.334662	0.113645	0.324516	0.556332	0.651784	0.0199504	-0.120798	0.0066698	0.227386	0.160892	0.138186	0.361273	0.544812	0.358417	-0.0419204	0.0813691	0.604293	0.390149	0.283063	0.399619	0.635834	0.672661	1.09917	-0.1284	-0.532561	-0.110162	0.172006	-0.173771	0.0245413	0.0367572	-0.0115204	-0.293368	-0.190271	-0.330394	0.487461	0.334769	-0.0515992	0.285974	0.311318	0.116329	0.253298	-0.0618708	0.202167
AT1G24400	LHT2	4	0.122714	0.122959	0.0828022	1.09295	1.75117	2.19944	0.154076	0.409416	0.444042	-0.0825203	0.175695	0.141498	2.05955	1.91799	2.55601	0.596447	0.64008	0.344458	3.86418	0.201217	0.224932	0.565601	1.84373	2.37989	0.490424	0.290872	0.218079	-0.205234	0.0527363	0.0586959	0.876979	0.137301	0.347831	0.442371	0.230664	-0.0995846	3.1925	0.0782579	0.142129	-0.560118	0.0533139	0.120405	0.336348	-0.118544	-0.225963	4.34947	0.0255217
AT1G24405	-	3	-0.221484	0.449582	0.0609218	0.355221	0.510137	0.761435	0.451148	1.60732	1.75069	0.323635	0.546815	-0.091907	0.749687	-0.266593	0.0160821	0.623022	1.55413	2.94767	0.269961	0.226199	0.428428	0.814449	-0.00471799	0.492777	2.05524	2.99758	3.50555	0.545119	0.0972328	-0.152829	0.394466	-0.77673	-0.745353	0.171874	-0.0898527	1.19754	0.491445	-0.223383	0.367507	0.459227	-0.514855	-0.268657	1.18459	1.38338	1.74108	-0.0536744	-0.320616
AT1G24470	KCR2	2	-0.225723	-0.39854	0.126824	0.723979	0.915427	1.06819	0.113955	0.036524	0.0911059	0.520651	0.247919	0.496291	0.910261	1.0446	1.43277	0.0694083	0.143737	0.0778725	0.300718	-0.0767665	0.338512	0.289777	0.887523	1.39383	0.046811	-0.22643	-0.192996	0.746374	0.646459	0.369467	0.186282	0.129173	0.347419	-0.0445466	0.107213	-0.0132335	0.526442	0.321774	0.211688	-0.434202	-0.027904	0.240224	-0.067144	-0.262954	-0.284102	-0.219933	-0.324685
AT1G24480	-	2	0.0867892	0.443411	0.251171	-0.0440149	0.388699	0.688872	0.529133	0.269805	0.27728	0.108323	0.313324	0.265415	0.480925	0.119957	0.796022	0.621766	0.612628	1.09779	0.346952	0.187592	0.41568	0.338007	0.723354	1.12263	0.731557	0.794458	1.15002	0.0215337	-0.130087	0.014244	0.52494	-0.268742	0.107149	0.092633	0.342823	0.547815	0.260163	-0.255819	0.164509	0.382022	0.334656	0.433756	0.202424	0.524653	0.669443	0.238629	-0.125732
AT1G24520	BCP1	3	-0.0523669	0.274438	0.248253	0.307634	0.123162	0.0085131	1.0201	1.66313	1.2926	0.492911	0.0819544	0.328149	-0.196319	-0.143497	0.0889727	1.3189	1.76106	2.59896	0.119635	0.815972	0.0124179	0.0859305	0.0548914	0.032789	1.80077	1.98045	2.39402	0.545278	-0.192484	0.0798957	-0.503953	-0.266659	0.0804596	0.295494	0.0809039	1.30118	0.172002	0.541533	-0.235836	-0.221703	-0.0682703	0.0242759	0.795244	0.266088	1.08706	-0.373276	0.734017
AT1G24530	-	9	0.0424812	-0.090287	-0.357424	-0.304626	-0.51766	-0.705636	-0.0973992	-0.387228	-0.394142	-0.0624507	-0.507398	-0.257632	-0.613468	-0.777254	-1.09132	-0.167376	-0.00439247	-0.19578	0.121445	0.346014	-0.199694	-0.139968	0.107859	-0.529162	0.197954	0.35016	-0.141539	-0.104932	-0.417111	0.0997921	-0.308841	-0.259594	-0.144446	-0.0699766	0.382835	0.198362	0.0789643	0.436301	0.15773	0.164658	0.625519	0.176475	0.295353	0.737388	0.252603	0.183896	1.12579
AT1G24577	-	5	0.0670997	0.189469	0.904664	0.480475	0.493465	0.222477	0.221754	0.266883	0.0711473	0.0331435	0.0768198	0.507594	0.503552	-0.038135	0.274896	0.237437	0.507476	0.403912	-0.180644	-0.0122619	-0.0698467	-0.0151447	-0.0564758	-0.322318	0.175992	-0.0352321	-0.257597	-0.0339562	-0.11265	-0.397069	0.0230778	-0.5316	0.0524186	0.0156828	0.240593	0.332764	-0.247743	-0.201731	-1.58671	-0.495619	-0.549941	-0.544795	-0.0457622	-0.302115	-0.328744	-0.213787	-0.0890817
AT1G24600	-	2	0.847471	1.23663	1.1238	0.424572	0.428506	0.345788	0.200466	0.192358	0.168017	1.26618	1.50873	1.47049	0.588844	0.425902	0.598187	0.142133	0.191784	0.0102815	1.50125	1.27411	1.95906	0.226171	0.523154	0.878977	0.168288	0.215928	-0.036239	0.452603	0.300519	0.361173	0.164273	-0.00260343	0.252399	-0.0583326	-0.0005733	-0.157735	0.717552	0.0779028	0.880892	-0.198401	0.0946481	0.533188	-0.0321776	0.0235705	-0.204256	0.264949	-0.222616
AT1G24620	CML25	3	0	0	0	0.0616926	0.119395	0.187416	1.51589	1.76685	1.98847	0	0	0	0.38868	0.345437	0.132121	1.3334	2.27813	2.37673	0.133772	0	0	0.0902904	0	0.225503	1.99214	0.864855	0.950464	0	0	0	0.326988	0.226042	-0.055295	-0.0196504	0.349856	0.258084	0.133772	0	0	0.0285979	-0.119395	0.0380869	0.51409	-0.525201	-1.02149	0.133772	0
AT1G24625	ZFP7	6	-0.396841	-0.4481	-1.12622	-0.106808	-0.27981	-0.472819	-0.361703	-1.35296	-0.268743	-0.654164	-1.35364	-0.671785	-0.0945112	-1.98562	-0.408854	-0.497373	-0.0382453	-0.0937049	-0.537999	-0.577198	-1.20831	-0.400332	-2.02468	-0.281852	0.143778	-0.276318	-0.241468	-0.257323	-0.451903	0.0686923	0.0122969	-0.384621	0.0639642	-0.13567	0.476341	0.175038	-0.141158	-0.129097	-0.0494866	-0.293523	-0.460158	0.190967	1.04627	0.238268	0.0272749	0.116165	0.322806
AT1G24657	-	3	0	0	0	0	0	0	0.982997	1.25284	1.16444	0	0	0	0	0	0	1.41683	1.53376	1.31005	0.159665	0	0	0	0	0	0.812567	1.42202	1.14923	0	0	0	0	0	0	0.39059	0.193924	0.157558	0.159665	0	0	0	0	0	-0.17043	0.0714332	-0.0165289	0.159665	0
AT1G24686	-	3	0	0	0	0	0	0.104013	0.429555	1.37238	1.54457	0	0	0	0.0975467	0.106104	0.54801	1.38772	1.55851	1.11116	0	0.0739436	0	0	0	0	0.705988	1.30557	1.47549	0	0	0	0.0975467	0.106104	0.443997	1.03889	0.25165	-0.381773	0	0.0739436	0	0	0	-0.104013	0.276433	0.14172	-0.0332877	0	0.0739436
AT1G25240	-	3	-0.0267734	0.0160503	-0.0267734	0.028327	0	0.0586137	0.398006	1.43816	0.778256	0.0101885	0.00471648	-0.0267734	0	0	0	0.81185	1.12188	1.77608	0.0336546	0.0829554	0.0739158	0.0747811	0.110047	0.0328766	1.19644	2.17033	2.61375	0.0369619	-0.0113339	0	-0.028327	0	-0.0586137	0.413844	-0.344401	0.721653	0.0604279	0.0669051	0.100689	0.046454	0.110047	-0.0257372	0.637647	0.593975	1.67201	0.0234661	0.0782389
AT1G25275	-	6	-0.495907	-0.525394	-0.723813	-0.245723	-0.212925	-0.550093	-0.636776	-0.727722	-1.04344	-0.114218	-0.198036	-0.753098	0.0866611	-0.153166	-0.640026	-0.53158	-0.741785	-1.01754	-0.542616	-0.310948	-0.983558	0.0424446	-0.526007	-0.549048	-0.522711	-0.910201	-0.847175	0.381689	0.327359	-0.0292847	0.332385	0.0597593	-0.0899337	0.105195	-0.0140634	0.0221749	-0.0467098	0.214446	-0.259745	0.288168	-0.313081	0.00104424	0.114065	-0.18248	0.192536	-0.428399	-0.112913
AT1G25340	MYB116	5	-0.00869012	-0.102885	-0.326319	0.170432	-0.0536502	0.187839	-0.270399	0.127065	-0.0377898	-0.195288	0.0643748	0.0089821	0.242818	0.259321	0.437926	-0.466992	0.0314036	0.266576	-0.31455	-0.101726	-0.526756	-0.00565024	-0.127252	0.0144682	-0.29444	-1.27197	-0.505349	-0.186598	0.16726	0.335301	0.0723867	0.312971	0.250087	-0.196593	-0.0956613	0.304366	-0.30586	0.00115937	-0.200437	-0.176082	-0.0736021	-0.173371	-0.024041	-1.40641	-0.467559	-0.119262	-0.166101
AT1G25360	PCMP-H74	8	-0.200299	0.117128	-0.0475457	-0.378275	-0.13083	-0.154133	0.0494596	-0.0970101	0.128028	-0.215679	-0.269354	-0.111534	-0.102069	0.0465682	-0.234496	0.00713748	0.0156992	0.0329669	-0.0194904	-0.232648	-0.100261	-1.49704	-0.342979	-1.18019	0.080932	0.0340349	0.00363037	-0.0153799	-0.386482	-0.0639881	0.276206	0.177398	-0.080363	-0.0423221	0.112709	-0.0950608	0.180809	-0.349776	-0.052715	0.0335706	-0.212149	-0.183387	0.0314724	0.131045	-0.124397	0.196189	0.0367065
AT1G25370	-	7	-0.348168	-0.282022	-0.413696	-0.0206836	0.232272	0.382737	0.129033	0.226635	0.201742	-0.509233	-1.09773	-1.11755	0.128576	-0.0485485	0.176247	0.0892081	-0.0160951	0.211868	-0.406547	-0.257048	-0.699521	0.0911719	-0.127576	-0.0507519	0.254691	-0.0733037	-0.0685661	-0.161065	-0.57625	-0.537171	0.149259	-0.28082	-0.20649	-0.0398248	-0.24273	0.0101261	-0.0583783	0.0249739	-0.285825	0.111856	-0.359848	-0.433489	0.125658	-0.299939	-0.270308	0.102686	0.601224
AT1G25375	-	5	-0.330057	-0.248571	0.294929	0.19739	0.263943	0.346429	0.0865972	-0.00775677	-0.145099	-0.0204868	0.0962699	-0.0816772	0.00409337	-0.0811578	0.156158	-0.025617	0.0243698	-0.132937	-0.754257	-0.515539	-0.72725	-0.0553523	-0.37795	-0.179534	-0.0498686	-1.15662	-0.561865	0.309571	0.344841	-0.376606	-0.193297	-0.345101	-0.190271	-0.112214	0.0321266	0.0121621	-0.424199	-0.266968	-1.26986	-0.252742	-0.641894	-0.525963	-0.136466	-1.11501	-0.416765	-0.73377	-0.611809
AT1G25480	ALMT4	8	0.124066	-0.0547153	0.324847	0.106277	-0.0208814	0.0119635	-0.117356	0.0521699	-0.00708619	0.252244	0.196257	0.0712633	-0.00729623	0.0238864	0.417403	-0.081337	0.163912	0.103655	-0.00264308	-0.0208498	-0.191848	-1.00745	-0.251253	0.00572411	0.269402	-0.27141	-1.08281	0.128178	0.250973	-0.253583	-0.113573	0.0447678	0.40544	0.0360185	0.111742	0.110742	-0.126709	0.0338655	-0.516695	-0.120112	-0.230372	-0.00623939	0.386758	-0.32358	-0.156386	-0.254887	-0.217107
AT1G25530	-	2	0.17779	0.223744	0.88848	0.606584	0.489819	0.555943	0.0274954	-0.181411	0.0625061	0.169548	0.522633	1.34923	0.460288	0.0698792	0.609736	-0.10203	-0.0853212	0.0705052	-0.00875807	0.512841	1.52947	0.56977	0.42569	0.725564	-0.161901	-0.322318	0.177029	-0.00824185	0.298889	0.285826	-0.146296	-0.41994	0.0537929	-0.129526	0.0960902	0.00799903	-0.186548	0.289097	0.440323	-0.036814	-0.0641287	0.169621	-0.189396	-0.140906	0.114522	-0.178306	-0.00979207
AT1G25550	-	5	-0.610325	-0.437834	-0.0211887	0.101837	0.604111	0.648726	-0.300292	-0.379715	-0.615713	-0.281195	0.0489547	-0.252351	0.385621	0.136355	0.886132	-0.878027	-0.290102	-0.696589	-0.960394	-0.474053	-1.47146	-0.0362332	-0.237912	0.323134	-0.53895	-1.51014	-2.04711	0.32913	0.486788	-0.231162	0.283785	-0.467757	0.237406	-0.577735	0.0896129	-0.0808761	-0.350069	-0.0362189	-1.39988	-0.13807	-0.842024	-0.325592	-0.238658	-1.10333	-1.37438	-0.679199	-0.523007
AT1G25560	TEM1	6	-0.50812	-0.0570486	-0.611726	0.261607	0.193216	-0.218446	-0.355225	-1.03943	-1.22672	-0.68695	-0.497169	-1.26375	-0.459599	-0.263935	-1.17662	-1.01751	-1.45106	-1.23761	-0.429235	-0.389479	-1.70837	0.264313	-0.224229	-1.09837	-0.557069	-0.395182	-1.26841	-0.17883	-0.440121	-0.375566	-1.00348	-0.45715	-0.398536	-0.551729	-0.275289	-0.0210879	0.0788855	-0.332431	-0.478722	0.00270562	-0.417445	-0.41334	-0.201844	0.174216	0.0395469	0.257716	0.10769
AT1G26208	-	10	-0.176937	0.0254359	0.352537	0.341705	0.645683	0.457879	-0.0440788	0.0460713	0.261849	-1.15352	-0.103535	-1.23218	-1.53513	-0.0377937	-1.39621	-0.0733609	-0.0257787	0.104704	0.0958848	-0.126653	0.209659	0.129584	0.43687	-1.2906	-0.108865	-0.0603084	0.098496	-1.13086	-0.128971	-0.203675	-1.28912	-0.683477	-0.0120932	-0.0292822	-0.0718501	-0.157145	0.272822	-0.152089	-0.142877	-0.212121	-0.208813	-0.071707	-0.064786	-0.10638	-0.163353	1.10449	-0.0231182
AT1G26210	ATSOFL1	6	-0.0736519	-0.419867	-0.0986166	-0.449928	-0.413828	-1.42687	-0.287754	-0.307721	-0.345681	-0.776408	-0.579896	-1.00468	-1.40429	-2.00165	-1.92854	-0.536055	-0.640034	-0.672897	-0.0538384	-0.163932	-1.48813	-0.315235	-0.219511	-1.40998	-0.0934485	-0.108826	-0.381906	-0.702756	-0.160029	-0.93513	-0.78223	-0.67693	-0.552735	-0.248301	-0.332313	-0.327216	0.0198136	0.255934	-1.55565	0.134693	0.194317	-0.315232	0.194305	0.198894	-0.0362253	0.72257	0.415964
AT1G26290	-	10	0.692781	0.834462	0.807121	-0.968631	-0.615577	-0.340223	0.112151	0.10258	0.463035	0.891031	0.825225	1.3421	-0.815235	-0.113356	-0.589489	-0.297592	0.0681533	0.399423	0.683552	0.537106	1.43586	-0.784006	-0.441519	-0.0870973	0.0442188	0.140638	0.502752	0.198251	-0.00923755	0.344789	0.153395	0.502221	-0.249265	-0.409743	-0.0344264	-0.0636115	-0.00922821	-0.297356	0.396912	0.184625	0.174059	0.253126	-0.0679321	0.038058	0.0397171	-0.207479	-0.288118
AT1G26310	CAL	8	0.112928	-0.0897385	0.0150002	1.39034	0.450963	1.23389	0.0293168	0.277258	0.0571168	-0.160494	-0.357216	-0.475492	0.254785	-0.0128482	0.190505	0.0093083	0.0822089	0.101464	-0.210309	-0.31492	-0.190589	1.04225	0.132225	0.349611	0.0490872	-0.0227563	0.0011076	-0.273422	-0.267478	-0.490492	-0.354678	-0.463811	-0.309914	-0.0200085	-0.195049	0.0443468	-0.323237	-0.225181	-0.205589	0.0570536	-0.318738	-0.150808	0.0197704	-0.300014	-0.0560092	-0.0498147	0.0422966
AT1G26320	-	3	-0.0238709	-0.0238709	0.0932371	0.18527	0	0	0.834151	0.840538	0.82922	-0.0238709	-0.0238709	-0.0238709	0	0.164048	0.0803053	1.26958	1.30783	1.30381	0.000567663	0.107413	0.0347353	0.0279883	0.0261133	0	1.11144	1.40346	1.17842	0	0	-0.117108	-0.18527	0.164048	0.0803053	0.37307	0.399921	0.36854	0.0244385	0.131283	-0.0585019	-0.157282	0.0261133	0	0.240069	0.430327	0.301052	0.0244385	0.131283
AT1G26330	-	6	-0.104102	-0.282827	0.0579576	-0.0256996	-0.153184	0.015646	-0.111338	-0.229537	-0.0257335	-0.201277	-0.215677	-0.275981	0.00418686	-0.255866	-0.293542	-0.242028	-0.2709	-0.14365	-0.492705	-0.297321	-1.31372	-0.231313	-0.124981	-1.1596	-0.199614	-0.249456	-0.222028	-0.0971746	0.0671496	-0.333939	0.0298864	-0.102682	-0.309188	-0.13069	-0.0413631	-0.117917	-0.388603	-0.0144945	-1.34791	-0.205613	0.0282037	-1.07915	-0.0882763	-0.0199194	-0.196294	-0.291429	-0.0816441
AT1G26450	-	2	0.570155	1.00184	1.19567	1.42974	1.3461	1.36279	0.607545	0.715781	0.672338	1.36233	1.51025	1.28986	1.48798	1.59554	1.66345	0.273597	1.24786	1.09977	1.07677	1.10814	0.735059	1.86627	1.30229	1.22629	0.799071	0.217086	0.344583	0.64761	0.446031	-0.00217691	0.0353743	0.209872	0.241651	-0.333948	0.371196	0.263513	0.382759	0.0582672	-0.416104	0.400628	-0.0936709	-0.20763	0.191526	-0.498695	-0.327754	-0.264851	-0.387764
AT1G26480	GRF12	3	0	0	0.142378	-0.162442	0.509078	0.146827	0.304368	0.727896	0.616536	0	0.0679404	0.0340327	0.543053	0.279662	-0.306248	0.590584	0.8654	0.620876	0.197475	0.400602	0.33555	0.437175	0.565331	0.122397	0.843362	0.899354	1.01465	0	0.0679404	-0.108346	1.55212	-0.229416	-0.453075	0.286216	0.137504	0.00434042	0.197475	0.400602	0.193172	1.331	0.0562532	-0.0244298	0.538994	0.171458	0.327831	0.197475	0.332662
AT1G26500	-	7	-0.209292	-0.121939	-0.163989	-0.0752019	-0.63122	-0.156119	0.367227	0.46883	0.106139	-0.285373	-0.237393	-1.12782	-0.0721544	0.0351926	-0.161322	0.584918	1.26536	0.206925	-1.62928	-0.233597	-0.41403	0.0559117	-0.242639	-0.0695274	0.36449	0.294846	0.325549	-0.0760806	-0.115454	-0.451033	0.00304753	0.666413	-0.00520252	0.217691	0.105761	0.100786	-0.31224	-0.111658	-0.250041	0.131114	0.388581	0.0865918	-0.00273645	-0.173984	0.21941	-0.236159	0.00379602
AT1G26515	-	10	0.446066	0.730695	0.118794	-0.224537	-0.371132	-0.562505	0.0228744	-0.0854022	0.0489492	0.183844	0.978103	1.07244	-0.0811168	-0.277085	-0.143453	0.301153	0.50473	0.110847	1.33867	0.757834	2.1405	-0.0857695	-0.0691388	0.121061	-0.0227711	0.386384	-0.291955	-0.262222	0.247408	0.953645	0.14342	0.0940474	0.419052	0.278279	0.590132	0.0618982	0.892605	0.0271391	2.02171	0.138767	0.301994	0.683566	-0.0456454	0.471787	-0.340904	1.15483	-0.220269
AT1G26590	-	2	0.512363	0.519898	0.674254	0.629606	0.724425	1.53733	0.679424	0.283486	0.304658	0.705771	0.188781	0.574595	0.466742	0.430678	1.69226	0.698288	-0.0491242	0.259708	0.0693633	0.421948	0.22033	0.361597	0.541778	0.197799	0.493407	0.000368096	0.297147	0.193408	-0.331116	-0.099659	-0.162865	-0.293747	-0.142269	0.0188642	-0.332611	-0.0449496	-0.443	-0.0979502	-0.453924	-0.268009	-0.182646	-1.53387	-0.186016	-0.283118	-0.00751067	-0.636407	0.233166
AT1G26600	CLE9	1	0.00594233	1.08854	0.621725	0.199348	-0.231301	-0.19961	0.582366	0.275525	0.396885	0.235263	1.36434	1.24571	-0.294569	-0.478319	-0.30639	0.657252	0.338891	0.433312	1.05202	1.29427	1.3922	-0.431066	-0.55971	-0.631053	0.647812	0.455556	0.543815	0.229321	0.311242	0.228211	-0.493917	-0.247018	-0.10678	0.0748866	0.063366	0.0364271	0.700297	0.159844	0.36375	-0.630415	-0.328409	-0.431442	0.0654469	0.180031	0.14693	0.470976	-0.151398
AT1G26610	-	2	0.331635	0.213152	0.261556	0.0930471	0.262535	0.540257	0.268001	0.337657	0.215936	0.08315	0.471386	0.12756	0.44455	0.562174	0.544758	0.454228	0.229785	0.294619	0.304396	0.153721	0.300389	-0.0363046	0.342159	1.14961	0.346105	0.38773	0.531087	-0.248485	0.258234	-0.133996	0.351503	0.299639	0.00450114	0.186227	-0.107873	0.0786836	-0.0272396	-0.0594311	0.0388329	-0.129352	0.0796236	0.212658	0.0781037	0.0500725	0.315152	0.221246	-0.317665
AT1G26710	-	4	-0.266271	-0.266271	-0.0687059	2.64796	3.70247	3.83299	-0.297458	-0.303589	-0.228487	-0.209524	-0.266271	-0.170276	3.75642	3.40896	4.35563	-0.507825	-0.17357	-0.897907	3.85373	-0.0823437	-0.266271	1.29619	3.49831	4.43088	-0.505734	-0.85274	-1.14481	0.0567468	0	-0.10157	1.10688	-0.147045	0.411009	-0.210366	0.130018	-0.66942	1.96561	0.183928	-0.197565	-1.34957	-0.145917	0.413417	-0.208276	-0.549152	-0.791195	1.90887	0.183928
AT1G26720	-	4	0	0	0	0.639242	2.08349	2.07089	-0.00297409	-0.0667815	0.211948	0	0	0	1.60634	1.45939	2.00099	-0.388768	-0.119599	-0.304131	1.77504	0.0603113	0	-0.265742	1.37253	2.17411	-0.339866	-0.37175	-0.699449	0	0	0	0.625719	-0.167366	-0.213587	-0.385794	-0.0528173	-0.51608	1.77504	0.0603113	0	-0.904984	-0.435219	-0.251385	-0.336892	-0.304968	-1.01693	1.77504	0.0603113
AT1G26730	PHO1-H7	7	-0.25941	-0.276546	-0.373375	0.151564	0.135551	0.115612	0.215566	0.22586	0.0152723	-0.397086	-0.0197975	-1.09669	0.0623855	-0.450616	-0.226099	-0.157634	-0.278999	-0.137319	-0.295624	0.0309508	-0.162042	0.076421	-0.0188308	-0.296161	0.258339	0.284207	0.385575	-0.137676	0.256749	-0.0697915	-0.0891785	-0.586167	-0.341711	-0.373199	-0.504859	-0.152592	-0.0362142	0.307497	0.211333	-0.075143	-0.154382	-0.411773	0.0427733	0.0583469	0.370303	0.101461	0.0507483
AT1G26760	ATXR1	6	-0.117014	-0.45172	-0.357429	-0.109008	-0.314207	-0.000118077	-0.359545	-0.566167	-0.384026	-0.534657	-0.390927	-0.635473	-0.476353	-0.0676427	-0.382185	-0.366779	-0.339777	-0.524612	-0.313181	-0.353484	-1.09606	-0.125883	-0.424018	-0.796134	-0.4167	-0.708182	-0.443037	-0.417643	0.0607933	-0.278044	-0.367345	0.246565	-0.382067	-0.00723442	0.226391	-0.140585	-0.196168	0.0982357	-0.486363	-0.0168755	-0.10981	-0.796016	-0.0571553	-0.142015	-0.0590105	0.221476	0.0374424
AT1G26762	-	2	0.409928	0.589927	0.456003	0.816625	0.91708	0.922008	1.50828	1.60969	1.87653	0.920884	1.07425	0.163241	1.04398	2.80969	3.26855	2.13136	1.95441	2.24153	1.20768	1.15969	0.722438	2.98028	3.26568	2.77616	2.47473	2.05738	2.32944	0.510956	0.484327	-0.292762	0.227359	0.466812	0.678512	0.398492	0.205934	0.198797	0.797756	0.569768	0.266435	1.42453	0.629431	0.297884	0.582599	0.24276	0.213726	0.2868	0.0854413
AT1G26770	EXPA10	2	0.399602	0.62472	0.722474	0.91578	1.01033	1.07801	0.335951	0.27659	0.650541	0.824144	1.00728	0.875342	1.12505	1.28039	1.21991	0.577319	0.899913	0.810329	0.378761	0.80627	0.667234	0.675426	0.722854	1.12638	0.331738	0.344862	0.709905	0.424543	0.339407	0.152868	0.226196	0.270791	0.101722	0.241368	0.623323	0.159788	-0.020841	0.181549	-0.05524	-0.240354	-0.287473	-0.0113813	-0.00421277	0.0682717	0.0593636	-0.445384	-0.157858
AT1G26795	-	5	0	0	0	0	0	0.313822	0.140047	0.188001	0.63176	0	0	0	0	0	0	0.581926	1.77652	2.17948	0	0	0	0	0	0	1.42928	-0.142476	-0.289612	0	0	0	0	0	-0.313822	0.441878	1.45671	1.18387	0	0	0	0	0	-0.313822	1.16973	-0.330478	-1.57391	0	0
AT1G26800	-	7	-0.427136	-0.665952	-1.01237	-0.0877011	-0.193988	0.213158	-0.241144	-0.598247	-0.574129	-0.0388232	0.199622	0.658081	0.237751	0.52965	0.427071	-0.134516	-0.609469	-0.276306	0.127767	0.0365371	0.733151	0.383772	-0.141693	1.00692	0.099422	-0.722447	-0.223207	0.388312	1.16015	1.6942	0.325452	0.723638	0.213913	0.106628	-0.0112225	0.297823	0.554902	0.702489	1.83185	0.471473	0.052295	0.703462	0.340566	-0.1242	0.350922	0.16659	-0.163085
AT1G26820	RNS3	5	0.402102	1.21453	1.39456	0.565473	0.46682	0.645661	0.24752	0.659099	0.565851	0.532358	1.16301	1.02283	0.50076	0.0737275	0.259944	0.35461	0.572091	0.347423	0.361777	0.347256	0.0225219	0.263888	0.200864	0.0409916	0.184728	-0.00115719	0.222033	0.130256	-0.0513703	-0.261112	-0.0647133	-0.393092	-0.385717	0.10709	-0.0870074	-0.218428	-0.0403254	-0.561031	-1.47296	-0.301585	-0.265956	-0.604669	-0.0627916	-0.660256	-0.343817	-0.170581	-0.509661
AT1G26840	ORC6	3	-0.0117501	0.0868044	-0.0497938	0.012536	-0.00275893	0.185915	0.653403	0.799736	1.01058	-0.149974	-0.260963	-0.376044	0.00166106	-0.0326474	-0.0642483	0.782646	1.04143	1.0966	-0.18578	-0.116627	-0.452125	-0.262052	-0.100343	-0.618966	0.734126	1.01227	0.827676	-0.138224	-0.347768	-0.32625	-0.0108749	-0.0298885	-0.250163	0.129243	0.0770485	0.0878229	-0.174029	-0.203431	-0.402331	-0.274588	-0.0975838	-0.804881	0.080723	0.0667163	0.0202457	-0.0358053	0.144337
AT1G26910	RPL10B	2	0.137134	0.302396	0.118207	0.276054	0.375805	0.431593	-0.00447218	-0.0346696	0.163055	0.144138	0.187912	-0.123976	0.379829	0.473509	0.535525	0.238648	0.182616	0.158421	0.369353	0.204504	0.0133718	0.35136	0.662063	1.01343	0.299865	0.18123	0.177842	0.00700358	-0.114484	-0.242183	0.103774	0.0977043	0.103932	0.243121	0.217286	-0.00463452	0.232218	-0.0978924	-0.104835	0.075306	0.286258	0.345122	0.304337	0.2159	0.0147872	0.225215	0.0165916
AT1G26920	-	10	-0.233338	-0.323189	-0.0545633	0.177164	0.267749	0.183911	0.236882	0.389649	0.264489	-0.496125	-0.286969	-0.516614	-0.0325734	-0.0485589	0.423119	0.0874022	0.310019	0.438372	-0.354768	-0.367175	-1.55172	0.0405381	-0.115024	-0.329627	0.454837	0.325921	0.302515	-0.262787	0.0362197	-0.46205	-0.209738	-0.316308	0.239208	-0.14948	-0.0796295	0.173884	-0.12143	-0.0439861	-1.42864	-0.136626	-0.382774	-0.513538	0.217955	-0.0637281	0.0380258	0.141357	-0.0802058
AT1G26945	PRE6	5	-0.46834	-0.312391	-0.10583	-0.194986	-0.0279263	0.494393	0.224244	0.622408	0.736299	0.237955	0.222353	0.339973	0.519605	0.542681	0.879764	0.693551	1.02725	1.37039	-0.787061	-0.435166	-0.340034	-0.291231	-0.0897364	0.623511	0.550971	0.395068	0.675794	0.706295	0.534744	0.445803	0.714591	0.570607	0.385371	0.469307	0.395322	0.594585	-0.318721	-0.122775	-0.234204	-0.0962448	-0.0618101	0.129118	0.326727	-0.22734	-0.0605054	-1.00559	-0.65752
AT1G27020	-	6	-0.58571	-0.621537	-1.43523	-1.0385	-0.562461	-2.30284	-1.228	-1.08009	-1.61016	-0.396951	-0.507836	-1.32653	-0.410957	-1.07611	-2.75816	-0.394977	-1.06016	-2.9445	-0.744403	-0.496904	-1.82171	-1.25553	-1.44313	-2.00645	-1.69459	-2.0715	-2.46887	0.188759	0.113701	0.00788063	0.188719	-0.0957845	-0.15309	0.41411	0.016537	-1.34039	-0.158693	0.124633	-0.275103	-0.141686	-0.312445	0.0851657	-0.22127	-0.475315	-0.344522	-0.347451	0.0109319
AT1G27030	-	6	-0.393601	-0.329596	-0.741568	-1.12065	-1.40515	-1.46406	-0.739169	-1.19109	-1.04025	-0.589086	-0.485474	-1.09336	-1.09644	-1.22951	-1.94667	-0.736319	-1.11429	-1.31408	-0.755899	-0.615459	-0.923531	-1.17195	-1.40393	-1.751	-1.24136	-0.892806	-1.56731	-0.195485	-0.155878	-0.311159	-0.00658111	0.152553	-0.498049	0.00284965	0.0718815	-0.261977	-0.362298	-0.285863	-0.181963	-0.0620075	-0.0752616	-0.323476	-0.378688	0.185074	-0.44718	-0.166812	-0.129985
AT1G27045	ATHB-54	6	0.152307	-0.26612	0.040638	0.0565027	0.00908437	0.108274	-0.379628	-0.304067	-0.631002	0.211522	0.0889299	-1.36603	0.1055	-0.0475875	-0.108562	-0.47812	-0.424573	-0.73068	0.526538	-0.0599953	-1.26798	-0.615255	-0.461964	-0.882426	-0.731162	-0.843771	-1.07201	0.0592151	0.35505	-0.656752	0.0489976	-0.0566719	-0.216837	-0.0984919	-0.120506	-0.0996783	0.374231	0.206125	-0.657745	-0.671758	-0.471048	-1.00179	-0.351534	-0.539704	-0.454586	0.315015	-0.148925
AT1G27110	-	5	-0.0591208	-0.0913552	0.148198	1.02377	0.340368	0.428398	0.182294	0.310818	0.269421	-0.10194	0.0648255	-0.316106	1.24665	0.450709	0.0821915	0.264007	0.378086	0.413675	-0.344404	-0.226803	-0.155689	0.252615	-0.0864221	-0.0437195	0.168296	0.0400206	0.19538	-0.0428194	0.156181	-0.464304	0.127453	0.11034	-0.346207	0.0817133	0.0672683	0.144254	-0.285283	-0.135448	-0.303887	-0.209113	-0.42679	-1.20512	-0.0139979	-0.270797	-0.0740415	-0.242464	-0.291629
AT1G27120	B3GALT17	7	-0.0747349	0.255658	-0.10063	-0.362232	-0.319247	-0.722151	-0.101488	-0.0174204	-0.0155165	-0.0111312	-0.00217863	0.0235008	-0.393304	-0.581602	-1.21985	0.0024812	-0.266286	-0.285078	0.226355	-0.0819912	0.626681	-0.10378	-0.286351	-0.452948	0.202725	-0.0260267	0.240362	0.0636037	-0.257836	0.124131	-0.0310717	-0.262354	-0.196497	0.103969	-0.248866	-0.269561	0.30109	-0.337649	1.03881	0.258452	0.0328964	0.269203	0.304213	-0.00860631	0.255879	0.237486	-0.0798125
AT1G27240	-	10	-0.144087	-0.312125	-0.312125	0.706165	1.06294	1.10214	-0.0299486	0.262667	-0.0679501	-0.312125	-0.312125	-0.242854	0.630065	0.321789	0.0456087	-0.316522	-0.316522	-0.316522	0.0202547	-0.148111	0.0287831	0.770705	0.371455	0.168496	-0.257829	-0.24617	-0.316522	-0.168038	0	0.0692716	-0.0760994	-0.74115	-1.52494	-0.286574	-0.57919	-0.248572	0.164342	0.164015	0.340908	0.0645401	-0.691484	-1.37432	-0.227881	-0.508838	-0.248572	0.33238	0.164015
AT1G27260	-	1	0.111842	0.482787	0.523421	0.0182242	-0.112977	-0.525939	-0.0581699	-0.0581699	0.103082	0.995965	1.39175	2.36839	-0.156654	-0.747637	-0.694496	-0.0581699	-0.0581699	-0.0581699	0.462209	0.994125	0.60622	-0.118814	-1.8491	-1.96319	-0.0581699	-0.0581699	-0.0581699	0.884124	0.908959	0.86944	-0.174878	-0.63466	-0.168557	0	0	-0.161252	0.350367	0.511339	0.0827984	-0.137038	-1.79486	-1.62938	0	0	-0.161252	-0.533756	-0.39762
AT1G27270	-	1	0.728302	1.10418	0.840072	0.255013	0.152893	-0.0798143	0	0	0	0.56892	1.92184	1.74552	0.310027	-0.180544	0.0182304	0	0	0	0.332254	0.897662	0.524112	0.15917	-1.31525	-1.62896	0	0	0	-0.159381	0.18124	0.394796	0.055014	-0.333437	0.0980447	0	0	0	-0.396047	-0.206516	-0.31596	-0.0958433	-2.01767	-1.23264	0	0	0	-0.236666	-0.387756
AT1G27280	-	9	0.512996	0.686922	0.857222	0.723217	-0.0277347	0.169454	0	0	0	0.627694	0.686467	0.605241	0.186924	-0.557894	-0.71696	0	0	0	0.0011661	0.357025	0.482674	-0.0474401	-0.15616	-0.689875	0	0	0	0.114698	-0.000454926	-0.25198	-0.536293	-0.530159	-0.886414	0	0	0	-0.51183	-0.329897	-0.374548	-2.01083	-0.128425	-0.859329	0	0	0	-0.626528	-0.329442
AT1G27380	RIC2	9	0.308345	-0.0724885	0.257962	-0.571656	-0.204767	0.0602849	-0.109006	-0.437334	-0.368466	0.0727986	0.399975	0.154893	0.346677	-0.419027	-0.656267	-0.0145871	0.074153	-0.29979	0.526846	0.0317498	0.379304	-0.0797239	0.0513569	-0.0530526	-0.047739	-0.127128	0.209562	-0.235546	0.472463	-0.103069	1.49123	-0.21426	-0.716552	0.0944191	0.511487	0.0686758	0.218502	0.104238	0.121342	0.491933	0.256124	-0.113338	0.0612672	0.310206	1.43151	0.454048	-0.368225
AT1G27440	IRX10	7	0.342432	0.674267	0.626058	0.392597	0.448309	0.122835	-0.123372	0.172964	-0.18176	0.0615062	0.314977	0.276303	0.212727	0.194952	0.461445	-0.0560489	0.117037	-0.0713601	1.00504	0.496047	0.43865	0.307539	0.0913152	0.495699	0.101833	-0.418744	-0.0313601	-0.280926	-0.35929	-0.349755	-0.179871	-0.253357	0.33861	0.0673235	-0.0559267	0.1104	0.214931	-0.17822	-0.187409	-0.0850587	-0.356994	0.372864	0.225205	-0.591709	0.1504	0.495857	0.18107
AT1G27460	NPGR1	7	-0.336634	-0.0989788	0.00147926	0.335252	0.293735	0.24862	-0.0919386	-0.22404	-0.146081	-0.193731	-0.299067	-0.638711	-0.178571	-0.24736	-0.080244	-0.172241	-0.0193735	-0.645685	-0.504166	-0.270587	-1.13035	0.381322	-0.179941	-0.330386	0.159617	-0.275727	-0.486014	0.142904	-0.200088	-0.640191	-0.513823	-0.541095	-0.328864	-0.0803019	0.204666	-0.499604	-0.167531	-0.171608	-1.05741	0.04607	-0.473676	-0.579006	0.251556	-0.0516878	-0.339933	-0.310435	0.0284804
AT1G27620	-	1	0.165987	2.23097	2.19453	0.0742749	0.0374027	0.473274	0.253086	0.157467	0.217799	1.86462	2.56761	2.69816	0.419099	0.216158	0.237581	0.141197	0.259733	1.13827	1.91551	2.27744	2.54008	0.232107	0.161276	0.0904281	0.16336	-0.00863251	0.173036	0.301805	-0.149811	0.004473	1.50774	0.178755	-0.235693	-0.111889	0.102267	-0.0645846	0.204322	-0.171071	0.126189	0.157832	0.123873	-0.382846	-0.0897261	-0.166099	-0.0447632	-0.0974835	-0.0212608
AT1G27710	-	1	0.573357	0.732012	0.780583	0.108808	-0.483934	-0.851775	-0.684833	-1.02937	-1.21734	1.0812	1.05815	1.23253	-0.771344	-0.962313	-1.66906	0.374562	-1.5342	-1.17216	0.711116	1.11149	1.0316	-0.139186	-1.63407	-2.65669	-1.26752	-1.31802	-1.60682	0.507843	0.463207	0.432994	-0.880152	-0.478379	-0.883869	1.20143	-0.460036	-0.04016	0.137759	0.460147	0.251016	-0.247994	-1.15173	-1.82512	-0.366703	-0.356942	-0.296202	-0.370083	-0.00305967
AT1G27730	ZAT10	1	2.87247	1.98944	0.475795	0.665925	0.215867	0.0995306	-0.0893983	-0.461599	-0.246596	3.21183	2.75504	2.9578	-0.0233906	0.57018	-0.148833	-1.09148	-0.261884	-0.183031	2.92854	3.91314	0.547396	0.336278	1.11215	0.193955	0.272747	0.145979	-0.274854	0.270503	0.459798	1.74924	-1.00148	0.354314	-0.248363	-0.50732	0.199715	0.0635653	0.0727645	1.92128	0.0716011	-0.329647	0.631121	0.0944243	0.362145	1.0944	-0.028258	-0.197738	1.16011
AT1G27770	ACA1	9	0.148119	0.307636	0.13843	0.120629	0.150549	0.0274014	-0.194859	-0.281868	-0.296179	-0.368463	-0.225012	-0.335373	-0.341772	-0.327837	-0.293768	-0.504685	-0.58422	-0.428067	0.27385	0.741576	-0.137826	0.313969	0.417459	-0.194822	0.0798284	-0.106539	-0.358698	-0.516582	-0.532647	-0.473804	-0.462401	-0.478386	-0.321169	-0.309826	-0.302352	-0.131889	0.125731	0.43394	-0.276256	0.19334	0.26691	-0.222223	0.274687	0.175329	-0.0625199	0.642313	1.13246
AT1G27860	-	2	0	0	0	1.36327	0.373513	1.26374	-0.0736107	-0.241616	-0.0660794	0.094984	0.0895938	0	1.91203	1.86504	2.46612	-0.250568	-0.494652	0.148324	0.445705	0.122832	0.562656	0.267393	1.78964	2.34925	-0.278883	-0.268629	0.0106841	0.094984	0.0895938	0	0.426195	0.543765	1.19691	-0.176957	-0.253036	0.214403	0.445705	0.122832	0.562656	-0.271647	0.611015	1.07943	-0.205272	-0.0270123	0.0767635	0.350721	0.0332379
AT1G27921	-	7	0.141558	0.0786519	-0.277603	-0.294173	0.0118907	0.0473882	0.117246	-0.0788483	-0.00970884	-0.299375	-0.312259	1.95764	0.432195	0.377263	-0.224524	0.148429	-0.0935182	-0.0759829	0.212159	1.42138	1.24718	-0.275559	-0.283625	0.0485815	0.00368205	-0.12883	0.192118	-0.440933	-0.390911	0.166667	0.726367	0.365372	-0.271912	0.0311836	-0.0146699	-0.066274	0.0706007	-0.332705	0.644622	0.0186137	-0.295516	0.0011933	-0.113564	-0.0499817	0.201826	0.511534	0.0582062
AT1G27940	ABCB13	8	-0.355737	-0.0807973	-0.33631	-0.0453883	-0.18138	-0.138133	-0.107283	-0.106787	-0.0698026	-0.316573	0.0116193	-0.0521527	-0.179204	-0.254864	-0.0819681	-0.265784	0.0216194	-0.239343	-0.280614	-0.271107	-0.265441	-0.104275	-1.62348	-0.431735	-0.245239	-0.337344	-0.373844	0.0391639	0.0924166	0.284158	-0.133815	-0.0734843	0.0561647	-0.1585	0.128406	-0.169541	0.0751225	-0.19031	0.0708698	-0.0588871	-0.333017	-0.293602	-0.137955	-0.230557	-0.304041	0.0359586	-0.282727
AT1G28130	GH3.17	3	-0.145036	-0.30682	-0.0153642	-0.179775	-1.04009	0.0842077	0.41253	0.548493	0.719286	-0.3814	0.119658	0.0387741	0.0403093	-0.0330505	0.268678	0.451419	1.18299	1.35039	-0.317854	0.0922041	-0.0215627	0.0570674	-0.0516064	0.183755	1.25065	1.18091	1.16217	-0.236365	0.426477	0.0541382	0.220084	0.222268	0.184471	0.0388889	0.343814	0.326669	-0.172818	0.399024	-0.00619851	0.236842	0.203713	0.0995475	0.53926	0.312291	0.191856	0.0635466	-0.0274536
AT1G28270	RALFL4	3	-0.262663	0.361936	0.0181962	0.400941	0.0925701	0.270926	0.79093	0.935407	0.88279	-0.210946	-0.132568	-0.301672	-0.151022	0.151517	0.197209	0.857445	0.769608	0.908366	-0.13023	0.503683	0.0366375	0.00196024	0.479717	0.0887775	0.847579	1.13709	1.34248	0.0517166	-0.494504	-0.319868	-0.551963	0.0589466	-0.0737174	0.0665154	-0.165799	0.0255758	0.132432	0.141747	0.0184413	-0.398981	0.387147	-0.182149	0.0566492	0.110045	0.378251	0.0807157	0.636251
AT1G28305	-	8	0	0	0.140241	0	0	0.0468774	0.685006	1.34712	1.31264	0	0	0	0	0	0	0.732494	1.06807	0.827345	0	0.115591	0	0	0	0	0.542563	0.124478	0.0735691	0	0	-0.140241	0	0	-0.0468774	0.0474881	-0.294121	-0.352836	0	0.115591	-0.140241	0	0	-0.0468774	-0.142442	-1.14422	-1.2248	0	0.115591
AT1G28330	DYL1	2	0.0980806	-0.0479345	-0.44267	0.0232236	0.000942202	-0.0522577	-0.140701	-0.317799	-0.0505342	0.551115	0.39583	1.25145	0.622887	0.536635	0.76535	0.0204924	-0.142249	0.145098	0.581696	0.0486668	1.84407	0.4383	0.338227	1.34274	0.207693	0.0893801	0.344221	0.453034	0.443765	1.75334	0.599663	0.535692	0.817608	0.161193	0.17555	0.195632	0.483616	0.0966013	2.34036	0.415077	0.337285	1.51963	0.348394	0.407179	0.394756	0.0305812	-0.347164
AT1G28335	LCR31	3	0	0.110728	0.417014	0	0	0.0770993	0.784001	1.53567	1.61304	0	0	0	0	0	0	1.20691	1.6207	1.57963	0.07947	0.647465	0.0862724	0.158943	0	0.0854676	1.39261	1.19966	1.04385	0	-0.110728	-0.417014	0	0	-0.0770993	0.42391	0.0524495	-0.0666774	0.07947	0.536736	-0.330742	0.158943	0	0.00836838	0.455516	-0.239122	-0.445634	0.07947	0.647465
AT1G28375	-	2	0.517713	0.80275	1.0468	0.907113	0.952462	1.02826	0.273754	0.317125	0.219326	1.18265	1.42284	1.21521	0.947522	0.747171	0.972535	0.333848	0.564934	0.293575	0.90491	0.774101	0.59059	0.329816	0.195655	0.678146	0.329206	0.0226558	-0.373816	0.578027	0.577221	0.100271	0.0404085	-0.205291	-0.0557235	0.0600937	0.247809	0.0742496	0.387197	-0.0286487	-0.437611	-0.577297	-0.756808	-0.350113	0.0554521	-0.294469	-0.593142	-0.19083	-0.60587
AT1G28380	NSL1	2	0.481262	0.547137	0.484538	0.288635	0.218171	-0.0653786	0.157284	0.0648257	0.177757	1.03271	1.10859	1.22298	0.253593	0.159355	0.0794664	0.235706	0.20268	0.216414	0.702486	1.00053	1.0857	0.354946	0.148684	0.126951	0.384564	0.414313	0.249303	0.440801	0.455404	0.60795	-0.0350416	-0.0588163	0.144845	0.0784221	0.137854	0.0386576	0.221224	0.347919	0.489374	0.0663113	-0.069487	0.19233	0.227281	0.349487	0.0715466	-0.219577	-0.107485
AT1G28440	HSL1	5	-0.552236	0.138753	-0.117079	0.218947	0.225286	0.447004	-0.258103	-0.405105	-0.0639581	-0.152428	-0.230788	-0.73052	0.104684	-0.0650967	0.445996	-0.496689	-0.0582636	-0.255642	-0.792188	-0.543614	-0.565413	-0.189846	-0.131263	-0.589903	-0.640084	-0.670781	-0.729673	0.399808	-0.369541	-0.613441	-0.114263	-0.290383	-0.00100758	-0.238586	0.346842	-0.191684	-0.239951	-0.682367	-0.448334	-0.408793	-0.356548	-1.12309	-0.381981	-0.265676	-0.665715	-0.639759	-0.312826
AT1G28470	NAC010	10	-0.328756	-0.393703	-0.239441	-0.437179	0.161351	-0.127565	0.0772296	0.350904	0.330728	-0.328364	-0.336517	-0.217679	0.60015	0.128169	0.25471	0.254074	0.555191	0.396733	0.100091	0.0414041	0.345907	0.287374	0.0219082	0.0760454	0.217808	-0.0355056	-0.439582	0.000391756	0.0571852	0.0217616	1.31369	-0.0331821	0.382275	0.176844	0.204287	0.0660049	0.428847	0.435107	0.585348	0.724553	-0.139443	0.20361	0.140578	-0.386409	-0.770309	0.428455	0.377922
AT1G28550	RABA1I	3	0	0	0	0.0998024	0.21188	0.41457	0.547517	1.06167	0.978789	0	0.0739989	0	0.0668104	0.0377649	0.514894	0.859373	0.67869	1.31912	0.196141	0.0470342	0.346046	0.0460114	0.227802	-0.0132185	0.91823	1.07509	1.19677	0	0.0739989	0	-0.032992	-0.174115	0.100324	0.311856	-0.313514	0.0460958	0.196141	0.0470342	0.346046	-0.053791	0.0159223	-0.427789	0.370712	0.145656	0.217982	0.196141	-0.0269647
AT1G28600	-	5	-0.0600455	0.0113418	0.0725389	0.645246	0.430314	0.573309	-0.108028	-0.389316	-0.28798	-0.29561	0.261499	-0.354719	0.187052	0.131551	0.383088	-0.279717	0.0152049	-0.360998	-0.312375	-0.358309	-0.105093	-0.433147	-0.432459	-0.197265	-0.15429	-1.04904	-1.48236	-0.235564	0.250157	-0.427258	-0.458194	-0.298763	-0.190221	-0.171689	0.40452	-0.0730176	-0.25233	-0.369651	-0.177632	-1.67075	-1.15978	-0.770574	-0.0462625	-0.350654	-1.08313	-0.0167654	-1.27904
AT1G28610	-	10	0.13651	0.250583	0.0346503	-0.00138794	0.0215206	0.274344	-0.0699647	-0.461259	-0.409557	-0.100131	-0.182393	-0.321401	-0.0203553	-0.369105	-0.15131	-0.13175	-0.403286	-0.598808	0.0609909	0.276069	0.0200534	-0.316921	-0.216373	-0.371857	-0.348123	-0.536758	-1.03939	-0.236641	-0.432976	-0.356051	-0.0189673	-0.390625	-0.425654	-0.0617856	0.0579727	-0.189251	-0.0755193	0.0254854	-0.0145969	-0.315533	-0.237894	-0.6462	-0.278158	-0.0754993	-0.293652	0.161122	0.458461
AT1G28660	-	6	-0.295435	-1.44345	-0.364451	-0.394174	-1.60943	-2.10735	-0.221343	-0.194578	-0.000332383	-2.04417	-0.861439	-1.03104	-2.53582	-2.16579	-0.856297	-0.143393	-0.177544	-0.193449	-0.482924	-1.33105	-1.806	-1.92512	-0.726264	-0.825197	-0.12407	-0.128463	-0.339513	-1.48912	-0.253919	-0.666593	-0.262426	0.0420519	-0.265915	0.0779493	0.0170343	-0.193117	-0.187489	0.0139485	-0.384288	-0.16749	-0.0783155	-0.234816	0.0972725	0.0661151	-0.339181	0.266696	0.267867
AT1G28670	ARAB-1	6	-0.23282	-0.154398	-0.695232	-0.234553	-0.417547	-0.464012	-0.125435	-0.189042	-0.493894	-0.679867	-0.474791	-1.61972	-0.342018	-0.581898	-0.846706	-0.564629	-0.554296	-0.880836	-0.444493	-0.663891	-1.03353	-0.137912	-0.163648	-0.689711	-0.601278	-0.480829	-1.13967	-0.447047	-0.320393	-0.752363	-0.107465	-0.164351	-0.382693	-0.439194	-0.365254	-0.386941	-0.211673	-0.509493	-0.248273	0.0966414	0.253899	-0.225698	-0.475843	-0.291787	-0.54448	0.235375	-0.1891
AT1G28690	PCMP-E34	8	-0.407847	-0.123274	-0.231705	-0.0464949	0.185707	0.249834	-0.0148584	-0.0408212	0.0605868	-0.585337	-1.70892	-0.499798	-0.115458	0.0287961	-0.302537	-0.0721409	-0.16172	-0.241552	-1.91769	-0.281625	-0.127548	0.073879	0.257048	0.185723	0.0113102	-0.186592	-0.056365	-0.177489	-0.420773	-0.268093	-0.068963	-0.156911	-0.552371	-0.0572825	-0.120899	-0.302139	-0.0852899	-0.158351	0.104157	0.120374	0.0713403	-0.0641105	0.0261686	-0.145771	-0.116952	0.0921995	0.262421
AT1G28695	-	8	0.121639	0.643899	0.779222	0.0410926	-0.0969039	-0.220676	-0.0450652	-0.179434	-0.16014	0.750207	0.814562	0.983481	-0.094693	-0.198231	-0.150845	-0.502068	-0.0343625	-1.23654	1.02156	1.13642	1.11962	-0.0345223	0.0137457	-0.266355	-0.247259	-0.114024	-0.505633	0.628567	0.170663	0.204259	-0.135786	-0.101327	0.0698306	-0.457003	0.145071	-1.23019	1.10247	0.424093	0.500104	-0.0756149	0.11065	-0.0456787	-0.202194	0.0654104	-0.345493	0.32046	0.25343
AT1G28700	-	4	-0.0836453	-0.0836453	-0.0419186	0.86596	1.17966	1.51097	-0.345857	-0.385658	-0.587146	-0.0836453	-0.0836453	-0.0836453	1.25423	1.31253	1.70836	-0.358986	-0.227024	-0.694698	1.79132	-0.0836453	0.288245	0.488754	1.32063	1.70768	-0.227134	-0.347342	-1.13432	0	0	-0.0417267	0.325278	0.0951758	0.178366	-0.0131298	0.158633	-0.107552	1.87497	0	0.330164	-0.377206	0.0999279	0.0935292	0.118722	0.0383153	-0.37005	1.87497	0
AT1G29010	-	3	-0.0332402	0.158069	-0.0332402	0.166715	0.472569	0.50599	0.425525	0.426068	1.01417	-0.0332402	-0.0332402	-0.0332402	0.642455	0.106766	0.330651	1.18963	0.451626	1.04463	0.073903	-0.0332402	-0.0332402	0.396728	1.58242	0.261996	0.362787	1.00709	1.08616	0	-0.191309	0	0.47574	-0.365802	-0.175338	0.461342	0.0255574	0.0276357	0.107143	-0.191309	0	0.230013	0.297736	-0.243993	-0.0627376	0.203201	0.0262411	0.107143	0
AT1G29071	SNOR105	6	0.254787	-0.0606614	-0.280934	-0.22219	-1.05753	-0.638256	-0.200859	-0.376829	-0.373814	-0.145439	-0.291804	-1.69647	-0.604807	-0.747839	-1.00839	-0.194882	-0.478678	-1.21765	0.0190848	-0.249984	-0.484171	-0.357074	-0.466519	-1.79575	-1.18673	-0.144398	-0.183322	-0.400225	-0.231143	-1.3893	-0.382617	0.00815688	-0.408168	0.00597727	-0.10185	-0.089318	-0.235702	-0.189323	-0.203237	-0.134884	0.289477	-1.47132	-1.08596	0.232431	0.190491	0.164524	0.0418202
AT1G29090	-	2	0	0	0	0.96312	0.856753	0.753778	-0.0797479	-0.260549	0.0705082	0	0	0	1.3069	0.717936	1.0646	0.413899	-0.00581638	0.203832	0.841094	0	0	3.82848	4.10203	4.9152	0.599896	0.558457	0.330049	0	0	0	0.343781	-0.138817	0.310822	0.493647	0.254733	0.133324	0.841094	0	0	0.123358	0.324144	1.71839	0.679644	1.28015	0.259541	0.841094	0
AT1G29140	-	3	-0.483109	-0.483411	0.600839	0.0611347	-0.132993	-0.0557627	0.568338	0.914798	0.930303	-0.665743	-0.623624	-0.370518	-0.336725	0.146078	0.30536	0.810741	1.00474	0.977367	-0.530873	0.109266	-0.852147	0.0765453	-0.0577227	-0.231035	0.474832	0.396154	0.541416	-0.182634	-0.140214	-2.07695	-0.397859	0.279071	0.361123	0.242403	0.0899417	0.0470642	-0.047764	0.592677	-1.45299	0.0154106	0.0752705	-0.175273	-0.0935055	-0.518644	-0.388886	0.13487	2.44947
AT1G29160	DOF1.5	6	-0.671291	-0.512645	-0.50107	-0.0802862	-0.352795	-0.27616	-0.402778	-0.627407	-0.388318	-0.543522	-1.12189	-1.08185	-0.464593	-0.496121	-0.302755	-1.04071	-0.425487	-0.626066	-0.730775	-0.451857	-0.682515	-0.329365	-0.366998	-0.556389	-0.393041	-0.622969	-0.619625	0.127769	-0.609247	-0.580784	-0.384306	-0.143325	-0.0265952	-0.637931	0.20192	-0.237748	-0.0594844	0.060788	-0.181444	-0.249079	-0.0142023	-0.280229	0.00973753	0.00443862	-0.231306	-0.187253	0.670035
AT1G29195	-	10	0.328023	0.227924	0.0707009	-0.172525	-0.325371	-0.229605	-0.407228	-0.0134212	0.0705611	0.394533	0.576106	0.543143	0.157719	-0.0969637	-0.338281	0.00122453	0.245137	0.476305	0.38804	0.559413	1.50666	-0.241932	-0.361429	-0.412484	0.141668	0.144313	0.642666	0.0665098	0.348182	0.472442	0.330244	0.228407	-0.108677	0.408453	0.258559	0.405744	0.0600163	0.331489	1.49497	-0.0694075	-0.0360588	-0.182879	0.548896	0.157734	0.572105	-0.00649351	-0.0166931
AT1G29230	CIPK18	8	0.0718952	0.128955	0.00182595	-0.161156	-0.142094	0.180664	0.113823	0.35447	0.583286	0.0595706	0.0685923	0.134235	0.00522356	0.0547617	0.339824	0.315391	0.347669	0.774177	0.118537	0.0191721	0.111976	-0.0201412	-0.0348359	-0.126437	0.436188	0.588552	1.13959	-0.0123246	-0.060363	0.132409	0.16638	0.196855	0.15916	0.201568	-0.00680101	0.190891	0.0466416	-0.109783	0.11015	0.141015	0.107258	-0.307101	0.322365	0.234082	0.362642	0.0589662	-0.0494202
AT1G29270	-	6	-1.53438	-1.20471	-0.487787	0.547428	0.0903357	0.114626	0.145599	0.2186	-0.307805	-0.455256	-0.246092	-1.04465	-0.0525145	0.163029	-0.288147	-0.286966	-0.193253	-0.475459	-0.70879	-0.648796	-0.192357	0.00792522	-0.375445	-1.20913	-0.167824	-0.296806	-0.0330035	0.480548	0.641343	0.00991076	-0.599943	0.0726932	-0.402773	-0.432564	-0.411852	-0.167654	0.227014	0.23864	0.29543	-0.539503	-0.465781	-1.09154	-0.313423	-0.515406	0.274801	-0.253534	-0.402704
AT1G29300	UNE1	9	0.0355922	0.0477183	0.138288	0.15032	0.169983	0.10208	0.0723451	0.184175	0.117728	0.286111	0.0184437	0.136483	0.0743398	0.102957	0.294547	-0.0044335	0.129422	0.453633	-0.210142	0.0293636	-0.136189	0.156534	-0.254347	-0.151817	0.290792	-0.111723	-0.144883	0.250519	-0.0292746	-0.00180562	-0.0759806	-0.0670268	0.192467	-0.0767786	-0.0547533	0.335905	-0.245735	-0.0183546	-0.274478	0.00621325	-0.424331	-0.253897	0.218447	-0.295898	-0.262611	-0.496253	0.01092
AT1G29380	-	7	0.143	1.07873	0.381078	0.204643	0.567653	0.136327	-0.0655933	0.150862	-0.048163	0.191679	0.158269	0.491979	0.178469	0.0298002	-0.00782964	-0.03206	0.0392691	0.434414	0.217869	0.274334	0.196957	0.0147966	0.0319459	-0.201861	-0.0149122	-0.227347	0.0883969	0.0486788	-0.599466	0.110901	-0.0261739	-0.537853	-0.144157	0.0335333	-0.111593	0.482577	0.0748692	-0.483401	-0.184121	-0.189847	-0.535707	-0.338188	0.0506811	-0.378209	0.13656	0.0261905	0.116064
AT1G29430	SAUR62	2	0.0378451	1.71356	0.689682	0.690008	0.451661	0.607703	0.394805	0.514501	0.447558	0.475648	0.603817	0.489632	0.0997569	0.137957	0.684204	0.0904928	0.114837	0.522493	1.29687	0.440257	0.619108	0.474426	0.527213	0.192486	0.176688	0.579117	0.685499	0.437803	-0.536576	-0.20005	-0.590251	-0.313705	0.0765006	-0.304313	-0.399664	0.0749348	1.29099	-0.700136	-0.0705741	-0.215581	0.0755515	-0.415218	-0.218117	0.0646163	0.237941	0.308034	-0.16356
AT1G29460	SAUR65	2	-0.209322	0.284115	0.107788	2.01859	0.680738	1.87757	0.260624	0.355556	0.265319	0.0646195	-0.200286	0.389172	2.05315	1.99139	2.26643	-0.248249	0.482327	0.710628	0.447317	0.208823	0.0694894	1.53672	1.67286	2.42027	0.354114	0.220012	0.0242049	0.273941	-0.484401	0.281383	0.0184117	0.605013	0.28593	-0.508873	0.12677	0.445309	0.656639	-0.0752918	-0.038299	-0.358862	0.319363	0.423009	0.0934894	-0.135544	-0.241114	0.382697	0.409109
AT1G29465	-	2	0.28239	0.537344	0.439449	0.556506	0.825692	0.854183	0.325093	0.493971	0.395298	0.29164	0.243221	0.36722	0.715822	0.837014	0.821884	0.435774	0.313652	0.38148	0.390246	0.34526	0.523258	0.569567	0.735051	1.06309	0.161072	0.159502	0.532936	0.00924957	-0.294124	-0.072229	0.159316	0.0113226	-0.0322987	0.11068	-0.180319	-0.0138186	0.107856	-0.192084	0.0838092	0.0130606	-0.0906402	0.147418	-0.164022	-0.334469	0.137638	0.0986067	0.102039
AT1G29490	SAUR68	3	0.113378	0.0809873	0.0769443	-0.250116	-0.250116	-0.250116	0.320805	-0.128584	0.572904	0	0	0	-0.133721	-0.250116	-0.250116	0.394459	0.306074	0.943425	0	0.0468938	0	-0.250116	0.0426746	-0.20367	0.356156	1.11553	4.1347	-0.113378	-0.0809873	-0.0769443	0.116395	0	0	0.0736535	0.434658	0.370521	-0.113378	-0.0340935	-0.0769443	0	0.292791	0.0464461	0.0353507	2.83098	1.28556	0	0.0468938
AT1G29510	SAUR67	5	-0.566267	-0.0598725	0.122327	0.305666	0.727851	0.921659	-0.0821351	0.257439	0.301863	-0.430402	-0.123002	-0.162308	0.526773	0.392598	1.35022	0.125748	0.220704	0.537467	-0.55056	-0.138479	-0.550181	0.392027	0.103081	0.299047	0.110429	-0.164932	0.205675	0.135865	-0.0631296	-0.284635	0.221107	-0.335253	0.272105	0.207884	-0.0367343	0.235604	0.0157068	-0.0786064	-0.672508	0.0863609	-0.62477	-0.622612	0.192564	-0.42237	-0.0961881	-0.120158	-0.0154768
AT1G29590	eIF4E3	5	0.337288	0.461872	1.9008	1.30433	0.411585	0.366156	-0.0312733	-0.0959225	-0.120878	0.55157	0.808305	0.372597	0.153328	0.192577	0.493342	-0.0752964	-0.0132535	-0.32854	0.242891	0.698301	0.475508	0.453912	-0.143037	-0.382925	0.103447	-0.280191	-0.308128	0.214282	0.346433	-1.65695	-1.15019	-0.219008	0.127186	-0.0440231	0.082669	-0.207662	-0.094397	0.236429	-1.41907	-0.362298	-1.3441	-1.28352	0.13472	-0.184269	-0.18725	-0.308679	-0.110005
AT1G29640	-	5	-0.659266	0.508948	0.44032	0.472198	0.63084	0.648002	0.0371537	0.236548	-0.00920125	-0.48525	-0.513986	-0.351982	0.185413	-0.150734	0.585977	-0.349424	0.0104085	-0.231928	-0.309596	-0.271258	-1.12759	0.110153	-0.202692	-0.360191	-0.11388	-0.709377	-0.535587	0.174016	-1.27256	-0.792302	-0.286785	-0.781574	-0.062025	-0.386578	-0.22614	-0.222727	0.34967	-0.780206	-1.61204	-0.362045	-0.833532	-1.01213	-0.151033	-1.05298	-0.526386	0.175654	0.242728
AT1G29660	-	6	-0.163618	0.19202	-0.0772895	0.0663317	0.180696	0.169034	-0.505882	-0.45234	-1.41253	0.175789	0.165169	-0.0910947	0.194758	0.00157561	0.14971	-1.04104	-1.32992	-1.26495	0.0818095	-0.175993	-0.165743	0.29258	0.286716	0.258207	-0.629733	-0.617935	-0.707482	0.339407	-0.0268504	-0.0138052	0.128427	-0.17912	-0.0193244	-0.207646	-0.486344	0.0695437	0.245428	-0.368012	-0.0884534	0.226248	0.106021	0.0891727	-0.123852	-0.165595	0.258214	-0.0939793	-0.341162
AT1G29730	-	8	-0.0151056	0.146523	1.16848	-0.114957	0.283828	0.207322	-0.133477	-0.201049	-0.28056	0.125936	0.0379693	-0.0482456	0.28882	0.428886	1.13181	-0.0903768	0.191402	0.204608	0.0759524	0.030442	-0.0447197	-0.0559085	0.0664269	0.212544	-0.0288314	-0.0241103	-0.0715391	0.141042	-0.108554	-1.03363	0.403777	0.145058	0.372065	0.0430999	0.392451	0.485169	0.091058	-0.116081	-0.41531	0.0590483	-0.217402	0.00522152	0.104645	0.176938	0.209021	-0.0499841	-0.00752731
AT1G29770	-	10	0.0235705	0.204716	0.00993656	0.187705	0.129814	-0.0477633	0	0.0630632	0	-0.0154842	-0.0811887	-0.0811887	0.0843927	0.174048	-0.130423	0	0	0	0.0315923	0.0455007	-0.0466761	0.0760397	-0.106329	-0.0876722	0	0	0	-0.0390548	-0.285905	-0.0911253	-0.103312	0.044234	-0.0826599	0	-0.0630632	0	0.00802179	-0.159216	-0.0566126	-0.111665	-0.236143	-0.0399089	0	-0.0630632	-1.2165	0.0470766	0.126689
AT1G29910	LHCB1.2	6	-0.666025	-0.471527	-0.569399	-1.43034	-1.55109	-1.41844	-0.57573	-0.836566	-0.468671	-0.64969	-0.727512	-0.0462026	-1.533	-1.56811	-1.13255	-0.663627	-0.824603	-0.447781	-1.05757	-0.771342	-0.236386	-2.02107	-1.56696	-1.13738	-1.14089	-0.812241	-0.70885	0.0163341	-0.255985	0.523197	-0.105801	-0.0513155	0.231917	-0.0878966	0.0119629	0.0208903	-0.417966	-0.299815	0.333014	-0.58245	-0.0812513	0.175874	-0.52021	0.0243249	-0.240179	-0.4343	-0.0438298
AT1G29920	LHCB1.2	6	-0.84592	-0.969411	-1.10451	-2.23816	-2.40123	-2.14324	-0.164176	-0.303453	-0.0912385	-0.850222	-1.07148	-0.32347	-2.38451	-2.23748	-1.85994	-0.280009	-0.439104	0.184694	-1.47271	-1.16774	-0.407401	-2.85463	-2.24343	-1.74085	-0.804781	-0.229638	0.0256171	-0.00430191	-0.0384525	0.703842	-0.143954	0.114872	0.245307	-0.115833	-0.135651	0.275932	-0.59693	-0.14974	0.619911	-0.584414	0.0768659	0.295517	-0.640605	0.0738155	0.116856	-0.592628	-0.111288
AT1G29930	LHCB1.3	6	-0.704486	-0.647328	-0.461334	-0.673698	-0.791407	-0.642525	-0.663221	-1.02982	-0.862035	-0.695011	-0.814886	-0.552636	-0.8159	-1.0113	-0.573019	-0.994038	-1.14371	-1.04601	-0.892616	-0.813435	-0.670481	-1.20344	-0.940341	-0.927995	-1.01535	-1.0268	-1.02074	0.00947508	-0.167557	-0.0913023	-0.142202	-0.159321	0.0695058	-0.330817	-0.121796	-0.207107	-0.188129	-0.166106	-0.209147	-0.437884	-0.148935	-0.28547	-0.331573	-0.0470404	-0.163004	-0.197604	0.00145105
AT1G30020	-	4	-0.254637	-0.511571	0.556184	0.426968	0.839014	1.06212	-0.0912751	-0.272067	-0.265716	-0.324696	-0.357631	-0.279347	0.819031	0.934864	1.30046	-0.210467	-0.179998	-0.651567	2.83516	-0.178511	-0.423944	-0.0145141	1.00616	1.66443	-0.0237075	-0.220498	-0.819442	-0.0700587	0.15394	-0.835531	0.392063	0.0958507	0.284704	-0.119192	0.0920685	-0.385851	3.56456	0.33306	-0.980128	-0.441482	0.291663	0.560667	0.0675676	0.0515689	-0.553726	3.4756	0.179119
AT1G30050	-	8	0	0.336486	0.204568	-0.141283	-0.241972	-0.0183987	0.347318	0.672856	0.596977	0.0282323	0.241678	0.0776003	-0.0748751	-0.169137	-0.300993	0.350648	0.696196	0.348891	0.0485205	0.201388	0.186904	-0.0742941	-0.222128	-0.202686	0.450091	1.00468	1.25372	0.0282323	-0.0948078	-0.126968	0.0664078	0.0728347	-0.282594	0.00333012	0.0233396	-0.248086	0.0485205	-0.135098	-0.017664	0.0669888	0.0198438	-0.184287	0.102773	0.0854077	0.364523	0.0202881	-0.0402899
AT1G30080	-	3	0.540497	1.01754	0.638762	0.500217	0.622239	0.701377	0.255619	1.11972	1.13663	1.07423	1.08294	0.441322	0.499988	1.01685	0.360321	1.14652	1.01441	1.35064	1.33628	1.26064	0.424879	1.07946	0.608809	0.157312	1.36031	1.28974	1.91772	0.18648	-0.133487	-0.19744	-0.000228748	0.226436	-0.341056	0.36569	-0.110232	0.204962	0.428921	0.0427312	-0.213883	0.424879	-0.0134303	-0.544066	0.593624	0.0414334	0.658647	0.242441	0.176218
AT1G30110	NUDT25	6	-0.179883	0.0613502	-0.187111	-0.453256	-0.417056	-0.533407	0.0372243	-0.176405	0.174889	-0.63177	-0.741502	-0.70018	-0.371292	-0.560332	-1.21868	-0.154958	-0.299513	-0.145284	-0.64599	-0.560099	-0.684762	-1.2685	-0.732925	-1.1436	-0.198107	-0.266477	-0.277631	-0.451886	-1.28525	-0.51307	0.081964	-0.143276	-0.373689	-0.192182	-0.123108	-0.320173	-0.466107	-1.0686	-0.497651	-0.375456	-0.315869	-0.126397	-0.235331	-0.090072	-0.452521	-0.0142209	0.181403
AT1G30135	TIFY5A	5	-0.244824	0.0630052	-0.125321	2.30797	0.451658	0.710055	-0.22044	-1.12719	-0.458046	0.0193497	0.0573906	-0.31797	0.428549	0.280431	0.398379	-0.264344	0.0589785	0.05606	0.0861913	-0.117566	-0.0741147	0.506364	0.0177945	0.347163	-0.100304	-1.76414	-1.25914	0.264174	-0.0056146	-0.192649	-0.290454	-0.171227	-0.311675	-0.0439043	1.32072	0.514106	0.331016	-0.180571	0.0512068	-0.21264	-0.433864	-0.362892	0.120137	-0.0833525	-0.467152	0.0668416	-0.174957
AT1G30170	-	6	-0.396531	-0.376813	0.0471185	-0.399309	-0.310302	-0.0526405	-0.632477	-0.538045	-0.681603	0.225584	-0.182073	0.0180554	-0.405421	-0.0755129	-0.0373827	-0.715976	-0.643685	-0.713145	-0.272764	-0.100674	-0.260552	-0.457619	-0.287822	-0.341125	-0.528618	-1.0938	-1.8711	0.622115	0.194741	-0.0290631	-0.00611192	0.234789	0.0152578	-0.0834991	-0.10564	-0.0315423	0.123767	0.27614	-0.30767	-0.0583095	0.0224807	-0.288484	0.103859	-0.260471	-0.650535	-0.498348	0.081399
AT1G30180	-	2	0	0.0644987	0.0956562	0.311083	0.0908431	0.346201	-0.0423033	0.0703643	-0.00467171	0.0419956	0.209677	0.108275	1.36649	1.34702	1.7317	-0.135194	0.116599	-0.147145	0.367754	0.0145623	0.0905543	0.179055	1.42142	1.71346	0.135178	-0.0233787	-0.162325	0.0419956	0.145179	0.0126191	0.184647	1.12406	0.321324	-0.0928903	0.0462347	-0.142473	0.367754	-0.0499365	-0.00510187	-0.132027	1.19979	0.289078	0.177481	-0.093743	-0.157653	0.325759	-0.195115
AT1G30220	INT2	3	0.227632	0.0844068	0.113214	0.101607	0.00682118	0.0352769	1.63769	2.10093	1.83977	0.0486583	0.0632071	0.255862	0.40976	0.0755396	0.255615	1.35459	1.25249	2.37235	0.406319	0.218743	0.338538	0.184797	-0.192929	0.0979213	2.15404	2.03492	2.61457	-0.178973	-0.0211997	0.142648	0.308152	0.0687185	0.220338	-0.228817	-0.421355	0.276431	0.178687	0.134336	0.225324	0.0831897	-0.19975	0.0626444	0.225152	-0.141351	0.451263	0.357661	0.155536
AT1G30250	-	3	0	0	0	0	0	0.0693679	1.06576	1.00574	0.668235	0	0	0	0.0774652	0.0909257	0.34855	1.21186	1.53568	1.86162	0	0	0	0.120349	0.0648949	0.237021	2.01544	0.983019	1.06271	0	0	0	0.0774652	0.0909257	0.279182	0.146102	0.529943	1.98293	0	0	0	0.120349	0.0648949	0.167653	1.31946	-0.0227186	0.394478	0	0
AT1G30260	-	2	0.447073	0.409225	0.606823	1.38195	0.807962	1.44793	0.625058	0.416987	0.260847	1.10568	0.171685	0.756032	1.68883	0.68305	1.68463	0.400236	0.459629	0.578462	0.622999	0.482433	1.53154	0.736644	0.389588	0.663529	0.372706	0.218363	0.487852	0.330607	-0.23754	0.149209	0.233043	-0.124912	0.142785	-0.224822	0.0426418	0.317615	0.175926	0.0732083	0.495308	-0.379513	-0.418374	-0.39497	-0.252351	-0.198624	0.227005	-0.154681	0.310748
AT1G30280	-	8	0.372724	0.180011	0.422416	-0.0780544	-0.197073	0.139736	-0.598593	-0.363597	-0.627139	0.550228	0.0933937	0.366093	-0.0532372	0.00014465	-0.0748859	-0.44372	-0.702128	-0.489332	0.497975	1.00932	0.61639	0.221805	0.0292778	0.219838	-0.36726	-0.225557	-0.22733	0.177504	-0.0866173	-0.0563226	0.0248172	0.197218	-0.214622	0.154874	-0.338531	0.137808	0.125251	0.482064	0.193974	0.299859	0.226351	0.080102	0.231333	0.13804	0.399809	-0.0522532	1.02198
AT1G30320	-	8	0.318126	0.43544	0.288136	0.0241596	-0.0262574	-0.0130977	0.0189002	-0.202948	0.0168796	0.412616	0.581281	1.02394	0.0684625	0.286055	0.301036	0.04988	-0.105286	0.205202	0.50766	0.557509	1.24367	-0.0247542	0.244057	0.593188	-0.00785186	-0.14537	0.0203104	0.0944909	0.145842	0.64364	0.0443029	0.312312	0.314133	0.0309798	0.0976625	0.188323	0.189535	0.122069	0.85513	-0.0489138	0.270314	0.606285	-0.0267521	0.0575777	0.00343082	0.0950437	-0.0237727
AT1G30515	-	5	0.0157529	0.0514542	-0.000209897	0.289684	0.454701	0.271542	-0.0248071	0.315966	0.529759	0.389789	0.231748	0.398206	0.650424	0.384494	0.767148	0.32901	0.414407	0.571947	-0.311764	-0.0820973	-0.598833	0.0925935	-0.272458	0.0835516	0.143997	-0.227129	-0.00917666	0.374036	0.180293	0.398416	0.36074	-0.0702067	0.495606	0.353817	0.0984405	0.042188	-0.327516	-0.133552	-0.598623	-0.197091	-0.727159	-0.187991	0.168804	-0.543095	-0.538935	-0.701553	-0.313845
AT1G30550	-	8	-0.10785	-0.00133203	-0.00192756	-0.0258848	0.214678	-0.118524	-0.228862	-0.132042	-0.296232	-0.175346	-0.239458	-0.329847	0.0168026	-0.177486	0.14121	0.0685063	-0.193594	-0.261552	-0.057626	-0.0132627	-0.142777	0.112895	-0.335984	-0.300893	-0.266681	-1.12107	-0.290363	-0.0674955	-0.238126	-0.32792	0.0426874	-0.392164	0.259734	0.297368	-0.0615512	0.0346802	0.0502241	-0.0119307	-0.14085	0.13878	-0.550663	-0.182369	-0.0378191	-1.04723	0.00586894	0.11772	0.226195
AT1G30570	HERK2	10	-0.148186	-0.149869	-0.0233176	0.113032	0.0574689	0.094358	0.0821405	-0.051502	-0.259572	-0.26794	0.0282583	-0.0479105	0.0562157	-0.235298	-0.0641014	-0.260972	0.00417398	-0.139829	-1.05043	-0.145568	-1.05706	0.197162	-0.297399	-0.202352	0.0769302	-1.54782	-1.72254	-0.119753	0.178127	-0.0245928	-0.0568161	-0.292767	-0.158459	-0.343112	0.0556759	0.119743	-0.22973	0.0043012	-0.459268	0.0841305	-0.354868	-0.29671	-0.00521035	-0.264839	0.0208052	-0.109977	-0.173826
AT1G30640	-	9	-0.104117	1.3734	0.0355028	-0.0466973	-0.17779	-0.0773428	0.351917	0.0792036	0.289331	-0.422275	-0.245364	-0.26711	-0.156385	-0.165156	-0.231666	-0.000224898	0.158435	-0.330057	-0.238514	1.00184	-0.103584	-0.224409	-0.182401	-0.319003	-0.0197206	0.0361005	0.227323	-0.318158	-1.04122	-1.3982	-0.109687	0.0126344	-0.154323	-0.352142	0.0792315	-0.619388	-0.134397	-0.138859	-0.139086	-0.177712	-0.00461149	-0.24166	-0.371638	-0.043103	-0.0620081	0.183761	0.224705
AT1G30660	T5I8.11	2	0.0146198	0.390162	0.957239	0.6779	0.918232	0.697785	-0.0531192	-0.135541	-0.0338065	0.386648	3.11577	0.494586	1.54373	0.295391	0.923069	0.18982	0.163847	0.2705	0.459173	0.401925	0.637126	0.766868	0.372843	0.284324	-0.200839	-0.10736	0.132672	0.372029	1.74069	-0.462653	1.10382	-0.622841	0.225284	0.242939	0.299388	0.304306	0.444553	0.0117626	-0.320114	0.0889683	-0.545389	-0.413461	-0.14772	0.0281813	0.166478	0.0725247	-2.0991
AT1G30710	-	3	0.0180971	0.122978	0.120832	-0.046957	-0.0522358	-0.110024	0.063929	3.19169	1.87071	0	0.0432882	0.151215	0.111667	-0.114855	-0.125989	2.123	2.46783	4.45689	0.141113	0.026382	0.278957	0.0849042	-0.200575	-0.414543	3.2018	4.55852	5.01416	-0.0180971	-0.0796896	0.0303831	0.158624	-0.0626193	-0.0159652	2.16265	-0.415689	2.58779	0.123016	-0.0965957	0.158125	0.131861	-0.148339	-0.304519	3.23589	1.36123	3.13035	0.141113	-0.0169061
AT1G30740	-	3	-0.0213383	-0.0419927	-0.0419927	-0.0614594	0.25624	0.31308	0.385396	0.441769	0.39837	0.0358476	-0.019206	-0.0419927	-0.000629342	0.265317	0.709046	0.540501	1.67718	1.58684	0.105433	-0.0419927	0.0389259	-0.273355	-0.0923994	0.00402112	1.0199	0.387195	0.450657	0.057186	0.0227867	0	0.06083	0.00907726	0.395965	0.155105	1.0455	0.606432	0.126771	0	0.0809186	-0.211896	-0.348639	-0.309059	0.277838	-0.0545748	0.0522867	0.0695853	-0.0227867
AT1G30755	-	2	0.369187	0.534843	0.26494	0.476336	0.576077	0.293421	0.512412	0.198655	0.250954	0.221842	0.574097	0.516304	0.39868	0.0679497	0.439699	1.00672	0.308351	0.209311	0.246821	0.390748	0.417388	0.355983	0.235438	0.125357	0.381781	0.405177	0.380685	-0.147345	0.039254	0.251365	-0.0776568	-0.508127	0.146278	0.0992686	0.109696	-0.0416434	-0.122366	-0.144095	0.152449	-0.120354	-0.340639	-0.168064	-0.13063	0.206523	0.12973	0.024979	-0.183349
AT1G30760	-	1	0.428419	0.568486	0.520239	0.67627	-0.0555229	-0.0885199	0.153326	0.0847327	0.402596	1.1865	1.15312	1.2644	-0.481706	-0.289556	-1.44592	0.415747	0.62985	0.27188	0.69476	1.2337	0.693993	0.0759115	-2.18264	-1.29896	0.439754	0.14398	0.33408	0.53687	0.387785	0.503272	-1.47712	-0.234033	-1.23734	0.262421	0.545117	-0.130716	0.266341	0.439018	0.173754	-0.600358	-1.9927	-1.08855	0.286428	0.0592476	-0.0685158	-0.270528	0.0512337
AT1G30780	-	1	0	1.63267	3.49545	0.0734057	-0.329227	-0.23544	0	0	0.0260205	0.0858196	7.43085	4.51593	-1.4057	-0.611268	-1.18047	0.0294363	0	0	4.34136	3.447	5.39546	-0.824471	-1.03253	-2.83526	0	0	0.0507129	0.0858196	2.8865	1.02047	-1.28219	-0.282041	-0.731294	0.0294363	0	-0.0260205	4.34136	2.27198	2.15869	-0.897877	-0.78179	-2.42641	0	0	0.0246924	4.25554	-0.737147
AT1G30800	-	5	-0.301841	0.639084	0.806285	0.913532	0.22865	0.0621554	-0.146252	0.28557	-0.0723391	0.454096	1.07465	0.746341	-0.0174146	-0.754933	-0.663427	-0.0672685	0.24578	0.370497	0.0285105	0.7242	0.0606144	0.242451	-1.1434	-1.47785	0.315172	-0.296698	0.191537	0.755936	0.435571	-0.0599444	-0.930947	-0.983583	-0.725583	0.0789832	-0.0397903	0.442837	0.330351	0.0851163	-0.745671	-0.671081	-1.37205	-1.96086	0.461424	-0.582268	0.263877	-0.425585	-0.350455
AT1G30810	JMJ18	8	-0.013514	0.0857946	0.00540391	-0.0526797	0.019263	-0.124348	-0.0123268	0.0313598	0.0427545	-0.017424	-0.148132	0.0701435	-0.105987	-0.0758453	-0.137743	0.0553342	-0.0263469	0.100931	0.409754	0.265539	0.608907	-0.125483	0.0717072	-0.00788274	0.120728	0.289284	0.333998	-0.00391001	-0.233926	0.0647395	-0.0533071	-0.0951083	-0.0133958	0.067661	-0.0577068	0.0581762	0.423268	0.179744	1.03438	-0.0728029	0.0524441	0.116465	0.133055	0.257925	0.291243	0.427178	0.41367
AT1G30820	-	2	0.306159	0.256851	0.0755616	0.668928	0.846446	0.79485	0.082466	0.258849	0.22442	0.893525	0.571222	0.45438	1.14211	0.999675	0.907055	0.384887	0.304609	0.208116	0.705352	0.323705	0.154405	0.920521	0.704428	0.85146	0.117373	0.0124398	0.145577	0.587366	0.314372	0.378818	0.533742	0.153229	0.112205	0.302421	0.04576	-0.016304	0.399193	0.0668545	0.0788435	0.251592	-0.142018	0.0566103	0.0349074	-0.246409	-0.0788432	-0.188174	-0.247517
AT1G30860	-	8	0.0818146	-0.0305109	0.0606369	-0.0462726	-0.371004	-0.353388	-0.0814982	-0.0234373	0.136548	-0.12072	0.127807	0.212555	-0.0265355	-0.115968	-1.01156	-0.0191449	-0.240636	0.139013	-0.0551929	-0.121346	0.421626	-0.116127	-0.253355	-0.425704	0.24399	0.305671	0.315735	-0.202535	0.158318	0.151918	0.0197371	0.255036	-0.319987	0.0623533	-0.217199	0.00246453	-0.137007	-0.0908354	0.360989	-0.0698542	0.117649	-0.0723156	0.325489	0.329108	0.179187	0.0655276	-0.249153
AT1G30935	-	10	0.317711	0.412605	0.343879	0.2326	0.257482	-0.0552099	0.241877	0.158171	0.223031	0.090532	0.340618	0.372727	0.123237	0.147657	0.579933	0.174997	0.218622	0.180152	1.46876	0.370854	1.68751	-0.0131913	0.258474	-0.0154449	0.277327	0.387918	1.60741	-0.227179	-0.0719873	0.028848	-0.109362	-0.109825	1.03721	-0.0668799	0.0604506	-0.0428789	0.246173	-0.0417512	0.344186	-0.245791	0.000992383	0.039765	0.0354503	0.229747	0.351337	1.23026	0.0302361
AT1G31040	-	10	0.385026	0.0961269	-0.0977547	-0.245516	-0.0923112	-0.187193	0.0692386	0.0076986	-0.0306389	0.605039	0.303267	0.783718	0.078991	0.0331499	0.0921445	-0.0115744	-0.194736	-0.126917	0.554939	0.534635	1.18215	-0.181127	0.170062	0.192227	-0.0747231	-0.0257909	-0.0495627	0.220013	0.20714	1.05548	0.324507	0.125461	0.279337	-0.080813	-0.202434	-0.0962777	0.169913	0.438508	1.35154	0.0643886	0.262373	0.37942	-0.143962	-0.0334895	-0.0189238	-0.0501002	0.231368
AT1G31140	GOA	10	0.242386	0.237375	-0.220619	-0.123086	-0.418726	-0.324394	-0.0931973	-0.513104	-0.347957	-0.124136	-0.000207047	0.282961	-0.488775	-0.213849	-0.107065	-0.36	-0.537708	-0.190488	0.376966	-0.351793	-0.252384	-0.299264	-0.138466	0.156726	0.382213	-0.522157	-0.109971	-0.366522	-0.237582	0.50358	-0.365689	0.204878	0.217329	-0.266803	-0.0246035	0.157469	0.13458	-0.589168	-0.0317646	-0.176179	0.28026	0.48112	0.47541	-0.00905309	0.237987	0.501102	-0.351586
AT1G31173	MIR167D	10	0.0807534	0.27297	0	0.0308437	-0.0185072	0.0664457	-0.298283	-0.32012	-0.460309	0.176057	0.0248372	0.18358	0.357683	-0.0668937	0.271751	-0.54139	-0.441869	-0.526067	0.0638895	0.0200773	0	0.175579	-0.0460081	0.198874	-1.54912	-0.600627	-0.428326	0.0953036	-0.248133	0.18358	0.326839	-0.0483865	0.205306	-0.243107	-0.121749	-0.0657585	-0.0168639	-0.252893	0	0.144735	-0.0275009	0.132429	-0.0909525	-0.280507	0.031983	-0.112168	-0.00475997
AT1G31258	-	3	-0.551205	0.0191943	0.241855	0.582272	0.273185	0.554268	0.671598	0.875059	0.418741	-0.0708209	0.0636127	0.17031	0.285768	0.47133	0.536318	1.01318	1.23678	0.71031	0.466344	-0.00202919	0.783181	0.111338	-0.0490542	0.132674	0.671991	0.967782	0.940135	0.480384	0.0444185	-0.0715456	-0.296503	0.198146	-0.0179501	0.34158	-0.19468	0.291569	1.01755	-0.0212234	0.541326	-0.470933	-0.322239	-0.421594	0.000392828	0.0927229	0.521393	0.537165	-0.0656419
AT1G31355	-	8	0.217033	-0.136472	0.162705	0.416002	-0.0485183	0.594938	0.26281	0.144194	0.0931271	0.0278814	0.0982793	-0.00164825	0.269904	0.455672	0.26991	0.194279	-0.0689826	0.00631318	0.348677	0.172976	0.252329	0.431574	0.418788	1.10421	0.382684	0.354065	0.243239	-0.189152	0.234751	-0.164353	-0.146098	0.50419	-0.325028	-0.068531	-0.213176	-0.0868139	0.131643	0.309447	0.0896247	0.0155726	0.467306	0.232715	0.119874	0.209872	0.150112	0.320795	0.0746965
AT1G31540	-	6	0.0531036	0.0263155	0.260952	-0.00732774	0.147806	0.0552372	-0.0791841	-0.206424	-0.206987	-0.198209	-0.331908	-0.354829	-0.146804	-0.374037	-0.411598	-0.380046	-0.505972	-1.16017	0.157106	0.184352	-0.253441	-0.148833	-0.0961961	-1.14859	-0.277789	-0.196408	-1.3362	-0.251312	-0.358224	-0.615781	-0.139477	-0.521843	-0.466836	-0.300861	-0.299548	-0.383576	0.104002	0.158037	-0.514393	-0.141506	-0.244002	-1.11478	-0.198605	0.0100169	-1.0196	0.355314	0.51626
AT1G31550	-	6	-0.384582	-0.657272	-0.606709	0.0750358	-0.213443	-0.347577	-0.258694	-0.555134	-0.545494	-0.784655	-0.876687	-1.17238	-0.289082	-0.750012	-0.70403	-0.535311	-0.303031	-0.556994	-1.17536	-1.25035	-1.61201	-0.524664	-1.27688	-1.2769	-0.596463	-1.30966	-1.16297	-0.400074	-0.219415	-0.514612	-0.364118	-0.536569	-0.356453	-0.276617	0.252103	-0.0115005	-0.774629	-0.525485	-0.911352	-0.5997	-0.931205	-0.816074	-0.337768	-0.71498	-0.556719	-0.374556	-0.30607
AT1G31580	ECS1	6	-0.499028	-0.542545	-0.794947	-0.22287	-0.336354	-0.560898	-1.00903	-1.28442	-1.25072	-0.379505	-0.794464	-0.991111	-0.138894	-0.508256	-1.18803	-1.01046	-1.55258	-1.89087	-0.718275	-0.967898	-1.05566	-0.589694	-0.712389	-1.05622	-1.5217	-1.62673	-2.149	0.119523	-0.251919	-0.196164	0.083976	-0.171902	-0.561232	-0.00722327	-0.276798	-0.662525	-0.219248	-0.425353	-0.280564	-0.366825	-0.376035	-0.491778	-0.492036	-0.390829	-0.898122	-0.33877	-0.173434
AT1G31720	-	1	0.144763	0.585976	0.0420008	-0.215754	-0.0538521	-0.167339	0.565563	0.456145	0.661303	0.457114	0.680719	0.325438	-1.06401	-0.291511	-0.598989	0.631977	1.34793	1.15126	0.0941176	0.0410679	2.94801	-1.46364	-1.50448	-2.94312	0.399068	0.0206313	-0.0137055	0.312352	0.0947431	0.283437	-0.430545	-0.237659	-0.43165	0.0664141	0.643483	0.239126	-0.0506451	-0.544908	1.05892	-0.676263	-1.23579	-2.68627	-0.166495	-0.435514	-0.675008	-0.362997	-0.639651
AT1G31750	-	3	-0.090965	0.119452	0.059534	0.0166625	0.322837	0.213839	1.20748	1.87756	1.36148	0.22107	-0.0239283	0.327096	0.021996	0.19287	-0.138615	1.4604	1.94543	1.77381	0.192865	3.30955	0.323514	-0.125954	0.0370055	0.160768	1.70275	1.40869	1.61882	0.312035	-0.14338	0.267562	0.0053335	-0.129967	-0.352453	0.225299	0.0297622	0.326875	0.28383	0.506915	0.26398	-0.142616	-0.285832	-0.0530704	0.45889	-0.424406	0.217904	-0.0282047	0.650295
AT1G31820	-	8	0.0274918	0.034568	0.0469802	-0.0313281	-0.0548785	-0.228204	-0.0890581	-0.0662509	-0.0355661	-0.187013	-0.00774394	0.00968241	-0.239185	-0.147516	-0.152481	0.050454	0.166394	1.05025	-0.0435079	0.106665	0.044882	-0.192587	-0.158974	0.19066	-0.0399279	-0.0831022	0.305107	-0.214505	-0.042312	-0.0372978	-0.207857	-0.0926377	0.0757225	0.139512	0.232645	1.23632	-0.0709996	0.0720967	-0.00209816	-0.161259	-0.104096	1.94536	0.0491302	-0.0168512	1.02164	0.143505	0.114409
AT1G31850	-	6	-0.175214	0.285152	0.201408	0.288227	0.106507	0.198204	-0.290112	-0.451527	-0.0098917	-0.242773	-0.285224	-0.542415	-0.0501409	-0.185371	0.302284	-0.318527	-0.166286	-0.361731	-0.342371	-0.375881	-0.264008	-0.353381	-0.138523	-0.395215	-0.603557	-0.551612	-0.592246	-0.0675592	-0.570377	-0.743824	-0.338368	-0.291877	0.104081	-0.0284151	0.285241	-0.351839	-0.167157	-0.661033	-0.465416	-0.641608	-0.24503	-0.593418	-0.313445	-0.100086	-0.582354	-0.0995975	-0.0906568
AT1G31950	TPS29	8	0	0	0	0	0	0	0	0	0	0	0	0.0275627	0.0432142	0	0	0	0	0	0	0.0352059	0.155879	0	0	0	0	0	0.0479194	0	0	0.0275627	0.0432142	0	0	0	0	0	0	0.0352059	0.155879	0	0	1.15777	0	0	0.0479194	0	0.0352059
AT1G31990	-	3	-0.347352	-0.052118	-0.105575	0.12887	0.121654	-0.0431527	1.13283	1.43217	1.54251	-0.274856	0.0341766	0.0288017	0.185031	-0.0251879	0.175717	1.47684	1.67298	1.80247	-0.317036	-0.0821733	-0.0999205	0.0760998	-0.0735125	-0.0443516	1.81243	2.26144	2.13289	0.0724966	0.0862946	0.134377	0.0561607	-0.146842	0.21887	0.172787	0.0995695	0.0761944	0.0303166	-0.0300553	0.00565472	-0.0527706	-0.195166	-0.00119891	0.166047	0.510089	0.408364	-0.04218	-0.11635
AT1G32080	PLGG1	5	-0.0816885	0.465671	0.414013	0.749041	0.847947	1.16533	0.260443	0.227219	0.243264	0.802079	0.854063	0.541878	0.922451	0.633378	1.1062	0.325475	0.667223	0.465672	-0.315252	-0.157442	-0.570412	0.0607584	-0.288202	-0.00808234	0.263266	-0.746531	-1.51136	0.883768	0.388392	0.127865	0.17341	-0.214569	-0.0811291	0.0650317	0.440004	0.222408	-0.233564	-0.623113	-1.09116	-0.688282	-1.15464	-1.19779	0.00282275	-0.97375	-1.7755	-1.20217	-1.11628
AT1G32100	PRR1	8	0.342778	0.600235	1.387	0.246632	0.572746	0.589376	0.337496	0.41982	0.412311	-0.0297998	0.645039	0.687333	0.39032	-0.0705242	0.334868	0.206614	0.316018	0.586782	0.497389	0.303968	0.529443	0.0293394	0.0204635	0.0890351	0.249181	-0.140327	0.230907	-0.372578	0.044804	-0.491886	0.143688	-0.64327	-0.254508	-0.130883	-0.103802	0.174471	0.15461	-0.296268	-0.649776	-0.217293	-0.552283	-0.500341	-0.0883151	-0.560148	-0.181404	0.527188	-0.341072
AT1G32170	XTH30	3	-1.25376	-0.519328	-0.322771	-0.00234126	-0.128193	-0.0813241	0.921527	1.38258	0.796433	-1.45073	-0.200383	-0.143829	0.523539	0.201814	0.0723152	0.827308	0.841283	1.46176	0.310147	0.373775	0.513688	0.05518	-0.31154	-0.104535	1.3649	1.31046	1.42119	-0.00650356	0.318945	0.178942	0.52588	0.330006	0.153639	-0.0942183	-0.478343	0.560139	1.6523	1.57945	1.50816	0.0575213	-0.183347	-0.0232114	0.385722	-0.0943625	0.548314	1.84778	1.01291
AT1G32180	CSLD6	2	-0.0115625	-0.0115625	-0.0115625	0.345022	0.419255	0.498271	0.328893	0.213594	0.355428	-0.0115625	-0.0115625	-0.0115625	2.21921	2.24635	2.57337	0.558318	0.620307	0.578662	0.363205	0.0212075	0.0313482	-0.055492	0.768969	2.9589	0.198658	0.437257	0.324052	0	0	0	0.404388	0.244411	0.452848	0.229425	0.406713	0.223234	0.374767	0.03277	0.0429108	-0.400514	0.349714	1.32062	-0.130235	0.223662	-0.0313757	0.374767	0.03277
AT1G32220	-	2	0.029146	-0.0961439	-0.141787	0.443457	0.568048	0.635846	0.299301	0.0969502	0.22189	0.154453	0.158707	0.252905	0.693089	0.809118	1.05983	0.336612	0.24935	0.103739	0.383526	-0.1382	0.0821261	-0.0785051	0.781877	1.17469	0.0296883	0.0872507	-0.193933	0.125307	0.254851	0.394693	0.249632	0.24107	0.478447	0.0373112	0.1524	-0.118151	0.35438	-0.0420561	0.223913	-0.521962	0.213829	0.526009	-0.269612	-0.00969947	-0.415823	0.229073	-0.296907
AT1G32240	KAN2	5	-0.369597	0.0356276	-0.0128807	0.220576	0.332975	0.34342	0.251636	0.19782	0.264873	-0.148476	0.00208909	-0.175453	0.295497	0.170845	0.4085	0.0281777	0.0711072	0.0633626	-0.390794	-0.261717	-0.278318	-0.00782417	0.108817	-0.296031	-0.172264	-1.19464	-0.367137	0.221121	-0.0335385	-0.162572	0.0749214	-0.16213	0.0650794	-0.223459	-0.126713	-0.201511	-0.0211966	-0.297345	-0.265437	-0.2284	-0.224158	-1.09356	-0.423901	-1.24844	-1.06675	-0.242318	-0.263806
AT1G32250	CML17	3	-0.21755	-0.282581	0.116979	0.132366	0.518259	0.56201	0.565792	0.5538	0.420376	-0.282581	-0.0434542	-0.282581	0.207461	0.545452	0.728124	0.901769	1.30275	1.1637	0.0155895	-0.162342	-0.282581	0.109964	0.415224	0.942326	1.10806	0.698508	0.749284	-0.0650316	0.239127	-0.39956	0.075095	0.0271935	0.166114	0.335977	0.456093	0.743324	0.233139	0.120239	-0.39956	-0.0224018	-0.103035	0.380315	0.358221	0.144708	0.328908	0.298171	-0.118888
AT1G32361	ATL81	3	0.00132878	0.0714844	0.133888	-0.0358403	0.038646	0.231138	0.72216	0.7803	0.779348	0.0383732	-0.0277531	-0.0277531	-0.0358403	0.00405645	0.10247	0.817096	1.10248	1.15079	-0.0277531	0.0618394	0.00698353	0.0243972	-0.00750968	-0.0358403	0.622274	1.32589	0.818658	0.0370444	-0.0992375	-0.161641	0	-0.0345895	-0.128669	0.0949362	0.212412	0.243068	-0.0290819	-0.00964494	-0.126904	0.0602375	-0.0461557	-0.266979	-0.0998853	0.348654	0.0393106	-0.0661263	0.0895925
AT1G32410	-	5	-0.0782644	0.0912066	0.0364651	0.467863	0.542683	0.581388	0.17539	0.192374	0.374086	0.277841	0.118959	0.093905	0.493992	0.0973573	0.690928	0.0303013	0.5731	0.460139	-0.799699	-0.771138	-1.14308	0.0580403	-0.489602	-0.511456	0.117019	-0.663447	-0.696495	0.356105	0.0277522	0.0574399	0.0261287	-0.445325	0.10954	-0.145088	0.380726	0.0860524	-0.721435	-1.01039	-1.14947	-0.409823	-1.13932	-1.19684	-0.0583708	-0.855821	-1.19859	-1.21727	-1.05697
AT1G32430	-	10	0	0	0.18887	0.409124	0.0523346	0.453221	-0.22314	-0.183258	-0.310312	0.119059	0	0.102683	0.028583	0.148548	0.175708	-0.269838	-0.0681942	-0.40354	0.172698	0.0420099	0.0743982	-0.0178051	0.0455124	0.441852	-0.12073	-0.276389	-0.306337	0.119059	0	-0.0861875	-0.380541	0.0962131	-0.277513	-0.0466984	0.115064	-0.0932275	0.172698	0.0420099	-0.114472	-1.45329	-0.00682225	-0.0113681	0.10241	-0.0931304	0.0039755	0.0536384	0.0420099
AT1G32450	NPF7.3	4	0.0772889	0.00247571	0.0553387	0.0338435	-0.0649551	0.156474	0.713054	0.807751	0.774417	-0.0728651	-0.0552896	0.157771	0.408513	0.183316	-0.0173733	0.423084	0.376577	0.461674	4.15896	0.58756	3.67864	0.0584014	0.301598	0.141851	0.40326	0.622944	0.792345	-0.150154	-0.0577653	0.102433	0.37467	0.248271	-0.173847	-0.28997	-0.431174	-0.312743	2.98812	0.585084	3.36872	0.024558	0.366553	-0.0146226	-0.309794	-0.184808	0.0179286	5.15996	0.642849
AT1G32540	LOL1	10	-0.373998	-0.557924	-0.636648	0.227565	-0.0442221	-0.16988	-0.257467	0.00718713	-0.205878	-0.420975	-0.629858	-0.672864	0.163014	-0.0229184	-0.366289	-0.321966	-0.349172	0.241182	-0.764197	-0.692642	-1.03344	-0.0230659	-0.376237	-0.271373	-0.268927	-0.120963	0.664124	-0.0469768	-0.071934	-0.0362164	-0.0645513	0.0213037	-0.19641	-0.0644987	-0.356359	0.44706	-0.390199	-0.134718	-0.307797	-0.250631	-0.332015	-0.101494	-0.01146	-0.12815	0.870002	-0.343222	-0.0627844
AT1G32610	-	2	-0.00224055	0.390065	0.134008	0.703477	0.668015	0.4184	0.0591837	-0.1835	-0.150579	0.158525	0.158962	-0.057427	0.666331	0.476286	0.380164	-0.154186	-0.0714125	0.107677	0.127973	0.0354637	-0.100303	0.596104	1.06441	0.595466	0.00112465	0.211464	0.145394	0.160765	-0.231103	-0.191435	-0.0371457	-0.191729	-0.038236	-0.21337	0.112088	0.258256	0.130213	-0.354601	-0.234311	-0.107373	0.162186	0.177066	-0.0580591	0.394964	0.295973	-0.030552	-0.123499
AT1G32660	-	8	0	0	0.0835324	0.159952	-0.221152	0.189825	0.314887	0.379993	0.206172	0	0.0538576	0	-0.264756	-0.193139	-0.054239	0.130013	0.0900613	-0.00522561	0.152684	0.0358835	0.209914	-1.48683	-0.106217	0.136976	0.136262	0.0561303	-0.00114461	0	0.0538576	-0.0835324	-0.424707	0.0280139	-0.244064	-0.184874	-0.289931	-0.211398	0.152684	0.0358835	0.126382	-0.4615	0.114936	-0.0528486	-0.178625	-0.323862	-0.207317	0.152684	-0.0179741
AT1G32690	-	5	0.228966	0.0305857	0.210706	0.416107	0.56707	0.555208	0.19004	0.228533	0.378292	0.0822135	0.165595	-0.0709158	0.252327	0.231102	-0.12467	-0.170526	0.422876	0.0423347	-0.131745	-0.035879	-0.15326	0.421153	-0.145657	-0.267258	0.321375	0.00345414	-0.144285	-0.146752	0.13501	-0.281622	-0.16378	-0.335967	-1.96544	-0.360567	0.194344	-0.335957	-0.360711	-0.0664647	-0.363966	0.00504552	-0.712727	-0.822467	0.131335	-0.225078	-0.522577	-0.213958	-0.201474
AT1G32700	-	10	-0.0318028	0.445484	-0.122868	0.0911299	-0.193761	0.192025	-0.00342528	-0.0559418	0.0970422	0.283422	0.358371	0.642115	0.0773692	0.100231	0.182193	-0.0505433	0.00989633	0.260336	0.0961236	-0.192441	0.779508	-0.20693	-0.206443	0.497434	-0.549068	-0.0756184	0.0798902	0.315225	-0.0871127	0.764984	-0.0137607	0.293992	-0.00983129	-0.047118	0.0658382	0.163294	0.127926	-0.637925	1.0123	-0.29806	-0.012682	0.305409	-0.545643	-0.0196766	-0.017152	-0.187298	-0.550812
AT1G32780	-	2	0.165403	0.190955	0.00347862	0.717542	1.00081	1.33679	-0.0210006	-0.286836	-0.246567	-0.124782	0.050371	-0.370768	0.985344	1.00224	1.63388	-0.209774	-0.101188	-0.665664	1.2193	0.0287896	-0.443404	0.0280846	0.989566	1.5162	-0.395833	-0.560345	-0.898997	-0.290185	-0.140584	-0.374247	0.267802	-0.0528472	0.285033	-0.188773	0.185648	-0.419097	1.02382	-0.162166	-0.446883	-0.689458	-0.0655239	0.0950451	-0.374833	-0.273509	-0.652429	1.28823	-0.0215814
AT1G32860	-	8	0.111745	0.304327	-0.0604825	0.399768	0.515101	0.478686	-0.286441	-0.361885	-0.548082	-0.363012	-0.030953	-0.241915	0.534436	0.465971	0.308489	-1.06124	-0.420378	-0.643173	0.115414	0.0445851	-0.221298	0.629896	0.430567	0.19767	-0.141603	-0.497462	-0.559128	-0.474757	-0.33528	-0.181433	0.134668	-0.0491295	-0.170196	-0.411758	-0.0584927	-0.0950913	0.0036692	-0.259742	-0.160816	0.230128	-0.0845332	-0.281016	0.144838	-0.135577	-0.011046	0.478426	0.0755381
AT1G32900	GBSS1	5	-0.159251	-0.369817	0.379703	-0.199019	-0.184767	-0.197785	-0.0608237	0.0138629	0.0771206	-0.130834	0.135483	0.0984899	-0.723629	-0.52195	-0.274947	-0.115532	0.0174832	-0.0467311	-0.862782	-0.197402	-0.486737	-1.14095	-1.23008	-1.21768	-0.388071	-0.692517	-0.720872	0.0284171	0.505299	-0.281214	-0.52461	-0.337183	-0.0771622	-0.0547088	0.00362029	-0.123852	-0.703531	0.172415	-0.866441	-0.715663	-0.857514	-0.837675	-0.327247	-0.70638	-0.797993	-0.731948	-0.332884
AT1G32920	-	5	-0.697761	0.965901	0.238375	0.833241	1.24338	1.28793	-0.204082	-0.273715	-0.0911543	1.04117	1.03572	0.0189704	1.06789	0.789702	1.2538	-0.590277	0.392973	0.255916	-1.10177	-0.0975881	-1.58356	0.455375	0.151598	-0.648878	-0.536898	-1.72651	-1.88074	1.9993	-0.07836	-0.219405	0.169613	-0.339423	-0.0260685	-0.386195	0.666688	0.347071	0.00516262	-1.29241	-1.68711	-0.377866	-1.41062	-2.19929	-0.332816	-1.46244	-1.82287	-2.14386	-1.34818
AT1G32928	-	10	0.169736	0.479683	0.553138	0.820596	0.31868	0.332121	0.185222	0.298791	0.572249	0.199582	0.57838	0.642549	0.607756	-0.11955	0.120055	0.247103	0.309803	1.00125	0.345678	0.611097	0.318637	0.607135	-0.111992	-0.297233	0.717127	0.546358	0.716043	0.029846	0.0986968	0.089411	-0.21284	-0.43823	-0.212065	0.0618802	0.0110123	0.215771	0.175942	0.131414	-0.234501	-0.213461	-0.430672	-0.629354	0.531905	0.247567	0.143794	0.146096	0.032717
AT1G33000	-	1	0.468754	1.08017	0.634173	-0.160593	-0.722987	-0.585308	0.644958	0	0	0.463259	0.676758	0.509268	-1.34862	-0.409071	-1.32899	0.844041	0	0	0.686404	0.795128	1.10555	-0.394424	-0.822493	-1.26822	0	0	0.61513	-0.00549454	-0.403413	-0.124905	-1.18803	0.313916	-0.743681	0.199082	0	0	0.21765	-0.285043	0.471376	-0.23383	-0.0995062	-1.52254	-0.644958	0	0.61513	0.223145	0.11837
AT1G33102	-	8	0.0494875	0.604734	0.361172	0.10128	-0.137324	0.331879	-0.274965	0.267079	-0.0819533	-0.0402888	0.872158	1.66623	0.146448	0.467435	0.418399	-0.491359	0.0372567	0.0033211	0.333226	-0.0142299	0.682947	0.0318697	-0.0424634	0.711645	-0.220542	-0.402027	0.0751107	-0.0897763	0.267424	0.441204	0.0451686	0.604759	0.0865198	-0.216395	-0.229822	0.0852744	0.283738	-0.618964	0.321775	-0.0694101	0.0948605	0.379766	0.0544231	-0.669106	0.157064	0.373515	-0.886388
AT1G33180	-	2	0.852271	1.38916	0.859055	0.330219	0.719496	-0.72659	0.258665	0.103004	0.326453	0.965993	0.815605	0.762454	1.8343	0.368392	0.100847	-0.277593	0.0958138	1.02416	1.38348	1.42384	1.27698	0.164466	-0.000556478	0.363809	-0.134948	0.398095	0.656629	0.113722	-0.573559	-0.0966018	0.4679	-0.351103	0.827437	-0.536258	-0.00719021	0.462701	0.531211	0.0346758	0.417925	-0.165752	-0.720052	1.0904	-0.393613	0.29509	0.330176	0.417488	0.608235
AT1G33260	-	8	0.421662	0.392303	0.395262	-0.329468	-0.629313	-0.0483224	-0.054489	0.0322062	-0.166065	0.128717	0.322508	0.00374331	-0.113501	0.0346359	-0.354457	-0.0475623	-0.108334	-0.164484	0.329329	-0.0990797	0.26935	-0.328335	0.106976	-0.136342	-0.171943	-0.106459	-0.0845143	-0.292945	-0.0697945	-0.391519	0.215968	1.04016	-0.306134	0.0069267	-0.14054	0.00158064	-0.0923324	-0.491383	-0.125912	0.00113304	1.1871	-0.0880199	-0.117454	-0.138665	0.0815504	0.200613	-0.421588
AT1G33440	NPF4.4	2	-0.0094333	0.0201732	0.0600591	0.382477	1.23058	1.4176	0.0465335	-0.081835	0.160969	-0.0778962	-0.0798583	0.107131	1.50207	0.498811	2.02127	-0.144551	-0.159719	-0.266421	0.294726	0.0474026	0.218707	0.0537717	1.58538	1.48192	0.130009	-0.131005	-0.241659	-0.0684629	-0.100031	0.0470717	0.251776	0.0210946	0.366725	-0.191084	-0.0778836	-0.42739	0.304159	0.0272294	0.158648	-0.328705	0.212115	0.0928629	0.0834757	-0.0491704	-0.402629	0.372622	0.127261
AT1G33475	-	7	0.389594	0.338567	0.366908	0.110672	-0.097985	-0.0681831	0.211176	-0.00364382	0.397522	0.704873	1.19428	1.23756	-0.000740284	0.128526	0.100236	0.372316	0.196991	0.564614	0.403439	0.125665	1.22824	-0.214174	-0.472297	-0.00469795	0.193051	0.0740276	0.403276	0.31528	0.653998	0.688454	-0.111412	0.226511	0.168419	0.16114	0.200634	0.167092	0.0138456	-0.212903	0.660395	-0.324846	-0.374312	0.0634851	-0.0181249	0.0776715	0.00575366	-0.301434	-0.8669
AT1G33560	ADR1	7	0.647913	0.43119	0.428367	0.275692	0.252577	0.242237	-0.36452	-0.378134	-0.279073	0.228484	0.627303	0.761671	0.0981564	0.115198	0.170042	-0.370599	-0.631389	-0.518498	1.02605	1.28826	0.585058	0.508293	0.749566	0.273654	-0.0572671	-0.0332681	-0.130855	-0.419429	0.196112	0.333303	-0.177536	-0.137379	-0.0721946	-0.00607968	-0.253255	-0.239425	0.156676	0.592001	0.156691	0.232601	0.496989	0.0314169	0.307252	0.344866	0.148219	0.576105	0.395888
AT1G33590	-	6	-0.495614	-0.673166	-0.567277	-0.279745	-0.105139	-0.429291	-0.700133	-0.831479	-1.01539	-0.0669576	-0.165353	-0.539044	0.035336	-0.302844	-0.401803	-0.622588	-0.896841	-1.15429	-0.692653	-0.497425	-1.17509	-0.148543	-0.647902	-0.600385	-0.747963	-1.15952	-1.39654	0.428656	0.507813	0.028233	0.315081	-0.197705	0.0274881	0.0775446	-0.0653618	-0.163875	-0.197039	0.175741	-0.578894	0.131202	-0.542763	-0.171094	-0.0478308	-0.318601	-0.383906	-0.625695	-0.332072
AT1G33600	-	6	-0.32898	-0.00825041	-0.113372	-0.215802	-0.00594941	-0.0105783	-0.401156	-0.286773	-0.670666	-0.0376584	-0.0343633	-0.661453	-0.213	-0.266158	-0.674083	-0.595062	-0.67248	-1.31203	0.0841263	0.193995	-0.461514	0.160148	0.0522617	-0.341965	-0.418173	-0.478682	-0.633143	0.291321	-0.0261129	-0.548081	0.00280242	-0.260209	-0.663505	-0.193906	-0.385707	-0.388129	0.413106	0.202245	-0.348142	0.37595	0.0582111	-0.331387	-0.0170171	-0.19191	0.0375234	0.121785	0.228358
AT1G33610	-	6	-0.470913	-0.638713	-0.454275	0.0513195	-0.253786	0.10538	-0.298671	-1.37743	-1.89212	-0.418606	-0.154012	-0.51079	-0.346735	-0.285808	-0.265192	-1.27543	-1.25404	-1.89017	-0.343028	-0.409793	-2.51125	-0.222154	-0.371916	-0.525875	-0.145238	-0.383623	-1.99507	0.0523072	0.484701	-0.0565154	-1.1315	-0.0320224	-0.370571	-0.0919049	0.0142908	-0.108004	0.127885	0.22892	-0.459	-0.273474	-0.11813	-0.631255	0.153433	0.0896081	-0.212803	0.0755778	-0.255782
AT1G33615	-	8	-0.157587	-0.0335231	0.313939	0.0253115	0.188652	1.23937	-0.165803	0.215558	0.200977	-0.132506	0.344734	0.284811	0.000813652	0.42894	0.305801	-0.455191	-0.139547	-0.333489	0.443363	0.34313	0.522685	0.0566308	-0.531323	0.293161	0.180301	-0.206018	-0.0476756	0.0250809	0.378257	-0.0291279	-0.0244978	0.240288	-0.218298	-0.289387	-0.355106	-1.22334	0.600949	0.376653	0.208745	0.0313193	-0.719975	-0.230938	0.346104	-0.421576	-0.248652	0.575868	-0.00160373
AT1G33700	-	10	-0.0538798	-0.140373	-0.186414	0.0395443	0.0727079	0.315384	-0.146328	-0.0710993	-0.00114643	-0.112257	-0.0622909	-0.0227071	0.165816	0.152635	0.598055	-0.169842	-0.12209	-0.235984	0.246495	-0.0513594	-0.041809	0.0445325	1.02181	0.681065	0.0384318	-0.0820359	-0.25044	-0.0583777	0.0780817	0.163707	0.126272	0.0799269	0.282671	-0.0235146	-0.0509906	-0.234838	0.300375	0.0890132	0.144605	0.00498819	1.09981	0.365681	0.18476	-0.0109367	-0.249294	0.358753	0.0109315
AT1G33730	CYP76C5	2	0	0	0	0	0.0817472	0	0	0	0	0	0	0	1.70026	0	0	0	0	0	0	0	0	0	1.6652	1.72211	0	0	0	0	0	0	1.12169	-0.0817472	0	0	0	0	0	0	0	0	-0.0817472	0	0	0	0	0	0
AT1G33740	-	4	0.689855	0.20364	0	0.400595	1.17824	0.956952	0.386768	0.139274	-0.082323	0.476897	0.492041	0.529892	0.803665	0.805203	1.52384	1.78311	0.230772	-0.277489	3.26148	0.12001	0.690362	0.113098	0.471692	1.00058	1.55506	-0.379357	-0.841129	-0.212958	0.288401	0.529892	0.40307	-0.200732	0.209219	-0.0476472	0.0914982	-0.195166	2.57163	-0.0836309	0.690362	-0.287497	-0.534243	0.0436262	-0.067318	-0.518631	-0.758806	2.78458	-0.372032
AT1G33770	-	2	0.0804768	0.253497	0.119031	1.49076	1.55363	0.36763	-0.156288	0.243209	0.0534571	0.13299	0.106789	0.0709891	0.405986	1.24329	1.48392	-0.302996	-0.0934205	0.131226	0.208977	0.0408441	0.235526	0.199415	0.242008	0.403011	0.324323	-0.0113783	0.254099	0.0525137	-0.146708	-0.0480424	-0.216169	0.00799678	0.24526	-0.146709	-0.336629	0.0777686	0.128501	-0.212653	0.116494	-0.42274	-0.390215	0.0353813	0.480611	-0.254587	0.200642	0.075987	-0.0659448
AT1G33790	JAL4	6	-0.594573	-0.77217	-0.779505	-0.255301	-1.01605	-0.435207	-0.100432	-0.335091	-2.22608	-1.23602	-1.11516	-1.26749	-0.373717	-0.286054	-1.78254	-1.3146	-1.36127	-1.95175	-0.749306	-0.866144	-1.21082	0.123336	-0.34599	-1.34936	-0.123579	-1.686	-1.76483	-0.497539	-0.228841	-0.331407	-0.118416	0.095557	-0.303517	-1.29764	-0.204197	0.0888541	-0.154732	-0.0939742	-0.27526	0.378637	0.0356201	-0.203861	-0.0231464	-0.161589	0.0699905	0.342807	0.134867
AT1G33800	GXM3	2	0.47581	0.114305	0.448386	0.241572	0.396644	0.54592	0.136556	0.287502	0.112454	-0.0828773	1.0055	1.25308	0.326912	0.311034	1.35093	-0.00676729	0.423779	0.423011	0.474424	1.09754	1.05853	1.03911	0.477302	1.26884	0.314386	0.176745	0.141247	-0.558687	0.713036	0.456404	0.0853396	-0.0856103	0.485044	-0.143323	0.136277	0.310556	-0.00138593	1.01854	0.319555	0.581373	0.0806582	0.367075	0.17783	-0.110757	0.0287922	0.557301	-0.0185857
AT1G33811	-	6	-0.24472	-0.0406196	-0.322876	0.0930292	0.0634083	0.0401311	-0.161737	-0.0484075	-0.302594	-0.342616	-0.0374187	-0.553457	-0.0765783	-0.213087	-0.299797	-0.21731	-0.228663	-0.627538	-0.331128	-0.567056	-1.3274	-0.428983	-0.478347	-0.715471	-0.425441	-0.680864	-0.750717	-0.0978955	0.00320084	-0.23058	-0.169608	-0.276495	-0.339928	-0.0555732	-0.180256	-0.324944	-0.0864083	-0.526437	-0.72051	-0.522012	-0.541755	-0.755602	-0.263705	-0.632457	-0.448123	0.0114873	-0.529637
AT1G33930	-	7	-0.361322	-0.0479993	-0.175187	0.29605	0.139781	0.414665	0.188789	-0.0152903	0.0212608	-0.519451	-0.512597	-0.484057	0.40511	0.35343	0.513304	0.162332	0.0694328	-0.187229	-0.480274	-0.48065	-0.150876	0.591727	0.320274	0.508236	0.159051	0.107023	0.218619	-0.158129	-2.68357	-0.30887	0.109059	0.213648	0.0986388	-0.0264574	0.0847231	-0.20849	-0.118951	-0.432651	0.0243113	0.295677	0.180493	0.0935706	-0.0297382	0.122313	0.197358	0.0391778	0.0319468
AT1G33960	AIG1	7	0	0	0.136695	0.0349336	0.0560114	0	0.381454	0.151789	0.443482	0	0	0	0.0563932	0	0.0266173	1.79534	0.439	0.201166	0.0526685	0	0	0	0	0.129869	0.223546	0.214572	0.412926	0	0	-0.136695	0.0214596	-0.0560114	0.0266173	0.165025	0.287211	-0.242315	0.0526685	0	-0.136695	-0.0349336	-0.0560114	0.129869	-0.157908	0.062783	-0.030555	0.0526685	0
AT1G34040	TAR3	10	0.204012	-0.197218	0.380956	0.313704	-0.0969656	0.0436105	-0.191901	-0.224116	-0.179245	0.210866	0.138905	0.0155727	0.102339	0.137215	0.0442686	-0.118949	-0.25843	-0.288062	-0.124279	0.133163	-0.0340787	-0.2114	-0.290083	-0.183836	-1.14732	-0.183947	-0.40826	0.00685428	0.336123	-0.365383	-0.211365	0.23418	0.000658134	0.0729525	-0.0343144	-0.108817	-0.328291	0.330381	-0.415035	-0.525104	-0.193118	-0.227446	-0.422327	0.0401691	-0.229015	-0.335145	-0.0057418
AT1G34060	TAR4	2	-0.0440839	0.592598	0.36556	1.39664	1.86907	1.44286	0.568211	1.06186	0.59037	0.587241	0.49464	0.562273	1.26095	1.62137	1.68768	0.701685	1.27926	1.19928	-0.00739236	0.451887	0.132601	1.49961	1.22596	1.65752	1.01255	1.13438	0.918185	0.631325	-0.0979575	0.196713	-0.0680218	0.0158993	0.160812	0.133474	0.206967	0.481626	0.0366915	-0.14071	-0.232959	0.042508	-0.294067	0.135997	0.353538	0.106533	0.327815	-0.594633	-0.0427527
AT1G34095	-	3	0	0.130242	0.33483	0	0	0	1.3106	1.17439	1.13348	0	0	0	0	0	0.137663	1.54151	1.85544	2.03354	0.122044	0.151037	0	0	0	0.106465	1.63236	2.00053	2.15908	0	-0.130242	-0.33483	0	0	0.137663	0.421566	0.122323	0.570456	0.122044	0.0207947	-0.33483	0	0	0.106465	0.361562	0.60168	1.01131	0.122044	0.151037
AT1G34150	-	5	-0.211675	0.156304	0.0569367	0.351352	0.629935	0.467817	-0.12945	-0.167921	0.0633351	0.0170752	0.148252	-0.0351121	0.398587	0.202424	0.550317	0.134285	0.159967	0.15596	-0.528513	-0.119556	-0.213777	0.331034	-0.313477	-0.0749764	-0.0940529	-0.422726	-0.399517	0.22875	-0.0080516	-0.0920488	0.0472346	-0.427511	0.0825005	0.263735	0.327888	0.0926247	-0.316838	-0.27586	-0.270713	-0.0203186	-1.09687	-0.542793	0.0353976	-0.254805	-0.462852	-0.545588	-0.267808
AT1G34180	NAC016	2	-0.033898	-0.0741272	0.106977	1.04491	1.22723	1.28546	0.188935	0.304104	-0.159022	0.026386	2.05505	0.286319	1.16219	1.1593	1.38038	0.368828	0.0518861	0.139771	2.42025	0.119585	2.27832	0.626649	0.473364	1.16429	-0.0341797	-0.0832863	0.155799	0.060284	0.652776	0.179341	0.11437	-0.0848581	-0.0117596	0.179892	-0.252218	0.298793	2.90884	0.193712	1.72219	-0.1935	-0.52585	-0.235861	-0.223115	-0.38739	0.314821	2.2423	-1.65586
AT1G34245	EPF2	6	-0.280616	-0.545259	-0.527528	-0.542463	-0.699035	-1.45832	-0.0775104	-0.281478	-0.315622	-0.091396	-0.637733	-0.455505	-0.127317	-0.421238	-1.01065	-0.106788	-0.577152	-0.531267	-0.530858	-0.544729	-0.179152	-0.639459	-1.06896	-1.01167	-0.370383	-0.575947	-0.416121	0.189219	-0.0924736	0.0720224	0.415146	0.277797	0.256547	-0.0292778	-0.295674	-0.215645	-0.250242	0.000530656	0.348376	-0.0969965	-0.16888	0.337988	-0.292873	-0.29447	-0.100499	-0.439462	0.0930043
AT1G34315	-	2	-0.0186394	0.311512	-0.233868	0.105887	0.380558	0.407262	0.235287	0.335349	0.183388	0.313608	0.149812	0.0887185	0.682004	0.925222	1.02137	0.200256	0.526476	0.265945	1.42151	0.241467	0.3315	0.0480754	0.777898	1.32441	0.522473	0.404108	0.516452	0.332248	-0.161699	0.322587	0.576117	0.544663	0.614108	-0.0350316	0.191127	0.0825577	2.20224	-0.0700449	0.565368	-0.057812	0.39734	1.07879	0.287186	0.0687597	0.333065	1.20772	0.0916544
AT1G34355	PS1	6	-0.0178463	-0.0488077	-0.111759	-0.537424	-0.408253	-0.326883	-0.0796368	-0.20225	-0.335143	-0.456724	-0.508748	-0.490345	-0.521625	-0.397175	-1.10681	-0.264108	-0.329147	-0.388556	-0.28879	-0.367162	-0.223265	-0.361545	-0.668206	-0.574468	-0.274044	-0.173385	-0.203575	-0.438877	-0.45994	-0.378587	0.0157987	0.0110783	-0.297438	-0.184472	-0.126897	-0.0534129	-0.270943	-0.318354	-0.111506	0.175879	-0.259953	-0.247585	-0.194407	0.0288658	0.131568	0.167934	0.141586
AT1G34392	-	5	-0.291432	0.186747	0.239295	0.461214	0.338385	0.713961	0.179632	0.462748	0.196844	-0.141007	0.207884	0.174044	0.552421	0.56257	-0.219654	0.0541864	0.3754	0.470025	0.104525	0.00237143	0.0804227	0.0720113	-0.393383	-0.188892	0.318242	-0.0662286	0.063454	0.150425	0.0211368	-0.0652507	0.0912073	0.224185	-1.21648	-0.125446	-0.0873475	0.273181	0.395957	-0.184375	-0.158872	-0.389203	-1.09101	-1.42218	0.13861	-0.528976	-0.13339	0.245532	-0.205512
AT1G34460	CYCB1-5	8	-0.077423	-0.289805	0.07212	0.015871	0.168741	0.198519	0.253901	0.270809	0.163486	-1.06376	-0.187683	0.0584854	-0.0677065	0.081305	0.337864	0.0684045	-0.064726	-0.0371046	-0.629071	-1.35959	-0.0666352	-0.0609023	-0.125535	-0.131792	-0.124716	-0.149095	0.0657308	-0.107936	0.102122	-0.0136347	-0.0835775	-0.0874361	0.139345	-0.185497	-0.335535	-0.200591	-0.551648	0.0413101	-0.138755	-0.0767734	-0.294276	-0.330311	-0.378617	-0.419904	-0.0977554	-0.443711	-0.0608122
AT1G34580	STP5	9	-0.0093802	0.0981692	-0.20671	-0.149994	-0.0650354	0.229575	-0.183196	-0.11943	-0.141368	0.324213	-0.0792331	-0.0860943	-0.0632396	0.146818	0.0630857	-0.110905	-0.397032	-0.152012	0.0311424	-0.0714259	0.457911	-0.352107	-0.216296	-0.207243	-0.169874	-0.338833	-0.13327	0.333593	-0.177402	0.120616	0.0867548	0.211854	-0.166489	0.0722918	-0.277602	-0.0106447	0.0405226	-0.169595	0.664622	-0.202112	-0.151261	-1.30554	0.0133228	-0.219403	0.00809788	-0.293071	0.00780724
AT1G34760	GRF11	6	-0.579122	-0.170452	0.0424374	0.0512804	-0.544879	-0.303342	-0.45748	-0.722865	-0.263792	-1.49217	-0.466896	-0.44913	-0.204442	-0.422833	-0.549727	-0.00568417	-0.400437	-0.218597	-0.473473	-0.456523	-0.486705	-0.362739	-0.305199	-0.469606	-0.26371	-0.492968	-0.291059	-0.0952433	-0.296444	-0.491568	-0.255722	0.122046	-0.246385	0.451796	0.322428	0.0451951	0.105649	-0.286071	-0.529142	-0.414019	0.239681	-0.166265	0.19377	0.229898	-0.0272672	0.200893	0.0103722
AT1G34790	TT1	7	0	0	0	0.0730108	0	0	-0.331318	-0.0912041	-0.0245081	0	0	0	0.147636	0	0	0.0362508	-0.0973992	-0.183365	0	0	0	0.0547842	0	0.0595633	0.251318	-0.133509	-0.0442631	0	0	0	0.074625	0	0	0.367569	-0.00619515	-0.158857	0	0	0	-0.0182267	0	0.0595633	1.86234	-0.0423049	-0.0197549	0	0
AT1G35112	SADHU2-1	8	-0.122835	0.332571	0.342822	-0.154121	-0.22515	-0.193697	0.0693602	-0.242509	0.161311	0.506415	0.150598	-0.00756766	-1.00063	-0.136978	-1.18834	-0.110165	0.243467	-0.0487964	0.217399	0.186892	0.358511	-0.27996	-0.151618	-0.251145	-0.00442083	-0.0357869	-0.232034	0.62925	-0.181972	-0.350389	-0.0466969	0.0881712	-0.39059	-0.179525	0.485976	-0.210108	0.340234	-0.145679	0.0156899	-0.12584	0.0735318	-0.0574473	-0.073781	0.206722	-0.393345	-0.289017	0.0362932
AT1G35140	EXL1	2	0.250819	1.3812	0.308137	2.53382	3.5704	2.38131	0.672473	1.91511	1.5762	-0.0107358	0.480881	-0.118381	-0.161923	0.237083	1.47281	-0.139861	-0.067107	0.509221	-0.0288414	2.0732	-1.94232	1.8211	2.51726	0.0320443	1.64551	1.62951	0.0307179	-0.261555	-0.513737	-0.426519	-2.98741	-3.17743	-0.730327	-1.08685	-1.99921	-0.767894	-0.279661	0.520861	-2.3817	-0.54622	-1.05792	-2.39112	0.638587	-0.264318	-1.52806	-0.0181056	1.34639
AT1G35190	-	3	-0.159156	-0.200915	-0.0503133	-0.195713	-0.0482307	-0.246117	0.405298	0.687288	0.678877	0.0702755	0.00139204	0.231538	-0.228723	-0.0982128	-0.0292816	0.600218	0.576851	1.6759	0.310998	-0.0381984	1.0619	-0.301878	-0.0906975	0.0654386	0.655361	1.57656	3.29188	0.229431	0.202307	0.281851	-0.0330098	-0.0499821	0.216835	0.19492	-0.110437	0.781341	0.470154	0.162717	1.32078	-0.106165	-0.0424668	0.311555	0.250062	0.665724	2.46307	0.240723	-0.0395904
AT1G35210	-	2	2.58925	0.676718	0.276442	2.64576	0.269563	0.235429	0.184595	0.110854	-0.119335	0.643312	3.15036	0.854791	0.372571	0.409038	0.178618	-0.205714	0.079129	0.636747	2.82842	3.78415	0.177309	2.70829	3.32347	0.395295	0.507434	0.105923	-0.0106086	-0.450089	1.34431	0.578348	-1.42036	0.139476	-0.0568115	-0.390308	-0.0317248	2.03328	0.129608	1.97787	-0.0991331	0.00431991	2.38841	0.159866	0.322839	-0.00493068	0.108726	0.579697	0.469677
AT1G35230	AGP5	7	-0.0383289	0.264523	0.253868	-0.746597	-0.602491	-0.311451	-0.179976	-0.186677	-0.0184625	0.125536	0.144855	0.653297	-1.64612	-1.49958	-0.754529	0.208807	-0.336118	-0.253504	0.245738	0.570375	0.452578	-0.383588	-0.57835	-0.81648	0.361911	-0.591178	-0.412939	0.163865	-0.119668	0.399429	-0.456408	-0.686191	-0.443078	0.388783	-0.149441	-0.235041	0.284067	0.305852	0.198711	0.363008	0.0241411	-0.505029	0.541887	-0.404502	-0.394476	0.120202	0.425519
AT1G35250	-	8	-0.0962242	0.0755321	-0.0962242	-0.194728	-0.194728	-0.0898636	0.0681167	0.339247	-0.176404	-0.0962242	-0.0962242	-0.0962242	-0.194728	-0.194728	-0.194728	-0.086177	-0.195051	0.264127	-0.0962242	-0.0962242	-0.0962242	-0.194728	-0.0897064	-0.194728	-0.109236	0.326659	1.96829	0	-0.171756	0	0	0	-0.104864	-0.154294	-0.534298	0.440531	0	-0.171756	0	0	0.105021	-0.104864	-0.177353	-0.012588	3.34826	0	0
AT1G35255	-	8	-0.0240105	0.328651	0.0209106	0.105332	-0.0741179	-0.610882	1.26757	1.47629	1.36362	-0.00696268	-0.0239165	0.232467	-0.277597	-0.287713	0.00207248	1.17844	0.360636	0.289086	0.145519	0.221622	0.216649	-0.124299	-0.0184249	-0.254957	0.312837	0.0728823	0.485053	0.0170479	-0.352567	0.211556	-0.382929	-0.213595	0.612954	0.0665496	-0.388862	-0.508204	0.169529	-0.107029	0.195738	-0.22963	0.055693	0.355925	-0.164895	-1.28317	-0.312237	0.152482	0.245538
AT1G35260	MLP165	3	0.147102	0.147435	0.21798	0.0830069	-0.15158	-0.00678253	0.0837383	0.481842	0.221009	0.196124	0.140624	0.0468726	0.251462	0.405144	-0.145027	0.0446969	0.348186	1.97257	0.0733413	-0.0147815	0.00164974	0.0165306	-0.161625	-0.0644619	1.46092	1.53849	2.32961	0.0490226	-0.00681181	-0.171107	0.168455	0.556724	-0.138245	-0.0390414	-0.133656	1.41992	-0.0737602	-0.162217	-0.21633	-0.0664763	-0.0100448	-0.0576794	1.40363	0.414898	1.76633	-0.122783	-0.155405
AT1G35310	MLP168	3	0.541744	1.43104	0.538608	-0.531622	-0.680402	-0.324141	0.222233	1.37717	1.16989	0.597113	0.524534	1.11629	-0.251548	-0.679667	-0.633835	0.521361	0.911053	2.51373	0.56479	1.42071	0.0643766	-1.58954	-1.00467	-1.23586	1.49814	2.15102	3.19974	0.0553692	-0.405964	0.147643	0.280074	0.000735019	-0.309694	0.299127	-0.488807	1.34145	0.0230459	-0.0286905	-0.474231	-0.573551	-0.0924701	-0.599189	1.2983	0.715225	2.01648	-0.0323232	0.377273
AT1G35320	-	5	0.268746	0.729068	0.693027	0.980413	0.979917	1.39675	0.133171	0.396447	0.194574	0.721728	0.623839	0.53838	0.801839	0.914376	1.13662	0.120964	0.502061	0.489989	0.160269	0.0317834	-0.00265093	0.64938	0.134906	0.581462	0.157867	-0.50789	-0.481963	0.452982	-0.105229	-0.154646	-0.178574	-0.065541	-0.218958	-0.0122066	0.105614	0.295415	-0.108476	-0.697284	-0.695678	-0.331033	-0.84501	-0.753402	0.024696	-0.904337	-0.676538	-0.561459	-0.592055
AT1G35350	PHO1-H8	6	0.0292461	0.0182915	0	-0.104409	-0.221841	-0.17574	-1.5887	-2.03461	-1.52442	0.0373739	0	0	-0.139745	-0.244632	-0.0812291	-2.50447	-1.82407	-1.30347	0.0773511	0	0.0186761	-0.301239	-0.218302	-0.284504	-0.272779	-0.215132	-1.14003	0.00812776	-0.0182915	0	-0.0353366	-0.0227908	0.0945105	0.024433	0.0777429	0.101802	0.048105	-0.0182915	0.0186761	-0.19683	0.00353887	-0.108765	0.311038	0.436866	0.20749	0.0399772	0
AT1G35400	-	3	0	0	0	-0.182409	0.214945	0.401353	-0.0245013	0.569664	0.250757	0	0	0	-0.0649752	-0.310639	0.14698	0.59792	0.637849	1.1283	0.108382	0.0764002	0	-0.0332679	0.18078	0.434973	0.294339	1.26246	0.470295	0	0	0	0.117433	-0.525584	-0.254373	1.00047	0.0681855	0.46764	0.108382	0.0764002	0	0.149141	-0.034165	0.0336201	0.31884	0.2712	0.219538	0.108382	0.0764002
AT1G35430	-	5	0.3367	0.088477	0.505384	-0.075943	-0.0418916	0.555061	0.26115	0.121901	0.109294	0.459077	1.34031	0.658776	-0.0489625	0.299164	0.434324	0.0825917	0.426432	0.569525	0.0590755	0.208123	-0.274989	0.0029551	-0.638448	-0.0932888	0.735446	0.0781679	0.329928	0.122377	1.39551	0.153392	0.0269805	0.341056	-0.120737	-0.178558	0.304531	0.460231	-0.277625	0.119646	-0.780373	0.0788981	-0.596556	-0.64835	0.474296	-0.043733	0.220634	-0.400001	-1.18196
AT1G35440	CYCT1-1	2	0.114685	0	0.0754922	0.404782	1.22121	0.938422	-0.214545	0.00237104	-0.493032	0.116156	0	0.671642	0.581567	0.889247	1.04699	-0.430406	-0.432561	-0.814471	1.09624	0.163563	0.314881	0.705334	0.644635	1.08987	-0.132259	-0.520644	-0.384057	0.00147149	0	0.59615	0.176786	-0.331964	0.30244	-0.215861	-0.434932	-0.32144	0.981555	0.163563	0.239389	0.300553	-0.576576	0.145158	0.0822857	-0.523015	0.108975	0.980084	0.163563
AT1G35460	BHLH80	5	-0.454718	-0.340016	0.0271138	0.276592	0.346075	0.632842	-0.0488344	-0.0594417	-0.0161042	-0.0444242	-0.0673226	0.315723	0.544135	0.417597	0.500711	-0.429036	0.0777927	-0.00446027	-1.00862	-0.359083	-1.13997	0.252846	-0.461397	-0.0722344	-0.244851	-1.0136	-0.728861	0.410294	0.272693	0.288609	0.267543	0.0715226	-0.13213	-0.380202	0.137234	0.0116439	-0.343247	-0.0190666	-1.12071	-0.0237462	-0.807472	-0.705076	-0.196017	-0.74647	-0.712757	-1.01571	-0.29176
AT1G35490	-	3	-0.00174552	-0.0760046	0.166178	0	0	0.110807	0.73681	1.04783	1.14835	-0.044933	-0.0760046	-0.0459767	0.0301266	0.142904	0	1.02944	1.30925	1.50919	-0.0509278	0.0190111	0.0780342	0.0465661	0.0263192	0.0235161	1.04418	1.13759	1.06378	-0.0431875	0	-0.212155	0.0301266	0.142904	-0.110807	0.252404	0.242156	0.326284	-0.0491823	0.0950156	-0.0881438	0.0465661	0.0263192	-0.0872906	0.289096	0.0506638	-0.0838559	-0.00599484	0.0950156
AT1G35710	-	6	-0.406569	-0.542974	-0.372074	-1.04251	-0.290083	-0.486075	-0.691504	-0.62475	-0.684282	-0.508264	-0.759661	-0.7037	-1.01998	-0.701384	-0.82019	-0.803954	-0.599099	-0.859214	-0.367838	-0.479264	-0.864247	-1.20176	-1.10992	-0.672388	-0.66097	-0.807002	-0.804439	-0.101695	-0.216686	-0.331626	0.103723	-0.411301	-0.334115	-0.112449	0.0256505	-0.174932	0.0387307	0.06371	-0.492174	-0.158732	-0.508564	-0.186313	0.0305349	-0.182252	-0.120157	0.140426	0.280396
AT1G35830	-	10	-0.256444	-0.00537104	0.269078	0.0281957	-0.155538	-0.276632	0.232728	-0.371126	-0.444372	-0.118265	-0.237635	0.0878117	-0.154662	-0.459272	0.176269	0.0951001	-0.352796	0.200218	-0.0305498	0.201982	-0.0603267	-0.354393	-0.57278	-0.429853	-0.0174719	-0.630238	-0.588684	0.138179	-0.232264	-0.181266	-0.182858	-0.303734	0.452902	-0.137628	0.0183296	0.64459	0.225894	0.207353	-0.329404	-0.382588	-0.417241	-0.153221	-1.40109	-0.259112	-0.144312	0.0877147	0.439617
AT1G36060	ERF055	10	0.172005	0.389184	0.189133	0.0619538	0.0164816	0.192318	0.109257	0.168088	0.121251	0.222805	-0.0804981	0.344982	0.00809791	-0.00882964	0.129869	-0.0109698	0.183452	1.26621	-0.0317508	0.168941	0.0333589	0.121654	0.0545015	0.110466	0.0648532	0.273032	0.275715	0.0508004	-0.469682	0.155849	-0.0538559	-0.0253113	-0.062449	-0.120227	0.0153638	0.269826	-0.203756	-0.220243	-0.155774	0.0597006	0.0380198	-0.0818515	-0.0444037	0.104944	0.154464	-0.254556	0.249439
AT1G36150	-	4	0	0	0.14232	1.2688	1.43732	2.01319	-0.172446	-0.461652	-0.407474	0	0.0632937	0.239936	1.62203	1.7227	2.67997	-1.1644	-0.159227	-1.09182	1.91263	0	0.110917	0.574015	1.20473	2.04877	-0.0804849	-2.3202	-4.86683	0	0.0632937	0.0976157	0.525672	0.320502	0.649714	-1.00255	0.302426	-0.531285	1.91263	0	-0.0314024	-0.277093	-0.0527426	0.525112	0.0919613	-2.1334	-4.38339	1.91263	-0.0632937
AT1G36370	SHM7	10	0.556237	0.755033	0.846341	0.610109	0.535491	0.652735	0.845455	0.81612	1.20591	0.136582	-0.0540315	-0.142194	-0.104183	-0.189511	0.31425	0.346901	0.272662	0.566827	0.511008	0.351304	0.262091	0.751503	0.533286	-0.288531	0.636837	0.497609	0.313603	-0.419655	-0.809065	-1.07147	-0.714292	-0.725002	-0.338484	-0.498553	-0.543458	-0.510406	-0.0452288	-0.40373	-0.58425	0.141395	-0.00220432	-1.02103	-0.208618	-0.318511	-0.76363	0.374426	0.405335
AT1G36622	-	3	0.0497306	-0.178148	0.111149	0	0	0	1.9108	1.46991	2.14232	-0.178148	-0.0364209	-0.178148	0.146995	0	0.0796145	1.65812	1.99865	1.54597	-0.178148	-0.0082787	-0.100949	0.072367	0	0	1.71196	0.232241	0.367258	-0.227878	0.141727	-0.289297	0.146995	0	0.0796145	-0.180382	0.315573	-0.437758	-0.227878	0.169869	-0.212098	0.072367	0	0	-0.133517	-0.569683	-1.23576	0	0.0281422
AT1G36940	-	5	-0.552631	-0.494762	0.102571	0.549828	0.593283	0.524844	0.352109	0.362973	0.320059	-0.0651827	0.025165	-0.165074	0.52323	0.0677839	0.29648	0.141148	0.243761	0.00263048	-0.827161	-0.694917	-0.915797	0.221699	-0.23515	-0.225134	0.383149	-0.107337	-0.0680229	0.487449	0.519927	-0.267644	-0.0265985	-0.525499	-0.228364	-0.210961	-0.119212	-0.317429	-0.27453	-0.200155	-1.06871	-0.328129	-0.828434	-0.749978	0.0310402	-0.47031	-0.388082	-0.761978	-0.720082
AT1G37130	NIA2	6	0.25911	-0.197048	-0.125077	-0.175895	-0.440587	-0.415815	-0.713705	-1.15108	-1.30829	-0.0309114	-0.444164	-0.508809	-0.356803	-0.777687	-1.10696	-1.46356	-1.8185	-1.85591	-0.497621	-0.324444	-1.0117	-0.72243	-0.633733	-1.4841	-1.61757	-1.82854	-2.39537	-0.290021	-0.247115	-0.383732	-0.180908	-0.3371	-0.407687	-0.527241	-0.531689	-0.43094	-1.05093	-0.127396	-0.555437	-0.546534	-0.193146	-0.743328	-0.614153	-0.557101	-1.09944	-0.466709	0.119719
AT1G37150	HCS2	7	0.259904	0.140369	0.351547	-0.286659	0.530552	0.394976	0.0351104	0.302871	0.156996	-0.19753	0.0826442	0.00791132	0.53938	-0.191523	0.293322	0.063124	0.302203	0.451685	-0.112988	0.105548	0.208666	0.399234	0.392592	0.330477	0.348557	0.313034	1.22359	-0.457434	-0.0577253	-0.343635	1.7628	-0.722074	-0.101654	0.0280137	-0.000667803	0.294689	-1.21579	-0.034821	-0.14288	1.34563	-0.137959	-0.0644987	0.313447	0.0101632	0.153881	0.0845423	0.0229043
AT1G38131	-	6	0.00443618	-0.162179	-0.0814363	4.01864e-05	0.0850098	-0.280633	-0.277557	0.122004	-0.0245117	-1.28118	-0.250088	-1.10211	-0.0516691	-0.129475	-0.251951	-0.27691	-0.399908	-0.45952	-0.167723	-0.176679	-1.0259	0.0253527	-0.0544019	-0.348221	-1.15822	-0.379568	-1.03491	-0.188434	-0.0879093	-0.309894	-0.0517093	-0.214485	0.0286818	0.000647211	-0.521912	-0.435008	-0.17216	-0.0144997	-0.162372	0.0253125	-0.139412	-0.0675876	-0.031411	-0.501572	-0.270153	0.0162746	0.0734096
AT1G42490	-	5	0	0.141348	0	0.724491	0.846539	0.769815	0.0306994	0.171705	0.155139	0	0	0.0713323	0.214657	0.499617	1.01039	0.0698156	-0.0944912	-0.0951221	0.149544	0	0.0780064	0.0186714	0.305369	-0.159872	-0.0993052	-0.0924195	-0.129294	0	-0.141348	0.0713323	-0.509835	-0.346922	0.0161143	0.0391162	-0.266197	-0.250261	0.149544	-0.141348	0.0780064	-1.17079	-0.54117	-1.31147	-0.130005	-0.264125	-0.284433	0.149544	0
AT1G42540	GLR3.3	5	-0.0907315	-1.54817	0.138379	0.393151	0.237844	0.348376	0.181083	-0.0516927	0.00357388	-0.187562	-0.0466	0.0732077	0.366289	0.426641	1.02432	0.140231	0.133682	0.217806	-0.264537	-0.133651	-2.22038	0.240297	-0.127817	-0.0818786	-0.104712	-0.236361	-0.297082	-0.0968302	0.139186	-0.0651717	-0.0268618	0.188798	0.187286	-0.040852	0.185374	0.214232	-0.173806	0.0521348	-0.753821	-0.152854	-0.365661	-0.430254	-0.285795	-0.184668	-0.300656	-0.0769754	-0.0870513
AT1G43160	RAP2-6	6	-0.108346	-0.108346	-0.108346	0	0	0	-1.17288	-1.26929	-1.26929	-0.108346	-0.108346	-0.108346	0.0432376	0	0	-2.79313	-1.26929	-1.22775	-0.0661443	-0.108346	-0.108346	0	0	0	-1.26929	-1.14535	-2.59523	0	0	0	0.0432376	0	0	0.157585	0	0.0415382	0.0422016	0	0	0	0	0	-0.0964147	0.123939	0.285382	0.0422016	0
AT1G43630	-	3	0	0	0.119786	0	0	0	0.585157	1.35424	1.21319	0	0	0	0	0	0	0.705673	1.03697	1.10584	0	0	0	0	0	0	0.697931	1.19926	1.00666	0	0	-0.119786	0	0	0	0.120516	-0.271575	-0.153958	0	0	-0.119786	0	0	0	0.112774	-0.217262	-0.299369	0	0
AT1G43640	TULP5	2	0.0942228	-0.0769216	-0.114051	0.266328	-0.0238259	0.221193	-0.126244	-0.110394	0.10337	0.0059663	0.198134	-0.0271479	0.355813	1.07861	0.500388	-0.0308452	-0.0690452	0.342502	0.616108	0.0214958	0.281695	0.45464	0.491008	1.50309	0.0281126	0.257876	0.473714	-0.0882565	0.275055	0.0869031	0.0894855	1.22483	0.279196	0.0953983	0.0413491	0.239132	0.521885	0.0984174	0.395746	0.188312	1.0476	1.12039	0.154356	0.36827	0.370345	0.610142	-0.176638
AT1G43650	-	10	0.275195	0.268828	0.152473	0.00862692	0.145249	-0.0682614	-0.223627	0.0215388	0.0634749	-0.160374	-0.00938544	0.291057	-0.213916	-1.15481	0.323271	-0.445842	-0.3681	-0.472631	-0.176194	0.125509	0.082567	-0.225826	0.349294	0.00225738	-0.370062	-0.268876	-0.344699	-0.435568	-0.278213	0.138584	-0.222543	-1.1753	0.391532	-0.222215	-0.389639	-0.536106	-0.451389	-0.143319	-0.0699061	-0.234453	0.204045	0.0705187	-0.146434	-0.290415	-0.408174	-0.0158207	0.134894
AT1G43675	-	8	-0.0385845	0.0367822	-0.559634	0.329949	-0.208812	0.104548	0.0693453	0.55038	0.105372	-0.0707391	-0.64297	0.108617	0.330281	0.474108	-0.315218	0.472585	-0.0401928	-0.0995331	0.244138	0.517648	-0.0700107	0.166235	0.391808	0.309998	1.65093	0.217855	0.184947	-0.0321547	-0.679752	0.668251	0.00033153	0.68292	-0.419766	0.40324	-0.590572	-0.204905	0.282722	0.480866	0.489623	-0.163715	0.60062	0.20545	1.78233	-0.332524	0.0795758	0.314877	1.16062
AT1G43790	TED6	5	0.162521	0.605477	1.00483	0.182037	0.217533	0.276919	-0.226766	0.0941152	0.202817	0.773634	0.919814	0.996912	0.25516	0.0947872	0.406481	-0.37029	0.290521	0.445304	-0.0456087	0.170916	0.140036	-0.270557	-0.665507	-0.270323	-0.169154	-0.394154	-0.53984	0.611114	0.314337	-0.00792122	0.0731228	-0.122746	0.129561	-0.143524	0.196406	0.242487	-0.208129	-0.434561	-0.864797	-0.452595	-0.88304	-0.547242	0.0576117	-0.48827	-0.742657	-0.819243	-0.748897
AT1G43800	S-ACP-DES6	6	-1.82252	-2.4617	-2.02804	-1.63714	-1.9821	-3.15437	-3.92571	-3.06318	-3.72694	-1.64526	-2.60549	-3.43225	-2.30763	-2.85672	-4.27458	-3.76951	-3.52253	-2.41374	-2.52794	-2.86932	-5.28719	-2.02748	-3.65001	-6.04095	-3.24919	-3.20067	-2.96311	0.156504	-0.110777	-1.40582	-0.418724	-0.485713	-0.328703	0.0513301	-0.126555	0.218652	-0.662915	-0.328993	-3.25782	-0.264796	-1.6722	-0.597249	0.0773861	-0.114428	0.0377491	-0.819419	-0.218216
AT1G43900	-	5	-0.508405	-0.346638	-0.228328	0.2913	0.282934	0.436964	0.0259359	0.111224	0.168197	-0.123048	-0.0852158	-0.337721	0.27438	0.24155	0.333443	0.0619383	0.379362	0.139545	-0.605987	-0.44229	-1.02041	0.108795	-0.275873	-0.416725	-0.00250064	-0.373817	-0.317588	0.385357	0.261423	-0.109393	-0.0169198	-0.0413831	-0.103521	0.0360024	0.268139	-0.028652	-0.0975821	-0.0956515	-0.743602	-0.182505	-0.558806	-0.853689	-0.0284366	-0.485041	-0.485785	-0.482939	-0.357074
AT1G43910	-	6	-0.0847387	-0.134758	-0.217055	-0.0765113	-0.0883057	-0.478629	-0.131511	-0.27299	-0.566901	-0.46277	-0.707849	-1.30291	-0.639571	-0.796853	-1.35614	-0.573935	-0.719273	-1.18461	0.0574416	0.167942	-1.13465	0.184324	0.30132	-1.2604	-0.0485836	-0.310193	-1.13379	-0.378031	-0.573091	-1.05243	-0.56306	-0.708547	-0.786988	-0.442424	-0.446283	-0.60126	0.14218	0.3027	-0.874782	0.260835	0.389625	-0.701883	0.0829273	-0.0372038	-0.494618	0.520212	0.875791
AT1G43980	PCMP-E58	7	-0.00199308	0.0240045	0.142208	0.0814384	0.466667	0.411954	0.0793497	-0.142335	-0.101448	0.193783	1.2876	0.167002	0.113488	0.126708	0.279981	-0.0201434	0.234306	-0.0925837	-0.196116	0.110602	-0.135028	0.520732	0.0696592	0.297606	0.0600994	-0.0271204	0.0505905	0.195776	0.194691	0.0247939	0.0320496	-0.33996	-0.131973	-0.0994931	0.37664	0.00886404	-0.194123	0.0865978	-0.277237	0.439293	-0.397008	-0.114348	-0.0192503	0.115214	0.152038	-0.389899	-0.108093
AT1G43997	-	2	-0.156121	-0.058738	-0.156121	0.616159	1.03122	0.666852	-0.318186	-0.638895	-0.298831	-0.156121	-0.156121	-0.156121	0.719237	1.37654	1.01965	-0.569112	0.215702	-0.513655	1.10952	-0.156121	0.373018	0.433406	0.704038	0.47683	-0.113033	-0.449935	-0.773564	0	-0.0973831	0	0.103078	0.227734	0.196446	-0.250926	0.854597	-0.214825	1.26564	-0.0973831	0.529139	-0.182753	-0.137679	-0.190023	0.205153	0.18896	-0.474733	1.26564	0
AT1G44120	-	3	0.00524283	0.0216358	0.0270088	0.0198755	-0.0049575	0.00072575	0.3529	1.41423	1.51355	0.0202982	0	0.0604369	0.0294426	-0.00135885	0.00628441	0.654529	0.566828	1.37422	0.0550092	0.0275436	0.0338563	0.00381517	-0.00422986	-0.0168069	0.569598	0.684652	0.743813	0.0150553	-0.0216358	0.0334281	0.0095671	0.00359865	0.00555866	0.301628	-0.156036	0.0186891	0.0497663	0.00590779	0.00684749	-0.0160604	0.000727643	-0.0175327	0.216698	-0.0382114	0.123191	0.034711	0.0275436
AT1G44125	-	8	-0.116763	-0.0798677	0.0103133	-0.0354183	-0.166313	-0.092437	-0.0960443	-0.0229906	0.137956	-0.188266	-0.181111	-0.184364	-0.0363367	0.015143	0.0159789	0.0249196	-0.0934111	0.00344454	-0.00371561	-0.197084	0.0478691	-0.0457125	0.0113074	-0.109916	0.0636157	0.102361	0.0604188	-0.0715026	-0.101243	-0.194677	-0.000918424	0.181456	0.108416	0.120964	-0.0704205	-0.134512	0.113048	-0.117216	0.0375558	-0.0102942	0.17762	-0.0174787	0.15966	0.125352	-0.0775375	0.184551	-0.0159734
AT1G44150	-	3	0.145665	-0.549015	-0.192884	-0.363103	-0.222428	0.0494107	0.762455	1.4633	0.73671	-0.168545	-0.628834	0.165774	-0.406731	-0.226238	-0.25918	0.975863	0.980775	2.28556	-0.335509	-0.240418	-0.448744	-0.0406227	-0.432789	0.345049	1.72848	1.25388	1.15809	-0.31421	-0.079819	0.358658	-0.043627	-0.0038099	-0.308591	0.213408	-0.0333621	1.33929	-0.481173	0.308597	-0.25586	0.322481	-0.21036	0.295638	0.560494	0.239743	0.983554	-0.166964	0.388416
AT1G44191	-	5	0	0	0	0.423487	1.14495	2.76435	-0.49208	-0.0738131	0.241234	0	0.0367582	0	0.556812	0.787994	1.31922	-0.286522	-0.0652523	-0.233559	0.0320026	0	0	0.0058061	0.30709	0.284748	-0.344383	-0.658051	-0.570629	0	0.0367582	0	0.133325	-0.356955	0.244258	0.205557	0.00856081	-0.474792	0.0320026	0	0	-0.417681	-1.74785	-0.790212	0.147696	-0.584238	-1.67921	0.0320026	-0.0367582
AT1G44224	-	4	-0.311404	-0.168831	-0.221713	1.20478	1.45708	1.87713	-0.0366075	-0.020781	-0.016023	-0.349513	-0.349513	-0.349513	1.53463	1.60621	2.46386	-0.288396	0.122035	-0.519013	5.32448	-0.142928	-0.156951	0.16644	1.76015	2.39466	-0.0806562	-0.510833	-0.767396	-0.038109	-0.180682	-0.127799	0.455971	0.124121	0.569701	-0.251788	0.142816	-0.50299	3.76634	0.0259026	0.0647621	-1.14893	0.178195	0.331502	-0.0440487	-0.490052	-0.751373	3.80444	0.206585
AT1G44446	CAO	6	-0.560024	-0.549067	-0.572838	-0.0591011	-0.254727	0.0292778	-0.266016	-0.321456	-0.277908	-0.628703	-0.413469	-0.395514	-0.0824589	-0.244187	0.121161	-0.524203	-0.213288	-0.361742	-1.00016	-1.01024	-0.550797	-0.427444	-0.307029	-0.242568	-0.546249	-0.663826	-0.311912	-0.0686793	0.135598	0.177324	-0.0233578	0.0105392	0.0918827	-0.258187	0.108169	-0.0838337	-0.298438	-0.269957	0.0220416	-0.368342	-0.0523023	-0.271846	-0.280234	-0.34237	-0.0340037	-0.229759	-0.405555
AT1G44542	-	3	-0.0652291	-0.0652291	0.094669	0	0	0	0.611269	1.44999	1.42275	-0.0652291	0.0779667	0.0305872	0	0	0	1.01781	1.20623	2.31128	-0.0652291	0.113711	-0.0224244	0	0	0	1.40458	1.91602	2.87184	0	0.143196	-0.0640818	0	0	0	0.312983	-0.18752	0.828574	0	0.178941	-0.117093	0	0	0	0.761757	0.428384	1.43626	0	0.0357448
AT1G44608	-	1	-0.149975	-0.193371	0.561738	0.506204	0.317624	0.43601	0.128618	0.394451	0.0156149	-0.0477207	2.99336	2.75527	-0.538811	-0.124337	-0.241076	0.15135	0.172984	0.616483	0.59134	0.0659721	2.3771	-0.202432	-1.24319	-1.88521	0.0332859	0.0584028	0.658985	0.102254	3.78577	0.773002	-1.1366	-0.44196	-0.677086	0.022732	-0.221467	0.600869	0.741314	0.259343	0.571337	-0.708636	-1.51445	-2.29344	-0.095332	-0.336048	0.64337	0.63906	-2.80969
AT1G44740	-	2	-0.0707935	0.307075	0.199223	0.263576	0.373212	0.57985	0.156759	0.189463	0.388458	0.181019	0.0559787	0.138267	0.362298	0.407528	0.413625	0.371378	0.517256	0.354231	-0.19511	0.192373	-0.162721	1.15641	0.118531	0.371695	0.498812	0.150572	0.264747	0.251812	-0.251096	-0.0609556	0.0987227	0.034316	-0.166225	0.214619	1.64699	-0.0342273	-0.124316	-0.114702	-0.361944	-0.0733085	-0.254681	-0.208155	0.342053	-0.0388908	-0.123711	-1.25887	0.136394
AT1G44800	-	1	1.44378	1.6934	1.67807	1.12606	0.127562	-0.0966391	0.134229	0.353874	0.269617	2.15948	1.98352	2.06735	0.0680909	-0.200111	-0.675055	0.207431	0.273435	0.41455	2.00379	1.93678	1.60283	0.76116	-1.16907	-1.23062	0.173429	0.412396	0.806723	0.669373	0.259548	0.307604	-1.12596	-0.327673	-0.578416	0.0732016	-0.0804392	0.144934	0.495971	0.20705	-0.150621	-0.368584	-1.17755	-1.01852	0.0392	0.0585223	0.537107	-0.173402	-0.0524977
AT1G44830	ERF014	5	-0.135738	0.63925	0.630583	0.69818	0.199483	-0.0983081	0.212639	-0.148786	-0.443925	0.212266	0.215062	0.738769	0.113059	-0.306694	0.0101018	-0.0941585	-0.281356	-0.0261243	-0.11663	0.139745	-0.205328	0.192687	-0.106291	-0.173503	-0.193963	-0.610263	-0.507546	0.348004	-0.424187	0.108186	-0.585121	-0.506177	0.10841	-0.306798	-0.13257	0.417801	0.0191085	-0.499505	-0.835911	-0.505493	-0.305774	-0.0751949	-0.406602	-0.461477	-0.0636204	-0.328895	-0.0753179
AT1G44970	PER9	8	0.169065	0.353299	0.274763	-0.610258	-0.122867	-0.815287	0.123889	0.13039	0.1082	0.376812	0.171087	0.401792	-0.758447	-0.368248	-0.713508	0.183864	-0.122724	0.350595	0.260978	0.441046	0.397986	0.391504	-0.331502	-0.770921	0.259335	0.548039	0.757838	0.207747	-0.182212	0.12703	-0.148189	-0.245381	0.101779	0.0599744	-0.253114	0.242395	0.0919129	0.0877464	0.123223	1.00901	-0.208634	0.0443659	0.135445	0.417649	0.649638	-0.115834	0.269958
AT1G45010	-	5	0.00230953	0.274282	0.190058	0.403173	0.506374	0.626936	-0.359016	-0.218401	-0.0725772	0.0350194	0.610686	0.402588	0.316023	0.225149	0.559562	0.152133	0.13224	0.00969237	-0.170381	0.0494687	-1.09877	0.157078	-0.282803	-0.687061	-0.27374	-0.426434	-1.37872	0.0327099	0.336404	0.21253	-0.0871497	-0.281224	-0.0673736	0.511149	0.350642	0.0822696	-0.172691	-0.224813	-1.25465	-0.246095	-1.2187	-1.60148	0.0852759	-0.208033	-1.31302	-0.205401	-0.561217
AT1G45165	-	10	0.0613215	0.363007	0.536816	-0.122359	-0.11946	-0.053268	0.274312	-0.150592	0.111893	0.354144	0.132088	0.0729538	0.20857	-0.114754	-0.188723	-0.0821674	0.270224	0.498401	0.0642418	0.222072	0.1581	-0.0633277	-0.0633277	-0.188723	-0.0770445	0.0553571	0.0689016	0.292822	-0.230919	-0.463862	0.330929	0.00470522	-0.135455	-0.356479	0.420816	0.386508	0.00292033	-0.140935	-0.378716	0.0590309	0.0561319	-0.135455	-0.351356	-1.08143	-0.0429919	-0.289902	0.0899839
AT1G45191	BGLU1	5	-0.227875	-0.110432	0.122576	0.157822	0.105948	0.100025	0.139276	0.0806692	0.125295	-0.238723	-0.184444	0.0097748	0.246843	-0.0948938	0.226965	-1.23925	-0.0854477	-0.116523	-1.03358	-1.03984	-1.36288	-0.0862933	-0.426119	-0.473265	-0.0116162	-0.348755	-1.38402	-0.0108478	-0.074012	-0.112801	0.0890215	-0.200842	0.12694	-1.4917	-0.166117	-0.241818	-0.545558	-0.748421	-1.69981	-0.244115	-0.532067	-0.57329	-0.150892	-1.24592	-1.41458	-0.53471	-0.674409
AT1G45201	ATTLL1	6	-0.001579	0.0664596	-0.182394	0.0633798	-0.0923717	0.213809	-1.55685	-1.69548	-1.02511	-0.156085	-0.0757851	0.0478062	0.0114837	-0.0892261	0.0124839	-1.93173	-2.59039	-1.33086	-0.0811413	-0.0701682	-0.111361	-0.0713775	-0.096609	-0.00388224	-2.24956	-2.54779	-1.30895	-0.154506	-0.142245	0.2302	-0.0518961	0.00314562	-0.201325	-0.13681	-0.288932	-0.0692882	-0.0795623	-0.136628	0.0710326	-0.134757	-0.0042373	-0.217691	-0.230108	-0.194713	-0.0605012	0.074944	0.00561697
AT1G45229	-	2	-0.138515	0.0438569	0.0677362	0.712279	0.89312	0.802709	0.588846	0.614021	0.472995	0.179058	0.569338	0.311812	0.587719	0.779964	1.01072	0.0489111	1.02912	0.446889	-0.21516	0.128138	0.205879	0.620125	0.57211	0.752991	0.320752	0.0751994	0.155644	0.317573	0.525481	0.244076	-0.12456	-0.113156	0.031834	-0.539935	0.244105	-0.0261062	-0.0766445	0.0842813	0.138143	-0.0921541	-0.32101	-0.0497182	-0.268094	-0.538822	-0.317351	-0.394218	-0.4412
AT1G45248	-	9	-0.37966	0.164799	-0.197215	-0.0603943	0.452277	0.363772	0.216732	0.336046	0.0667167	-0.38964	-0.458109	-0.168889	0.231539	0.345139	0.638847	0.145252	-0.366102	-0.29026	-0.430493	-0.215317	-0.0139382	-0.037368	0.0932232	0.222491	-0.00491234	-0.0172091	-0.0379533	-0.00998012	-1.14036	0.0283254	0.291934	-0.107138	0.275075	-0.0714803	-1.47707	-0.356977	-0.0508334	-0.380115	0.183277	0.0230264	-0.359054	-0.141281	-0.221644	-0.353255	-0.10467	-0.0408533	0.242793
AT1G45249	ABF2	7	0.0476233	0.218429	0.176752	-0.0709497	-0.197531	0.10858	-0.0478297	0.0574287	0.27428	-0.156558	-0.0151939	0.577976	-0.0183443	0.0266635	0.198492	0.0374558	-0.224489	0.263075	-0.092953	0.0450184	1.03084	-0.133391	0.0448573	0.448513	-0.286006	0.00651141	0.37355	-0.204181	-0.233623	0.401224	0.0526054	0.224194	0.0899124	0.0852855	-0.281917	-0.0112052	-0.140576	-0.17341	0.804014	-0.0624412	0.242388	0.339933	-0.238176	-0.0509173	0.0992703	0.063605	0.0602124
AT1G45545	WEL2	8	-0.0150301	0.108528	0.0766844	0.155855	-0.117221	0.0849115	0.372016	0.353463	0.606219	-0.0150301	0.0171831	0.0762505	0.0576303	-0.056336	0.0568578	0.311563	0.362245	0.555675	0.0620111	0.00637876	1.08996	0.0223574	0.0406918	0.0698646	0.303635	0.391239	0.502418	0	-0.0913449	-0.000433887	-0.0982244	0.0608854	-0.0280538	-0.0604535	0.0087822	-0.0505437	0.0770412	-0.102149	0.086862	-0.133497	0.157913	-0.0150469	-0.0683806	0.0377761	-0.103801	0.0770412	-0.0108043
AT1G46480	WOX4	6	-0.0672095	-0.231229	-0.104518	-0.124663	-1.04722	-0.00308457	0.0491839	0.408747	0.132686	-0.0866976	-0.335326	-0.50147	-1.20551	-0.491644	-0.519496	-0.129174	-0.0427258	0.00674368	-0.518981	-0.403963	-0.526944	-0.263381	-0.406012	-0.556607	0.22476	-0.0340511	-0.060625	-0.019488	-0.104097	-0.396953	-0.615762	0.221238	-0.516412	-0.178358	-0.451473	-0.125942	-0.451771	-0.172734	-0.422427	-0.138718	0.30687	-0.553523	0.175576	-0.442798	-0.193311	-0.432283	-0.0686369
AT1G46554	-	3	0.128116	0.190495	0.243436	0.464957	0.228228	0.492166	0.82634	0.807373	1.11814	0.105127	-0.103121	0.718868	0.652111	0.63947	0.81395	0.870692	0.829836	1.5396	0.268305	-0.163287	1.03871	0.280358	0.260584	1.11106	1.06744	1.27202	1.86115	-0.0229891	-0.293616	0.475432	0.187153	0.411242	0.321784	0.0443524	0.0224629	0.385137	0.140189	-0.353782	0.620574	-0.184599	0.0323568	0.653538	0.0691709	0.272221	0.665438	0.163178	-0.0601661
AT1G46768	RAP2-1	2	0.218254	-0.0376726	-0.0475696	-0.0480131	-0.204134	0.226676	-0.0854725	0.588857	0.235559	0.500608	0.254477	0.0471355	0.366622	0.257954	2.22196	0.00441185	0.411201	1.37827	-0.208597	-0.0023118	0.327835	-0.3398	-0.00826731	0.195227	0.28478	0.430802	0.731525	0.282354	0.29215	0.0947051	0.414635	0.462089	1.26525	0.0898844	-0.177656	1.06939	-0.426851	0.0353608	0.375405	-0.291787	0.195867	-0.0314487	0.370252	-0.158055	0.495965	-0.709206	-0.256789
AT1G47210	CYCA3-2	5	-0.199766	-0.232674	0.13747	0.332758	0.341696	0.367553	-0.00240852	-0.149535	-0.0861199	0.0337792	0.0280802	-0.0608284	0.136636	0.149285	0.142237	-0.0465181	0.0449849	-0.0929537	-0.596263	-0.473457	-1.17043	-0.1384	-0.302459	-0.471753	-0.0453383	-0.619747	-0.706722	0.233545	0.260754	-0.198298	-0.196123	-0.192411	-0.225316	-0.0441096	0.19452	-0.00683384	-0.396497	-0.240783	-1.24259	-0.471158	-0.644155	-0.839306	-0.0429298	-0.470212	-0.620602	-0.630042	-0.501537
AT1G47230	CYCA3-4	5	-0.336386	0.00278326	0.348938	0.344689	0.580142	0.4776	0.0221753	0.149491	0.189598	0.0736585	0.210484	0.0393193	0.465631	0.313784	0.538829	0.196339	0.297695	0.173171	-0.311488	-0.350985	-1.0393	0.0271775	-0.145826	-0.293202	0.287851	-0.203731	-0.527092	0.410044	0.2077	-0.309618	0.120942	-0.266358	0.0612285	0.174163	0.148205	-0.0164267	0.0248978	-0.353768	-1.31015	-0.317512	-0.725968	-0.770802	0.265676	-0.353222	-0.71669	-0.385147	-0.561468
AT1G47270	TULP6	10	-0.092337	0.101597	0.0364571	0.285491	0.222967	0.313659	0.168469	0.451563	0.371576	-0.149183	-0.193019	0.0103024	0.215641	0.221511	0.329853	0.267506	0.215294	0.660675	-0.154489	-0.220425	0.136229	-0.175058	0.215456	0.227366	0.297982	0.52661	1.14139	-0.0568464	-0.294616	-0.0261547	-0.0698495	-0.00145524	0.016194	0.0990372	-0.236269	0.289099	-0.0621525	-0.322021	0.0997722	-0.460549	-0.0075107	-0.0862936	0.129513	0.0750468	0.661802	-0.00530606	-0.0274052
[truncated: 5,617 more rows]
[truncated: 7 more columns]
