# Supplementary material for: Developmentally dependent reprogramming of the Arabidopsis floral transcriptome under sufficient and limited water availability
Source: BMC Plant Biol. 2024 Apr 11;24:273. doi: 10.1186/s12870-024-04916-w (PMC11007919; doi:10.1186/s12870-024-04916-w)
Supplement: Supplementary file 9 — Supplementary Material 9: File S8. RPKM for all annotated genes in the 30 treatments [file 12870_2024_4916_MOESM9_ESM.xlsx]

## Sheet: README
File S8. RPKM for all annotated genes in the 30 treatments. The corresponding sample number (3 replications) and names are listed. For the reference number, the first digit represents which day the sample was collected (0=Day 0; 5=Day 5; 6=Day 6; 7=Day 7), the second digit indicates the water condition the sample was grown under (1=WW; 2=MD; 3=SD), and the third digit indicates the phase the samp…
Sample number			Sample name	Reference number	Column
3	6	9	D0_WW_Early	011	B
1	4	7	D0_WW_Middle	012	C
2	5	8	D0_WW_Late	013	D
12	21	30	D5_WW_Early	511	E
10	19	28	D5_WW_Middle	512	F
11	20	29	D5_WW_Late	513	G
15	24	33	D5_MD_Early	521	H
13	22	31	D5_MD_Middle	522	I
14	23	32	D5_MD_Late	523	J
18	27	36 (lost)	D5_SD_Early	531	K
16	25	34	D5_SD_Middle	532	L
17	26	35	D5_SD_Late	533	M
39	48	57	D6_WW_Early	611	N
37	46	55	D6_WW_Middle	612	O
38	47	56	D6_WW_Late	613	P
42	51	60	D6_MD_Early	621	Q
40	49	58	D6_MD_Middle	622	R
41	50	59	D6_MD_Late	623	S
45	54	63	D6_SD_Early	631	T
43	52	61	D6_SD_Middle	632	U
44	53	62	D6_SD_Late	633	V
66	75	84	D7_WW_Early	711	W
64	73	82	D7_WW_Middle	712	X
65	74	83	D7_WW_Late	713	Y
69	78	87	D7_MD_Early	721	Z
67	76	85	D7_MD_Middle	722	AA
68	77	86	D7_MD_Late	723	AB
72	81	90	D7_SD_Early	731	AC
70	79	88	D7_SD_Middle	732	AD
71	80	89	D7_SD_Late	733	AE

## Sheet: RPKM_30 treatments
Gene ID	011	012	013	511	512	513	521	522	523	531	532	533	611	612	613	621	622	623	631	632	633	711	712	713	721	722	723	731	732	733
AT1G01010	0.986181	0.426451	1.4321	0.591799	1.1505	1.22718	0.659514	1.00155	1.17897	0.502584	0.777491	1.77106	1.0394	0.928544	1.34152	1.1463	0.675025	1.74381	0.717659	0.765101	2.07719	0.486899	0.778765	1.17925	0.275676	0.431283	1.22447	0.459827	0.735214	1.02967
AT1G01020	13.1591	12.1171	10.3657	13.9999	15.6073	10.1915	13.2112	15.818	10.8462	16.4049	14.8687	9.26091	14.2675	15.1752	11.7707	15.5407	14.9547	10.9086	15.3859	15.4229	9.61254	13.3911	13.7894	9.16005	13.8156	12.577	8.86643	12.4799	14.0656	9.45094
AT1G01030	7.26342	6.74721	11.0494	7.97658	7.27277	10.2996	9.43829	9.56228	9.46563	10.2488	9.50011	10.2973	6.19725	8.34648	8.97757	6.71847	7.57498	9.13192	5.90886	7.2497	9.07824	6.07662	8.03145	7.63272	6.45456	8.90507	7.76051	7.39717	8.09354	8.38496
AT1G01040	8.46656	9.84308	7.03059	8.20978	9.47328	6.63787	9.85994	10.5178	6.67768	8.31742	10.347	6.68715	8.91107	9.57177	7.04003	8.48011	11.8756	6.64841	9.15708	10.5787	6.29808	9.41644	9.95777	7.76309	9.81412	11.2719	6.90653	10.4441	10.5192	6.94027
AT1G01046	0	0	0	0	0.241969	0	0	0	0	0	0	0	0	0	0	0.246413	0.152636	0	0	0	0	0	0	0	0	0.233378	0	0	0.520798	0
AT1G01050	55.8561	41.1799	69.348	47.8534	51.6258	66.2528	48.2164	50.0159	75.6626	61.0624	57.2886	75.5653	43.4367	46.1356	61.7662	45.3081	45.1887	67.2004	45.7228	47.933	60.8632	46.3281	51.2655	63.5417	47.3367	43.3389	62.1309	44.1698	38.0655	68.286
AT1G01060	2.77085	2.67185	1.99076	1.82024	1.681	2.2817	2.02836	1.52428	2.49053	2.41475	2.12932	3.20696	1.3517	1.13884	2.41731	1.1539	2.15842	2.49163	1.48303	2.00849	2.91689	0.766782	0.824333	1.74191	0.92299	1.50435	2.3908	1.34953	1.60454	2.79693
AT1G01070	0	0.119758	2.20306	0	0.138173	2.5977	0.0397038	0.0625526	2.95886	0	0.171265	2.6955	0.0226042	0.212077	2.341	0	0.187197	4.14733	0	0	3.56871	0.0167068	0	3.39055	0	0.104765	2.32578	0	0.0669135	2.22889
AT1G01073	0	0	0	0	0	0	0	0	0	0	0	0	0	0	0	0	0	0	0	0	0	0	0	0	0	0	0	0	0	0
AT1G01080	17.4602	22.1634	20.0536	19.6647	22.6533	19.7571	18.9752	20.4599	17.5958	21.5925	23.5644	19.3393	19.8413	22.2098	19.0056	18.0803	17.3296	17.3161	16.8357	21.0712	15.6717	21.3502	22.7356	17.148	18.8303	21.793	18.1428	19.3192	21.6716	17.6865
AT1G01090	74.7089	99.9405	107.666	60.1563	103.215	98.7077	65.164	108.803	104.401	71.8613	112.499	108.922	68.3318	107.917	101.665	69.8554	110.12	113.529	64.4369	104.915	109.157	66.0729	96.8509	100.186	63.3965	94.2112	93.2934	56.7082	86.7929	97.0733
AT1G01100	3335.85	2739.97	2371.59	3813.14	2431.78	2171.83	3568.87	2400.94	2145.47	3340.75	2340.73	2211.89	3729.98	2554.39	2381.4	3710.15	2730.48	2329.3	3788.47	2581.27	2369.07	3457.27	2402.16	2023.91	3256.34	2551.55	2251.75	3375.05	2700.82	2106.97
AT1G01110	24.8957	24.5063	19.5833	26.128	22.9037	18.7552	27.2005	21.5169	21.0263	21.393	20.2874	19.6335	29.8513	24.3403	21.1949	27.662	27.2637	21.8747	30.9817	22.0728	22.8979	22.0104	20.0141	18.1939	20.9685	23.2539	20.2843	24.8938	23.4178	18.5519
AT1G01115	0	0	0	0.592308	0	0	0	0	0	0.617113	0	0	0	0.495048	0	0	0	0	0	0	0	0.393237	0	0	0	0	0	0	0	0
AT1G01120	75.4808	49.5695	41.3355	54.3384	50.571	38.8875	61.4628	51.4465	41.9471	61.7075	46.2175	35.6524	80.1043	45.0679	37.9204	85.3508	42.0728	51.5424	78.0803	48.3877	49.6756	48.4543	48.1497	58.8211	56.4976	26.8204	29.9471	26.3617	28.5966	21.3791
AT1G01130	83.5051	68.7898	34.403	76.8745	58.0085	35.7671	94.5948	58.0501	37.5635	69.0554	58.2814	35.0881	80.1935	59.0381	38.41	77.6509	67.456	37.3183	74.9642	53.8699	32.6066	85.6448	66.9123	41.5447	93.0582	70.4607	43.5387	84.5596	46.7876	28.3927
AT1G01140	32.4652	29.0735	31.9306	28.5231	25.7755	23.9808	25.7235	23.863	23.0864	25.9312	26.9036	22.8116	25.1074	25.3737	23.6833	24.0133	23.9892	23.107	20.2617	20.9017	18.51	23.0751	23.9101	22.4611	24.3459	23.4317	18.7023	22.681	21.4826	17.0827
AT1G01150	0.112104	0.0841533	0	0.060273	0	0.0466555	0.0488714	0.0888432	0	0	0.065857	0.0671595	0	0.0737529	0	0	0	0.124956	0.0894517	0	0	0.0411287	0.0387724	0.041146	0.0286692	0.0205047	0.0243726	0.0249529	0	0.0220035
AT1G01160	63.9075	55.0063	46.0155	66.5449	56.6766	39.057	60.0021	50.3855	35.6433	63.6988	48.944	43.0244	64.2316	52.0807	45.1659	67.2355	54.8025	37.6465	67.8911	50.8413	41.8685	73.8321	57.6784	42.6734	66.8163	63.2912	46.1361	77.702	65.0067	47.8048
AT1G01170	133.682	126.581	120.82	119.156	136.16	109.714	133.875	129.835	101.903	119.52	137.433	107.163	111.722	138.579	106.197	120.254	119.451	95.0368	133.25	137.304	100.868	126.108	146.102	102.471	135.021	148.559	116.942	169.759	164.047	119.821
AT1G01180	0.129484	1.48592	0.723906	0.295927	3.50756	0.585008	0.792744	2.09519	0.840096	0.360698	1.57457	0.243271	0.625035	1.61927	0.720577	1.53993	2.20558	0.817665	1.06195	1.24825	0.284137	0.635457	2.5245	0.321477	0.6618	1.15559	0.333568	0.792429	1.04752	0.392316
AT1G01183	0	0.303339	0	1.2278	0	0	0.570005	0.828566	0	0.395723	0	0.261102	0	0.286736	0	0	0	0	0	0	0	0	0.239154	0	0	0.239154	0	0.305021	0	0
AT1G01190	0.044137	0.019053	0	0.105295	0.0155745	0.0366459	0.149516	0	0.106233	0	0.0547794	0.0994937	0	0.088117	0.14172	0.0645115	0.0833673	0.339214	0	0.112459	0.0661234	0.115968	0.0133826	0.2744	0.0760579	0.0184428	0.104844	0	0.0268172	0.0540107
AT1G01200	0.242888	1.71026	1.46502	1.0005	2.12865	1.59812	0.750323	1.3568	1.671	0.571131	1.38287	1.40515	1.70576	1.83953	1.73426	1.04906	1.07868	2.07961	0.624416	1.1223	1.49074	1.17042	1.81651	1.46112	0.304182	1.0458	1.479	0.702906	1.15184	1.1644
AT1G01210	12.7247	13.2044	13.3353	12.7564	14.5004	11.1963	15.1085	14.4923	10.21	13.881	15.7116	13.1362	12.3584	14.9989	14.126	15.8916	13.4371	12.0046	14.6969	14.5245	10.5422	13.9285	16.9365	11.628	14.2786	13.1174	10.732	13.3927	13.6992	9.55942
AT1G01220	3.76349	3.42211	3.56511	3.52779	4.25346	3.6986	3.47009	4.04629	3.81502	4.4111	4.20419	3.20293	4.11248	3.8248	3.71314	3.62022	3.64906	3.48314	3.56747	3.97902	3.39325	3.83042	3.73141	3.76787	3.78817	3.09347	3.36993	3.21715	3.58439	3.20813
AT1G01225	8.93222	6.44017	5.49187	6.23516	6.87355	5.43993	9.26178	9.99072	6.75309	7.45282	7.85883	5.7973	5.9578	7.71891	3.9781	7.48407	6.41284	5.84296	7.48477	6.41562	4.74635	6.52795	6.80803	4.58657	7.96374	6.38104	5.21679	8.23498	6.94343	6.34366
AT1G01230	22.9039	17.8848	23.5826	20.7726	28.6926	22.2072	20.3546	25.1537	22.7654	25.4963	27.5004	22.1131	23.3437	25.3107	21.1013	23.6513	23.7102	24.0173	21.3173	28.4083	23.2332	21.8966	28.6681	25.106	23.3078	23.3761	23.4083	21.208	26.64	25.3996
AT1G01240	6.30245	7.72948	10.9027	5.45757	8.20426	11.8258	4.97508	8.67953	12.5047	6.04069	8.66215	12.1229	8.87066	12.8848	16.2621	8.81032	11.8256	15.9235	12.0147	12.0151	16.6611	6.6745	9.10286	13.9362	6.1209	6.89039	13.1529	10.6006	14.5048	18.5873
AT1G01250	34.5558	34.8469	64.4443	44.7272	39.6755	68.6574	38.8538	36.5315	74.5385	43.1781	41.7082	74.1961	32.536	36.8263	73.6762	46.0257	36.5764	81.2812	44.3449	40.8929	88.2062	36.25	31.3659	69.3661	38.4297	35.5569	79.6839	41.3339	39.2815	83.8396
AT1G01260	3.82993	4.28712	4.0686	3.74965	5.14815	3.97461	4.49508	5.51577	3.9835	4.96993	5.1377	4.58146	4.18018	4.75938	3.7921	4.0939	4.88879	3.84556	4.29478	5.03864	3.2413	3.70187	4.98594	4.64209	3.85077	4.58519	3.4512	3.99219	5.1067	3.20538
AT1G01270	0	0	0.382298	0	0	0	0	0	0	0	0	0	0	0	0	0.708436	0	0	0	0	0	0	0	0	0	0	0	0	0	0
AT1G01280	0.0481962	265.356	1.6725	0	210.95	0.671054	4.9168	233.269	1.31148	1.58469	210.236	0.927903	0	300.906	0.415977	20.7832	264.928	0.87498	17.3105	213.632	0.332953	33.9	262.048	0.904719	16.6463	290.433	0.635258	95.8911	238.873	0.427385
AT1G01290	12.187	11.6955	11.9437	12.0571	12.5699	10.4192	13.3739	12.0115	10.4441	13.7663	12.8695	10.9119	11.028	11.755	11.1138	14.3991	11.4082	12.5713	11.9547	12.4889	11.1694	11.195	13.1918	10.6797	13.8695	13.8975	12.0789	13.9323	13.3098	12.8119
AT1G01300	160.691	139.066	117.314	156.984	129.732	106.417	168.126	137.123	109.624	155.806	125.237	105.739	179.402	136.363	106.724	170.895	140.437	121.76	146.584	122.253	99.9255	146.58	124.646	110.734	144.641	126.088	96.1679	130.879	97.4133	82.3804
AT1G01305	0	0	0.0515936	0	0	0.082046	0	0	0.230565	0	0.130706	0	0	0	0.429947	0	0	0.0901107	0	0	0.493298	0	0	0.337672	0.0561936	0	0.137199	0	0	0.989437
AT1G01310	0.0548135	1.17313	6.6139	0.224072	0.933699	10.8183	0.176777	0.759348	17.5758	0.196629	0.596637	14.3105	0.320358	0.547241	13.0249	0.246648	0.034957	15.495	0.496229	0.522575	24.5186	0.527468	1.10355	19.884	0.713637	0.521663	21.7288	0.246208	0.561462	26.6577
AT1G01320	37.7261	46.3666	41.283	29.9605	46.7444	40.3142	31.6849	52.2907	41.449	36.2639	55.3917	37.3723	32.8574	52.767	35.9605	31.9174	47.7488	34.6359	29.4074	48.7993	32.6568	28.2581	43.0997	37.914	29.2148	40.578	29.1204	29.5903	40.4575	30.3753
AT1G01340	0.480801	2.07949	0.61739	0.75227	1.28353	0.831107	0.510164	1.34125	0.977321	0.668305	1.37065	0.688652	0.566119	1.50143	0.713139	0.753278	1.52066	0.964392	0.659748	1.28051	0.500456	0.712713	1.37547	0.68288	0.398769	1.08281	1.04981	1.11247	1.08078	0.749997
AT1G01350	29.6359	30.7849	25.2575	33.3803	31.7554	26.7509	31.3183	30.8717	25.8902	29.2286	30.6411	25.8961	30.1012	30.0446	23.1304	30.1436	32.5668	19.845	29.3415	30.2158	24.4416	29.15	27.8156	22.4502	29.1177	31.9387	23.5749	32.4659	27.1477	20.7302
AT1G01355	0	0.696123	0.574386	0.0722026	1.1726	0.980271	0	0.725879	0.0836276	0	0.936229	0.365899	0.0430907	1.26903	1.02018	0	1.14085	0.328212	0.143166	1.39275	0.731901	0.616946	1.07396	0.860006	0.179169	0.955368	0.94045	0.134529	1.23306	0.779385
AT1G01360	17.9931	20.4839	17.1903	15.6363	22.8012	17.349	16.9627	24.3343	17.3297	19.6723	27.0502	20.6364	20.3753	27.2596	20.3323	20.5917	25.1075	20.8416	23.6778	26.3595	18.4245	15.5432	21.8353	15.6347	16.4956	20.9546	16.6694	21.442	25.4463	17.1407
AT1G01370	37.9328	26.6216	15.5679	40.2558	22.543	14.5406	39.3123	23.752	14.3877	35.3793	24.6751	15.3822	37.3856	22.7493	13.2422	33.5848	23.9386	15.0509	33.6061	22.5801	12.3839	35.2074	23.853	13.3666	36.3603	23.3549	13.6022	33.5683	23.4701	13.2132
AT1G01380	0.779648	1.64462	1.99592	1.00736	1.2677	2.32889	0.42262	1.63154	1.04088	0.937471	2.0058	1.57596	1.31075	1.48895	1.10747	0.570316	1.25591	1.692	0.75273	2.0467	3.13157	0.470974	0.692007	1.38669	0.763606	0.924702	1.91719	0.787779	1.33801	2.57258
AT1G01390	0	0	0.130672	0	0.0148452	0.289891	0	0.140545	0.151836	0	0.0336752	0.316657	0.058286	0.0507446	0.325145	0	0.0165902	0.157139	0.0333203	0.0566971	0.154445	0	0.0329316	0.0770954	0	0.0460581	0.181961	0.0182615	0.0705703	0.175906
AT1G01400	1.05415	7.4287	0	0.403214	9.00552	0	3.31228	8.25812	0	2.53132	6.83374	0	1.97901	6.11851	0	3.89282	5.39548	0	3.43717	3.87038	0	2.77517	9.37826	0	2.61613	4.52741	0	5.08578	3.0446	0
AT1G01410	0	0.0229743	0	0	0.177291	0	0	0.0891394	0	0	0	0	0	0	0	0	0.0581871	0	0	0.0942664	0	0	0.0767342	0	0	0	0	0	0	0
AT1G01420	0.0731554	0.203009	0.448517	0.0354465	0.220263	0.305127	0.101113	0.263883	0.690649	0	0.15668	0.304888	0.0187916	0.209581	0.336546	0.0682463	0	0.326869	0.0917794	0.0806244	0.346871	0.0159374	0.0659484	0.282937	0.0370161	0.0976437	0.406712	0	0.144964	0.25408
AT1G01430	7.76414	7.64843	13.5671	7.52258	9.24105	13.2144	7.35775	9.8755	12.3574	6.71272	8.50029	11.7051	6.98216	8.3556	12.5466	7.92954	8.98601	11.2074	7.64877	9.02082	11.9597	9.53416	10.1775	13.9943	8.75266	10.7194	14.6999	8.80911	10.2052	17.6101
AT1G01440	1.30121	1.27232	1.12636	1.38593	1.32477	0.830982	0.853241	1.61046	0.979878	1.20919	1.583	1.24458	1.27219	1.31551	0.750699	1.56908	1.58723	1.05777	1.05444	1.48116	0.859924	0.943017	1.46567	0.908147	1.00448	0.934284	0.821097	0.971306	0.971655	0.744238
AT1G01448	1.6287	1.09584	1.21097	1.81162	1.55167	0.977982	1.56016	1.89466	1.54502	1.71752	1.87977	1.14729	1.70886	1.75119	1.8739	1.8321	1.45548	1.36255	1.65629	1.96175	0.97511	1.46312	1.92357	1.44681	1.31373	2.0969	0.951474	1.85934	1.82354	1.19391
AT1G01450	0	0.0706301	0	0	0	0	0	0	0	0	0	0.025043	0	0	0.0218633	0	0	0	0	0	0	0	0	0	0.031836	0	0.0385151	0.0208029	0	0
AT1G01453	0.0216111	0.191875	0	0	0.34687	0	0.182066	0.199588	0.0680417	0.0863662	0.0206219	0	0	0.0672498	0	0.077374	0.267825	0	0	0.132312	0	0.0183448	0.172832	0.0557266	0	0.0413079	0	0.0719075	0	0
AT1G01460	0	0.471516	0.856638	0	0.408864	0.893671	0.203356	0.493635	2.05266	0	0.734564	2.1121	0.0801193	0.203669	1.79218	0.057584	0.259674	1.81678	0.250577	0.614194	3.93056	0.0819765	0.357055	2.54816	0.0149947	0.360249	3.84484	0.266904	0.563688	6.90103
AT1G01470	7.19776	8.13364	24.1926	6.22442	7.54188	22.6303	6.57011	9.33723	23.0152	10.0803	15.1425	25.1054	7.37907	10.7576	21.8929	8.87243	10.2832	22.556	13.2914	15.8572	34.0535	9.49866	9.5591	21.4856	9.18844	10.9524	21.5938	17.5298	17.0537	37.9689
AT1G01471	0	0	0	0	0	0	0	0	0	0	0	0	0	0	0	0	0	0	0	0	0	0	0	0	0	0	0	0	0	0
AT1G01480	0	0.109011	0.0717778	0.0116314	0.28712	0.118568	0.134616	0.347769	0.143341	0.135033	0.357569	0.106567	0.10649	0.447712	0.161412	0.0268753	0.153113	0.174567	0.126579	0.314034	0.334332	0.0373825	0.202062	0.0628218	0.0793118	0.370485	0.168756	0.227862	0.350051	0.244784
AT1G01490	134.268	138.005	123.097	121.589	113.754	111.42	132.166	122.915	111.052	113.105	118.255	112.296	125.918	132.285	111.32	130.394	133.902	113.795	123.898	113.821	112.554	114.765	128.828	103.265	116.7	124.255	108.055	114.415	105.398	104.836
AT1G01500	7.56839	10.3079	13.7762	6.9377	12.6781	15.4342	7.02972	11.8321	16.9909	6.68657	12.7627	17.2818	8.16908	11.3216	17.9285	8.72386	11.2206	18.2763	7.19137	12.2302	21.7433	6.75848	9.94181	17.093	6.61217	10.8442	18.4658	8.91051	12.8606	19.9704
AT1G01510	27.9604	24.9286	20.5668	25.8278	22.9619	18.5761	27.3773	22.5525	19.2765	26.1685	22.0918	20.8587	24.3441	19.6172	18.5262	22.7212	19.3738	17.3275	25.2157	22.1098	19.0585	24.1318	21.4432	16.9652	23.8432	22.3726	15.7331	28.3227	22.517	16.876
AT1G01520	0.0547626	0.205983	0	0.0999525	0.218105	0.0285357	0	0.308764	0.0317011	0.268604	0.383107	0.158897	0	0.0335189	0	0.120063	0.400355	0.271643	0.128342	0.284038	0.193465	0.028038	0.32671	0.11002	0.0764313	0.115867	0.0979545	0.244055	0.196441	0.117354
AT1G01530	0	0	0.036603	0	0	0	0	0	0	0	0	0	0	0	0	0.067829	0	0	0	0.190787	0.0404437	0	0	0	0	0	0	0	0	0.0408914
AT1G01540	21.1987	16.4644	19.7629	17.2693	18.7564	19.2545	20.0898	20.4894	20.3243	21.2331	19.1494	18.0593	16.108	14.8068	16.0012	17.0643	17.0349	16.7826	16.5357	14.8879	16.876	20.5712	21.402	19.733	19.1606	22.8762	20.0946	18.6745	16.8413	19.2506
AT1G01550	68.6834	55.8311	67.3854	61.2477	70.3221	64.4937	62.4446	69.4288	71.831	75.5307	69.4701	71.9707	68.4868	64.8976	66.9016	70.9621	60.3376	70.5512	64.7234	65.3014	73.6749	56.4523	63.5686	67.968	59.7761	59.2081	65.2319	54.1469	52.4531	57.7245
AT1G01560	0.691756	0.13748	0.0970723	0.556073	0.101269	0.307869	0.510431	0.280961	0.262761	0.442587	0.270134	0.252223	0.243706	0.241847	0.367263	0.196278	0.156175	0.244101	0.155535	0.448622	0.346792	0.36812	0.23262	0.195185	0.538965	0.118108	0.160969	0.179333	0.0756527	0.0448054
AT1G01570	1.63648	3.40228	2.63458	2.1316	3.79732	2.78577	2.10034	4.25277	3.07999	1.65985	4.404	3.0881	1.60197	3.94246	2.96306	2.36415	4.0903	3.55393	2.96284	5.50522	3.15455	1.26384	2.6973	2.77542	1.45639	3.15147	2.3382	1.46775	4.54648	2.42245
AT1G01580	0	0.158042	0.890565	0.00958905	0.0678284	1.44553	0.0554894	0.104247	1.4622	0.0331823	0.178329	1.47474	0	0.140853	1.11901	0.0925552	0.128787	0.964309	0.0495815	0.147341	1.17407	0.0303118	0.0490401	1.2802	0.0186734	0.0330887	0.959811	0.0881178	0.2682	1.15365
AT1G01590	0.491567	0.934953	1.65549	0.33844	1.07874	1.72236	0.505918	0.743231	1.90197	0.429769	1.39193	1.75865	0.485948	1.08422	1.39275	0.950112	0.888612	1.68617	0.617552	0.864971	1.77513	0.434827	0.750019	1.77352	0.433587	0.871846	1.50703	0.511452	0.983961	1.14536
AT1G01600	23.9451	33.1023	52.8901	19.2178	34.6681	42.4143	18.3631	31.786	42.7107	22.1757	30.7192	39.4668	23.0143	27.1634	32.9437	23.9467	24.8237	47.7765	21.2623	23.7277	38.6999	17.2908	26.8747	46.5814	22.8184	20.1117	30.3269	10.4419	15.9935	23.9989
AT1G01610	36.0321	43.4939	51.1546	34.8047	47.8764	43.1243	38.3406	51.6253	45.0276	37.2684	43.8979	41.2694	42.5523	47.3139	41.8383	43.9424	46.7678	50.5894	42.7612	49.1746	44.6138	34.0378	44.7147	45.4298	38.4523	38.3789	39.4617	33.292	36.315	35.9051
AT1G01620	476.278	339.845	309.476	468.317	345.468	300.876	434.185	352.438	300.477	472.47	353.144	284.804	436.485	350.198	286.223	439.041	364.754	276.619	423.766	328.488	261.89	428.654	379.117	300.482	412.431	352.501	300.708	350.857	305.311	253.263
AT1G01630	42.1466	27.7806	48.6164	31.9542	33.6973	38.5288	33.1255	33.2727	47.3214	44.6724	36.6095	43.7967	36.0018	28.8087	33.8458	39.0881	28.3134	44.1306	27.0461	26.7658	44.8763	23.5091	29.3889	35.5948	28.8204	21.7648	29.5038	15.6045	16.2722	27.1192
AT1G01640	0.736328	1.66285	1.73709	0.497272	3.59102	2.35441	0.664702	5.23609	3.00935	1.65508	5.08124	2.36328	1.43932	4.62333	2.52408	0.908506	4.96158	3.17424	1.08274	7.0357	3.20753	1.24361	3.26982	4.17518	0.887941	3.92553	1.45088	0.823788	4.88316	1.92678
AT1G01650	30.9862	33.9862	32.6408	30.3754	29.6467	34.2251	32.994	33.9103	32.7044	32.8326	33.1118	30.9497	31.2023	33.6812	30.2131	28.1829	33.3453	31.8629	32.4896	34.268	31.2883	32.4057	32.0987	30.9319	29.401	35.6191	34.0062	37.9637	39.6483	33.4372
AT1G01660	1.52832	1.45049	1.34668	1.88523	1.43849	1.40036	1.93944	1.69743	1.70854	1.92377	1.7598	1.04679	1.88339	1.73825	1.48155	2.51429	2.18982	1.14252	2.08268	2.03499	1.10679	1.66772	1.95891	1.4782	1.75682	1.80315	1.29081	2.44841	2.33931	1.64619
AT1G01670	3.28374	3.14757	3.26402	4.77561	4.27231	3.58751	4.78691	3.70208	3.2496	3.69249	3.95886	4.06236	5.41329	3.72062	3.81717	3.73337	4.28569	2.60276	5.30084	5.02719	3.48983	4.32294	4.60065	2.85909	4.60415	5.47345	3.76585	7.57702	4.8105	3.71683
AT1G01680	0	0.051364	0.117704	0.0257011	0.0519043	0	0	0	0	0.0374104	0.0320727	0	0.0887977	0.0587003	0	0	0	0	0.0363986	0	0	0.0502069	0.0798703	0	0.0349973	0	0.0281978	0	0	0
AT1G01690	14.0068	7.69301	7.08054	12.5745	6.03585	6.39869	10.8555	6.87977	6.01302	13.7092	7.10096	5.53269	9.63764	5.73406	5.32664	11.8168	6.2727	6.00617	8.62914	5.18123	4.86356	9.15752	7.1276	5.24422	9.64056	7.36	4.75361	9.70342	6.64668	5.074
AT1G01695	1.23378	0.803431	0.769927	1.04254	0.708886	1.01581	0.939293	1.1438	0.387679	1.59629	0.804154	0.877177	1.62127	0.734494	0.503275	0.968648	1.03867	0.265997	0.641261	0.404639	0.55798	0.924919	0.916545	0.80926	1.15617	0.828547	0.499977	1.33855	0.798504	0.591489
AT1G01700	0.494609	0.437777	0.672211	0.474491	0.695598	0.594829	0.229465	0.573547	0.644663	0.537649	0.405283	0.491291	0.4403	0.295429	0.578357	0.32209	0.445808	0.513104	0.455002	0.989325	0.740649	0.425527	0.502503	0.468979	0.446811	0.270598	0.827047	0.231458	0.346658	0.590299
AT1G01710	8.81211	7.84555	8.83991	7.56937	9.00862	7.59233	8.31213	9.14632	7.72906	8.1663	8.97729	6.86444	8.29142	8.52621	7.26783	8.16895	8.45257	7.29452	7.65887	8.85441	7.66027	7.1614	8.80715	6.81771	7.67823	7.77311	6.03747	8.61826	7.55255	6.66794
AT1G01720	17.5273	20.6928	20.0918	23.2093	25.6409	23.8668	23.8725	28.4069	24.2549	26.0673	32.0961	28.2123	26.1877	27.5419	29.5604	30.8568	32.3208	29.6273	34.2037	36.1234	30.3604	26.3225	29.605	27.8242	26.4605	29.985	27.4224	34.394	38.9775	31.7942
AT1G01725	24.2146	17.2814	24.4963	22.3425	26.2471	26.0455	21.2528	21.1483	25.9386	22.2711	31.3034	25.5493	13.6283	26.5096	27.1993	20.5773	23.3161	24.5485	22.4867	27.6533	25.1785	15.8099	24.9703	20.9663	16.7819	18.999	21.6189	24.949	23.0499	24.1981
AT1G01730	56.2334	38.2954	31.3443	51.5944	43.7986	33.9507	57.26	46.9935	31.4209	52.4522	49.2522	32.7934	51.064	45.7954	38.5392	52.9524	43.5007	34.372	61.1183	42.6088	34.5304	49.798	43.7979	30.2256	53.1124	41.194	31.2922	58.1097	41.9449	40.4559
AT1G01740	0.527118	0.772606	0.369202	0.528478	0.424833	0.277785	0.816506	0.922628	0.768181	0.79894	0.71597	0.579496	0.697892	0.428767	0.546083	0.809365	0.827175	0.274031	0.850844	0.41898	0.564684	0.517559	0.672743	0.643814	0.86948	0.331587	0.559901	0.662087	0.246141	0.362559
AT1G01750	0.0967687	0.129562	2.56104	0.156833	0.491855	3.39473	0.561822	0.484189	5.0244	0.744411	0.269023	4.92641	0	0.603687	2.60022	0.198989	0.0363949	3.51656	0.435879	0.727046	5.93153	0.157959	0.206165	3.78728	0.288919	0.65125	5.44986	0.309503	1.03067	8.55786
AT1G01760	4.42117	2.22652	1.83717	3.41755	2.7925	2.1649	3.6567	2.92549	2.35009	3.20361	1.78364	2.51328	3.15237	2.20932	1.96777	3.11747	2.27397	1.87446	2.24007	1.98383	1.89225	3.13006	2.08531	1.79317	3.0284	2.88595	1.50384	3.37898	1.58353	1.88835
AT1G01770	1.64155	1.57302	3.54946	1.90168	2.01067	3.64251	2.44793	2.39713	3.60708	1.85754	2.55703	4.21395	1.19941	2.08102	3.72269	1.59921	2.0733	3.4694	2.06451	1.9804	3.69617	1.69333	2.09778	3.18546	1.80094	2.34781	3.49119	1.93422	2.40855	3.77023
AT1G01780	2.14615	3.40107	25.2669	3.48099	5.24234	37.8234	2.86033	4.1253	45.6108	3.23219	5.18336	42.1951	3.55994	5.10395	48.3726	3.83473	4.45959	47.2317	5.25928	6.81142	56.112	2.74889	4.27468	56.1673	2.9039	4.01909	52.2964	3.18355	8.37273	59.2772
AT1G01790	6.31972	8.55469	8.8615	7.42703	8.52824	9.19488	7.56341	9.6015	8.90541	6.92921	9.33706	9.17279	7.10582	9.63527	8.21737	5.51587	8.63877	7.88653	7.15031	10.0209	7.43598	6.92194	8.8777	7.59763	6.79494	10.6311	7.88679	9.07624	9.57187	8.3023
AT1G01800	55.8884	50.7417	61.965	59.7393	66.7317	55.6508	54.3258	64.507	63.9952	59.8424	67.7462	63.1319	65.4342	60.1732	60.1575	69.5224	65.3804	64.7583	66.2991	78.892	68.8601	47.0847	49.1955	51.3157	49.9386	46.9034	46.0051	46.8007	57.8194	54.2972
AT1G01810	6.5909	12.2483	7.80068	7.53692	17.7919	7.1156	10.6036	19.0635	8.02055	7.86295	18.2158	6.36509	10.1108	16.6977	7.10462	9.32641	17.672	7.29443	9.60615	19.5555	5.20797	12.9554	17.4556	8.65787	8.52673	18.5441	8.34283	10.6992	17.0739	6.94899
AT1G01820	50.4892	42.874	49.0988	53.147	48.8694	46.5094	50.6485	46.0881	43.2759	53.4657	49.1848	46.1035	45.9002	48.3835	47.0127	53.878	51.4284	45.0551	47.9748	46.0281	45.487	52.0204	50.5851	40.5477	46.1739	47.5064	46.3937	52.907	47.0344	46.3817
AT1G01830	12.9267	13.6337	11.9428	13.3975	12.3192	10.4047	12.5734	13.0859	10.6471	13.664	11.6937	9.89521	13.9611	12.1818	10.9331	13.3927	12.5889	10.4825	13.611	12.1311	10.7035	13.7668	13.6898	12.2231	14.6555	12.0057	11.8242	14.4985	13.7808	12.702
AT1G01840	7.17647	7.20986	4.18901	8.99243	6.35196	3.88209	7.11326	5.61529	4.07135	8.14365	4.9239	4.46904	9.56522	5.25243	4.80989	7.01437	6.90155	4.01097	6.5019	6.13012	4.97255	7.65268	4.93455	4.85398	7.86028	6.36063	3.96108	8.07604	6.19466	4.64796
AT1G01860	4.92456	4.44985	4.67764	5.16705	5.78033	4.62466	4.80349	5.77172	4.5064	5.58605	6.68737	4.25964	4.3626	5.95343	3.47434	4.94155	4.76268	4.98867	5.3826	5.39759	3.80677	5.32305	6.1825	4.76518	5.22125	4.82151	4.29238	5.45897	6.01987	5.22399
AT1G01870	0	0	0	0	0	0	0	0.358415	0	0	0	0	0.448988	0	0	0	0	0	0	0	0	0	0	0	0	0	0	0	0	0
AT1G01880	4.24242	2.88791	2.53117	2.90124	3.0436	3.00764	2.46446	3.29541	2.04951	3.09344	2.34488	2.68719	3.32557	3.19413	2.55162	2.7665	2.89364	3.02473	2.34579	2.78426	2.57487	3.20001	2.31292	3.87578	3.85037	3.33171	3.23798	3.36396	3.36372	3.39831
AT1G01890	0	0	0	0	0	0	0	0	0	0	0	0	0	0	0	0	0	0	0	0	0	0	0	0	0	0	0	0	0	0
AT1G01900	3.44092	3.3461	5.36319	3.03019	3.42371	5.22928	3.12789	3.56942	5.51267	4.07494	3.80037	5.62223	3.47761	3.7051	5.14542	4.11674	3.51459	5.97659	3.2723	3.96162	6.66807	2.65976	3.43956	5.35183	2.89748	2.325	3.65787	1.88367	2.7634	4.05237
AT1G01910	31.7348	25.3321	31.4922	32.9674	30.3271	28.7299	29.4107	31.4762	30.5714	28.4878	30.121	33.6397	33.4337	29.5668	31.5236	33.9609	33.0492	34.6047	30.3597	33.5062	32.7803	28.4545	29.3219	31.0943	27.3417	29.0707	29.3627	23.92	27.0196	26.1913
AT1G01920	10.6892	7.6723	7.90213	9.79257	8.51992	7.94421	10.0502	10.0106	7.93056	10.4582	8.93894	8.30785	10.6134	9.37328	8.48496	10.9222	10.5361	8.06229	10.2487	10.0203	7.55218	10.5871	10.7048	8.12479	10.0131	8.50756	7.1074	11.3015	9.87983	8.13901
AT1G01930	5.3665	4.78072	3.97133	4.27377	5.59152	4.46606	6.11815	5.76688	4.95305	5.42037	5.96196	4.40547	6.66671	5.58927	4.19205	6.48831	4.54163	5.38101	4.21826	6.27095	4.73222	2.78981	4.45626	3.71548	3.86831	3.33373	2.37821	2.69655	3.56232	2.16612
AT1G01940	36.6989	26.7329	18.8097	35.1128	27.6504	18.4013	36.1377	29.6981	19.296	41.7255	26.1118	18.079	32.7413	24.6188	20.2644	36.1637	26.4819	18.685	29.2367	24.5694	17.1258	32.5214	29.7571	18.5524	30.2719	25.2219	16.5264	27.4793	20.0537	17.4643
AT1G01950	7.70714	6.52844	5.76471	7.32143	6.56081	5.90853	8.38295	6.40678	6.48853	8.14144	6.1646	6.43445	7.20365	5.99618	5.08004	7.11199	6.03137	5.29103	7.08738	5.87146	5.37439	7.30278	6.22463	5.62217	7.67982	6.38516	5.40124	6.12732	5.1161	4.946
AT1G01960	9.1189	6.79037	6.3901	8.11203	7.75919	6.00995	7.81779	6.90534	6.80196	9.65584	7.11868	5.91383	8.83336	6.99701	5.94957	8.44121	6.6986	6.22378	7.79034	7.25296	5.65244	9.01887	8.06018	7.55693	9.66337	6.75046	5.18142	7.29833	6.4497	5.92416
AT1G01970	8.54049	7.26646	9.52355	8.15345	11.2378	9.2532	7.49016	10.8363	8.08951	7.06186	11.726	8.69949	8.19178	10.3208	8.53539	9.75067	10.6264	8.90272	9.49352	10.4341	7.93369	7.36125	11.6171	8.02352	8.82756	10.5597	7.70055	8.84806	13.1044	7.61959
AT1G01980	0	0	0.734377	0	0.0315774	1.04455	0	0	2.9855	0	0.214331	2.51023	0.0323887	0.0792131	1.53307	0	0	2.2353	0	0.03352	8.65988	0	0.0284094	4.25253	0.0488605	0	7.87547	0.0482404	0	14.6478
AT1G01990	16.4777	15.1847	12.0368	17.1421	16.3073	14.4464	18.1668	15.5464	13.5493	17.8628	17.8515	12.1863	16.3074	17.0904	13.6972	16.3358	17.3198	14.6491	18.773	14.1901	12.3363	18.9134	17.6496	13.6631	16.604	17.7685	14.2511	19.6756	17.2785	15.468
AT1G02000	4.78912	7.0228	9.35567	4.35256	9.86412	11.5058	5.18878	8.27273	13.9573	6.31912	7.63614	13.3971	5.84257	7.60573	13.0191	7.35044	7.4261	13.2844	5.75836	7.89853	18.6321	5.41548	7.8262	13.5163	5.20689	6.18893	16.8386	5.78177	6.70178	21.4407
AT1G02010	4.28324	4.55592	7.95644	4.27484	4.58431	11.0397	4.61731	5.91076	11.7148	4.21436	5.40241	12.3394	4.02294	4.76754	11.5252	4.88423	4.97551	11.3367	5.20172	5.68019	11.5223	4.88357	5.242	11.7558	4.85213	4.87398	12.9745	5.09204	4.98106	13.5565
AT1G02020	4.97078	3.88634	4.55725	6.28964	4.49018	4.36933	5.49291	5.18733	4.59301	6.52114	5.65179	4.79186	6.0047	5.71898	4.62121	5.38404	5.8931	5.15765	6.47993	6.4428	4.52354	5.55681	5.17816	4.44998	5.63246	4.73496	4.11296	5.51127	5.01715	4.37896
AT1G02030	0.851752	5.356	0.822957	0.962505	5.3781	0.680222	2.44911	4.17789	0.897267	2.22802	3.71981	0.988082	1.71348	2.97618	1.03024	1.82095	4.38891	0.660635	2.40278	4.54034	0.58744	3.01469	3.8435	0.517819	1.92142	3.62112	0.824258	3.98925	2.60112	0.82555
AT1G02040	0.0727921	27.4184	22.2469	0.245649	23.1216	37.3818	2.72444	19.9909	41.4469	1.34353	18.6398	39.017	0.427315	19.1949	46.9305	3.62893	21.3344	53.2922	4.08084	16.4552	45.6417	3.89721	24.2214	57.0109	2.00888	26.2095	49.323	16.9193	13.3551	53.5564
AT1G02050	6.47274	881.843	4.42177	7.75315	704.925	4.13102	41.9635	704.184	5.23134	21.1362	625.847	4.12867	8.88394	787.213	4.33915	106.467	746.12	3.60057	130.582	632.699	3.44798	139.005	778.028	4.60021	64.1497	942.462	3.90031	458.626	627.241	4.28455
AT1G02060	0.968677	1.05454	0.399857	1.14551	0.786118	0.733478	1.06446	0.844605	0.954692	1.30944	0.763366	0.440857	0.723284	0.766723	0.742334	0.779447	1.06662	0.304803	1.0077	0.953266	0.561191	1.00644	0.791851	0.523792	1.2115	1.02953	0.304698	1.68829	1.00606	0.610535
AT1G02065	85.0072	56.0168	18.1552	82.2756	47.7364	15.6772	88.6193	54.3947	15.2389	87.3072	50.7284	14.5511	79.5855	43.4662	14.0895	78.8881	44.7582	13.1941	85.2738	44.8522	12.1152	92.4118	74.3663	16.3172	95.7276	69.7926	16.5484	97.2865	56.3506	14.8801
AT1G02070	9.27532	7.06433	8.50796	8.68101	6.48086	6.98849	5.93483	6.50111	6.01242	4.81356	7.16978	7.50813	9.13053	6.49942	6.06515	7.27324	5.82215	6.49904	6.04976	7.03523	6.1095	5.70465	7.4314	7.40092	7.31172	6.71881	7.29443	7.25633	6.48176	10.2275
AT1G02074	0	0	0	0	0.851831	0	0	0.219513	0	0	0	0.186785	0	0.398882	0	0	0	0.19548	0	0	0	0	0	0	0	0	0	0	0.172177	0
AT1G02080	16.3184	15.2465	11.6197	14.7884	15.2732	12.645	13.0943	17.6552	14.5889	15.7604	17.3217	12.4079	18.884	17.0825	14.5616	18.9294	18.1391	15.2224	19.4993	19.0022	13.9803	15.0045	16.9459	18.025	17.1981	13.1325	11.9419	13.7341	16.5395	12.4031
AT1G02090	40.5265	38.274	27.088	44.5768	40.5202	26.1462	41.0358	35.2594	24.9789	39.8769	34.3047	25.7415	41.7454	34.4124	27.0455	42.2437	38.5149	27.7724	39.507	36.3936	25.3044	44.3958	39.1388	26.3251	43.1339	41.8342	28.8466	44.2555	33.6492	29.3252
AT1G02100	26.6953	24.2738	23.8634	24.9269	26.6447	22.6207	26.9483	25.6742	25.8933	25.9146	23.7113	24.5471	32.1432	27.4564	26.3994	30.9889	25.9704	28.2693	30.4273	30.6196	27.8903	26.0545	24.8649	25.8099	26.749	22.3943	23.0054	25.4094	28.3485	23.0988
AT1G02110	18.4166	15.5098	10.7925	19.2233	12.1405	8.37713	18.8389	12.543	7.35645	16.5961	11.9613	8.47921	14.9547	11.6656	8.09797	15.4665	12.3012	6.95918	15.7833	11.8852	8.91851	16.9485	13.4789	7.83559	17.7035	14.9498	9.60918	18.9233	15.5566	8.73484
AT1G02120	27.8372	27.5717	24.9764	26.0567	23.9404	22.2291	28.545	23.2828	22.0629	24.4786	24.3669	22.2365	25.6126	25.0705	25.1119	25.489	25.8457	21.4569	28.4983	25.4928	23.572	28.3007	27.9456	20.6546	27.8755	29.3622	25.3344	34.1612	29.0294	25.9547
AT1G02130	74.8659	61.7429	61.7431	68.6105	63.9877	63.4453	70.8679	67.7074	63.2799	76.0642	62.6224	62.0075	62.412	60.8868	66.9062	69.7434	63.714	64.0058	62.5601	58.9208	59.0513	76.7254	66.4205	61.1184	70.8388	76.7201	65.4463	71.2895	68.5107	73.2856
AT1G02136	0.564589	0	0	0	0.130437	0	0	0	0	0.188026	0	0	0	0	0	0.180095	0	0.149665	0	0	0	0.126171	0	0	0	0	0	0	0	0
AT1G02140	197.968	159.074	143.717	221.378	168.118	139.05	227.305	170.24	143.771	226.606	165.417	143.731	215.858	178.932	143.348	210.169	176.163	163.204	187.384	165.973	142.479	198.113	169.465	129.391	191.579	161.16	131.089	189.475	149.221	131.91
AT1G02145	15.0631	15.9121	15.3062	16.6942	14.7785	13.7095	18.9654	15.0322	13.4378	14.8061	16.7963	14.3902	16.6111	17.8805	16.5739	18.2526	17.6816	14.3776	19.3146	18.3499	13.4081	19.6429	17.3542	16.2058	19.3662	22.7214	19.52	22.5274	25.9085	17.5783
AT1G02150	37.1805	43.2166	31.2351	36.6954	34.6765	33.2465	37.8797	34.2554	29.6125	36.9573	33.7891	30.6452	37.6829	36.2783	34.3899	35.74	37.5653	28.4556	39.1412	33.5383	29.255	42.4191	40.4866	30.8423	37.4376	45.5415	35.3986	51.0779	46.7509	33.7257
AT1G02160	116.399	109.475	94.5442	120.283	109.593	104.138	122.577	101.21	87.537	118.951	111.421	103.671	116.533	108.508	103.487	110.097	107.221	102.208	114.154	111.917	103.796	126.434	115.243	93.0187	115.649	117.712	111.244	141.448	120.204	112.035
AT1G02170	10.7692	13.7306	14.4498	11.7609	13.7757	12.9031	11.8579	15.1931	14.8021	11.0373	14.5104	16.0804	13.7004	15.0912	15.4608	11.7074	14.4321	15.6707	11.6087	15.2655	15.9283	13.9844	15.2002	16.1917	13.8438	14.9831	16.0895	11.5634	14.1778	17.9825
AT1G02180	22.5861	15.9256	14.7567	22.3709	16.3984	15.0948	17.5029	17.5518	14.8629	21.2216	18.3612	14.7014	19.7785	17.8735	14.9424	20.6948	16.0271	13.5575	20.2994	16.9984	12.8928	18.9929	17.1669	13.8772	20.018	14.0317	12.8751	17.6814	15.3818	15.9395
AT1G02190	79.2801	75.603	116.077	72.2882	62.3043	99.118	86.3674	65.1547	109.34	84.6226	76.3393	101.167	67.7993	63.776	100.735	74.2192	72.0527	97.2077	76.4644	71.8019	98.9592	91.0368	76.3244	104.185	86.8081	95.2878	121.864	95.0918	86.1615	113.207
AT1G02205	152.589	161.098	231.32	136.178	149.625	206.384	133.16	160.08	228.87	152.163	158.704	220.36	128.128	141.065	201.543	134.78	139.336	206.097	138.498	147.86	210.747	128.648	149.736	188.194	133.599	145.292	206.887	139.293	132.5	212.993
AT1G02210	0	0	0	0	0	0	0	0	0	0	0.117235	0	0	0	0	0	0	0	0	0	0	0	0	0	0	0	0	0	0	0
AT1G02220	0.0349703	0.0549515	1.06474	0.0170732	0.371964	0.760365	0.0638254	0.488542	0.941182	0.0562225	0.192331	0.758137	0	0.218572	0.997591	0	0.13478	1.02575	0.0203945	0.158508	0.530692	0.0895226	0.381314	0.804489	0	0.151851	0.843747	0.0447077	0.165706	0.618831
AT1G02228	0	0	0	0	0.0317412	0	0	0	0	0.183022	0	0	0	0.0734102	0.0655001	0.264271	0	0	0	0	0.049068	0	0.166847	0	0.156833	0.0751736	0	0.0780916	0.054654	0
AT1G02230	0.165932	0.113366	0.0726123	0.0443123	0.156581	0.239294	0.354741	0.385456	0.336723	0.404329	0.121114	0.424923	0.141834	0.354458	0.323228	0.469923	0.296041	0.242834	0.608557	0.355738	0.474371	0.241502	0.400984	0.160962	0.184661	0.64477	0.389579	0.192449	0.40088	0.417278
AT1G02250	0	0.12454	0.0252759	0	0	0.0252342	0	0	0.104468	0	0.124302	0.0504269	0.0815518	0.0786099	0.0567361	0	0.0313618	0.0275758	0	0.193645	0.170131	0.112664	0.120884	0.0724904	0	0.0237833	0.024987	0.0282894	0.0593967	0.0564744
AT1G02260	4.68574	3.25266	3.53933	3.73639	4.11539	3.25513	3.74497	4.26403	3.55257	3.53868	4.10469	2.80499	4.45003	4.68543	3.21609	4.75224	3.75633	3.69944	3.84289	3.89862	3.04956	3.12804	4.72448	3.60023	3.6126	3.27356	2.78458	3.48282	3.16811	2.65685
AT1G02270	8.1438	8.02344	6.179	7.8077	7.40231	6.4629	7.68168	6.81757	6.29526	8.02192	6.98267	7.03622	8.03349	5.92498	6.87139	7.72197	6.53998	6.50039	7.59613	6.96618	6.33849	7.4786	7.8722	5.05317	8.0741	7.17429	5.47257	8.68757	5.99399	5.68734
AT1G02280	28.2022	25.7071	23.218	26.26	26.4862	19.3363	26.9458	27.4759	20.7719	26.511	30.9516	21.314	24.5554	30.8734	20.9946	26.9078	28.8499	16.9417	26.3956	31.4408	15.5433	29.0256	34.4954	20.1696	29.612	26.2774	18.6896	32.317	31.1779	18.5907
AT1G02290	14.0992	9.07262	8.71151	16.0023	9.30733	9.78296	15.9238	8.99743	8.38835	15.0876	8.07912	9.39891	12.6503	9.6086	10.0861	12.2539	10.1261	9.0757	12.12	8.59119	8.72833	12.9127	11.032	10.0729	12.6902	10.7143	8.98313	15.6764	9.70878	8.84476
AT1G02300	8.5411	11.5477	12.8182	9.58515	12.5681	11.197	12.2184	11.8456	12.5321	10.7957	12.2658	11.0459	9.77081	12.8674	11.9793	10.838	11.6877	11.2137	13.1324	12.3	10.9944	10.3827	11.9274	11.2373	10.4263	10.8146	9.56624	11.7346	13.5081	13.3901
AT1G02305	41.4689	52.684	65.1383	43.8577	49.8647	61.4555	41.4928	43.9857	62.3752	46.0651	51.2545	63.809	46.7962	51.1838	62.9018	41.3474	52.7728	63.9579	51.296	55.1589	67.1324	41.7164	43.7033	58.2312	44.1409	45.0698	68.3177	48.7037	58.5154	78.9679
AT1G02310	0.348143	0.411883	0.542356	0.524208	0.319834	0.637561	0.498089	0.191968	0.814231	0.618678	0.679996	0.550691	0.264699	0.455837	0.805153	0.331136	0.220604	0.47894	0.250897	0.436321	0.722501	0.127383	0.135938	0.330339	0.166822	0.19733	0.463521	0.432296	0.124802	0.675119
AT1G02320	0	0	0	0	0	0	0	0	0	0	0	0	0	0	0	0	0	0	0	0	0	0	0	0	0	0	0	0	0	0
AT1G02330	33.0735	33.6097	26.9194	34.3575	32.2808	23.2292	39.7483	31.0941	22.2824	36.7977	33.4424	23.0783	33.8877	30.6068	23.6757	32.6152	30.7514	21.1788	28.4675	26.5145	19.931	33.1132	34.1233	22.142	34.8352	29.3304	22.2709	35.9498	27.9527	21.3185
AT1G02335	5.6876	11.4724	14.7505	5.97607	9.01877	14.6743	8.96188	8.5077	17.6922	11.238	9.73585	17.1618	9.81988	8.44434	12.2113	11.5773	8.34967	18.1356	10.8452	9.57439	20.0238	6.06719	7.63128	11.9144	6.60113	6.42824	11.3241	4.96946	6.24246	16.1523
AT1G02340	2.12396	2.59504	4.41429	1.87028	3.44093	5.31147	3.72575	5.36334	6.65934	4.73327	6.10867	7.86605	3.51254	4.80479	5.22645	5.06788	4.62002	8.70046	4.55538	6.85143	8.30898	2.82834	3.51732	5.34585	2.89961	3.21445	5.88604	2.81614	4.58651	6.26351
AT1G02350	2.31293	2.23909	2.03363	2.24237	2.3713	1.01542	1.94663	1.37923	2.27985	2.4628	3.2446	2.34583	3.96993	1.77948	0.926892	2.32602	2.29316	2.37213	2.24086	2.04367	2.00053	2.97754	3.22111	2.19288	2.05769	1.47551	0.725691	0.932136	1.22145	1.05509
AT1G02360	0.807973	0.1098	0.201655	0.508351	0.0570955	0.0271811	0.188189	0.0776389	0.0270917	0.336674	0	0	0.499942	0	0.0295436	0.530949	0.0937554	0.110413	0.186108	0	0	0.263395	0.114246	0.0780831	0.19887	0.0256182	0.0837118	0.0889061	0	0.0769144
AT1G02370	8.48686	5.33224	4.69954	7.35713	7.11871	4.63368	8.56494	6.12906	5.25588	8.35188	7.21776	4.96197	8.06849	6.3001	5.63055	7.87025	6.60331	4.284	8.90855	6.54612	4.64537	7.57535	8.02489	5.06323	8.08364	6.8711	5.6132	6.85405	6.8557	5.05393
AT1G02380	2.22806	2.41094	1.76245	2.10882	2.05467	2.23203	1.66085	3.06999	1.94199	2.08636	2.17822	2.14408	1.98677	2.8716	2.25062	2.00262	3.17013	2.67478	1.86348	3.74763	2.63572	2.02073	2.06893	2.37723	2.44923	3.07003	3.45362	1.80658	4.50402	2.74838
AT1G02390	0.696615	1.10926	0.631327	0.376305	1.21305	0.271783	0.814459	1.80253	0.406033	1.6039	2.68875	0.665127	0.843728	1.46767	0.321836	1.42295	1.57382	0.251679	2.12221	2.97084	0.534749	0.54346	0.911876	0.391334	1.06301	1.49636	0.342576	1.60473	2.34425	0.425239
AT1G02391	0	0	0	0	0	0	0	0	0	0	0	0	0	0	0	0	0.437859	0	0	0	0	0	0	0	0	0	0	0	0	0
AT1G02400	0	5.18269	0.313732	0.0345034	6.41001	0.534082	0.14209	8.19064	0.696688	0.620108	6.19352	0.229864	0.0442171	5.1999	0.510575	1.93934	5.77669	0.449044	1.53095	4.41884	0.401567	0.950526	5.83364	0.379212	0.504442	3.78707	0.418364	2.71612	2.36519	0.669291
AT1G02405	0.134672	2.25262	1.39035	0.0438331	3.39786	2.0091	0	3.42631	2.57218	0.0758407	4.60711	1.39008	0	4.39062	1.75568	0.0656132	2.74997	2.0613	0	4.6573	3.7819	1.382	3.69756	4.61256	0	3.05972	2.05981	0.116915	4.23006	2.35304
AT1G02410	13.5665	10.1205	11.7963	12.0317	11.6595	12.4185	14.1758	11.6797	11.6052	16.4101	13.3463	12.0876	11.0844	12.4191	12.2851	11.7082	10.5968	11.6799	11.4879	12.3433	10.1457	9.68802	11.5154	8.20449	10.7587	9.02943	7.56981	8.83405	8.11623	8.43436
AT1G02420	0.167716	0.277263	0.358331	0.164574	0.0169674	0.132645	0.504978	0.437705	0.420865	0.366001	0.501901	0.15662	0.422737	0.244023	0.260822	0.254562	0.580417	0.136419	0.190398	0.0972033	0.288908	0.20037	0.329604	0.195841	0.324865	0.683414	0.264496	0.488895	0.319882	0.219389
AT1G02430	0	0.106518	0.337366	0	0.0717588	0.0393697	0.0414185	0	0	0.114522	0	0	0	0	0	0	0.271595	0	0	0	0	0.21672	0	0	0	0	0.122431	0	0	0.108948
AT1G02440	0.953762	0.527433	0	0.783563	0.087413	0.231922	0.283742	0.351349	0	0.132756	0.153726	0.139965	0.313796	0.0505416	0	0.298728	0.336104	0.189028	0.0481568	0	0	0.367407	0.181265	0.121957	0.0759939	0.303979	0.147701	0.103101	0.132513	0
AT1G02450	26.8958	24.8572	25.1482	34.4538	22.9392	24.2021	28.8827	26.4861	21.2883	32.2922	22.3768	18.9242	31.4	22.5672	22.0938	25.0153	22.6574	16.6908	20.6688	19.5684	10.2647	30.4394	27.8353	17.6019	30.1556	21.9091	15.3072	20.4482	16.5954	12.0054
AT1G02460	0.36128	1.00953	1.13798	0.684198	0.812396	0.819666	0.461662	0.917739	0.547439	0.222149	0.841436	1.24897	0.913363	0.920961	1.00202	0.999898	0.709865	0.852161	0.401978	0.277217	1.04564	0.540882	0.878586	0.958703	0.663475	0.948337	0.698156	1.12781	1.11757	0.761315
AT1G02470	0.545611	22.7459	7.35006	0.451194	27.6377	10.9297	1.09312	29.1719	13.186	0.863007	31.4704	14.154	1.18553	33.3315	10.6545	3.76358	23.8465	13.0151	1.77944	27.9264	17.1209	2.20558	27.6622	14.9948	1.97224	21.701	11.4238	9.57751	13.783	18.4407
AT1G02475	18.2051	19.076	32.1	12.4257	23.7086	32.5661	12.8105	22.8506	29.2129	18.1155	26.7569	30.4149	14.9582	28.2511	33.5874	15.9145	26.1094	30.6773	15.6939	24.9031	32.0413	16.2779	24.2306	30.0507	15.7102	19.0944	28.1356	14.4951	20.4696	33.1745
AT1G02480	0	0	0.377061	0	0.447668	0	0	0	0	0	0	0	0	0	0.423189	0	0	0	0	0	0	0	0	0	0	0	0	0	0.295356	0.842474
AT1G02490	0.2022	0	0	0.687025	0	0.690224	0	0	0.702301	0	0.221024	0.234679	0	0.946513	0	0.435961	2.33525	0	1.08086	0	0	0	0.390375	0.629455	0.936591	0	0.239613	0	0	0
AT1G02500	155.651	120.002	157.574	156.449	118.894	158.363	155.425	130.566	165.375	165.708	131.123	170.836	150.558	129.164	158.404	147.566	135.488	154.902	136.37	127.799	151.69	131.353	122.967	138.848	133.371	120.165	137.799	136.093	111.765	150.29
AT1G02510	1.40512	10.7777	0.226232	0.354355	17.7956	0.148722	4.51855	19.9011	0.176545	2.89561	18.0462	0.0495661	2.48099	17.397	0.189819	4.35563	17.7243	0.127388	3.8781	15.0697	0	4.27269	18.3276	0.0231825	2.7803	13.1956	0.0514933	4.53781	10.6041	0.0238676
AT1G02520	0.00700085	1.56359	1.55336	0.0574325	3.34745	1.60097	0.042065	4.32689	1.76285	0.0919259	4.12602	1.53421	0.0936911	3.40476	1.34365	0.104329	4.36657	1.44033	0.172433	5.85638	1.30846	0.672489	3.04349	1.81916	0.0996455	4.30734	1.46502	0.0633026	5.77541	1.41136
AT1G02530	0.439884	0.373332	0.520529	0.426334	0.533618	0.504359	0.693036	0.661929	0.685214	0.45761	0.272565	0.514094	0.371659	0.468208	0.655767	0.333504	0.43557	0.469206	0.59115	0.523514	0.587543	0.441576	0.594882	0.648514	0.467932	0.426645	0.473786	0.510446	0.324186	0.825396
AT1G02540	0.273955	0.744962	0	0	0.25035	0.0282415	0.0871747	0.550408	0	0.348541	0.238464	0	0	0.369643	0	0.127701	0.504804	0	0	0.315526	0	0.165493	0.685423	0	0.0249396	0.45223	0	0.0352888	0.200083	0
AT1G02550	0	0	0	0	0.134485	0	0	0.0358907	0	0	0.0709461	0	0	0.0849113	0	0	0.196909	0	0	0.531607	0	0	0.0994016	0	0	0.101796	0	0	0.321548	0
AT1G02560	56.2799	51.0249	56.7089	51.2524	61.5585	56.9614	53.0425	61.397	50.3357	60.186	55.3653	48.905	52.7588	55.4563	54.6368	54.7999	51.0936	51.1518	46.3657	49.989	45.9649	58.117	66.2035	58.4881	64.4006	53.6527	52.1058	52.249	50.771	55.703
AT1G02570	0.104448	0	0	0	0.117922	0.0303312	0	0	0.0640414	0.0796933	0	0.0594136	0.0630536	0	0	0	0	0	0	0	0	0	0	0.0555767	0	0.0285872	0	0	0	0
AT1G02575	0	0	0	0	0	0	0	0	0	0	0	0	0	0	0	0	0	0	0	0	0	0	0	0	0	0	0	0	0	0
AT1G02580	0	0	0.0796876	0	0.122221	0.107716	0	0.172385	0.061651	0	0.0362265	0.285229	0.0143065	0.118979	0.336408	0	0.0137912	0.312551	0.0481778	0.0848714	0.244423	0	0.0481151	0.163863	0.00950339	0	0.307602	0	0.0835178	0.226117
AT1G02590	0	0	0	0	0	0.232937	0	0	0	0	0.0957772	0	0	0	0	0	0	0	0	0	0	0	0	0	0	0	0	0	0	0
AT1G02600	0	0	0	0	0	0.381668	0	0	0	0	0	0	0	0	0	0	0	0	0	0	0	0	0	0	0	0	0	0	0	0
AT1G02610	2.05319	2.93174	3.05575	1.78719	4.52404	3.53543	2.00703	3.37634	4.94203	3.51015	3.96396	4.31403	2.74488	2.78549	1.91525	3.56408	2.49891	2.92165	3.56612	1.81123	3.82197	1.96688	3.69172	2.54851	2.02509	1.14917	2.47236	1.64071	2.37969	2.08589
AT1G02620	0	0	0	0	0	0	0	0	0	0	0.0901024	0	0	0	0	0	0	0	0	0	0	0	0.0351595	0	0.0327396	0	0	0	0	0
AT1G02630	1.4272	1.96599	2.17639	1.39478	1.52646	2.17431	2.13035	1.48635	2.62109	1.84702	1.12232	2.49024	2.3557	2.54916	3.04903	2.01149	1.8564	3.25736	2.60653	1.72552	2.58794	2.46609	1.87194	2.90926	1.85671	2.51839	2.73168	2.61048	2.04467	2.87995
AT1G02640	20.5929	13.3931	5.025	18.7634	17.1833	2.96182	18.4259	13.8273	3.65925	21.6748	9.37598	2.2753	25.8543	9.01926	3.43428	24.5769	7.84868	2.95842	18.2675	4.89294	2.0874	14.2834	15.6638	4.28649	22.9915	3.97766	2.23245	9.36484	2.20334	1.35898
AT1G02650	0.22372	0.400009	0.360359	0.216307	0.29084	0.0745966	0.292112	0.22509	0.180722	0.122075	0.528115	0.302215	0.366248	0.32583	0.233857	0.55682	0.304625	0.227585	0.400874	0.3247	0.487179	0.355448	0.240307	0.337528	0.314452	0.0841538	0.195714	0.17633	0.377723	0.103248
AT1G02660	3.08384	3.22111	8.26749	3.3703	4.96345	12.1511	3.17527	4.46921	12.6386	3.00954	3.62773	12.5795	3.80601	3.90554	12.7436	4.21402	4.78579	13.1281	4.59937	4.49793	14.9367	3.39267	3.72383	13.1571	4.81314	4.42329	13.4921	2.90234	3.74302	14.0849
AT1G02670	3.32359	8.35389	1.05149	4.75123	8.20093	1.51996	5.0496	7.58452	1.49432	5.35852	5.65479	1.42518	6.30708	6.30388	1.25734	5.68322	5.49144	1.31065	7.19077	4.22695	1.49508	5.36099	7.53347	1.06743	5.97335	5.61112	1.15029	7.66065	2.99627	1.1766
AT1G02680	38.34	35.8187	30.9441	37.475	37.7635	30.1936	38.8523	39.9705	28.9495	41.8221	33.9849	31.1593	41.7398	34.686	28.3156	38.6702	39.6224	28.2259	44.249	34.1787	27.8125	35.246	31.0928	27.564	36.0138	30.1127	28.0541	40.9007	35.2268	29.4787
AT1G02681	0.106276	0.0978435	0.0607995	0.0905883	0	0.107765	0	0	0.107411	0	0	0.269191	0	0.0542853	0.0506663	0	0.0548778	0	0.38175	0.180219	0.163876	0	0	0	0.0441022	0	0	0	0	0.120589
AT1G02690	18.4999	13.6845	8.25438	18.1166	14.5555	8.6187	17.9485	15.2811	7.96643	19.4426	15.0724	8.11296	20.9989	14.6783	7.79852	19.3167	14.9022	9.21389	17.0279	18.0448	8.75687	16.7864	14.3554	8.05287	17.345	12.6979	7.3592	12.7287	16.9384	6.13398
AT1G02700	0	0.0594898	0.217171	0.0672816	0.160713	0.282505	0	0.187898	0.36118	0	0.0808931	0.284397	0	0.0281168	0.292599	0.286158	0.0271725	0.341619	0.0682033	0.183878	0.407185	0	0.0912457	0.243345	0	0.0287922	0.545473	0.116363	0.270404	0.301677
AT1G02710	0	0	0	0	0	0	0	0	0	0	0	0	0	0	0	0	0	0	0	0	0	0	0	0	0	0	0	0	0	0
AT1G02720	15.8965	16.556	12.818	18.8688	17.1798	14.7946	17.1967	16.3642	13.6252	17.3828	18.4332	12.8738	18.8798	19.1706	15.3664	17.6429	19.0153	14.5356	17.7639	20.0735	12.3799	15.3269	18.6607	14.0485	16.1869	16.6838	12.5883	15.6772	17.54	12.1887
AT1G02730	62.952	34.2496	23.3413	51.9607	30.112	21.4065	39.055	27.3098	19.7147	50.5952	31.5418	19.0684	52.9515	27.5632	20.0252	51.8456	27.8141	20.2799	42.5883	24.7842	18.9303	40.367	28.56	22.0967	44.4281	19.8171	14.6379	24.4267	21.5044	15.1522
AT1G02740	6.4808	8.98884	6.23089	5.18723	10.108	5.68687	6.10922	9.61014	6.07423	6.18847	9.8059	6.26433	6.4363	8.21676	5.77385	5.88792	7.89289	5.71945	6.61447	10.3149	5.64227	6.60361	7.53794	5.69464	6.43269	8.5536	6.09909	6.54773	9.03434	6.68184
AT1G02750	9.32521	7.52731	8.61585	9.61701	11.3685	9.43363	10.7967	12.1154	9.62635	10.0682	10.8886	9.32712	12.833	12.4156	8.91181	11.376	10.9728	9.71149	11.0337	12.4363	10.0649	10.8222	12.9489	11.1785	11.9825	10.6394	9.54333	11.482	13.8778	11.4052
AT1G02760	0	0	0	0	0	0	0	0	0	0	0	0	0	0	0	0	0	0	0	0	0	0	0	0	0	0	0.372752	0	0	0
AT1G02770	0.660944	5.09197	3.67409	0.899289	9.49316	4.89125	1.59492	7.32233	4.60188	1.01197	6.91244	4.40001	0.980046	7.52713	4.524	1.87639	6.17453	6.18765	1.43663	9.16474	5.37055	2.07487	5.66337	4.25788	1.24894	7.04767	4.64902	2.38775	6.5684	3.90222
AT1G02780	1703.17	1222.11	1166.01	1828.28	1200.51	1112.13	1772.4	1219.39	1103.7	1743.2	1225.6	1133.01	1714.23	1212.46	1184.28	1742.38	1268.89	1155.53	1743.39	1229.55	1123.75	1883.98	1416.7	1204.33	1901.72	1410.71	1285.58	1899.36	1379.03	1291.86
AT1G02790	0.543771	0.0449435	202.738	0.16719	0.168182	312.052	0.868536	0.0547052	372.9	1.60112	0.219926	439.735	0.309368	0.12707	389.87	0.0504295	0.0205989	546.512	0.190392	0.222771	587.722	0.218003	0.423546	352.731	1.42239	0.330631	322.315	0.249925	0.274841	317.369
AT1G02800	56.312	29.7496	18.5636	50.9684	30.7895	17.3025	47.5404	35.4323	19.0586	57.361	36.2512	21.0451	54.7894	30.9966	18.0131	54.5436	33.2193	20.8034	49.5201	33.2156	20.4408	39.0483	29.6108	16.162	43.1663	24.8593	13.9312	34.7146	21.5457	15.439
AT1G02810	2.41073	0.94214	2.2142	1.59508	1.67143	2.48652	2.56701	1.94661	2.18445	1.91164	2.03083	1.85945	1.82743	1.62693	1.41969	2.5019	1.51128	2.08849	1.2205	1.63731	2.06305	1.1178	1.41654	2.6596	0.939148	0.74885	1.04918	0.40275	0.569534	0.625913
AT1G02813	0.154624	1119.6	35.0788	0.0405255	1510.51	29.9301	0	1971.95	38.7179	0.516139	2216.86	15.2026	0.23336	2034.1	14.6972	0.629829	2107.66	1.69329	0.136937	1795.9	0.289169	151.019	1283.95	3.50481	4.75812	949.496	0.184339	50.4277	857.93	0.847064
AT1G02816	11.6699	11.0617	17.5732	11.8735	15.5693	18.9299	11.2303	15.1155	18.0815	12.9812	15.1795	15.7722	9.91881	11.7055	18.0203	11.6586	13.1138	15.6772	10.9164	13.4815	17.5654	9.61697	14.2232	16.4795	9.65547	11.0047	15.0416	8.98418	12.1386	17.6651
AT1G02820	0	5.16883	2.97871	0.375402	13.5544	3.0254	0.56067	11.1391	2.05036	1.44444	11.6939	2.08802	0.40572	14.4851	3.73418	1.19606	12.1335	2.93572	0.796354	9.80614	2.5422	3.14326	10.4446	2.35477	0.871163	10.444	1.9919	2.58815	11.079	2.36737
AT1G02830	0	0.858171	0	0	0.614027	0	0	0.974024	0	0	1.70784	0	0	0.974192	0	0	0.874159	0.29933	0	0.300487	0	0.624498	0.937248	0	0.0585732	0.612958	0	0.234823	0.534626	0
AT1G02840	76.5235	57.9222	48.6961	75.4254	76.1653	50.4138	87.2506	76.4078	51.7347	84.5629	75.4743	51.9312	79.3989	80.7352	49.8322	82.1306	74.0929	48.3963	90.7966	84.2104	52.0792	78.61	83.7163	49.706	78.4131	77.8863	48.97	97.0309	87.1421	56.0506
AT1G02850	23.009	32.579	15.5237	17.8126	22.446	12.1788	20.4238	28.2201	11.2781	23.0589	29.5214	9.02228	22.0445	27.8282	10.6467	21.5304	27.0855	9.48863	24.2013	30.5469	9.25827	18.7465	22.1308	11.4985	18.5642	22.671	8.37773	17.5898	24.8029	8.15764
AT1G02860	4.15418	5.52594	7.91096	4.67648	5.57192	6.07059	3.45876	6.61974	6.13052	4.20873	6.00074	6.48225	4.52973	6.25392	6.63855	5.58666	6.59411	6.2046	4.38295	6.34729	5.77228	4.66767	5.53431	7.9886	4.80106	5.43734	6.27727	4.67057	5.97954	6.24362
AT1G02870	43.9418	31.2616	26.7111	37.6175	34.5549	26.6578	38.5404	37.3118	25.158	42.1342	37.5988	23.239	41.9657	34.0214	26.4602	41.3314	32.2062	26.0535	41.8679	37.8085	22.8696	45.9132	37.1773	26.8779	42.032	32.5853	25.0204	40.2527	33.1419	26.7549
AT1G02880	19.3713	16.1954	14.4407	19.3226	16.0601	10.5793	19.837	15.3082	10.6337	15.6802	14.0761	10.6212	18.3662	14.3267	11.8865	17.181	16.4264	9.86211	13.1394	11.7532	9.73195	19.0481	16.7034	10.2313	17.0935	16.1414	11.1008	19.7344	14.3254	10.7467
AT1G02890	5.19105	5.99482	5.26198	4.89778	4.93501	5.35453	5.46339	4.75745	4.95082	5.35729	4.54064	4.72172	5.29017	4.85824	5.11009	4.76836	4.89576	4.07343	4.85814	4.35004	4.84361	4.77203	4.60929	4.86094	4.25481	5.23321	5.15328	5.70632	4.31823	5.54697
AT1G02900	8.16061	95.3874	6.99457	11.3377	125.683	5.30332	18.76	100.813	5.99464	18.7118	100.286	4.39693	11.2317	86.2375	4.36969	39.7955	89.3497	5.73992	34.1257	69.7224	4.2805	26.0124	87.1261	4.39246	17.9793	61.046	2.99937	45.0831	29.1671	3.37823
AT1G02910	11.2444	11.2967	10.843	10.1018	14.5726	11.8972	9.90438	12.6863	11.7642	11.5003	12.6704	10.9748	13.3759	13.2434	11.6711	14.0802	14.5581	12.4302	12.2551	14.1335	11.8002	8.01512	10.9675	10.4287	8.4212	8.80086	7.81812	6.58759	9.42198	7.19566
AT1G02920	0	0	0	0	0	0	0	0	0	0	0	0	0	0	0	0	0	0	0	0	0	0	0	0	0.0730213	0	0	0	0	0
AT1G02930	32.7589	2.67956	0.584494	22.1942	1.29017	0.490482	18.4003	1.70612	0.0269116	19.4413	1.27517	0.246647	21.9804	0.884895	0.407846	20.2781	1.41917	0	13.4225	0.819764	0.242287	14.1179	3.98664	0.160699	15.2702	0.512872	0.289068	8.07382	0.32547	0.373052
AT1G02940	0.705466	0.039737	1.23471	1.34761	0.194894	2.1574	0.535194	0.312072	1.26206	1.19399	0.147367	1.35683	0.488209	0.367554	1.73413	1.05106	0.170554	1.99058	0.637215	0.410939	1.51522	0.653254	0.359282	2.30488	0.391074	0.2113	2.10826	0.698028	0.53531	2.4493
AT1G02950	9.50193	20.7604	29.8089	9.5736	16.1235	29.1729	9.18115	14.2321	29.7058	8.18087	15.1149	29.393	12.2146	17.1335	34.1808	12.2649	17.0826	33.0208	12.3826	17.501	35.2759	10.5973	12.4969	24.2739	8.7441	15.0887	29.1299	12.091	17.547	22.9954
AT1G02952	0	0	2.27482	0	0	3.24767	0	0.186002	3.40918	0	0.293367	2.47659	0	0	1.68144	0	0	2.9885	0	0.396645	2.93971	0.0574048	0	3.76986	0	0	1.85307	0	0.417624	3.16979
AT1G02960	7.29521	7.04835	6.67895	7.51889	8.0275	7.47533	7.67328	7.40982	6.5644	6.81566	7.63981	6.75878	7.21591	8.01982	8.18682	6.85806	7.42966	8.30549	8.46595	7.2304	7.52353	7.87552	7.5836	7.20291	8.00675	7.59307	5.60138	6.95251	9.15687	8.2101
AT1G02965	0	0	0.190232	0.050719	0	0	0.0588656	0	0	0.0738263	0	0.52223	0	0.0592236	0.0528421	0.156464	0	0.0553748	0.112858	0	0.116555	0.0495395	0	0	0.0445241	0	0.055646	0	0	0.0518375
AT1G02970	4.90033	3.14532	1.37352	5.54706	3.3769	1.60426	5.05423	4.1741	2.22226	6.22285	3.50388	1.94066	6.19774	4.27925	2.18183	5.41165	3.32959	1.72871	4.40146	3.11401	1.4045	4.23089	3.15324	1.74851	4.57733	2.67802	1.85125	3.81381	2.36519	1.30455
AT1G02980	0.592452	10.5467	0.613031	1.51352	13.8947	0.437345	3.57944	10.6301	0.327516	3.09225	9.11948	0.424417	2.44254	10.8484	0.481005	3.77654	11.7103	0.343094	4.43817	10.5914	0.132241	4.16633	11.3677	0.312014	2.80058	11.9034	0.34958	7.19597	9.47957	0.347801
AT1G02990	5.78383	5.54058	5.56647	5.5858	5.51613	5.53443	5.94319	4.7999	5.62883	6.36396	5.50023	5.24239	5.61286	5.56532	5.50546	5.57214	5.18088	4.63326	5.17225	4.44122	4.4935	5.63073	5.91075	5.37479	5.47228	5.22738	4.9544	5.95834	4.649	5.49669
AT1G03000	3.80718	2.53073	3.32956	3.01149	3.78194	2.91526	3.50272	3.72157	2.8525	4.14533	4.17109	2.96397	3.49094	3.24301	3.01152	3.40048	2.92978	2.78131	3.40426	4.25197	3.02505	2.33012	3.32145	3.01022	3.19438	2.55991	2.10767	2.57082	2.67074	1.69211
AT1G03010	0.0112708	0.0792893	0.0645955	0.029327	0.0155692	0.13459	0	0.213518	0.0652448	0	0	0.162459	0	0.0147452	0.258578	0.0375789	0.0550541	0.178341	0.0401701	0.0145961	0.298612	0.0225008	0.109689	0.167754	0.0482692	0.129845	0.361092	0.142209	0.0259276	0.459971
AT1G03020	0	0	0	0	0	0	0	0.0846741	0	0	0	0	0	0	0	0	0.110528	0	0	0.0773851	0	0	0	0	0	0	0	0	0	0
AT1G03022	0	0	0	0	0	0	0	0	0	0	0.982545	0	0	0.245636	0	0	0	0	0	0	0	0	0	0	0	0	0	0.471149	0.462097	0
AT1G03030	9.0541	6.16533	8.65173	10.1874	8.86821	7.7324	10.1697	7.6811	7.46059	8.78263	8.93841	8.316	9.19102	8.23721	8.92369	8.68149	7.94894	7.33204	8.97179	10.0409	8.13898	8.20123	9.63804	7.33243	9.74974	9.64098	8.35577	10.0047	9.06173	9.82121
AT1G03040	74.7436	80.1228	61.0415	80.9398	67.6838	65.5403	83.0379	70.0234	60.4528	79.3836	67.1885	67.9053	86.8429	74.1369	67.4156	86.9697	78.9153	65.4159	89.9262	71.1691	67.6972	80.1241	72.0927	58.7193	78.8702	72.7793	65.3808	97.721	79.357	63.7923
AT1G03050	0.0597109	0.0502102	12.8702	0.0583039	0.402701	24.52	0.264737	0.137747	31.9135	0.175725	0.136827	30.8329	0.079523	0.12771	29.0324	0.130804	0.183665	30.6105	0.168701	0.0700971	39.4701	0.0136358	0.314526	29.447	0.186336	0.0787129	39.5246	0.228014	0.107996	44.7029
AT1G03055	0.135623	0.231809	0.869176	0.43732	0.709133	0.691674	1.18416	0.683337	1.15412	0.564073	1.32747	1.12463	0.550402	0.615694	0.492224	0.5959	0.505984	1.21166	0.758724	0.984097	0.892222	0.318801	0.706999	0.330608	0.332473	1.01508	0.729198	0.559778	0.952091	0.49337
AT1G03060	3.48895	3.36746	3.24526	3.25406	3.43924	2.87271	3.68311	2.91614	2.76323	3.33037	3.104	3.06991	3.6152	3.12458	2.65299	3.41999	2.86055	2.84016	3.36188	3.0936	2.44557	3.14474	3.07567	2.88893	3.52148	2.85214	2.65299	3.44221	2.59693	2.48075
AT1G03070	0.566005	0.400114	3.52782	0.907941	0.90883	4.55641	0.696902	0.687973	6.5143	1.30118	1.426	5.84231	0.988362	1.12505	5.06046	0.530352	1.21265	5.56335	0.855735	1.39232	5.344	1.0479	0.791603	5.64574	1.46692	1.09567	5.00641	0.750869	1.3788	7.10939
AT1G03080	28.0394	34.9342	25.341	29.2488	32.4249	25.3236	32.6402	30.7357	25.481	28.3666	29.1402	24.3315	27.3836	28.8432	24.2882	26.7291	30.2463	21.8584	25.9368	26.6624	22.9299	27.4244	30.5072	21.5775	29.1278	28.6548	23.4526	31.5929	27.1588	24.9797
AT1G03090	5.65913	7.30024	6.74861	5.35509	7.72688	6.84311	3.71411	9.23346	6.98089	5.33781	7.88032	6.46166	6.90179	10.5429	7.72393	5.02106	9.77289	6.44106	6.34938	9.55553	8.60536	5.29015	8.27189	7.32512	4.75395	6.96949	6.7627	4.64004	8.39949	6.62579
AT1G03100	2.2744	1.28291	1.21957	2.193	2.21787	1.19295	1.7329	2.11822	1.15339	2.01271	1.43498	1.25493	1.97487	1.69939	1.49236	1.84896	1.50188	1.4016	1.78013	1.69468	1.18559	1.80206	1.88861	1.35895	1.73902	1.48807	0.922237	1.735	1.55834	1.29836
AT1G03103	0	0.116171	0	0	0.15042	0	0	0.0504195	0	0	0	0	0	0.327198	0	0	0.24684	0	0	0.074725	0	0	0.162289	0	0	0.2059	0	0	0	0
AT1G03106	0.174278	0.160451	0.55369	0.0531652	0.070053	0.764626	0.153205	0.229015	0.422451	0.120225	0.145434	0.815678	0.200577	0.118695	1.24614	0.0643964	0.143681	0.974357	0.037647	0.400487	1.18899	0.0782649	0.240062	0.776998	0.0941146	0.226673	0.938984	0.224491	0.267371	0.974626
AT1G03110	12.8044	9.87876	7.82371	10.1025	9.27061	7.58128	12.5715	9.67778	7.43503	13.6012	12.0824	8.01358	12.663	11.0374	6.70328	11.7806	10.3548	7.70274	10.2937	11.0063	6.25966	10.6644	11.4818	7.5359	11.8409	9.26912	6.65856	8.75242	8.92498	5.49016
AT1G03120	1.16037	1.34137	6.86317	1.22289	1.80523	5.17965	1.78072	1.37549	6.98379	1.52415	1.07677	6.39096	1.75898	1.85903	6.4492	1.80655	2.12372	10.6536	1.16173	1.66945	7.93305	0.851063	0.711354	7.37811	0.867789	1.37127	6.56956	1.87356	2.23361	5.69838
AT1G03130	96.3561	146.105	99.1974	69.0097	134.135	87.9933	73.2095	140.312	80.8961	81.5719	146.266	79.7528	78.457	136.111	76.1313	81.5983	126.082	76.5972	85.0806	134.063	76.7071	59.3311	110.534	78.1229	62.7098	98.4451	56.3804	67.6292	108.365	62.1618
AT1G03140	45.0262	42.6298	28.2942	46.2089	40.3112	26.5773	53.0999	38.7634	28.3653	42.7259	37.16	28.5102	45.3522	40.6795	28.4932	42.7952	43.4502	27.0165	50.3843	43.4807	25.6831	56.9503	46.6784	30.9727	55.9873	59.4862	37.2919	71.834	54.6224	39.4383
AT1G03150	25.1258	19.8587	23.3858	22.0459	29.7325	21.0851	20.8186	28.1771	21.3536	30.0549	29.1003	22.0163	22.5388	23.7526	19.8669	21.6289	24.2788	23.6959	18.0246	20.8666	17.9655	19.0181	24.9371	20.3402	21.8767	21.1245	18.6884	16.1681	19.6561	18.3992
AT1G03160	4.65812	4.55208	3.8881	4.23042	5.00433	4.16024	5.17773	4.33929	3.80206	4.46928	3.97792	3.79039	3.77896	3.97023	3.7057	3.5842	3.93591	3.29185	4.1182	3.71291	3.21298	3.89622	4.22491	3.84362	3.77088	4.51692	3.60594	4.73841	4.25491	3.77462
AT1G03170	13.1293	9.10618	26.8445	23.4417	18.915	32.7054	30.7857	19.8793	37.5029	27.5652	19.0052	38.6745	33.9843	19.9153	32.0137	34.2054	17.8182	46.7603	21.9327	12.0831	42.6551	25.9391	21.448	40.3227	28.0794	16.4744	33.7519	14.8268	9.40897	26.6031
AT1G03180	4.1923	2.02287	2.04267	3.15011	1.76238	1.61175	3.01947	2.69769	2.2887	3.36475	2.87158	1.88229	3.02382	1.72155	1.98488	1.94862	1.86504	1.99155	1.59811	1.71192	2.09722	2.42556	2.60676	1.56433	2.6937	1.88246	1.10927	2.34247	2.04915	1.56836
AT1G03190	2.13662	1.78194	2.09094	1.97983	1.87734	1.81701	2.66222	2.58827	1.81719	2.95317	2.26623	1.75953	2.59347	2.17721	1.59559	3.12563	2.30004	1.81603	2.69582	1.84803	1.72037	1.89974	2.44421	2.0574	2.40156	1.80961	1.3131	1.57798	2.15497	1.48464
AT1G03200	0	0	0	0.0525001	0	0	0.261684	0	0.190432	0	0.0703413	0.345585	0.735475	0.131638	0.475182	0	0.135417	0.0653083	0.18814	0.0614915	0.0604127	0	0	0.0529403	0.201202	0.117727	0.0637154	0	0.313658	0.0589095
AT1G03210	14.0001	13.6526	12.3672	13.462	10.4165	10.6695	11.2918	13.3508	11.0219	14.2573	12.8091	9.34385	14.5932	14.0971	11.4494	16.1892	14.8376	10.0486	16.8854	11.7381	11.555	12.9849	14.5785	10.1608	12.6739	11.9599	11.6034	13.4789	11.1244	11.5312
AT1G03220	11.4649	4.82384	4.61798	9.84683	3.04838	2.48247	8.86919	4.10761	2.77519	7.826	2.70034	1.40653	12.3821	5.45462	2.84812	11.9843	3.77001	2.07271	6.34191	2.73811	1.04189	8.60876	5.23152	2.69142	9.07319	2.97769	1.37722	3.86918	2.37007	1.20448
AT1G03230	29.2906	11.7875	7.65866	28.0621	12.594	6.20705	25.7347	11.7655	5.85147	25.49	10.2772	6.2183	29.0808	10.7453	6.03583	26.6821	11.5601	6.22083	19.5474	9.20163	5.58593	20.7517	13.4747	5.12742	23.4704	9.12865	4.37605	15.6987	8.13565	5.35867
AT1G03240	0.633843	0	0.298329	0.72689	1.26415	0.615179	0.608832	0.497841	0.350866	2.02255	0.383391	0.362763	1.07101	0.499741	0.189441	1.56507	0.24431	0.114496	0.293854	0.324189	0.0818492	0.470144	0.825652	0.764461	0.750469	0.215338	0.175756	0.32267	0.334937	0.313636
AT1G03250	22.0231	18.2817	19.6301	21.0703	18.2895	19.842	20.171	21.3049	21.2835	23.6916	21.6475	19.9959	18.6256	18.2003	20.2585	20.6237	19.168	18.648	17.6413	21.299	20.5159	17.4656	20.1332	18.2506	19.3251	16.8409	17.7665	18.1709	17.2634	19.279
AT1G03260	6.11966	5.10543	5.80809	5.90559	5.01358	6.26481	5.991	6.47647	5.00126	6.25778	6.4489	5.51167	5.20655	5.58436	4.95168	4.6528	4.07853	6.13621	4.67618	5.23694	6.90689	4.8342	5.77724	6.2028	6.17389	4.17864	4.86657	5.4784	4.96712	5.658
AT1G03270	5.6014	4.62424	3.42896	4.95145	5.95633	4.3336	4.12361	5.22844	4.39902	4.8882	4.41504	4.21997	4.65873	3.70077	4.06517	5.23048	4.77083	3.91603	4.47592	3.20231	3.73894	4.54849	4.18809	4.15922	4.98563	4.04002	3.27645	4.79115	3.63573	3.25673
AT1G03280	32.8727	35.09	25.4697	33.1554	31.0841	31.4932	34.6771	31.1244	28.8503	31.8827	30.812	30.4036	35.7344	33.1185	28.64	33.535	33.5343	29.2801	34.8548	28.8544	29.0242	33.8236	33.0368	27.1596	31.1898	32.2716	28.4564	36.8248	30.0574	27.4819
AT1G03290	19.3279	21.6384	20.8158	20.7098	21.4025	21.2332	22.235	23.4941	21.6332	22.2214	24.0992	23.564	21.3797	22.349	21.4684	22.3296	23.3906	21.6735	24.3928	25.1056	21.6683	19.9353	21.0685	21.4802	20.8255	20.0283	20.9073	24.6445	25.3733	23.0094
AT1G03300	5.5257	5.0428	3.03641	5.31527	4.97778	3.37285	5.67077	4.98341	3.0241	4.51353	3.45767	2.70101	4.95382	3.40743	2.47459	5.19545	4.27423	2.966	4.77349	3.67321	2.33415	4.12402	5.43817	4.40093	6.33884	5.00922	3.6522	4.41736	3.79797	2.48008
AT1G03310	8.98741	9.44937	9.86368	9.52461	10.9598	9.167	10.5068	10.438	9.54845	10.3258	10.8791	9.15787	7.54997	9.60563	9.71456	8.13283	9.4985	8.64317	8.74335	9.33955	7.93767	9.37913	10.5197	7.92695	8.80905	11.0109	8.83939	10.8452	9.65909	8.93135
AT1G03320	0.229673	1.47489	0.586847	0.0696833	2.16686	0.507705	0.286966	1.71515	1.57824	0.470604	1.83544	0.511054	0.336482	0.825478	1.16854	0.325587	1.5096	0.72017	0.507111	1.13322	0.755146	0.146153	1.11284	0.661957	0.556862	0.516541	0.424887	0.225546	1.02398	0.501259
AT1G03330	124.868	97.5083	83.2804	130.5	117.377	81.1147	118.565	113.255	86.994	129.336	114.163	84.2682	129.121	117.919	92.2712	140.401	118.983	86.8972	121.773	116.4	84.9857	124.66	117.467	84.9734	127.477	104.651	74.0393	106.801	102.597	87.8084
AT1G03340	1.03079	10.0622	2.68029	0.795357	9.88301	2.188	0.783341	12.6111	2.26709	1.07674	14.0575	2.50231	0.77728	10.8918	2.36798	0.994406	12.5176	1.67703	0.785919	16.8197	1.18188	2.87156	8.42075	1.93125	0.889081	11.1366	1.24268	1.48401	15.9236	1.21227
AT1G03350	33.5661	30.5269	32.4927	29.0401	31.8078	32.9191	34.2797	33.199	34.0042	33.4559	29.4802	31.7806	31.5198	27.5916	29.2274	30.5123	30.6926	31.641	29.2773	29.675	32.9888	30.503	31.014	36.3106	31.6545	28.0701	33.112	26.2588	26.7037	33.1704
AT1G03360	23.1978	17.2512	13.2252	25.2499	19.6128	12.2608	23.7662	19.005	12.627	22.1436	19.2443	11.2501	22.6968	18.9956	11.4306	22.0954	18.9049	12.1832	19.495	19.7206	11.2122	27.1563	20.9461	13.7329	24.3158	22.8862	14.3988	22.8796	21.5076	13.3687
AT1G03365	17.1952	17.7608	14.3714	17.9126	14.5785	14.8405	17.9459	16.1365	15.046	16.7905	16.3224	16.2224	16.9943	16.2678	15.7434	15.5751	17.5135	14.3584	19.1838	17.5112	13.8992	18.2027	16.5289	15.0393	17.5582	17.657	14.9107	21.5186	18.4477	16.6414
AT1G03370	3.00768	2.74466	2.53977	2.45619	1.86876	1.62173	2.73853	2.08432	1.70999	2.66858	1.95181	1.7611	2.24038	1.9396	1.74135	2.40438	1.65833	1.83676	2.29677	2.14627	1.56598	2.46072	2.44883	1.69664	2.79003	1.8091	1.7457	2.19319	1.65907	1.90465
AT1G03380	5.83971	6.59987	6.43474	6.1247	6.70641	7.43374	6.08262	7.86006	8.11421	5.39112	7.86585	7.99608	6.84576	8.87281	8.3531	6.48629	9.5917	8.3082	7.14043	9.04538	9.11511	6.7117	6.86401	8.78064	5.74472	6.87998	7.21752	8.38556	9.18733	9.72918
AT1G03390	2.89033	93.2337	0	8.5927	101.058	0.0907548	17.6734	64.691	0	17.5443	52.4919	0.0570808	11.7812	57.2359	0	29.7118	64.5721	0	32.0912	41.6286	0.0219435	26.1962	64.7433	0	16.9512	49.5227	0	52.8955	19.1301	0
AT1G03400	3.55272	4.29973	6.82098	2.64481	4.57817	3.81246	4.71297	5.38994	3.80802	3.73022	4.69651	4.42803	2.69681	4.65184	4.26557	2.87538	3.81873	3.57323	3.04821	4.05439	2.65644	4.11368	5.12484	3.37349	3.79436	4.84202	3.4259	4.09582	3.42604	3.16625
AT1G03410	9.73908	10.4926	9.85304	10.3045	9.99004	10.2836	9.36779	10.3717	10.2958	11.5085	10.388	9.44342	10.2657	10.5277	10.151	9.61549	10.0067	9.51221	8.80223	8.18931	9.40961	9.70794	10.0579	9.57821	8.93776	8.66807	9.2718	7.91902	8.71076	8.6003
AT1G03420	17.9369	11.0324	11.2026	12.2655	12.8366	9.07245	15.8404	13.2845	9.95063	15.9989	13.3668	11.0311	14.8364	13.0421	10.8052	18.3544	11.1547	13.1239	13.7732	13.021	11.3789	10.9478	9.9832	10.4835	12.8829	8.41855	7.52029	9.24695	7.42749	7.58624
AT1G03430	22.5266	14.3407	18.0715	19.3835	17.7591	16.2618	22.5863	14.7864	17.9508	19.5622	16.1057	17.0218	19.8337	16.5164	20.5878	15.8014	18.8757	17.9678	16.4297	13.5691	17.2692	20.6356	18.8846	18.424	19.2433	15.7526	17.7483	17.8108	14.4927	19.7549
AT1G03440	5.43427	4.72216	4.95422	6.37284	5.2827	5.65497	4.98223	6.79999	5.50613	5.98402	4.05817	5.52656	5.00718	3.91994	3.61903	5.7848	4.25833	5.40345	4.88477	3.86713	5.56752	4.54047	5.53668	6.88861	5.51216	3.98119	4.82849	3.26883	3.34717	4.49994
AT1G03445	0.0260258	0.322425	0.0214643	0.0282284	0.365293	0.174553	0.0422226	0.345617	0.0311118	0.0264768	0.156294	0.109927	0.0108556	0.391185	0.204424	0.0187046	0.249387	0.14984	0.0824516	0.239674	0.141794	0.106407	0.316415	0.0687901	0.0616332	0.223114	0.143709	0.0760869	0.447683	0.0964021
AT1G03457	10.144	5.51593	2.68633	6.60057	5.25877	1.79736	6.40353	6.32817	2.4475	8.18605	5.56153	1.78492	6.29575	4.81293	1.15058	8.09807	3.2756	2.06218	6.56574	3.96854	1.5851	6.24425	6.51292	2.54981	6.50876	4.37177	1.79851	3.57753	3.10592	1.60603
AT1G03470	17.9807	14.773	10.1704	17.9759	18.4684	10.035	16.9956	16.4995	9.35569	16.9388	18.7939	10.8513	14.8019	18.4924	9.17323	15.2328	17.4198	9.87671	14.1794	19.2281	9.7077	17.0684	16.317	12.2447	15.1394	17.3039	11.3279	13.6701	23.6661	10.229
AT1G03475	75.3279	91.7032	81.3719	72.233	79.5066	77.1322	84.2047	71.719	70.1314	68.8426	79.2525	72.3506	72.259	73.9829	76.2279	69.3582	71.5977	69.3532	72.2678	68.3295	68.5777	78.7497	81.1787	70.9771	74.5741	93.5214	80.1158	86.6613	89.783	76.6432
AT1G03490	0	2.60146	0	0	1.53807	0.0324824	0.85459	2.06395	0	0.0853453	1.51754	0.129822	0.0349921	1.76959	0	0.16472	1.3122	0	0.664402	0.679272	0	0.468038	2.43998	0	0.464856	0.914295	0	2.01113	0.747331	0
AT1G03495	0.860051	0.0567731	0.0656536	0.525794	0.0142944	0.0358979	0.359771	0.157753	0.142502	0.212678	0.0149457	0.0451563	0.22156	0.0165299	0	0.311936	0.0584812	0.0927338	0.401001	0.034974	0.104156	0.104048	0.0281376	0	0.216269	0.0275737	0.0310627	0.325406	0.0166165	0.125975
AT1G03502	0	0	0.241451	0	0	0	0	0	0	0	0	0	0	0	0	0	0	0	0	0	0	0	0	0	0	0	0	0	0	0
AT1G03506	67.9041	81.7506	96.9263	84.7019	67.5481	83.4085	99.519	82.7108	94.9717	66.2439	68.9659	79.3589	69.5521	71.1569	81.8478	62.2782	81.9977	106.321	53.3668	70.7593	64.9068	73.9072	57.3057	68.6216	64.0049	55.4958	62.907	52.8493	64.8406	65.7732
AT1G03510	2.48536	1.57354	1.35009	1.51159	1.78709	1.91327	2.1153	2.40274	2.15862	2.72753	2.19596	1.59031	2.25998	2.25711	1.76831	2.96595	1.81985	2.13175	1.63175	2.21866	2.05948	1.58199	1.87499	1.77223	1.69231	1.98398	0.868969	1.35147	1.44795	0.612454
AT1G03515	0	0	0	0	0	0	0	0	0	0	0	0	0	0	0	0	0	0	0	0	0	0	0	0	0	0	0	0	0	0
AT1G03520	3.80582	3.52748	4.0407	3.9765	4.3496	4.00033	3.17568	3.71219	4.67553	4.07446	3.83686	4.98655	4.0856	3.88994	5.42621	3.98223	4.78118	4.60469	4.83567	5.43952	5.24413	4.21809	4.09137	5.07035	4.20547	3.93797	4.47958	3.97866	3.99317	6.41398
AT1G03530	28.2034	40.5509	16.8357	31.846	37.1919	16.6774	37.2535	33.9664	18.3195	28.9809	29.6896	16.7939	35.0769	41.822	20.2503	38.4072	40.5866	18.3814	39.9517	31.9589	18.3384	40.0971	42.0437	21.3484	41.1741	45.6668	22.4005	49.7075	39.6532	21.5496
AT1G03540	1.99655	1.91634	1.13236	1.74381	1.37011	1.27667	1.4826	1.47516	1.63952	1.39147	1.45317	0.956683	1.40179	1.37409	1.25256	1.72359	1.49698	0.636783	2.24688	1.63977	1.0423	2.05722	1.52241	0.999968	2.06985	1.63326	1.3003	2.20604	1.63631	0.88656
AT1G03545	3.37191	2.64013	3.18216	3.44554	2.99441	2.22183	3.57329	3.36775	2.66979	3.36296	3.30222	2.11158	3.80607	3.00195	2.11564	3.46076	3.64792	3.04185	2.89788	2.46246	2.3191	3.70383	2.91701	2.25544	3.70561	3.51029	2.31883	4.34933	2.29965	2.44327
AT1G03550	3.09893	3.64924	7.23916	3.84655	6.07041	6.95167	4.62595	7.52675	9.58114	4.69604	5.63627	9.12343	4.12819	6.73227	8.9199	4.13555	5.83645	11.4782	3.50046	6.49792	10.191	4.15244	7.41758	9.20638	4.65205	5.25305	11.0239	5.5026	5.34916	10.964
AT1G03560	7.71675	7.49706	5.99005	6.62505	6.58358	6.34819	6.73037	6.49946	5.41685	6.93881	5.38992	5.02563	7.03408	7.1379	5.6733	6.25991	6.07959	5.13667	7.24331	5.96672	4.81247	7.00791	6.48675	5.50644	7.64613	7.18404	6.12389	7.83458	6.93959	5.95497
AT1G03570	0	0	0	0	0	0	0	0	0	0	0	0	0	0	0.414841	0	0	0	0	0	0	0	0.33548	0	0	0	0	0	0	0
AT1G03580	0.0980823	0.102749	0	0.212002	0.30147	0.0260751	0.0716051	0	0.072166	0.119738	0.266224	0.149752	0.0490934	0.0240135	0.150298	0.156982	0.0464141	0	0.128165	0.188386	0	0.0381499	0.100963	0	0.0361066	0.0675423	0.045809	0.0492245	0.0388649	0
AT1G03590	25.0865	29.6205	29.3091	22.2222	26.5757	26.2766	24.0161	27.2186	26.1801	20.1693	26.7388	26.5877	20.9267	25.7124	25.2512	22.13	25.859	23.2077	25.6448	25.5675	24.3664	21.5492	21.955	21.3623	19.554	23.8565	22.7054	22.0221	22.057	21.7699
AT1G03600	72.0244	86.3104	86.7645	47.7787	114.884	78.9836	64.0722	113.675	74.5038	70.7301	126.984	73.5883	68.7434	109.399	66.3021	65.0135	94.1668	75.3918	66.8335	127.065	71.7376	47.0918	94.9921	75.0827	57.5788	74.8435	50.1718	51.9807	94.5865	53.1044
AT1G03610	11.1857	12.8952	10.9104	9.6828	11.5278	12.2301	12.0951	10.9941	14.3741	9.15446	10.2649	13.0859	12.5696	10.9886	12.9102	12.8781	10.499	12.5427	15.5301	13.1654	13.6997	10.8666	12.7887	12.1847	11.5833	10.0702	14.8152	16.1706	14.4499	17.1981
AT1G03620	0.192561	5.93309	0.711229	0.165046	9.11982	1.70624	0.234299	8.35667	2.17745	0.55021	6.89009	1.51803	0	5.0118	2.01806	2.16097	6.1842	1.80955	2.62031	4.07531	2.26378	1.06248	7.45918	2.53576	1.13792	3.83903	2.09299	3.23235	2.25213	2.10686
AT1G03630	56.5759	92.6484	76.9014	64.0009	80.1746	79.1414	66.5787	76.0069	68.8545	57.7423	83.9047	78.0432	59.0277	80.7131	78.3978	59.2353	86.0493	70.2569	73.9165	87.5388	78.122	70.7572	82.464	77.2708	67.349	106.566	94.1086	87.3709	110.696	89.1261
AT1G03640	0	0	0	0	0	0	0	0	0	0	0	0	3.5215	0	0	2.59342	0	0	0.385009	0	0	0.630257	0	0	0	0	0	0	0	0
AT1G03650	6.42052	5.92431	4.39606	8.07045	4.75436	6.38504	7.35799	6.61498	4.41278	7.66431	5.87569	4.31109	7.19054	6.17961	4.41201	6.77888	4.77187	4.20113	5.87394	6.22376	3.4523	7.06183	5.48938	3.98982	7.35744	6.1634	4.53236	7.83389	5.77755	4.60694
AT1G03660	5.80702	5.36382	3.8404	9.86402	8.3547	5.23095	7.94763	5.8406	6.30284	7.7558	7.94087	7.53577	3.42703	6.06964	8.48627	7.34123	8.40358	6.86471	9.5711	4.07507	6.55499	11.1365	7.39782	6.96946	5.40483	9.78614	7.78947	8.26769	8.74766	7.50297
AT1G03670	0	0	0.0167519	0	0.0176552	0	0	0	0.062692	0	0	0.0630318	0	0.014957	0.0446096	0	0.0553533	0.0162237	0	0	0.0496369	0	0	0	0	0.0139925	0.0306568	0	0	0.074618
AT1G03680	107.673	123.724	162.778	102.616	153.843	153.217	120.705	138.99	141.727	111.92	156.524	148.842	86.7619	138.444	145.465	101.334	132.665	132.31	90.1413	122.446	121.975	104.998	133.709	125.495	95.8827	142.124	132.931	105.321	137.827	135.639
AT1G03687	6.76314	4.80959	4.92709	8.0056	5.65776	4.86783	6.48666	5.27199	5.71205	6.76463	6.20588	3.94652	7.22002	6.04706	4.75536	7.39565	5.60652	4.71544	6.10019	6.77096	4.78695	6.70704	6.2972	5.15004	7.27509	5.08239	3.98961	6.21305	5.41978	3.76482
AT1G03700	25.9693	0.388541	0.0968992	29.3666	1.00463	0.220886	30.6173	1.50271	0.133455	29.8373	0.949308	0	26.3503	0.785289	0.208168	28.1223	0.459857	0.134698	20.4243	0.338203	0	18.6603	6.85326	0.118014	23.8038	0.434248	0.130126	15.3753	0.439665	0.0810005
AT1G03710	18.0839	29.3269	31.5511	34.2986	34.2927	32.9973	37.3679	42.4039	37.3061	33.1249	36.7245	40.9376	35.7147	39.0488	41.9775	39.6769	46.2549	45.5404	38.9239	44.5275	45.4539	49.5697	41.2112	41.9061	44.5334	52.937	46.4101	40.268	45.2545	49.0518
AT1G03720	2.74591	1.59915	1.31896	2.95637	3.06507	0.886721	2.39781	2.5248	1.29064	2.2473	3.05518	0.880488	2.38276	2.08033	1.4768	3.68571	3.00298	0.859661	2.60878	2.17445	1.25881	2.98592	3.35541	1.96307	3.14071	2.58105	1.25617	2.1766	2.0848	1.19231
AT1G03730	15.9626	17.56	15.1005	13.7472	24.3921	14.1039	16.4669	27.0479	14.9836	14.9007	30.9446	15.7582	15.3953	24.4173	12.3435	17.2417	24.0777	15.6324	15.1776	35.551	16.6586	15.2153	21.8559	14.8088	14.8369	22.1214	12.7467	11.6621	24.1503	9.24102
AT1G03740	6.89085	5.05074	4.74281	6.64014	6.28605	4.70314	5.97462	6.08165	5.01123	5.31241	5.60095	4.32497	5.68891	5.60049	4.91392	5.78273	5.78923	4.32195	5.37058	4.73908	4.35407	5.82529	6.30767	4.56757	5.70525	6.06427	4.62631	6.72607	5.79315	4.46275
AT1G03743	219.397	134.381	156.659	222.41	152.404	113.854	215.922	153.462	136.211	209.616	147.955	144.843	151.926	110.516	84.5087	163.178	94.182	94.3665	117.694	80.7666	86.742	125.602	150.812	64.4468	158.353	102.776	80.4242	205.578	57.0592	89.803
AT1G03746	399.329	234.435	272.032	533.806	223.634	221.724	430.585	202.761	233.527	326.635	185.658	200.258	338.042	184.586	213.71	360.769	190.404	223.506	240.129	147.667	187.827	313.623	141.362	156.714	292.66	164.92	159.193	300.076	147.856	191.298
AT1G03750	4.95464	6.3408	4.83754	6.06615	6.73026	5.57362	5.2526	6.41402	5.14253	6.18655	6.82353	5.24767	6.04123	7.29423	5.57084	5.43325	5.62609	5.81237	6.554	5.98428	5.8583	4.77314	5.92371	5.19287	5.76218	5.66752	5.31004	6.36758	6.50261	5.76397
AT1G03760	7.62563	6.68775	4.68027	7.54854	7.68768	4.69423	7.27223	7.91553	5.58799	7.85059	8.02267	4.53797	8.42491	7.67538	5.03776	7.57716	6.86632	5.27149	9.48524	7.46803	4.54499	9.32681	8.50404	5.52254	8.61309	7.69221	5.57474	9.96094	8.81726	5.71114
AT1G03770	2.21881	1.12274	1.7718	1.88872	2.22268	1.03427	1.80603	1.97888	2.21018	1.89626	2.56338	2.35544	2.48781	1.68027	1.70751	2.46784	1.72417	1.57721	1.63362	1.10407	1.59986	1.44	1.60301	1.78088	1.60454	1.35139	1.17309	1.49592	1.44584	2.02718
AT1G03780	23.5159	13.3819	8.73842	21.1636	12.9988	7.65051	18.0893	12.9347	6.77709	19.9626	11.8722	7.33192	17.2246	9.88278	6.04104	17.4751	9.66061	6.24223	13.9935	8.38958	4.59858	14.5174	11.2642	5.77302	15.4812	8.32432	5.08146	14.0234	6.40018	5.38711
AT1G03790	0	0	0.0744224	0.0146853	0	0.0199914	0	0	0.160472	0	0	0.0399511	0	0	0.0524936	0	0	0.0548041	0	0	0.107633	0	0	0.098688	0	0	0.0894483	0.0186869	0	0.345842
AT1G03800	0.475897	0.709666	0.517771	0.569005	0.306492	0.851937	0.32493	0.588269	0.424277	0.216629	0.282085	0.445432	0.326683	0.36396	0.12558	0.203796	0.442223	0.379897	0.263811	0.574186	0.290202	0.168372	0.701752	0.310139	0.390443	0.258567	0.264396	0.324809	0.327858	0.453416
AT1G03810	0	0.0573684	0.687261	0	1.22888	1.06441	0	0.526591	0.722372	0	1.03931	1.33839	0	1.91826	0.935559	0	1.43804	1.51719	0.162614	1.96879	0.221551	0	0.559134	1.48392	0	0.359723	0.446296	0	1.24339	0.545892
AT1G03820	19.1614	18.365	28.7415	20.0794	20.1224	31.4208	21.985	20.6451	31.8377	22.1026	20.1979	29.5909	22.5302	17.9027	31.6288	23.1073	17.2323	31.4091	22.1521	15.4418	30.0305	17.1781	17.703	26.334	20.931	13.6268	22.018	15.3377	13.1324	25.7675
AT1G03830	14.9355	13.1418	8.68616	13.8519	9.55818	8.36957	15.3609	11.4372	9.10956	12.5434	10.9572	8.46415	15.0333	12.0477	8.56037	15.3109	13.2215	8.223	16.2532	12.5517	8.46597	16.4592	12.4167	9.46548	17.086	15.3037	9.08045	19.8237	14.6942	8.96689
AT1G03840	2.98552	2.33651	2.41681	3.96065	1.69396	2.38531	2.50285	1.68682	2.27369	2.12055	1.45716	2.36458	4.10174	2.04251	2.54606	3.27914	2.55139	2.33405	3.39818	1.83342	2.23941	3.39353	1.98962	2.22556	3.37071	1.91969	1.75079	2.77069	1.11676	1.48462
AT1G03850	2.08028	6.62856	8.29366	2.98529	6.05199	8.38029	3.21715	7.96471	9.30363	3.47692	6.33855	7.64738	3.36308	6.52986	7.83896	2.84429	5.30143	9.83998	3.59549	6.26353	6.98103	3.1342	8.04449	9.89742	3.4368	5.45759	6.92728	3.37706	6.40047	6.81023
AT1G03860	51.5192	37.5314	29.9164	54.7862	38.2353	29.7203	53.4157	43.4966	31.1022	49.5752	43.2315	27.9663	58.8093	39.3741	32.4838	57.809	41.0741	32.268	53.9469	39.7962	27.5695	54.0101	48.237	36.5501	57.7145	40.1379	33.089	49.1586	40.025	34.059
AT1G03870	4.15747	13.8214	58.4391	4.5643	26.5422	72.7337	5.84309	35.5587	82.2755	5.577	29.6011	58.5981	4.51503	17.0047	44.6618	4.71363	16.6181	50.3567	4.32158	19.7785	37.8221	8.46901	28.5313	85.8586	6.97559	32.4369	63.0327	1.39388	14.4639	25.0108
AT1G03880	0	0	0	0	0	0	0	0	0	0	0	0	0	0.0544218	0	0	0	0	0	0	0	0	0	0.0142644	0	0	0	0	0	0
AT1G03890	0.019668	0	0	0	0	0.036158	0.0751021	0.0378427	0	0	0.0172269	0	0	0.0364283	0	0.0733439	0	0	0	0	0	0	0.0953471	0	0.0444373	0	0	0.0386769	0	0
AT1G03900	47.2401	38.6237	54.6725	40.5699	45.3168	58.1382	42.7621	50.0507	58.7524	52.683	49.3985	59.8318	47.0639	53.9241	60.0089	49.7851	47.2343	60.8754	47.3458	54.7701	62.8858	48.3189	49.2675	72.5259	48.6744	42.2026	63.8391	41.0928	52.5969	68.2624
AT1G03905	4.19179	7.516	3.67761	3.77273	6.48094	3.13206	5.26651	6.51092	3.90523	4.24986	6.55148	3.61801	3.50684	4.76007	3.80293	4.18047	6.14757	3.14873	4.09532	6.878	3.48662	3.9578	7.05323	2.90153	4.28909	6.42703	3.47174	6.46107	6.49997	4.08975
AT1G03910	24.8697	24.5179	19.2295	27.6091	23.1558	19.8247	27.9188	24.881	17.947	27.0394	24.9661	17.7001	28.6847	26.8041	19.8586	27.033	27.3415	18.5689	28.5496	24.9593	19.7245	27.6947	27.1268	20.5771	30.3645	27.6203	21.3855	34.3361	28.4629	21.7791
AT1G03920	0.38553	2.44532	2.68537	0.755391	2.52144	3.18312	0.860565	3.56179	3.25609	0.669414	4.07284	3.23156	0.45096	3.32112	3.50748	0.640541	2.98111	3.07818	0.667193	3.22366	3.87554	1.22498	3.14282	3.53172	0.721254	2.74651	3.91203	0.567855	3.80475	4.51496
AT1G03930	3.49474	3.17716	4.24248	2.84736	3.69558	5.43106	2.68358	3.73039	5.46284	3.21996	3.81172	4.89602	2.80613	3.73383	4.46337	2.35694	3.55144	5.19742	2.29325	2.75503	4.76546	2.29988	3.63271	3.79411	2.54661	2.54319	3.2638	2.01725	1.88674	3.58411
AT1G03935	46.5526	30.7446	55.2187	49.7734	51.3762	61.8361	49.0288	49.8829	56.4872	43.0807	47.5592	55.6269	64.2224	35.6673	61.7585	44.8785	45.8551	54.3412	26.8649	56.0599	44.189	36.9986	32.9695	35.6308	40.9885	31.2485	39.7003	31.8102	27.8766	47.1553
AT1G03940	2.35262	0.241383	0.0954402	1.65747	0.254175	0	0.322031	0.1991	0.111684	0.382961	0.0170692	0.0710611	0.636726	0.0548228	0.0407826	0.294959	0.1895	0.0536203	0.428896	0.121336	0.0576956	0.33325	0.143709	0.0307508	0.173879	0.0929162	0	0.255597	0.0526285	0.124253
AT1G03950	5.40818	10.9936	11.7556	4.20616	13.3877	11.4678	4.83561	12.1103	13.3259	6.11327	16.0603	13.5623	7.80045	12.5909	11.9678	8.81633	12.406	15.4081	6.12743	15.0421	15.7293	4.32699	9.4479	10.0275	5.59687	7.78111	7.41526	3.82954	8.49905	8.43603
AT1G03960	4.03045	3.4376	3.77847	4.30158	3.75725	3.47738	4.59802	3.59096	3.57367	4.25373	3.85673	2.97658	3.57242	3.88358	3.31865	4.45541	4.34778	3.2565	4.38776	4.30846	3.02286	4.24931	4.10497	3.44926	3.52835	3.68359	3.24724	3.3495	3.13433	3.12214
AT1G03970	15.2595	17.4791	16.5988	14.9529	20.6759	20.7529	15.172	19.4673	18.1985	15.9411	20.5497	21.1272	17.8382	20.681	17.8912	16.1074	20.4755	18.7294	21.0719	23.1676	21.1834	15.2689	18.7245	19.4926	13.6873	17.0902	18.3285	21.129	24.1806	19.4074
AT1G03980	0.564698	0.100524	0.134966	0.535708	0.319583	0.15495	0.49328	0.240279	0.147296	0.486594	0.273634	0.254118	0.747192	0.369408	0.0825695	0.841013	0.179235	0.192413	0.290761	0.259672	0.181304	0.389341	0.297103	0.127186	0.32629	0.211656	0.0827883	0.103041	0.288852	0.0918849
AT1G03982	0.0646885	0.0386823	0	0.205468	0.101333	0	0.111668	0.0668847	0	0.083956	0.0804375	0	0.136118	0.0239924	0	0.0268048	0	0	0	0	0	0.0397188	0.037449	0	0.0261801	0.038802	0	0.118536	0	0
AT1G03990	0.0861419	0.0839018	0.0272356	0.191156	0.215681	0.132277	0.165001	0.135552	0.126696	0.101921	0.114712	0.0387037	0.112369	0.0384699	0.127666	0.0711887	0.0261674	0.123129	0.235794	0.043387	0.100123	0.168	0.116833	0.0990202	0.194744	0.0577561	0.0617928	0.117563	0.0461551	0.0559132
AT1G04000	41.729	54.5921	36.1506	54.2525	49.0033	35.1495	56.951	49.2237	32.7179	54.5668	44.6349	35.4787	55.0975	46.4562	34.7985	51.6053	45.2666	31.3587	55.3603	40.5751	28.5063	56.9381	52.9658	30.5203	55.7377	51.0045	37.5977	66.003	43.598	36.7644
AT1G04010	5.81752	4.54121	3.16189	5.35883	5.39111	3.55683	6.83826	5.75932	3.04433	8.01425	4.70045	3.0257	6.62977	5.35251	2.96573	5.98567	5.61813	2.87343	6.4055	4.70167	2.89139	5.28842	4.67845	2.61459	6.23408	5.24432	2.50984	6.70532	3.77849	3.17041
AT1G04020	10.4968	7.02489	5.07617	10.5305	7.85604	3.88725	9.58819	8.48195	4.49743	10.7725	8.80056	4.27369	9.03376	6.76523	4.64712	8.87501	6.50442	4.15852	7.82419	7.12228	3.74854	9.94375	7.41622	4.55171	10.9186	6.74547	4.14722	9.24294	5.30347	4.0253
AT1G04030	7.39526	6.01512	3.88247	6.89791	6.35664	4.37979	7.95604	6.3177	3.33575	7.26162	6.73126	4.10869	7.22142	5.90404	4.10304	6.64933	7.01152	3.86765	6.48739	5.51912	4.30954	7.42693	7.23106	4.07281	6.98002	6.51076	4.02989	6.9834	6.04314	3.961
AT1G04040	3.2435	4.26319	25.0986	2.15729	4.76884	20.595	3.01074	5.78248	23.5456	2.16623	4.5788	14.681	3.13189	5.23756	16.6563	2.75526	4.10941	15.9194	1.65272	2.90694	10.4703	3.66751	4.51753	16.4821	3.21532	4.96073	15.8968	2.31077	2.76896	12.0858
AT1G04050	13.2792	14.1443	5.17214	12.9772	12.6837	4.16081	13.9637	12.1332	3.93974	12.4381	10.4969	4.48795	12.7908	16.0057	4.79227	14.3459	11.6183	4.71159	12.5693	11.7522	4.06653	12.9295	15.0212	4.44201	14.9136	14.2135	4.53318	15.245	11.8033	4.63454
AT1G04070	56.6072	47.2397	42.8889	59.1592	60.7735	39.851	69.1378	63.5232	42.1627	59.8246	66.088	41.4541	56.3914	59.9524	40.6929	55.8012	56.4763	43.0363	50.1442	64.7056	33.2499	59.6985	57.6338	44.2078	59.7353	71.2717	41.6629	55.235	67.9063	40.4668
AT1G04080	48.7387	44.3846	34.6195	53.7219	37.6842	33.2456	48.2215	40.0401	32.6075	45.685	39.6018	34.5637	49.1915	39.7827	35.1858	45.6964	46.5872	31.5175	50.4273	41.4085	31.9289	51.6879	41.2371	31.9819	46.6801	50.0225	36.1793	54.8338	45.8733	32.7547
AT1G04090	0.354953	0.905568	1.83976	0.483467	1.76512	2.49156	0.694171	1.15545	3.19582	0.460608	1.77198	4.00062	0.772299	1.62835	3.46752	1.17176	1.22266	4.21292	0.821552	1.31362	2.9928	0.720873	1.05558	2.36285	0.826114	0.633957	2.03464	0.428212	1.10031	2.23873
AT1G04100	2.74966	7.99375	4.09154	3.39174	6.85058	4.68839	2.87246	7.61396	5.34627	3.53377	8.74562	4.73418	4.07079	7.66019	5.60717	4.8699	10.0067	5.01501	5.12795	7.91603	5.93193	4.71381	7.22244	5.85378	3.30362	7.83489	5.06407	4.72181	8.02357	5.35803
AT1G04110	1.06225	1.0762	0.638093	0.600404	0.965741	0.329449	1.29557	1.20142	0.340873	0.976392	1.10153	0.503891	0.95119	1.02189	0.39134	0.64914	0.749908	0.264126	0.838662	0.841227	0.474323	0.888375	0.895842	0.472711	0.812677	0.909377	0.415669	0.936962	0.640271	0.469121
AT1G04120	16.0922	15.5859	15.7265	15.033	15.0401	14.4697	16.3674	17.0268	14.3179	15.0475	15.958	13.403	14.496	16.0158	14.0156	14.8139	16.2645	13.3494	13.329	14.9066	12.0695	14.7789	16.577	13.5709	15.5204	15.9323	13.1274	13.7986	13.566	13.9282
AT1G04130	14.3666	11.4145	8.93234	11.8935	9.69267	7.60622	12.1033	11.375	8.25455	13.1755	9.42712	8.31936	12.347	9.85037	8.07797	13.6101	8.99561	7.44894	10.4829	9.35041	7.08115	11.5188	11.8238	7.93446	13.6181	9.40213	6.53612	11.5729	7.85755	8.65141
AT1G04140	17.9643	14.6958	16.1044	16.0391	17.5381	17.2538	17.0162	20.1952	18.6944	18.4059	19.7415	17.9252	18.918	20.3675	17.1206	18.3794	18.953	19.0143	18.641	21.6013	16.9856	15.3648	17.8033	20.2286	17.3181	15.5775	14.3845	15.38	16.5486	15.8261
AT1G04150	1.1027	0.607119	0.295527	0.968058	0.918608	0.257151	1.17023	0.739739	0.250913	0.926146	0.768847	0.361092	0.803802	0.607687	0.422564	0.80226	0.690693	0.359823	0.3842	0.843603	0.26146	0.774634	0.755726	0.471284	0.725902	1.05708	0.284627	0.671069	0.745661	0.333165
AT1G04160	1.19043	1.38008	1.23372	1.15617	1.03429	1.23581	1.25191	0.934346	1.28978	1.06541	1.17804	1.04413	0.735087	0.726092	1.03137	0.984653	0.963014	1.19664	0.553051	0.809691	1.02397	0.812941	1.0447	1.04199	0.872544	0.932942	1.11118	0.916076	0.687354	1.23515
AT1G04170	82.6475	70.986	61.7677	81.6231	61.0614	58.7509	81.8008	62.3345	62.4396	74.1967	60.7644	58.9506	80.2577	69.7302	62.7262	82.8342	64.7521	63.4652	78.6443	63.4005	59.867	90.7185	72.2526	67.0305	86.6962	75.3391	67.4318	83.8211	69.559	66.4064
AT1G04171	0	0	0	0	0	0	0	0	0	0	0	0	0	0	0	0	0	0	0	0	0	0	0	0	0	0.146391	0	0	0	0
AT1G04180	0.0472281	0.0197078	0.0244927	0	0	0.0217062	0.0456715	0	0	0	0	0.0216883	0.0233833	0	0.0235929	0	0	0.0474408	0.0444008	0	0.145147	0	0	0.0367989	0	0	0	0	0	0.08526
AT1G04190	33.5682	25.375	19.4364	34.2448	24.7792	20.5619	28.9984	24.8596	21.8771	34.6113	24.2799	21.2049	35.5703	27.3206	23.0229	33.8918	26.0555	21.0055	29.5934	25.4425	20.8224	32.8399	29.389	26.1979	38.1652	25.1555	21.2965	27.4172	25.239	21.4807
AT1G04200	11.0638	10.1781	9.14359	9.83207	9.20181	8.93671	8.19412	10.1324	9.07715	9.79578	9.88408	8.19527	10.7448	9.6424	9.54851	9.26512	9.85626	8.98138	10.7163	11.2576	9.83935	9.48526	10.0908	8.90409	9.79735	8.30077	7.01435	7.84611	8.29559	8.12681
AT1G04210	8.56165	6.72695	6.06248	8.05056	7.63702	6.72265	8.5575	8.01545	6.46564	9.33892	7.77326	6.33621	8.11091	7.25459	6.89556	8.7246	7.29211	6.34061	7.52564	7.1732	5.43446	9.11574	8.47368	6.29752	9.40475	7.53257	6.7068	8.33141	6.49953	7.02815
AT1G04220	20.1452	19.9407	32.4785	20.7659	21.6125	31.7266	20.7289	20.6756	32.7978	22.9662	23.4804	29.4594	21.2883	24.2128	32.4503	21.9039	23.3405	33.5778	26.4663	27.7543	36.0447	25.4225	23.2619	36.3297	26.6753	22.955	34.0096	27.4169	28.9065	39.6807
AT1G04230	7.84649	5.34255	5.69345	6.292	7.51925	5.73465	7.8185	10.1968	5.56056	8.15375	8.87611	5.61598	8.97239	8.91745	4.43473	9.14853	7.53419	6.32816	9.59251	10.5528	6.21665	6.87705	7.64362	5.64885	6.86103	7.68893	4.51299	6.36356	6.5666	4.75099
AT1G04240	7.25666	10.8494	14.9003	9.1381	14.7569	17.0356	7.22251	13.3874	15.6973	7.74569	13.9945	13.4108	7.67996	10.1323	13.1531	10.5651	12.662	15.7468	10.62	18.4695	15.4381	8.62625	11.1432	15.7647	10.9191	14.7625	18.0758	7.00276	11.9681	11.8332
AT1G04250	14.9505	13.4816	14.8737	20.9108	13.729	14.7338	21.0256	13.7003	15.5827	18.8948	11.3007	18.3608	19.6926	11.8372	19.3041	25.7254	13.0156	19.0814	19.5271	13.0887	27.7758	15.1314	10.9724	14.3918	16.9462	10.5968	21.3156	16.8685	10.5225	26.328
AT1G04260	83.166	98.5529	73.8902	105.258	85.1691	75.7015	90.6356	87.3766	74.3679	79.8433	78.907	72.6499	96.7157	92.0815	85.4777	91.7187	106.251	76.53	108.527	91.9275	80.6041	115.033	103.021	79.2021	105.674	112.674	95.0977	117.93	110.297	90.2862
AT1G04270	1173.92	762.226	774.969	1163.82	825.751	664.109	1078.26	796.129	680.781	1159.37	797.799	657.957	1135.86	789.313	717.375	1181.48	801.229	689.869	1055.15	804.85	657.043	1100.18	862.242	720.224	1098.53	768.373	693.058	921.907	739.351	696.96
AT1G04280	9.56519	8.61521	6.59484	8.40242	9.55932	7.3595	8.17846	9.94633	6.72591	6.81759	10.01	6.84124	9.81652	12.5659	8.77637	9.06277	12.4148	6.6768	9.95767	9.86692	6.67282	8.66604	10.3551	6.96442	7.65603	7.99897	5.59609	9.92288	10.2472	6.63362
AT1G04290	27.0338	30.7796	55.4143	24.9994	40.0478	60.6782	29.2158	45.0014	67.1341	33.8919	45.5229	64.0528	31.527	44.1465	65.623	32.7846	35.5427	73.3728	26.4882	41.6621	67.9908	23.6694	37.9797	68.2538	27.9649	28.7474	51.634	18.8092	29.5154	55.2825
AT1G04295	5.17267	3.25574	4.52729	2.72211	3.91312	3.56279	4.02169	4.56327	3.23824	3.84457	3.9679	3.32584	4.57855	4.80976	2.22954	3.98901	2.47167	3.25772	3.0689	4.88288	4.25516	2.32242	4.54945	3.50819	3.92678	2.56405	2.00453	3.07892	2.63592	1.81238
AT1G04300	8.98364	11.7124	9.03485	7.97732	9.78546	9.26966	9.81228	10.4841	10.3189	10.0894	11.575	10.7951	8.93671	11.4948	9.54438	9.62736	11.9361	9.90172	9.53359	11.9356	9.91852	7.9998	10.2085	8.93907	8.21118	10.9678	8.45615	11.2949	11.1729	10.5761
AT1G04310	4.72286	6.01961	5.16843	6.42568	6.21866	5.89201	6.09873	6.64975	6.0402	4.81428	8.82998	6.45658	5.66243	8.67135	6.50164	5.98652	9.37217	6.45125	7.21791	9.46572	5.57429	6.3084	6.76086	6.73335	6.76593	9.67594	6.46268	8.0468	11.0733	7.84324
AT1G04320	0	1.29453	0.775365	0	0	0	0.405426	0	0	0	0.728446	0.758151	0	0	0	0	0	0.762768	0	0	0	0	0	0	0.306652	0	0.404379	0.414007	0.410029	1.66438
AT1G04330	0.351738	1.0544	0.856735	0.678416	1.25149	0.605069	1.04332	0.872983	0.998938	0.613958	1.87735	1.02407	0.70336	1.58069	0.641407	0.877635	1.06889	0.38955	0.790802	1.35855	1.08868	0.572618	1.14645	0.446251	0.433278	1.03121	0.374586	0.484119	0.834655	0.540386
AT1G04340	47.2073	29.5857	34.7499	46.3408	37.8885	37.1041	40.8415	34.8548	37.3032	49.986	39.9642	36.6489	50.1756	36.5241	32.9736	46.3987	35.5736	40.5433	41.0258	38.3677	36.8866	38.0874	33.0294	38.758	41.069	31.8501	31.6694	25.7986	28.9677	31.7569
AT1G04350	2.0581	8.55185	11.7329	3.35187	12.2698	14.6951	4.09442	10.006	13.9158	3.87953	11.7448	16.364	3.39511	12.5419	14.8739	4.28027	11.3226	13.4919	5.63225	11.0838	17.2425	4.24602	8.68797	11.4373	3.09434	10.8131	14.8123	5.31817	12.7957	16.3691
AT1G04360	0.560828	1.23595	0.100247	0.263416	1.3492	0.366411	1.0715	1.20011	0.302879	0.552174	1.02591	0.343972	1.17584	0.988298	0.188369	0.970753	1.01745	0.361811	1.27636	1.0951	0.286405	0.51008	0.821209	0.229668	0.521994	0.70041	0.117131	0.800079	0.665343	0.423184
AT1G04370	0	0	0	0	0	0	0	0	0	0	0	0	0	0	0	0	0	0	0	0	0	0	0	0	0	0	0	0	0	0
AT1G04380	0.0553606	0.0625613	0.088131	0.389493	0	0.122891	0.0676523	0.0448681	0.133179	0.296681	0.0817	0.137486	0.0445605	0.119158	0.279337	0.124396	0.0873251	0.0646585	0.0219233	0.108317	0.234057	0.0358883	0.119555	0.0651111	0.0263435	0.117339	0.0661314	0.0458572	0.0197426	0.220578
AT1G04390	3.04555	3.55883	1.98095	3.17766	2.68457	1.87824	3.42595	2.99384	2.49864	2.33158	3.33197	2.42839	3.04938	3.33531	2.89424	3.0578	3.5231	2.34065	3.10386	3.00469	1.98832	2.63716	2.51836	2.09191	3.12928	2.90222	2.14875	3.28547	2.73591	2.44279
AT1G04400	18.5487	19.0328	20.0325	13.9876	22.125	20.9669	15.6371	23.6179	19.0206	16.7887	21.6389	19.593	19.7217	25.4156	19.9405	19.4264	23.0775	20.6616	18.544	22.3794	23.5986	16.806	22.607	23.5185	16.1345	18.0482	17.0878	15.2219	21.5904	20.274
AT1G04410	181.287	127.051	184.238	155.727	132.805	146.823	169.133	131.868	153.929	181.401	136.377	149.787	152.685	130.752	141.081	154.078	115.269	149.494	134.597	121.476	141.089	153.772	140.847	158.014	165.568	127.099	154.747	150.428	117.331	174.851
AT1G04420	9.48402	15.9122	21.6558	13.1437	19.3439	22.2832	15.236	20.7028	19.6964	13.8916	19.7983	20.682	11.722	20.357	20.304	14.1926	17.7609	17.1504	13.2444	16.7939	17.2764	14.6493	20.0514	19.0268	12.3498	20.7798	19.4692	15.9507	20.3653	20.6795
AT1G04425	47.692	24.6371	14.7931	47.8481	19.4664	13.4914	37.555	14.7808	12.9313	43.1622	14.2858	12.0242	31.5901	19.4582	12.8706	29.2257	14.376	15.8445	36.2975	16.791	12.1735	38.0756	20.7603	14.7547	36.4514	20.0385	12.9685	43.3263	21.8201	12.1462
AT1G04430	9.44471	7.95653	12.9401	6.35783	9.74184	12.4782	9.50109	8.54322	13.8251	8.96757	9.26321	14.27	9.66793	7.44176	9.89425	8.93881	7.17426	17.0714	5.94949	7.59131	14.6509	5.61287	7.76043	12.4016	6.29469	6.57588	8.27079	4.67608	3.93122	5.72026
AT1G04440	7.42393	6.54203	7.75752	4.60049	8.30156	7.8608	6.76033	10.744	8.37512	7.64705	10.78	7.72048	8.75832	10.5622	7.97456	8.99206	8.53321	11.5005	6.83283	10.9152	9.32725	4.2369	8.16237	9.48836	4.71471	4.90118	4.63718	2.75141	6.01335	2.97111
AT1G04445	0	0	0.106071	0	0.048254	0.100453	0	0.0621743	0.158322	0	0	0.0508118	0	0.175069	0.0497877	0	0	0.341481	0	0.118063	0.149189	0	0	0.403379	0	0	0.163353	0.0571915	0.048767	0.0592491
AT1G04450	0	0	7.7036	0	0	11.1324	0	0	11.7622	0	0	13.534	0	0	13.1281	0	0	12.788	0	0	13.4471	0	0	11.3045	0.0746351	0.0266902	15.1103	0	0	16.1534
AT1G04457	0	1.01626	0	0.644197	0.603971	0	0.375456	0.419071	0.487939	0	0.133983	0.228323	0	1.2292	0	0	0.683887	0.598888	0	1.99115	0	0	0	0.447415	0	1.15373	0.117796	0.25699	0.466689	0.133118
AT1G04470	0	0.0149883	2.35667	0	0.0614171	3.86533	0.0115064	0.0237354	5.65628	0.0362577	0.0156395	5.32614	0	0.0374359	4.81747	0.0335922	0	4.56579	0.0166881	0.0257595	9.34948	0	0.0657367	6.55385	0.0606006	0.015136	9.30649	0.0634225	0.0325991	12.7681
AT1G04480	369.479	232.149	260.61	364.365	294.994	244.171	373.266	291.474	248.943	421.566	306.996	244.928	391.632	279.331	250.89	425.202	264.842	264.249	334.773	289.282	238.939	342.576	319.987	281.298	375.255	240.614	230.217	264.339	241.462	230.456
AT1G04490	0.0334571	0.0152982	0.341378	0.137774	0.193618	0.363603	0.200567	0.221178	0.311877	0.21011	0.0159629	0.430107	0.127948	0.147927	0.231003	0.0801762	0	0.554479	0.0170332	0	0.334378	0.111558	0.064114	0.235948	0.124596	0.0926937	0.312202	0.0916123	0.196935	0.34052
AT1G04500	0.0624181	0.232179	3.4877	0.114277	0.575643	5.72112	0.124998	0.134346	7.23093	0.091752	0.260596	5.81657	0.0588834	0.147947	7.30307	0.341361	0.132397	7.59417	0.246883	0.149454	6.64995	0.229279	0.483335	6.06852	0.157452	0.0747357	6.2233	0.352775	0.0877218	5.63932
AT1G04501	0	0	0	0	0	0	0	0	0	0	0	0	0	0	0	0	0	0	0	0	0	0	0	0	0	0	0	0	0	0
AT1G04510	73.281	75.6376	53.6812	67.1169	57.2078	47.3269	69.9009	52.9939	46.6585	67.4016	53.9871	45.0065	60.02	55.5944	47.6262	60.7645	61.3583	41.3603	63.7075	54.5212	46.0745	74.4762	60.6573	42.2147	64.1185	74.6191	52.5258	80.4204	68.4604	47.2367
AT1G04520	27.6514	11.9691	11.3033	23.3041	16.6712	9.75341	26.6605	15.0154	9.98577	34.797	15.6364	12.1311	26.8469	13.7204	8.51509	26.1257	12.4434	12.8037	18.9182	12.4019	9.67921	16.2855	14.1733	8.27336	19.0685	8.68621	5.90018	14.2798	7.02425	6.09865
AT1G04530	51.3059	52.9789	37.3129	46.8064	50.2914	35.0511	48.2092	46.773	35.0598	46.4008	47.5366	35.7238	49.4816	50.4198	35.1703	46.6844	51.8998	33.4794	49.5849	51.7106	32.7482	48.6508	49.1652	30.6982	45.5753	49.2394	30.5887	45.3966	48.6985	31.9126
AT1G04540	0.119801	0	0.438306	0.188456	0.129031	0.917664	0.0160078	0.0144874	1.91743	0	0	1.65781	0.0158158	0.0477969	0.897415	0	0.0174948	2.75595	0.0311248	0.0169642	3.81665	0.014957	0.0133746	2.09768	0	0.0286822	1.42758	0	0.0420433	1.80118
AT1G04550	44.4321	37.1118	33.1261	38.1378	33.6442	29.1186	35.4904	34.2627	30.696	40.1084	33.904	30.3639	40.2214	36.4754	32.1804	44.8592	39.7635	31.7959	41.4247	35.3681	31.4794	38.1476	34.316	28.4356	41.1063	35.3828	31.137	34.0083	34.778	29.5587
AT1G04555	6.66317	6.58794	5.6204	4.66059	6.72623	5.61375	6.09407	8.32596	6.57462	5.63643	7.99128	6.75914	5.10279	6.8651	6.26046	5.5642	7.86534	6.39327	4.73096	7.77686	8.12641	3.76262	6.02423	6.15417	5.08814	4.72921	6.45216	4.77313	4.1671	5.52633
AT1G04560	0	0.107499	0	0.071997	0	0	0.0781719	0.301927	0	0	0.189327	0.0963419	0	0	0.16293	0	0	0.0672179	0	0	0.0355715	0.0315935	0.220999	0.0588918	0.0526132	0.0847529	0.0972312	0.0347163	0.122856	0.0662813
AT1G04570	0.421374	0.56396	0.926429	0.646585	0.960573	1.22661	0.733164	1.06262	1.29008	1.07809	1.00727	1.40158	0.670568	1.16704	1.4793	0.760067	1.24024	1.04351	0.931792	1.41365	1.12233	0.696117	0.814965	0.974401	0.82104	1.11821	1.53548	1.33118	0.917048	1.78114
AT1G04580	0.011529	0.139339	2.495	0.0402298	0.108994	2.93503	0.0280862	0.110469	2.98489	0.0282742	0.223851	2.90095	0.0285997	0.152935	3.01937	0.0629815	0.16945	3.50228	0.0682342	0.434558	2.69304	0.0490467	0.15447	3.04605	0.0453651	0.128668	2.14912	0.00750661	0.146288	1.72509
AT1G04590	28.0445	24.5598	22.1498	27.2065	22.6933	21.0806	27.9857	23.2282	18.4412	24.1156	27.561	19.5066	24.3761	22.548	18.8848	24.6791	22.2396	18.5942	24.4081	22.3236	19.3053	22.8883	22.7769	14.3244	23.1685	25.5601	19.5325	32.1141	25.9011	19.5001
AT1G04600	0.448289	0.469353	0.906611	0.417714	0.780668	1.07774	0.610825	0.709294	1.35579	0.63286	0.693893	1.25035	0.488307	0.487318	1.00879	0.352328	0.393091	1.02175	0.482752	0.611656	1.22355	0.424366	0.75405	1.02075	0.597633	0.403223	1.44806	0.622302	0.46806	1.34104
AT1G04610	0.544315	0.249467	1.22668	0.609001	0.32659	1.92209	0.502713	0.319763	1.92451	0.373357	0.140598	2.8537	0.607644	0.0867997	3.25336	0.393121	0.551423	3.16576	0.830504	0.717259	4.22442	0.459218	0.184631	2.74265	0.424568	0.326711	3.7282	1.06602	0.73486	5.956
AT1G04620	9.78555	11.3059	10.9447	9.84308	12.1242	10.2887	10.5956	12.1623	10.4887	9.94985	10.5428	10.4137	10.4413	10.9229	10.3411	9.32749	9.99749	10.5184	8.34693	10.2451	10.6312	9.48013	11.2402	10.7395	9.69179	9.9283	10.2525	7.50499	9.71495	10.4158
AT1G04625	0	0.454503	0.098776	0	0.668917	0.0406286	0.186274	0.0743163	0	0.139927	0.303215	0	0.161187	0.111526	0.0333847	0.0360086	0.163285	0	0.0713019	0.917644	0	0.125193	0.393214	0	0.0871788	0.225218	0	0	0.0605569	0.0669772
AT1G04630	89.3301	83.0558	90.4054	90.9801	83.8663	95.6059	69.8598	81.8413	88.2139	80.273	90.4514	87.7693	94.3472	84.6372	92.6977	92.8652	88.8523	105.212	97.6509	99.184	103.673	86.8283	86.0966	103.425	93.334	81.1851	98.8831	72.4574	99.3364	91.8425
AT1G04635	8.06875	5.87456	4.34964	9.55164	6.70038	5.219	6.92938	6.97288	5.99479	7.13845	5.59156	3.44946	9.02894	5.68424	5.52998	6.75187	6.93574	3.41635	6.69829	5.11532	2.90916	7.1149	7.33617	4.94377	8.2393	6.06548	4.30215	5.9527	5.29495	4.11825
AT1G04640	9.57131	12.5008	15.1395	8.1556	13.5272	10.5269	8.13814	13.2789	12.3303	9.07661	15.0566	11.4323	9.54799	14.2547	13.2803	10.2989	11.9613	11.9413	10.1758	14.8293	11.9521	7.99517	11.9941	12.3096	8.88204	11.9203	10.6115	7.73296	12.9129	9.65819
AT1G04645	0.164577	0.252531	0	0.0502056	1.63341	0	0.0582698	1.00606	0	0.234893	0.912496	0	0.53091	0.238525	0	0.209989	0.0639587	0	0.16861	0.0620187	0	0	0.277372	0	0.13222	0.206184	0	0	0.0436458	0
AT1G04650	2.07015	1.76507	1.13872	2.2497	1.39916	0.683817	2.64448	2.03127	0.943398	2.03505	1.49683	0.816342	2.07422	1.9277	0.703969	1.79189	2.01703	0.919004	2.01052	1.93782	0.801243	2.002	1.66855	0.972703	2.13412	2.01689	1.08811	2.14399	2.01308	0.766812
AT1G04660	373.634	219.31	246.652	177.841	103.993	153.018	172.104	112.928	140.914	155.587	104.786	121.728	160.83	132.071	137.609	163.073	127.919	127.825	120.903	92.1201	104.992	125.261	88.2099	116.098	132.619	103.403	101.042	110.61	72.5128	66.3614
AT1G04670	0.106765	0.0439559	25.2799	0	0.138119	35.3906	0	0	42.8751	0.114686	0.163946	40.3854	0	0.355239	38.8015	0.21918	0.139662	54.272	0	0.034307	40.4829	0	0.123496	40.894	0.273409	0.0743186	25.4721	0	0	24.2181
AT1G04680	117.647	96.6243	127.582	105.408	93.1883	130.564	101.477	98.0582	138.149	111.628	96.9686	126.741	116.964	94.3041	127.528	106.824	97.0971	132.141	103.378	87.6195	122.487	92.4397	85.9845	126.814	96.856	78.1758	114.691	74.9884	67.488	102.061
AT1G04684	0	0	0	1.84672	0	0	0	0	0	0	0	0	0	0	0	0	0	0	0	0	0	0	0	0	0	0	0	0	0	0
AT1G04690	80.4175	64.2713	67.9694	78.1877	67.6344	67.3472	71.3653	66.773	70.2251	87.0068	64.9427	65.9244	81.3752	67.0985	70.3208	75.879	68.4093	70.651	78.4853	67.7856	73.2892	79.0556	62.7274	72.3923	82.5298	58.7808	65.0241	66.0438	64.5463	70.1547
AT1G04700	0.783586	1.74078	1.27016	0.77337	1.61521	2.30958	0.754334	1.52683	3.25895	1.00762	1.84578	2.98316	0.933108	2.20851	2.8989	0.879132	1.99207	2.978	1.1655	1.80481	3.93058	0.954262	1.70411	2.92044	0.90905	1.54322	3.72313	0.901743	1.4475	4.58105
AT1G04710	10.5489	8.87526	12.2087	9.49153	11.6849	14.7592	8.27858	11.5226	15.1844	11.2974	10.7882	13.689	9.04261	10.9833	14.5102	11.5339	11.0686	14.9785	10.6536	11.4107	13.9313	10.4294	11.8102	15.2258	11.0293	9.65623	12.6048	10.5364	12.5635	15.1529
AT1G04720	2.85266	0	0	0	0.659048	0.72316	0	0.688535	0	0	0	0	0	0	0	0	0	0	0	0	0	0	0	0	0	0	0	0	0	0
AT1G04730	4.01991	2.94567	1.63756	4.07653	3.1502	1.55167	3.62957	3.58869	1.51445	3.27337	2.97915	1.70198	3.22317	2.79372	1.5591	2.42796	2.83769	1.2982	3.24314	2.73472	1.30453	3.28117	3.02948	1.54028	4.03823	2.78535	1.39588	3.4444	2.08685	1.30085
AT1G04750	179.468	152.616	152.353	190.597	150.844	136.161	195.118	136.398	133.479	182.088	133.651	137.356	164.445	142.827	138.4	162.074	146.038	124.737	163.619	125.134	123.487	175.239	138.984	118.423	174.347	151.54	147.99	184.93	138.054	142.037
AT1G04760	6.12814	4.1235	4.52563	5.77395	3.32457	6.15453	5.36104	3.88624	6.79439	6.78685	4.23778	6.6128	4.0307	5.62757	5.03806	5.82431	2.99328	7.74086	4.45551	4.8872	5.9027	4.98802	4.4207	8.12898	5.42591	3.39451	7.76826	3.39639	3.62196	4.92533
AT1G04770	42.5974	23.8706	30.915	94.6139	67.7596	69.9809	90.9198	55.2813	60.4493	111.737	66.6382	73.5899	54.5605	31.6814	37.9766	52.8504	29.4188	37.8853	45.8906	44.7119	51.3531	101.821	94.1752	65.2399	81.5017	75.3575	60.9353	86.8002	40.8042	39.1486
AT1G04778	0.972747	0.163073	0.84646	1.41686	0.446355	0.102766	0.282208	0.281965	1.58122	0.130614	0.101144	0.0897302	0.193486	0.185117	0.784448	0	0.182926	0.823501	0.180352	0	1.67788	0	0	0.728174	0.110367	0.242514	1.2709	0.0960604	0.0951375	2.56969
AT1G04780	22.4229	23.209	20.3627	23.6367	22.0337	20.9751	24.8738	20.4302	21.3956	24.6287	20.9529	21.5463	22.7957	21.4821	21.8954	22.4482	22.7447	22.3105	26.8929	21.0888	20.9564	22.7201	21.6741	20.0941	23.6349	21.9165	21.2759	26.0715	20.5438	22.3167
AT1G04790	11.6036	9.78777	8.69047	10.447	11.0815	9.41958	11.8739	12.5955	9.80751	12.8311	12.2093	9.69326	14.4202	12.3357	9.81129	13.549	11.8066	10.1137	14.1996	13.4734	10.4728	10.0115	11.0431	10.3512	11.1141	10.7299	7.96015	10.5565	11.5515	9.0572
AT1G04800	34.4775	78.2726	42.1368	21.1312	53.2627	40.9217	22.5041	54.1337	36.5214	19.9712	53.4507	34.3902	29.6355	64.2981	40.4473	28.4388	64.2068	34.1357	24.4552	47.762	29.4525	39.2271	61.1565	45.0385	28.6704	65.9165	38.3969	26.3719	48.7126	33.5991
AT1G04810	10.6996	9.55388	9.95213	9.93457	11.0305	10.2039	8.84926	10.2591	9.3698	10.2393	10.1818	9.46847	9.44392	10.0331	10.4836	10.131	9.86075	10.0701	10.0288	9.32487	10.0858	12.1572	10.6748	10.3125	11.3403	11.0986	11.7558	10.5342	11.8006	11.3103
AT1G04820	974.414	831.647	828.472	1017.73	701.217	852.142	944.444	720.093	870.591	898.013	699.996	857.588	996.224	738.171	914.6	988.436	801.518	933.559	1004.29	729.846	954.552	905.336	697.769	819.531	918.085	756.057	908.988	875.596	737.476	807.245
AT1G04830	4.38652	4.13843	4.52475	4.91581	5.33802	4.14559	4.74661	5.88227	3.58974	5.57479	4.20579	4.15685	5.12539	5.31695	3.48244	5.20262	5.30303	4.41289	5.38028	5.02091	4.21546	5.41916	5.74168	5.10984	5.29859	4.5264	4.50995	5.21954	5.73769	4.4114
AT1G04840	1.52845	1.25974	0.96401	1.29362	1.176	0.606323	1.3901	0.593507	0.636579	1.14476	0.710607	0.601066	1.11836	0.941981	0.69094	0.907247	1.04111	0.765623	0.967453	0.468572	0.656896	1.23546	1.03441	0.78464	1.3608	1.24144	0.910637	1.5802	1.1332	0.978118
AT1G04850	99.3154	106.989	94.769	102.842	114.055	88.8889	125.392	109.174	90.0548	111.621	110.113	92.8833	102.385	110.065	84.8559	113.807	101.511	87.6785	101.515	98.043	86.291	99.4398	115.121	78.8356	105.156	104.746	80.2098	121.69	89.7441	89.6684
AT1G04860	3.55736	3.4931	3.8892	3.74995	4.63934	4.11428	4.08531	5.37234	4.22118	4.58574	4.77337	4.02409	3.7274	5.32739	3.56008	3.81471	4.82849	3.65486	4.15685	4.89043	3.73631	4.12028	4.93864	4.62277	4.15677	4.46814	3.53492	3.73893	3.83762	3.68061
AT1G04870	15.2426	11.5097	10.3482	12.4794	12.5658	8.96165	13.1526	10.7972	8.50141	16.0213	13.4118	8.64745	15.9551	11.1107	8.99727	15.3532	12.0326	9.21337	10.6506	12.4849	7.19422	11.5438	11.4017	9.58048	12.8304	8.47893	6.6518	8.60313	8.07061	6.11249
AT1G04880	4.73897	23.7884	7.21366	6.32158	33.0508	8.8631	15.0385	28.9805	10.2064	10.806	24.6778	10.4959	11.0142	27.442	9.86528	15.9673	25.1053	10.4318	13.0323	21.2886	9.20354	11.9007	29.3062	9.65883	13.0011	23.2948	12.1265	17.0774	18.7742	10.3787
AT1G04890	0	0.270093	2.78027	0.0456432	0.500538	5.5642	0.0285814	0.15947	4.89946	0.154231	0.105904	6.82008	0.146386	0.227942	5.78613	0.135234	0.209305	5.96853	0.321492	0.0908668	5.12769	0.12948	0.0686549	6.10703	0.0771495	0.234163	6.94613	0.176056	0.0412922	6.58301
AT1G04900	15.6281	15.0591	12.889	17.3777	14.8737	12.6593	19.6093	14.2819	13.1461	15.2382	14.3061	13.6565	16.5702	14.3454	13.6446	16.4372	13.5062	13.173	17.544	14.918	12.0424	18.5069	15.3246	13.5973	17.1148	18.3043	14.014	18.1796	15.9676	14.1614
AT1G04910	10.8672	7.22559	11.0955	9.84764	8.58084	9.03351	10.6008	7.93483	9.93662	12.3836	9.62739	9.09082	8.41684	7.6598	8.33244	9.77761	7.36396	9.74639	8.70479	7.62434	8.08495	7.97978	8.59294	8.47206	10.2924	6.9012	8.32296	8.51627	6.88002	9.29184
AT1G04920	0.346201	0.622229	2.79683	0.852232	1.06765	3.92705	0.812845	1.22116	4.28075	1.2514	1.13226	4.14421	0.988917	0.962243	4.01342	0.569148	0.946507	4.06393	0.750201	0.806493	4.22922	0.709865	1.02444	3.96331	0.561991	0.675493	3.39694	0.467696	1.12152	3.45004
AT1G04930	5.00685	6.49595	2.64516	4.11654	8.47362	2.73938	4.32705	7.77038	2.47454	6.09151	6.70686	2.95654	5.71135	7.70355	2.47781	7.75305	5.39083	2.93328	5.99741	5.13975	1.97268	4.58746	8.0837	3.22092	6.38651	4.50535	2.62094	4.33663	3.80735	1.88465
AT1G04940	13.5559	12.2859	9.84086	12.2635	14.0974	9.48823	11.8042	12.2836	10.474	14.4634	12.5446	10.1152	13.955	13.8655	9.50862	13.0036	11.3145	8.07663	10.3296	10.7575	9.19472	11.4644	10.9614	7.53762	10.8265	11.4038	8.30116	11.2498	8.81679	8.36148
AT1G04945	6.11772	6.28377	5.17431	6.3696	7.53385	4.14873	7.39634	6.80479	4.65597	6.52128	6.73699	4.28409	5.55046	6.21193	5.03202	6.73352	6.98187	4.58826	5.80216	6.55716	4.60155	6.99796	8.18772	5.23683	6.59439	6.94727	5.21117	7.30499	6.29279	4.83166
AT1G04950	15.6014	14.0744	14.6964	17.6556	15.9357	12.7862	16.4796	16.6027	13.1377	18.8135	15.3054	12.8837	18.4261	14.8426	13.7267	16.8964	18.3526	12.9189	17.0733	17.3247	12.7947	15.0152	14.3293	12.2619	15.9438	12.0321	11.0856	15.5369	15.9955	11.7197
AT1G04960	14.5621	12.9408	14.8092	13.8588	13.7693	15.4891	12.9479	14.04	18.8725	12.7602	14.4052	15.5334	13.474	14.1445	17.5865	14.0383	16.3336	16.5604	16.0347	14.0166	16.5743	13.0793	14.3302	17.8607	13.1622	13.2055	13.3344	12.0404	13.3026	15.3547
AT1G04970	6.52556	6.66444	10.6137	7.47225	10.3868	11.3993	7.50913	9.69133	14.5561	7.35218	10.0321	11.8509	7.38185	10.117	13.324	8.84414	8.67301	13.2706	7.43885	9.8454	12.5123	7.52998	9.01057	10.5704	7.18008	7.89404	11.932	7.54527	9.26549	14.4867
AT1G04980	9.48868	17.6393	16.4252	14.1848	19.9943	15.2404	9.07428	18.8502	14.4239	10.2432	18.9593	15.114	10.4536	18.7199	14.8119	12.0184	16.9169	15.1022	10.3942	12.2535	13.5237	14.9348	19.0935	15.8698	14.5284	16.5579	16.5103	12.792	14.3965	15.4682
AT1G04985	15.7613	25.3485	18.5558	16.2562	28.3809	21.501	18.2406	33.4455	19.7709	16.5429	34.25	18.7445	18.3066	33.2687	20.9003	16.9754	29.4549	20.4279	16.1934	29.3664	18.6204	17.2816	26.8087	24.0793	17.4297	29.1958	20.6874	16.6288	29.0494	22.1724
AT1G04990	6.16893	5.75126	8.18909	5.86053	5.75878	8.79549	6.36637	6.26374	9.02764	6.99159	6.93123	10.1588	7.09484	6.91677	8.90886	5.95857	7.00945	9.70039	7.51823	6.71526	10.8067	6.5875	7.12939	9.85011	6.46741	6.62999	9.99287	9.67118	7.50225	12.5271
AT1G05000	3.03415	2.16594	1.84659	3.17866	2.99747	2.37109	3.80114	2.56793	2.95501	4.51687	1.7922	2.48671	3.56991	1.93869	2.56606	4.34359	1.958	2.16681	3.67128	1.23293	2.54781	3.53009	3.06332	2.48309	3.84281	1.48014	2.21497	2.83452	0.692522	2.51606
AT1G05010	4.63374	5.28971	8.21937	4.70663	3.63685	4.74542	4.60204	3.35419	4.70661	3.83673	3.20105	5.20885	3.23364	3.54499	3.25252	3.80787	3.01779	3.67607	2.86427	1.64585	4.25442	3.06528	3.20775	2.95753	2.81592	3.68677	5.36188	4.01785	2.11473	4.06368
AT1G05020	0.7794	2.31115	0.625841	0.856485	3.44909	0.701302	1.98361	3.05148	0.710269	2.19194	2.18945	0.916083	1.55521	2.38815	0.860141	2.35896	2.18324	0.622853	2.31174	1.68589	1.01487	1.1063	3.54718	0.718162	1.91349	1.83273	0.969121	2.05765	1.17849	1.56246
AT1G05030	4.25712	5.57374	4.84369	5.40224	6.62189	5.21987	5.68439	5.57567	5.49037	6.22767	5.61451	5.39935	5.13235	4.77903	5.14433	5.98278	5.62214	4.87266	5.14316	5.62692	5.32543	4.31508	4.85663	4.23912	4.05506	5.32985	4.2598	5.7391	5.41372	4.92604
AT1G05040	0.0475049	0.117331	3.15552	0	0.696087	3.30746	0.0578017	0.655755	2.79584	0	0.787444	3.77621	0.0987233	0.539656	2.95105	0	0.531127	4.14328	0	0.842902	1.92501	0.051443	0.277681	2.95818	0	1.00671	3.85674	0.21255	1.54349	3.71564
AT1G05055	5.58245	4.8868	4.52891	7.55158	5.89486	3.95814	7.31151	6.22284	5.21623	7.14548	6.1167	4.3238	6.17975	5.558	4.77046	5.9504	5.73475	4.13336	5.66444	4.84664	4.55909	6.38392	6.60938	4.81583	6.5825	5.20484	4.03147	5.55611	5.7024	4.70809
AT1G05060	16.1996	19.5938	15.3726	13.5827	20.8212	17.2296	16	18.1701	15.3716	16.6811	19.5724	16.5682	17.5271	17.4772	16.1211	17.547	17.2308	16.4256	20.2944	20.9819	16.1154	13.7774	15.3838	12.0388	12.3343	14.9606	11.6221	18.1892	15.7915	13.8136
AT1G05061	1.1225	1.17816	0.714403	1.42658	1.53825	0.409414	1.52568	1.37092	0.730613	1.42872	0.921177	0.540343	1.42468	1.75679	0.794817	0.754468	1.34278	0.307088	1.21534	0.627053	0.839573	1.84382	1.17536	0.532164	1.60836	1.76042	0.856338	1.89713	1.15864	0.437421
AT1G05065	3.40019	0.989421	2.59135	1.81544	2.55073	1.98912	2.06303	0.740455	1.2168	1.68326	1.97769	1.18561	1.69499	1.84504	1.26651	3.44264	3.10947	1.61121	2.07283	2.29116	2.23921	0.956459	2.82674	1.72409	0.696896	1.29455	0.329891	0.117787	1.03063	0.95725
AT1G05070	31.595	33.5476	34.5658	33.6622	35.5196	35.8681	37.9429	32.8909	31.7133	31.6946	31.4971	34.3185	32.6019	32.1569	35.1328	30.7911	34.7377	35.9386	32.0343	31.7214	38.3245	30.4013	33.9529	30.7134	32.1533	32.5698	37.947	32.0677	34.106	34.0169
AT1G05080	0	0.130643	0.0704722	0	0.508612	0.151564	0	0.304508	0.167227	0.0302788	0.894652	0.0599348	0	0.343426	0	0.0422283	0.342059	0	0.0627132	0.810131	0.0293293	0.0550564	0.452481	0.0557926	0.0511703	0.339653	0	0.0466775	0.457423	0
AT1G05085	0	0.264354	0	0	0.2849	0	0	0	0	0.192539	0.488784	0	0	0.305511	0	0.743218	0.158889	0	0.0936658	0.255061	0	0.258398	0.186209	0	0.0900597	0.578634	0	0.319612	0.0776322	0
AT1G05090	0.023931	0.105792	0.136343	0	0.0780456	0.100582	0.0272608	0.187916	0.0774816	0.0340416	0.097998	0.0129455	0.074274	0.0437768	0.0243657	0.0425835	0.158116	0.0255335	0.0390294	0.0257187	0.0375977	0.0718959	0.0675531	0.0457048	0.036453	0.0911064	0.0645348	0.0574332	0.127729	0.0480744
AT1G05100	1.89933	2.64483	4.78097	3.65731	3.75113	10.2935	4.62534	5.00151	12.0829	4.15071	4.73463	10.5879	2.76197	3.11423	7.78241	2.99428	3.74596	10.689	5.86208	4.84763	18.3212	4.4431	4.3768	13.529	3.92187	6.7657	16.8635	5.96811	8.22039	21.0837
AT1G05120	19.0262	25.1568	18.4247	21.3725	18.4533	20.7328	21.8684	22.5281	20.6689	18.0819	22.6229	21.8406	19.3681	22.5571	23.069	20.9503	25.043	20.6119	23.6383	25.7956	22.3789	22.9965	21.6909	21.8855	20.724	25.1964	25.1635	26.0865	28.0897	25.2423
AT1G05135	112.06	60.2535	65.8652	77.6217	40.1276	46.4652	73.6591	45.7173	50.2846	55.1992	28.9499	34.9624	133.487	74.0562	66.8443	108.915	54.3844	60.6885	50.013	26.3568	31.7383	83.9463	57.3964	58.3828	97.5164	51.4731	41.7144	43.7707	29.4693	26.3671
AT1G05136	0	0	0	0	0.177616	0	0	0	0	0.566922	0.183403	0	0	0	0	0.245235	0	0	0	0	1.74539	0	0	0	1.42546	0.551064	0	0	0	0.179777
AT1G05140	15.7721	15.7092	17.5452	13.0393	19.6528	17.6797	12.9518	17.3879	14.5794	14.3806	20.2287	17.8594	13.6362	20.3977	18.0826	15.4223	19.2453	17.6857	16.8546	21.3363	17.6861	15.2609	19.5938	17.5336	14.7914	18.1056	17.1442	17.264	20.368	18.7252
AT1G05150	17.8911	16.0101	16.6181	17.2291	14.5094	15.276	18.3349	15.5142	16.2776	16.4264	14.676	14.8492	15.8032	14.7239	15.1752	16.045	14.2053	13.797	15.5625	12.7328	14.1269	15.8445	15.9472	14.732	16.6979	14.2678	14.4649	15.6214	13.6153	14.0317
AT1G05160	11.3734	10.2618	9.33888	12.19	10.007	8.18735	11.4222	11.7759	9.18442	12.0288	10.9585	9.48036	11.2566	10.3768	8.93402	10.8766	9.8824	7.10892	10.6204	10.3079	8.11947	11.7684	11.144	7.93842	12.1123	11.8755	7.73323	15.1363	10.2625	10.4017
AT1G05170	7.37616	11.3856	7.25451	9.20204	12.6012	8.01377	13.6524	10.4482	9.85468	11.4182	9.3563	9.04718	12.3789	10.0004	9.58611	12.1557	9.86368	8.85456	15.1798	9.24378	9.26716	11.8886	11.4525	8.61756	11.7758	11.1889	11.1292	18.445	9.20688	13.0248
AT1G05180	12.9448	10.5854	9.08195	11.5111	10.6756	7.59001	11.3698	10.5542	9.10548	13.8816	10.8446	7.58047	10.7004	11.221	8.99197	11.1827	10.8571	7.25025	10.6719	9.66849	7.3309	11.4777	12.6578	7.14286	11.4475	9.37449	6.78046	8.57034	8.23609	6.38467
AT1G05190	140.708	160.461	151.392	143.593	189.632	155.577	145.292	174.072	132.94	142.57	174.563	137.094	145.217	168.265	137.448	146.108	160.412	131.748	144.774	152.913	118.443	135.553	167.433	132.04	133.395	150.479	119.321	140.882	149.081	122.242
AT1G05200	3.15344	3.28155	3.63036	2.58993	2.72699	2.66795	2.88194	3.12925	2.55967	2.89468	3.16651	2.52914	2.60158	2.82158	2.84702	2.89824	3.02931	2.92203	2.27427	2.30423	2.55014	2.62046	2.50052	2.09329	2.14925	2.06131	2.30163	2.1969	2.25888	1.91317
AT1G05205	89.4338	82.8282	84.7739	100.902	86.8164	76.0421	104.919	85.9277	80.1042	101.552	85.9507	83.1835	94.7261	82.5158	82.4246	106.371	72.5453	79.9661	83.4207	75.6716	77.2246	86.1643	86.8993	73.7603	97.5973	75.0882	72.9702	77.5801	68.5758	75.1996
AT1G05210	53.6702	42.3391	31.4224	46.5426	35.3151	27.2779	59.3886	34.581	28.0672	57.5249	31.8168	25.13	49.683	30.6081	27.042	48.287	36.1822	26.8242	40.6701	33.6814	21.9363	47.0838	34.7084	23.289	49.1353	40.6938	26.0477	44.8797	31.2637	25.7677
AT1G05220	0.302722	0.158721	0.357166	0.372139	0.0333807	0.110558	0.441933	0.146098	0.115132	0.376654	0.106654	0.135371	0.154432	0.0907771	0.272561	0.312609	0.252355	0.144326	0.0717563	0.0488499	0.0395451	0.316691	0.162951	0.198039	0.215422	0.208079	0	0.0929609	0.165707	0.190267
AT1G05230	6.24915	5.09577	3.28064	4.81365	4.16724	2.92466	5.56562	4.23793	2.75162	5.22487	4.38366	2.61123	5.21353	3.98542	2.82518	5.88691	4.0053	3.06252	4.87945	3.51854	2.63662	4.89597	4.06205	2.73143	5.53883	3.40088	2.38429	4.35028	3.20424	2.43037
AT1G05240	0	0	0	0	0	0	0	0	0	0	0	0	0	0	0	0	0	0	0	0	0	0	0	0	0	0	0	0	0	0
AT1G05250	0	0	0	0	0	0	0	0	0	0	0	0	0	0	0	0	0	0	0	0	0	0	0	0	0	0	0	0	0	0
AT1G05260	77.2551	64.6325	9.89993	95.8394	55.6671	12.1363	80.6265	62.3142	10.5604	93.7273	55.0679	11.9701	122.11	50.39	10.135	107.725	63.6852	12.5081	140.834	71.0178	13.276	82.8301	63.657	11.818	86.7482	39.9647	8.93172	90.8141	42.4024	10.1217
AT1G05270	11.3805	20.5236	12.4897	9.30254	28.4024	12.5545	15.9716	27.2217	11.0131	17.095	24.3256	12.3416	14.177	24.4882	11.6945	18.2916	20.8038	15.7179	17.4783	23.63	12.423	10.3157	22.1464	13.8958	12.764	16.5392	8.74823	11.6503	17.2223	7.97066
AT1G05280	0.117522	0	0.0183871	0.0165675	0	0	0	0	0	0.133494	0	0	0	0	0	0.122418	0	0	0.168972	0	0.137095	0.0614679	0.0322707	0	0.0591375	0	0.0181769	0.0196356	0	0.0173147
AT1G05290	0	0.499787	6.07053	0.0440526	0.460681	6.82172	0.0337937	0.802391	6.72689	0.141982	0.423801	7.71876	0	0.252171	7.05304	0.0452996	0.730527	7.10618	0.111401	0.59265	5.9244	0.150598	0.625217	5.7409	0.0299932	0.243954	6.67566	0.0261052	0.852363	6.98573
AT1G05291	0	0.661701	0.0760372	0	1.01353	0	0	0.357519	0	0.386431	0.508315	0.150198	0	0.273947	0.0853392	0.165972	0.856405	0	0	1.57216	0.252047	0.167298	0.429164	0	0	0.670786	0	0	1.0323	0
AT1G05300	0.225727	1.61739	0.539839	0.417976	2.11199	0.946963	0.215386	2.11387	0.637859	0.396011	2.21668	1.17811	0.249149	1.93488	0.772348	0.686011	2.86452	0.466862	0.394853	2.5451	0.496001	0.818814	1.61581	1.1456	0.320467	2.57478	0.896231	0.303004	2.00941	1.05696
AT1G05310	0.674016	1.41464	1.99526	0.966425	1.61632	1.78352	0.968111	1.15373	1.92341	1.25459	1.46018	1.75664	0.836048	1.09086	2.04647	0.938545	0.89916	2.14952	1.48199	1.4709	2.05831	0.512792	1.16379	2.30806	0.574208	1.22841	1.7777	0.558539	1.93175	1.74798
AT1G05320	8.24861	9.48506	10.9909	8.96772	10.6225	12.287	8.69982	10.2564	13.765	9.99498	10.5022	13.2537	8.35473	10.2783	11.9633	8.8964	10.5653	12.0341	9.04054	9.39644	12.1952	8.22585	9.92271	12.4511	7.65277	8.72181	10.8335	7.82357	9.23889	13.2432
AT1G05330	0.216633	4.22457	1.02334	0.297379	6.39727	0.67204	0.27842	9.2463	1.2206	0.193082	8.19688	1.10124	0.848273	5.53713	0.651791	0.644618	5.72573	0.94684	0.540632	8.42073	0.875376	0.481579	2.75861	1.22619	0.723254	3.62975	0.734221	0.148827	6.97942	0.684558
AT1G05340	0.559318	1.32447	9.83826	0.724161	3.67732	19.8909	1.24292	3.87899	19.4119	1.49784	4.65206	24.7072	1.01888	3.77391	25.508	1.50773	2.19615	25.7129	1.74529	3.68938	31.1132	1.36921	2.85694	29.6691	1.60511	2.35905	21.2998	2.24579	4.80402	34.6146
AT1G05350	15.3996	15.805	15.8086	16.6498	14.0313	16.4491	16.7865	12.6049	14.6887	15.5161	12.9845	16.9544	15.8625	14.4	15.4979	16.8993	14.0531	13.3926	14.2472	11.7199	15.0445	15.6731	15.508	13.9547	15.9182	16.5953	17.7348	15.394	14.6067	14.307
AT1G05360	3.2239	3.37319	3.55297	2.21206	3.63325	2.9709	3.65201	4.85084	4.2665	3.94888	4.44266	4.11177	2.44587	3.74963	3.0981	3.63734	2.97734	3.71465	2.62052	3.91398	3.2786	2.07574	3.14342	3.56696	2.61835	2.79378	2.25553	1.69299	3.13593	2.39327
AT1G05370	0.820909	0.491263	0.610967	0.814754	0.436953	0.348849	0.89386	0.650907	0.516256	1.04364	0.650043	0.537617	0.731639	0.774802	0.465346	1.6376	0.883238	0.542944	0.97309	1.08214	0.444484	1.01245	0.738652	0.565108	0.840236	0.421803	0.30405	0.651041	0.617208	0.262069
AT1G05380	16.0777	16.81	15.5898	16.6799	17.3401	16.8298	17.7699	18.0606	17.9111	17.0827	16.3615	18.7594	16.3331	17.2455	19.197	15.1906	18.3011	16.7781	18.2613	16.9172	17.3061	19.8027	19.065	19.1838	19.2304	20.5	20.2778	21.7457	20.4431	22.2877
AT1G05385	16.1556	21.7961	22.0314	17.1638	22.5803	24.0411	20.6937	21.2727	20.5019	15.1779	26.4836	23.3443	16.3625	24.7904	24.9105	17.5568	24.0486	23.6303	17.7019	24.1643	20.9488	19.4519	27.6399	21.8256	20.6322	27.0454	24.4477	23.5091	28.0053	24.5865
AT1G05390	0	0	0	0	0	0	0	0	0	0	0	0	0	0	0	0.376631	0	0	0	0	0	0	0	0	0	0	0	0	0	0
AT1G05400	0.305118	0.75504	0.709375	0.3915	2.29658	0.723681	1.11476	2.04866	1.25024	0.398707	2.74687	0.804806	0.294142	1.83282	0.522722	0.669098	1.64374	0.987996	0.470583	1.98865	0.695024	0.802967	2.84239	1.12107	0.803193	1.57206	0.53707	1.23366	1.48676	0.818635
AT1G05410	9.55944	12.5659	9.23536	10.0313	14.2322	9.30055	11.408	13.5433	7.35051	11.3425	13.0288	8.72186	10.658	13.03	8.47801	11.5808	12.6353	8.16402	10.4853	12.2944	7.6532	11.734	13.5232	8.25135	10.8011	14.7618	8.86683	13.726	14.606	9.09178
AT1G05420	6.0309	3.97775	5.87613	5.29081	5.52503	4.17465	4.35145	8.25987	5.10558	5.81986	5.06277	3.85367	4.84515	6.19275	3.44075	4.24464	4.37285	4.48896	4.00319	5.20791	4.04774	5.16149	5.37147	4.73541	4.34289	5.42209	3.60431	3.76	5.39342	3.79371
AT1G05430	21.8245	20.0585	18.5796	20.6682	20.9908	15.9283	20.7412	19.2488	18.3662	20.0658	20.0315	18.7107	18.8186	19.6756	19.4287	22.6452	17.5367	16.9526	16.5943	21.254	16.9246	17.7625	18.4103	16.5802	18.4788	19.7354	16.6116	16.1434	17.4296	14.2845
AT1G05440	14.5957	18.3251	7.4174	15.0036	22.5108	5.07547	13.2549	22.2268	5.31258	15.5342	24.1091	5.32481	13.8862	20.2769	5.85852	12.4262	20.4842	4.64437	10.4556	20.5292	3.59808	14.2058	24.1284	5.36615	12.9678	23.2354	5.38026	13.2219	20.5435	4.84821
AT1G05450	0.06703	0.139855	6.98351	0.0623097	0.0366365	6.25059	0.0968114	0.0655076	7.6118	0.0404721	0.122399	6.25924	0.0320216	0.191942	5.67598	0.392037	0.251326	6.36556	0.101247	0.240427	10.2528	0.0257897	0.171828	7.85455	0.100938	0	7.98916	0.0332762	0.0851235	14.7284
AT1G05460	18.9666	19.5705	11.9583	19.8757	17.1287	13.6116	19.6563	18.3283	13.2752	18.9099	17.5419	13.4634	20.6379	19.9823	13.5295	18.8093	20.3703	14.0042	21.6795	19.8555	14.3229	18.7014	17.0702	13.5558	18.7313	19.0342	13.0571	23.4765	22.1018	12.3162
AT1G05470	10.6547	8.25747	6.56688	8.92759	7.41067	6.05168	9.16824	7.90787	6.93645	9.64351	8.61934	6.00273	7.49616	7.39411	5.95919	8.75226	7.62612	5.10162	5.93148	6.13053	4.9185	7.89214	6.50719	6.31539	8.85053	6.58379	4.93287	9.82369	5.98749	5.32236
AT1G05490	13.5225	8.99973	10.8592	13.5177	8.26063	8.88717	13.7579	8.67501	9.87776	13.6462	7.66133	9.94885	12.1707	7.78215	10.1369	11.8174	8.59144	10.3578	12.5861	7.57831	9.98185	13.9982	9.67938	9.9501	14.4959	8.93768	11.7399	14.2617	8.71141	13.7474
AT1G05500	14.4874	12.9684	13.0669	14.0146	15.1609	11.7836	16.5385	16.2259	11.3217	15.1179	15.2894	11.7815	13.715	15.5415	11.5214	13.075	14.0521	12.1785	12.3755	14.1504	12.53	14.2544	14.3157	11.3007	14.537	14.9934	11.7678	14.5322	13.4566	13.9297
AT1G05510	0	0.326137	0.0260043	0.0942205	0.0363393	0.208429	0.0293727	0.065854	0.337531	0	0.19676	0.0899269	0.208322	0.0860524	0.610288	0	0.12528	0.0612858	0	0.257279	0.30993	0.100476	0.208272	0.122687	0	0.0792858	0.0572138	0.151413	0.11771	0.322319
AT1G05520	19.4548	18.151	18.3373	21.7426	16.3154	19.9063	20.2762	16.7221	20.1312	20.9356	15.7813	19.0669	19.1344	15.9585	21.0066	21.0551	18.5664	19.5693	19.4673	19.0887	20.049	20.7037	16.5266	16.9742	19.6646	18.4668	20.2634	19.7432	16.9484	19.748
AT1G05530	0.0218533	0	0.045333	0	0.0443394	0.043075	0.23219	0	0.0200218	0.0292164	0	0.144706	0.045599	0.0211698	0.0566662	0.0611199	0.0204588	0	0	0	0	0.0551623	0.0491178	0.0851379	0.0159154	0	0	0.0429744	0.031522	0.172387
AT1G05540	23.0135	29.3638	23.8881	27.2942	28.8331	23.777	21.5347	29.6876	23.4869	24.7192	30.4681	24.4932	23.3164	30.0216	24.2531	27.178	30.3283	24.9295	24.2553	29.5644	21.292	26.402	24.8044	23.1585	25.8255	27.3472	21.3149	21.3138	24.1003	21.5908
AT1G05550	1.10432	7.84324	24.5393	1.39932	9.65355	22.233	1.6775	12.5819	24.074	1.40938	12.8662	20.2702	0.799222	11.2457	22.8803	1.20792	13.5546	20.9237	1.05722	13.7218	17.5363	3.05269	8.37302	23.763	1.77814	11.5383	19.3591	1.09323	11.7742	17.3854
AT1G05560	11.5457	21.8025	14.2128	12.017	16.6651	24.1	11.3942	19.1199	20.8569	13.6456	18.427	17.6007	15.0638	21.0056	27.7541	13.149	21.8129	22.5644	14.3541	21.2195	19.149	13.0731	18.3152	25.9284	12.0958	16.8301	19.0806	14.1193	20.6849	17.9997
AT1G05562	1.38328	1.89553	1.04675	1.33322	2.63498	0.781432	1.67908	2.10063	1.3183	1.39841	2.51946	1.33336	1.56811	2.44469	0.786485	1.932	1.56848	1.50977	1.4587	2.74196	1.55509	0.826457	1.2015	0.696199	0.600233	1.03448	0.407865	0.93026	1.3188	0.417243
AT1G05570	6.92847	6.7366	8.19875	6.22326	7.044	7.73667	5.78357	7.39905	8.20372	6.70953	7.6344	8.1927	6.78721	7.85983	8.61439	6.86937	8.331	7.91937	6.55057	8.17568	7.44272	6.52217	7.30268	7.3296	6.48386	7.6065	7.20376	7.20288	8.781	6.97696
AT1G05575	0.163583	0.150604	0.157935	0	0.309844	0.118565	0.405426	0	0.175115	0.160837	0.416909	0.197644	0.172414	0.0582703	0.300489	0.387782	0	0.169389	0.282694	0.384901	0.345317	0.157444	0.518701	0.0506564	0.294369	0.149314	0.167269	0.185959	0.101851	0.0521533
AT1G05577	0.0541284	0.422076	8.00809	0.215185	0.71584	9.77495	0.0636633	0.539368	8.27324	0.0240353	0.624082	7.98064	0.0394185	0.456538	10.2539	0.291471	0.313741	9.07462	0.2793	0.539475	9.57015	0.0620758	0.754883	8.83304	0.355263	0.458235	8.87393	0.302785	0.659893	8.39415
AT1G05580	0	0	1.16821	0	0	1.60976	0	0	4.79593	0.0250789	0.0449111	3.35841	0	0	2.98627	0	0.021949	3.09014	0	0	8.32469	0	0.0401189	5.46537	0.0503167	0	9.14287	0	0	16.2711
AT1G05590	12.3694	9.20419	10.9697	11.9113	11.1497	9.53521	10.9623	11.8484	10.1897	11.1748	9.2342	10.3769	13.6709	11.5951	11.4724	11.152	12.156	10.5863	12.1679	9.25234	9.47619	9.85482	9.2778	9.10463	9.40256	9.0187	8.51455	9.84889	8.58709	6.8883
AT1G05600	7.24913	7.76449	5.63487	7.95569	8.47493	6.03028	9.01231	7.4909	6.41695	7.96061	7.67319	5.44344	9.07349	9.22801	5.79688	9.83534	7.84181	6.20432	8.81556	7.6854	5.97777	7.43958	8.51576	6.11211	8.39702	7.0407	5.58521	9.12831	7.27021	5.53098
AT1G05610	0.333252	0.286995	0.35541	0.0969306	0.524657	0.793102	0.177605	0.672026	0.439909	0.27018	0.220545	0.851705	0.319799	0.335018	0.490285	0.440796	0.278339	0.863115	0.756948	0.508174	0.687694	0.177964	0.390684	0.454764	0.217237	0.159475	0.62517	0.222263	0.324098	0.875561
AT1G05615	0	0.0590313	0	0	0.193016	0	0.0733174	0	0	0	0.249131	0	0	0	0	0	0	0	0	0	0	0	0	0	0	0	0	0	0	0
AT1G05620	16.2302	9.33845	16.9942	10.5627	12.408	18.13	10.2278	13.609	19.2218	14.005	13.8618	18.6786	13.649	13.3075	17.2609	13.6285	11.1033	19.7727	11.7723	12.1883	17.6925	8.75477	13.2958	21.5984	10.5057	7.86014	12.101	6.58602	9.04376	10.6959
AT1G05630	2.95795	2.59846	3.23932	2.68935	1.8466	3.13642	4.30376	2.03087	2.88159	3.2153	2.19132	3.41158	2.64692	2.03379	3.31382	2.1893	1.76981	2.90224	2.38399	2.02482	2.24871	3.06242	2.40777	2.6878	2.87837	2.43256	3.241	2.78538	1.59315	3.42858
AT1G05640	2.1068	1.72935	1.25615	1.78355	1.79863	1.05601	1.5129	1.67594	1.22466	1.69034	1.73693	1.06446	1.26164	1.35446	0.905177	1.76123	0.966017	1.09006	1.55624	1.66185	1.21911	1.75071	1.47865	1.187	1.68635	1.33666	1.20264	1.95506	0.975206	1.24938
AT1G05650	0	0	0	0	0	0	0	0	0	0	0	0	0	0	0	0	0	0	0	0	0	0	0	0	0	0	0	0	0	0.0213912
AT1G05660	0	0	0	0	0	0.0231899	0	0.0220796	0	0	0	0	0	0	0	0.0291799	0	0.048499	0	0	0.0256655	0	0	0.0637373	0	0	0.14366	0	0	0.157191
AT1G05670	1.99085	1.303	1.00673	1.5802	1.58558	1.20081	1.83848	1.79445	1.12319	1.73455	1.33771	1.3702	1.436	1.82518	1.57682	1.99433	1.57989	1.28701	2.0967	1.66176	1.15036	2.00268	1.78532	1.50047	2.15086	1.9087	1.25959	2.22322	1.88502	1.62028
AT1G05675	0	0	0.181629	0	0	0	0.0771206	0	0	0.131261	0.0175384	0.0176633	0.0198281	0.075028	0	0	0	0	0.0235263	0	0	0.0154082	0.0186053	0.0468059	0.0904819	0.0360419	0	0.0412688	0	0.0347223
AT1G05680	0.532727	0.560136	4.76498	0.109885	2.2451	11.3783	0.48588	2.22472	9.30344	1.07103	1.90199	9.07177	0.640224	2.2835	13.5793	0.477719	1.7883	10.6759	0.941467	3.04586	10.9316	0.622367	1.31889	15.0281	0.514121	2.21542	8.73526	0.555065	3.19206	8.67274
AT1G05690	1.80972	13.4876	1.43615	2.39684	12.5761	1.31693	7.45291	10.974	1.28788	4.55607	7.82289	1.74493	4.30799	10.6968	1.66646	8.15419	9.10748	1.27664	8.24351	6.96277	1.5122	6.22716	13.8894	1.29093	5.98355	11.3457	1.58565	12.1562	5.94257	1.88703
AT1G05700	0	0	0.0242343	0	0.0898479	0	0	0	0	0	0.0202109	0	0	0	0	0	0	0	0	0	0	0	0.0168185	0	0	0	0	0.0120387	0	0
AT1G05710	42.1789	28.3925	29.8554	38.325	26.9657	25.1655	41.5451	25.3065	26.9139	38.4326	25.5542	23.7402	32.8992	24.3692	22.8973	32.698	24.2467	22.7747	28.6907	25.1773	20.6155	36.7428	27.3674	23.025	35.6137	29.8049	26.3355	31.3627	26.2101	23.1838
AT1G05720	74.9448	57.8314	66.4492	70.4449	63.4432	57.6549	79.7667	62.4478	66.0724	78.2108	64.972	63.929	62.5844	56.9272	62.006	64.2487	60.1283	56.326	61.8495	53.6018	60.6361	61.813	57.7714	48.5358	67.3535	55.0615	57.041	66.8016	55.27	68.1897
AT1G05730	8.90855	7.1864	4.79993	9.86138	7.18934	3.5985	10.3262	8.07352	4.12401	8.42549	7.96392	4.71912	8.10884	8.2557	4.86031	8.26274	8.6986	4.36279	7.39356	6.25078	4.5597	8.80794	9.61456	4.72959	8.84211	7.61106	5.23754	8.66138	7.65961	5.39399
AT1G05740	0.136509	0.980224	0	0	1.02392	0.388101	0.13144	0.899738	0.129869	0.0912512	0.885973	0	0	1.15945	0	0.236837	0.511833	0.393639	0.223386	1.7902	0	0.0616722	0.90567	0	0.0497084	0.287692	0	0.205215	0.685351	0
AT1G05750	1.59406	1.95372	1.71846	1.98352	1.55076	1.13499	1.85589	1.66999	1.14906	1.55548	1.85577	1.36981	2.17137	1.77913	1.55799	1.80342	1.93388	1.54776	1.66526	1.6195	1.14009	2.07402	1.87462	1.19363	1.83915	1.57741	1.25708	2.17224	1.7083	1.23307
AT1G05760	4.2055	5.45408	9.33304	3.99436	7.21636	8.29164	5.05092	7.31361	8.43785	5.32804	7.03216	8.65729	4.85064	8.28704	8.99974	3.95808	7.15874	8.44082	5.2694	6.73892	11.2718	4.28656	6.64664	9.75809	3.47385	5.58552	8.86031	5.3147	7.32383	8.30182
AT1G05770	1.09379	0.903572	1.13759	0.800428	0.922562	0.686158	0.515191	0.639501	0.919465	0.690385	1.04268	1.13731	0.114712	0.947243	1.09502	0.576557	1.23247	1.37382	0.491666	1.01238	1.17226	0.384716	0.680807	1.00583	0.464042	1.37731	1.12502	0.401872	1.63962	0.812884
AT1G05780	11.5268	10.498	13.4511	10.9073	8.32749	15.7691	9.96168	11.3847	13.1928	9.18033	11.0229	16.5514	10.7338	11.0204	18.3331	11.4355	8.89418	13.8798	10.271	10.1741	16.8893	8.56103	10.241	14.8478	8.60644	11.5108	14.2808	10.1231	13.6474	15.8748
AT1G05785	9.08109	8.98263	8.74547	7.54563	13.2163	7.23262	13.1173	11.5349	9.57559	11.1473	13.6669	8.50236	7.52736	12.2532	7.9115	10.4214	9.4999	7.39941	9.91865	10.1903	9.03336	9.34854	12.8659	6.93939	11.1091	9.36792	8.24526	9.40871	7.567	8.42633
AT1G05790	5.142	5.4757	6.27617	5.14543	6.65563	6.78458	4.44092	5.87091	6.67825	5.35034	5.6373	6.83695	5.12683	5.38845	7.68819	4.67839	5.61116	7.10285	5.44869	5.74041	7.47559	4.88719	5.63686	7.36317	5.12636	5.19327	6.37685	6.55343	5.39636	6.67287
AT1G05800	0	0	0	0	0	0	0	0	0	0	0	0	0	0	0	0	0	0	0	0	0	0	0	0	0	0	0	0	0	0
AT1G05805	21.0625	15.3641	14.8533	16.1016	14.8815	12.955	20.0334	12.2175	12.8902	18.3326	15.2475	14.3477	16.1201	12.9036	12.0853	13.6065	13.8505	12.0179	14.337	11.1729	11.4602	15.5101	15.1895	11.1741	14.5509	14.5223	12.419	16.4323	11.404	11.1973
AT1G05810	1.49807	1.16767	2.2631	0.789413	1.64066	1.93135	1.99214	2.16151	1.90593	1.44614	1.69176	1.83566	0.863844	0.998227	1.3889	0.805072	1.38468	2.34932	1.25449	1.12258	1.71944	0.497154	0.7487	1.51332	1.14505	0.816699	0.771281	0.438483	0.507478	0.298793
AT1G05820	1.7187	2.44111	2.40904	1.68325	1.53756	3.2557	1.69845	1.825	5.11071	1.40681	2.10582	4.52687	1.12269	1.19114	4.42678	0.96667	2.45076	3.77699	1.16835	1.50953	5.71082	1.13472	1.79967	4.36839	1.74732	1.87613	5.59121	1.83789	1.37462	6.60675
AT1G05830	7.6072	6.35096	4.99388	6.88435	6.39447	4.86601	7.31749	7.10829	5.65427	7.30675	6.95785	5.316	5.96445	5.99027	4.80135	6.95481	6.56112	4.78734	6.96645	6.30593	5.07476	6.60964	6.93458	5.59437	6.54011	6.53957	4.55615	7.00129	5.84365	5.32247
AT1G05835	451.959	232.902	182.583	429.186	203.956	198.061	425.788	182.947	192.893	453.469	194.059	218.725	382.704	167.587	184.453	356.542	184.558	192.626	422.377	190.853	231.349	345.955	183.966	146.026	363.965	178.98	183.195	378.537	191.074	186
AT1G05840	10.31	8.09597	8.37246	8.72959	9.0037	8.99282	9.1238	9.79827	9.37613	10.6364	9.97077	8.65854	11.3888	10.3275	7.97933	10.6391	8.68396	7.94096	9.61808	10.8713	9.10688	7.6114	9.25307	7.54236	8.65723	7.67165	6.30497	7.8238	8.96133	8.37365
AT1G05850	260.195	316.181	430.607	240.224	287.172	402.107	242.005	302.797	420.283	245.925	290.677	392.371	241.821	285.784	397.85	231.231	298.038	387.397	229.453	261.683	369.006	228.242	277.79	381.034	226.993	279.181	361.938	223.736	245.347	360.819
AT1G05860	5.72963	6.66869	5.58511	6.24854	6.09394	4.3076	6.67362	6.11399	6.22283	7.2074	5.73808	4.6922	6.44831	5.30837	4.48853	6.67701	7.25459	4.46608	6.76747	5.78226	5.04321	5.93457	5.57947	5.78367	6.24536	5.35518	4.78036	6.53913	6.63764	6.10929
AT1G05870	21.9553	20.4472	24.5019	19.7788	19.6098	20.5495	21.0183	19.4331	22.3974	21.7711	22.6356	22.0129	21.2257	20.3184	23.1291	21.96	20.3291	21.5543	20.6168	21.502	22.9817	17.7983	21.0233	19.3434	19.8166	19.4152	21.1255	19.2406	20.3335	22.4011
AT1G05880	0	0	0	0	0	0	0	0	0	0	0	0	0	0	0	0	0	0	0	0	0	0	0	0	0	0	0	0	0	0
AT1G05890	15.6663	14.8801	13.8389	15.5007	15.4086	12.724	16.5091	16.2512	13.2829	15.81	17.2892	12.4777	15.8725	17.4165	12.9531	14.5525	16.8106	11.2796	16.9414	18.6472	12.8851	15.2344	15.5796	11.6453	14.5854	15.9355	12.1135	19.1766	18.5636	13.2673
AT1G05894	0.040128	0.10047	0.138663	0.0155034	0.232444	0.0699797	0.115336	0.0216567	0.130794	0.177388	0.0908487	0.0184278	0.159015	0.329189	0	0.0232068	0.226298	0.05452	0.276818	0.265507	0.0408237	0.25545	0.349275	0.0481636	0.127413	0.138245	0.0948848	0.163511	0.186226	0.0206378
AT1G05900	3.94649	3.39165	3.63467	3.25053	4.74477	3.46492	3.16237	5.12818	3.63351	3.49418	5.16959	3.99313	3.49918	4.11375	3.97586	4.31078	4.23451	3.86775	3.33146	3.97269	3.73243	2.9191	3.94354	3.29302	3.46431	2.75511	2.87651	2.51001	2.78807	3.54889
AT1G05910	7.54173	5.67455	5.30718	6.33974	5.61718	5.15714	6.77478	6.5516	5.12417	7.29234	6.37493	5.16433	7.50807	5.40504	4.16207	7.17526	5.88447	4.7338	6.97632	6.25523	4.96884	5.73201	5.4567	4.93782	6.63814	5.37662	4.20607	6.50431	5.03911	4.39252
AT1G05920	0.602996	14.1269	0.0209937	2.04338	17.6097	0	6.29306	13.3159	0	4.82728	8.89449	0.0357093	3.8387	12.3982	0.0874739	7.21309	11.0609	0	8.97347	8.15373	0.0205915	4.50891	14.8802	0	4.53505	11.0599	0	11.7444	5.94841	0.0800075
AT1G05925	0	0	0	0	0	0	0	0	0	0	0	0	0	0	0	0	0	0	0	0	0	0	0.342936	0	0	0	0	0	0	0
AT1G05930	0.454867	11.0438	0.228843	1.73673	15.2345	0.0328595	6.23299	10.1712	0	3.8585	8.45656	0.0275562	3.97551	10.6021	0.226567	6.56997	9.89406	0.120107	6.51288	7.2028	0	3.68878	12.7703	0.0486807	5.7303	9.29136	0.0300009	10.7305	4.87681	0.123481
AT1G05940	20.2887	25.8063	23.2912	22.9089	24.3032	27.7835	25.7497	24.2749	24.604	18.8087	24.417	27.2155	22.7184	24.6611	27.1829	22.6536	26.1938	26.7473	26.227	27.1982	28.5604	22.5935	24.8508	24.4443	20.2829	28.1379	28.834	31.174	32.1631	31.0088
AT1G05950	7.54988	6.59934	5.79839	8.05755	6.7267	4.84365	8.1643	5.50775	4.28774	7.52576	6.57739	4.45199	6.1395	6.2006	5.51617	5.62389	5.49409	5.12727	6.10886	4.6266	3.98414	6.46822	5.53622	3.91196	7.06192	6.48154	5.08384	7.10579	5.32021	4.92464
AT1G05960	20.7156	23.9865	24.9573	23.4823	20.5797	29.758	23.2385	21.1325	29.9163	18.5309	18.8674	29.8919	25.0769	25.2249	33.3995	21.4375	25.8031	31.948	23.4385	23.4891	36.9757	23.7465	22.2685	34.5696	21.9823	26.4269	40.2166	26.1391	25.5238	42.9324
AT1G05970	21.4713	16.022	13.9521	22.0502	16.5437	10.7158	25.9914	16.0522	10.0471	22.171	15.5517	11.9059	19.8058	15.655	13.516	21.846	15.8623	12.4628	21.8587	17.123	11.8079	23.5442	17.7033	10.9349	23.7277	17.2549	11.6391	31.4923	19.3888	14.3706
AT1G05980	0	0	0	0	0	0.381668	0	0	0	0	0	0	0	0	0.429067	0	0	0	0	0	0	0	0	0.772893	0	0	0	0	0	0
AT1G05990	0	0.154734	0	0	0.252968	0	0	0	0	0	0.0435351	0.0443961	0	0	0	0	0.0574966	0.185135	0.185817	0	0.195529	0	0	0	0	0	0	0	0.108894	0
AT1G06000	116.243	83.974	89.7392	117.676	73.518	84.8411	97.9902	71.5384	80.4247	114.073	73.6362	83.6848	111.461	62.8846	80.2303	111.466	64.3119	90.148	97.6458	62.2751	71.0265	81.4027	64.9236	75.1131	93.1462	47.8263	60.4394	77.1095	43.8579	62.3338
AT1G06002	4.49442	4.14816	4.3659	4.13801	4.38331	4.32051	3.68707	4.57349	5.06325	3.59417	4.43473	4.20887	5.01578	6.38313	6.84374	4.73172	4.65581	5.81118	5.28477	5.94266	5.30793	5.94963	5.84083	5.95458	4.21699	4.8224	5.33824	5.58315	5.84722	5.08161
AT1G06010	73.6648	64.8992	59.4577	78.846	73.9333	52.3532	77.5691	61.0942	53.2338	78.8393	60.6928	54.5354	85.963	71.2495	60.1495	74.1631	64.9895	54.9849	89.3833	73.0559	57.1518	80.4952	75.4175	57.0719	79.9925	69.1252	56.6055	103.672	82.0017	62.2691
AT1G06020	0.333592	0.33571	0.0775868	0.0296519	0.152118	0.0529481	0.229829	0.194831	0.164401	0.146569	0.225784	0.0869948	0.203746	0.242504	0.0546557	0.495717	0.138291	0.083051	0.35876	0.633806	0.163109	0.213395	0.212288	0.20424	0.149666	0.130315	0	0.289182	0.131854	0.0545958
AT1G06030	0.0796286	0.682435	0	0.120583	1.14413	0	0.479896	1.03436	0	0.258872	0.686002	0	0.198886	0.635868	0	0.524835	0.315943	0	0.410407	0.364477	0	0.0237265	0.74027	0	0.291153	0.28101	0	0.236982	0.215761	0
AT1G06040	46.4181	49.0275	52.0722	43.9097	46.5473	50.2107	46.2275	45.4598	48.1606	39.744	45.0621	47.6405	47.8541	55.8119	56.5786	47.9241	51.9277	53.9867	50.7748	52.9865	51.0111	48.675	56.7883	53.2068	53.3592	60.2013	53.6718	59.3873	63.521	49.9131
AT1G06050	1.91772	3.4526	2.14579	2.72349	3.678	2.44422	2.47138	5.05177	2.68948	2.45706	4.02808	2.44512	2.67544	2.94772	2.74843	2.37991	4.25916	3.04139	2.68696	2.78526	3.27152	2.56121	4.14448	3.65251	2.56902	2.76517	2.5554	2.62358	2.4424	2.55688
AT1G06060	93.108	115.115	92.8396	103.431	90.2457	105.581	71.7912	81.945	101.058	74.1914	89.3311	94.7182	106.891	104.954	119.215	100.517	111.375	113.211	114.149	105.35	119.168	104.215	97.2442	110.405	96.6932	102.785	113.154	93.5459	115.673	106.625
AT1G06070	29.7636	29.3258	22.7857	29.2964	24.668	20.6678	31.6948	23.7765	24.6813	28.9444	24.6185	23.5516	28.5965	24.4526	21.7598	30.2476	24.0711	22.4593	31.8751	27.3427	23.0465	30.9483	25.2798	23.1919	30.6503	28.3315	24.7004	32.1029	27.0529	25.6223
AT1G06080	39.6105	34.7811	54.615	48.2244	28.3681	50.6841	47.4971	33.9906	48.7998	41.8592	29.8084	54.0761	50.7387	35.1368	59.8271	46.0991	41.5832	58.3769	49.4831	40.3509	61.0864	47.671	29.6633	47.3635	41.0228	40.2727	58.1859	49.1763	49.3976	61.619
AT1G06090	0.0264327	0.0490012	0.368351	0.21092	0.0221431	0.330697	0	0.400978	0.347991	0.0706773	0.276387	0.595266	0.135563	0.371195	0.34304	0.0552156	0.102174	0.505396	0.0310563	0.108492	1.17698	0.0428379	0.0974639	0.487126	0.0385009	0.380389	0.724165	0.133951	0.136761	1.19636
AT1G06100	0.159154	0.0826105	0.221825	0.246125	0.0278265	0.167157	0.128489	0.366165	0.218971	0.422606	0.144749	0.303777	0.0975221	0.0307617	0.0287109	0.15966	0.0351062	0.387281	0.161667	0.174358	0.325864	0.413424	0.346336	0.579929	0.616935	0.315206	0.279691	0.300863	0.422246	0.366434
AT1G06110	18.6077	17.0906	15.2266	18.3434	16.4959	12.7199	20.6578	17.2651	14.6245	19.3	18.2896	15.1301	15.1451	20.3998	13.0001	16.8227	18.1143	15.1736	19.901	20.8584	16.0382	16.8088	18.5562	12.7417	15.3797	17.99	14.7448	26.6505	24.0343	17.4115
AT1G06120	0	0	0	0	0	0	0	0	0	0	0	0	0.217705	0	0	0.115186	0.16896	0	0.0245934	0.0852478	0.0236913	0.147093	0.0575381	0.0207609	0.0301002	0	0	0.0261983	0.0485046	0
AT1G06130	14.2714	10.4774	13.1844	13.8694	13.5634	13.3685	17.1673	15.6517	13.1934	17.6577	16.4147	13.7333	14.319	15.2414	13.0906	17.835	15.6521	14.8736	14.7457	15.5206	13.966	14.0303	12.84	11.1985	14.3225	14.0856	12.4516	15.6795	14.6241	12.1726
AT1G06135	0	0	0	0	0	0	0	0	0	0	0	0	0	0	0	0	0	0	0	0	0	0	0	0	0	0	0	0	0	0
AT1G06137	0	0	0	0	0	0	0	0	0	0	0	0	0	0	0	0	0	0	0	0	0	0	0	0	0	0	0	0	0	0
AT1G06140	0	0.0295565	0.0164135	0.0147893	0.0642881	0.0147017	0.0343295	0.0384836	0	0.0215272	0	0.0327459	0.039089	0.0690765	0.0154083	0.0538578	0.0188405	0	0	0.0182691	0	0	0.0144035	0.0165916	0	0	0	0.0884985	0.0150925	0
AT1G06148	0	0.0121946	0.194157	0.0572833	0.141064	0.265177	0.0422071	0.16786	0.0984624	0.0176447	0.137138	0.0923478	0	0.210602	0.143048	0.0272441	0.183857	0.0853566	0	0.0682971	0.102493	0.179303	0.11736	0.203929	0	0.102254	0.0817385	0.0596793	0.0990417	0.103431
AT1G06149	0	0	0	0	0	0	0	0	0	0	0	0	0	0	0	0	0	0	0	0	0	0	0	0	0	0	0	0	0	0
AT1G06150	1.71103	1.58725	1.0447	1.7769	1.79654	1.07724	1.47072	1.18504	0.783225	2.14956	1.43185	1.18104	2.10227	1.27192	1.33864	1.66211	1.44931	0.994188	2.251	1.31881	1.16827	1.9686	1.73561	1.29979	1.95907	1.81083	1.2342	2.03634	1.46947	1.17789
AT1G06160	1.28053	0.890878	1.49339	0.501587	0.278913	0.286953	1.12331	0.859616	0.657494	0.361451	0.306499	0.169955	0.528088	0.250991	0.116447	0.216336	0.243545	0.123461	0.269499	0.347404	0	0.337697	0.818907	0.552531	0.802848	0.647034	0.427385	0.063146	0.233936	0.0272272
AT1G06170	15.504	14.3575	5.58197	17.6926	18.6144	6.7105	18.586	19.1685	6.74804	21.4394	16.1732	6.56074	20.6545	15.1617	5.16012	20.3561	13.5125	6.41748	17.5956	16.6167	5.09897	16.9504	17.3498	5.96437	22.7969	14.1023	5.74012	17.1648	14.3982	4.67185
AT1G06180	32.5564	17.0076	9.38393	32.1011	17.6187	9.06664	31.7847	16.6607	7.43161	28.6432	16.2354	8.95519	27.4584	15.6547	6.50202	27.9364	15.1714	7.2147	31.2438	16.6688	6.41137	27.0894	17.5443	8.64801	30.9262	14.5721	9.30602	35.0881	18.401	10.5521
AT1G06190	75.7507	78.4526	69.1659	78.0985	72.6747	71.7187	84.1788	74.8449	63.6139	74.5317	76.9664	64.1646	70.7836	76.0517	66.1696	69.7139	77.16	62.4816	76.5933	74.8537	59.7636	84.6554	81.9586	65.1652	74.4753	93.9808	74.7368	93.7405	92.889	67.5009
AT1G06200	98.305	102.91	90.6033	115.37	98.2137	86.5665	105.951	89.101	81.1832	98.8948	87.1226	83.6935	116.985	101.998	85.7745	111.787	102.599	80.5186	122.883	103.063	95.1183	103.696	92.6978	85.2423	103.156	96.4646	83.8063	119.093	104.777	87.9759
AT1G06210	26.201	26.7774	28.4738	24.3252	25.5366	28.1668	23.743	25.1297	30.4805	29.2691	27.5475	29.4918	27.0314	28.4587	28.0843	24.8981	26.0471	31.5489	28.0515	28.7605	33.4687	26.0063	24.6567	29.7695	27.135	24.5043	30.3342	27.3896	27.5901	36.643
AT1G06220	26.5388	22.6824	19.5498	25.8093	21.0312	17.3019	27.4161	22.889	18.1374	24.507	20.8065	17.5482	23.4697	20.1939	17.5985	21.9976	21.3993	15.9798	21.747	19.7787	14.7384	27.4964	23.052	18.0099	25.9928	24.5207	17.8007	28.1555	20.5634	18.1846
AT1G06225	0	0	0	0	0	0	0	0	0	0	0	0	0	0	0	0	0	0	0	0	0	0	0	0	0	0	0	0	0	0
AT1G06230	108.005	119.144	75.5708	110.046	90.974	75.3924	114.766	93.1214	74.6153	101.53	86.5688	74.3797	109.67	96.9586	78.5424	100.568	106.468	71.211	120.53	95.56	76.7014	115.479	94.1903	70.7154	107.208	113.34	81.1421	136.513	113.575	78.1512
AT1G06240	5.92723	5.53976	6.20823	6.93323	7.60431	6.6498	8.17126	7.19515	7.03703	7.60741	6.81588	6.49853	7.40667	7.22435	7.22138	8.36895	7.29586	6.39784	6.30466	7.14809	6.7488	7.33512	7.31311	6.39487	7.2314	7.43529	6.65874	8.00045	7.92436	5.80207
AT1G06250	3.85274	8.02367	14.1703	4.13691	12.7567	18.2601	6.56803	13.0688	16.5251	8.0499	16.641	15.3728	6.63115	13.3208	17.1064	7.37694	11.6225	18.1756	7.93125	11.103	16.0072	4.83778	8.13552	14.8802	5.529	7.56757	12.615	5.15798	9.78024	11.6478
AT1G06260	0.366087	0.9673	150.11	0.124508	4.8812	164.15	0.299753	23.0168	187.823	0.525041	35.5738	172.142	0.0281668	27.2902	189.159	0.0795547	21.5874	191.55	0.318439	58.9474	201.02	10.152	3.32191	188.514	0.880527	28.3553	220.081	0.228873	103.602	188.761
AT1G06265	1.96055	1.76827	2.08578	1.49713	2.05672	2.61521	1.96777	2.1617	2.42295	1.90192	2.68681	2.91643	2.10769	2.10001	2.26587	1.52479	2.02265	2.67754	2.61115	3.48564	2.49119	2.11521	1.84565	2.56898	1.66999	2.64546	2.2325	2.16014	3.0978	2.39448
AT1G06270	4.5606	4.00338	3.69008	3.9901	4.06406	3.72528	4.2063	4.20248	3.96506	5.07411	4.95151	3.47845	4.23103	3.73067	3.4576	3.92415	4.08746	4.59903	4.37354	3.84715	4.12027	4.37125	4.71742	4.14101	4.95413	4.17923	3.09782	4.49801	4.08735	3.68414
AT1G06280	0	423.792	0.164882	0	288.834	0.967374	1.12439	389.463	0.299813	0	407.584	0.0820258	0	717.326	0	5.46144	440.49	0	0	445.252	0	52.0298	500.256	0.346179	42.9978	744.568	0.218	92.0614	588.035	0
AT1G06290	5.71001	8.59799	8.31116	4.95998	9.36353	8.975	5.50867	11.0921	9.17915	5.97695	11.6929	10.0683	5.25565	11.9274	8.5938	4.91912	9.35296	10.0412	4.83112	9.4757	9.9709	4.37753	9.45492	8.91759	4.32293	6.83477	6.07445	4.00117	6.1167	6.22822
AT1G06310	0.463504	0.159197	0.208929	0.432977	0.185936	0.127143	0.241058	0.277132	0.13435	0.498905	0.391576	0.180055	0.474627	0.321736	0.201396	0.486685	0.312125	0.176912	0.343982	0.346368	0.189035	0.232368	0.266526	0.147598	0.485332	0.344497	0.0803928	0.102953	0.32304	0.23746
AT1G06320	6.02986	2.28486	0.935473	6.34476	2.6027	0.703	6.22501	2.72841	0.465433	6.17786	2.34927	0.568664	7.34719	2.5921	0.37743	6.95416	2.11778	0.669432	5.16771	1.75067	0.320139	5.55932	4.48537	0.255751	5.76399	1.76864	0.379864	4.13349	1.2513	0.162685
AT1G06330	0	0	0	0	0	0	0	0	0.171186	0	0	0	0	0.179836	0	0	0	0	0.0574871	0	0	0	0.0503221	0.157351	0.0937172	0	0	0	0	0.268811
AT1G06340	0	0.339488	0.40907	0.109962	0.881743	0.28528	0	1.10347	0.344532	0.0493859	0.751079	0.43977	0.164906	0.538948	0.270886	0.0348888	0.641151	0.659482	0.341833	1.04842	0.317118	0.235788	0.443529	0.338777	0.0462002	0.215336	0.42198	0.122566	0.162862	0.183118
AT1G06350	35.2483	30.4284	93.764	37.5585	41.5636	83.4536	36.2546	37.7398	89.0047	43.8364	44.1231	88.1386	35.7096	39.5226	86.5594	36.7978	42.7356	89.3919	40.1322	37.6544	85.81	40.7275	40.5815	92.3207	43.178	41.5066	89.2382	37.6313	41.7243	97.3349
AT1G06360	31.1093	26.6717	10.011	27.2751	23.3021	9.02346	29.3369	26.4091	8.00159	34.4856	25.1103	11.0005	33.0072	24.4627	8.16255	33.4914	22.9144	10.5268	39.9888	28.0987	10.304	23.8039	23.0346	8.99802	31.54	20.1755	7.78772	24.7772	21.2944	7.27576
AT1G06370	2.47436	1.56104	1.0267	1.72942	1.93605	1.75539	2.33069	1.81848	1.56416	1.95467	1.25592	1.46397	2.65021	2.49449	1.34028	2.50673	2.03543	1.86252	2.45783	1.78891	1.45856	2.37356	2.49272	1.60763	2.21217	1.98885	1.23678	2.54151	1.86321	1.54366
AT1G06380	22.3384	21.7354	17.1812	22.995	21.1939	17.1507	22.048	19.4046	15.3795	23.1372	19.1274	16.804	22.8816	19.9703	17.3173	25.9011	22.5842	18.7931	24.9027	21.3574	16.1954	22.4919	23.1806	17.6272	25.3142	20.7855	16.7989	20.1098	21.4457	15.2899
AT1G06390	17.8529	16.0245	15.3749	16.9586	15.5499	13.7278	19.4439	17.133	13.694	19.1758	17.484	13.6093	16.8817	13.4352	12.5886	17.1664	14.7142	12.9346	15.3422	15.4806	12.8744	16.9283	17.5224	13.6724	17.6558	16.3582	13.9942	19.1815	14.6194	17.3347
AT1G06400	80.3419	76.8959	80.3989	81.9352	74.8522	83.2495	79.9845	76.7108	78.3849	72.2724	76.2596	77.1892	80.3359	76.6398	76.5504	80.4732	77.9057	72.7075	79.7051	71.4073	72.2774	80.7126	79.3622	79.2685	80.4846	80.4276	81.3245	76.3125	82.5861	83.3481
AT1G06410	76.8163	99.3464	75.8244	78.9083	78.2358	80.7698	79.9355	83.2064	79.488	68.2884	72.6402	81.4918	80.1851	77.7476	76.595	70.3704	81.7806	74.5396	74.1488	71.6816	74.9421	72.4918	76.5148	72.584	65.6595	80.5479	75.15	73.8075	70.4849	63.5909
AT1G06420	120.567	119.19	75.3519	125.109	98.337	70.7421	127.924	101.363	64.3598	114.341	95.1728	69.3473	113.846	101.198	64.2942	119.311	112.457	66.1624	120.831	95.5873	67.7256	121.55	104.361	66.6896	118.134	112.219	70.3629	136.526	113.144	70.11
AT1G06430	7.49328	11.6411	18.5629	8.21346	12.595	24.1723	8.13671	12.6773	25.4625	9.62092	15.3881	28.2112	7.47467	12.4119	23.7469	8.07291	12.6224	23.0763	9.8534	14.6189	25.2699	7.13986	10.983	19.1049	7.23475	12.8614	26.9121	11.7918	17.8233	29.5014
AT1G06440	1.34023	0.650834	0.854907	1.55634	1.11917	0.782704	1.10836	0.749931	1.02421	1.06568	1.26141	1.07529	1.08914	0.780671	0.808177	1.39497	1.33127	0.925672	1.25635	0.932327	0.891103	0.917344	0.993324	0.827819	1.4105	1.05733	0.884064	1.39301	1.26348	0.989446
AT1G06450	4.332	5.67964	4.03364	2.47626	8.7528	3.74807	4.30973	8.96783	5.13769	4.78537	9.91489	4.99647	4.20082	7.98437	3.12401	3.70347	7.49989	5.685	3.06155	11.7253	4.88799	2.33202	5.86677	4.08538	2.70643	6.05431	1.83921	2.55349	6.41672	2.18303
AT1G06460	9.97723	13.2017	18.0407	10.3452	20.2239	22.0557	11.2831	19.2053	18.1901	10.9454	21.3516	20.706	14.8042	24.1116	19.6838	12.8029	19.3497	24.6267	9.80935	21.5455	20.0053	8.0187	16.3591	26.9316	8.5421	13.115	14.6104	7.55449	17.5324	9.86571
AT1G06470	9.29572	7.17765	7.60406	6.38295	8.11171	8.81412	6.96462	7.52572	7.20938	6.72392	7.54774	7.74909	5.34341	7.17029	8.57863	8.86764	7.10546	8.90245	5.44906	7.12905	6.84788	7.54708	8.177	9.36351	7.62865	7.86065	9.50646	5.86077	6.09931	7.463
AT1G06475	11.3736	6.3259	14.8923	10.6103	9.5124	16.042	11.4769	10.8531	19.0156	11.5315	10.3225	14.4352	6.80374	7.7265	13.4612	9.62969	10.5684	12.7357	7.25272	7.81158	13.5545	12.8923	11.5692	17.7926	11.9582	12.8067	23.2217	6.30871	7.31828	11.4312
AT1G06480	0	0	0	0	0	0	0	0	0	0	0	0	0	0	0	0	0	0	0	0	0	0	0	0	0	0	0	0	0	0
AT1G06490	0.582615	0.616671	0.58628	0.56086	0.830915	0.499898	0.745435	0.833161	0.493598	0.756025	0.695579	0.591116	0.655576	0.488311	0.57431	0.635968	0.726816	0.485296	0.632204	0.613698	0.547382	0.60844	0.885345	0.470901	0.688369	0.616265	0.498427	0.862201	0.618576	0.543002
AT1G06500	22.2211	16.6648	15.8881	23.0377	18.5091	11.9481	23.8416	15.6652	13.6439	25.1596	18.6836	14.2019	18.8124	14.4489	14.8294	23.0613	18.4138	11.9347	20.0323	15.4576	11.1315	19.3978	17.4378	14.3125	19.6334	15.5119	12.1796	23.8339	16.7984	14.1816
AT1G06510	5.51414	4.59141	4.92445	5.38863	6.92959	4.45756	5.00316	5.56316	5.6271	5.34269	5.83366	4.47176	6.17336	5.1055	5.84224	5.6691	4.61756	5.62263	4.88003	5.06058	5.06543	5.49327	6.35144	5.9712	5.68692	5.74949	5.03966	4.9845	6.1508	5.29246
AT1G06515	52.805	44.4282	48.9984	49.8167	49.4475	44.6076	52.1695	48.3463	44.9423	55.6013	47.7853	45.3353	51.7473	45.443	44.2412	56.0282	45.5008	50.2389	44.2557	47.6289	41.4193	51.9899	54.6937	47.3697	57.2148	46.5249	46.4513	44.7105	46.3496	48.5707
AT1G06520	11.299	20.9958	13.3187	11.5654	14.241	15.8737	14.4076	18.2657	16.248	9.90665	15.9258	15.1048	8.92527	11.3641	14.479	13.0282	10.7062	17.351	9.39502	11.5962	20.0816	7.8734	19.0606	17.572	8.17374	15.4823	18.7013	17.6656	8.69709	20.5895
AT1G06530	62.0524	64.2351	55.3617	60.6153	54.9391	55.0046	62.6271	63.1344	55.9036	62.2763	58.6599	53.2636	65.8517	63.7645	54.5371	66.2942	68.0816	51.7453	72.6546	65.562	58.1895	73.3457	69.3439	70.8568	73.3526	70.3091	64.06	70.2499	71.8176	68.5906
AT1G06540	1.09433	0.364383	0.646572	0.694236	0.159803	0.653952	0.422583	0.496692	1.3746	0.841673	0.448152	1.58097	0.685119	0.360652	0.970807	0.691085	0.529366	1.45794	0.564403	0.767727	1.96673	0.570974	0.576077	1.05004	0.697475	0.312359	0.271803	0.661342	0.396514	1.12041
AT1G06550	45.5878	34.4113	45.5491	44.8732	33.2576	42.4824	40.0857	35.7166	43.5697	43.7968	37.8306	44.2182	35.1811	30.5038	42.9982	37.1848	33.5299	42.7109	32.4382	28.9932	37.61	32.3015	31.0661	30.155	30.5778	27.8112	35.127	35.4499	23.1197	34.2198
AT1G06560	5.88413	4.49803	4.57057	6.27948	6.2818	5.72044	5.27806	7.24767	5.35777	6.74294	6.11934	4.75763	6.64919	6.33132	5.12957	7.07107	5.2503	5.11311	5.80532	6.14854	4.71329	6.56576	6.87899	5.63398	5.90556	5.64922	4.54239	5.99357	5.83802	5.25257
AT1G06570	3.09544	5.37282	6.4214	3.04068	4.53069	9.72481	2.22754	6.01744	9.63041	3.47714	6.16733	10.3865	4.08178	6.16773	9.38086	3.54183	6.07816	11.1096	5.01654	7.94258	10.9747	2.87859	4.89427	9.5582	2.98324	4.63391	9.19471	4.53414	7.10598	10.6088
AT1G06580	3.66066	3.68798	3.30187	4.47581	3.98726	3.59446	4.87231	3.30433	3.339	4.23612	3.21246	3.06858	5.65442	4.27714	3.53846	3.63871	3.92857	3.32025	4.52813	3.65465	3.02027	4.12836	3.52232	2.98796	3.93667	4.8064	3.14197	5.19818	5.19871	3.55576
AT1G06590	3.29111	2.11978	1.8985	2.67457	2.47186	1.76834	3.04755	2.7206	1.58714	2.75598	2.53632	1.542	2.98463	2.2055	1.74269	3.3913	2.07048	1.93216	2.36602	2.08639	1.64839	3.21338	2.42606	1.68704	3.01963	2.2671	1.54265	3.07728	2.10183	1.86709
AT1G06610	0	0	0	0	0	0	0	0	0	0	0	0	0	0	0	0	0	0	0	0	0	0	0	0	0	0	0	0	0	0
AT1G06620	1.58361	0.569565	3.82944	0.730151	0.59717	2.74039	0.818053	0.37186	3.58334	0.606728	0.416254	3.59848	1.06075	0.782916	3.15338	0.857599	0.352617	3.97642	0.578327	0.443555	4.28452	0.699126	0.512254	3.86161	0.853988	0.253849	2.14203	0.419584	0.0892849	2.02906
AT1G06630	12.6048	12.9879	9.97167	13.0715	13.5819	10.773	10.4973	14.6107	10.1506	12.099	13.2246	11.9362	12.7879	13.3732	10.8934	13.364	12.586	10.4468	14.5592	17.5183	10.9769	11.8003	11.972	9.89499	12.3584	11.7023	9.32114	14.1569	14.3397	9.1219
AT1G06640	37.6243	35.1296	48.2076	35.0627	29.6196	28.4851	30.061	20.4418	26.3418	26.669	19.6461	24.8849	21.5897	20.0982	25.7064	24.926	18.0959	23.9682	22.0615	15.1026	21.7673	28.1992	28.8536	26.8629	26.0395	22.2572	28.1432	25.605	17.6267	23.8998
AT1G06645	0.664892	1.00916	3.08985	0.884214	2.59854	3.36446	1.2684	2.26343	2.91626	1.41516	2.34403	3.02025	0.648595	2.61385	2.3191	0.783453	2.39785	3.14848	0.755164	2.36571	2.6879	1.03816	1.93332	2.4006	0.88471	2.13098	2.80392	0.625496	2.52985	2.72331
AT1G06650	2.41296	3.89802	7.87582	3.82389	8.62333	8.44975	2.83298	6.87075	9.74108	4.55618	7.60846	9.13498	3.21381	6.32899	8.36873	4.03463	5.39362	8.51998	3.4361	6.32016	8.35925	3.32997	5.80984	8.83663	2.54174	4.94551	6.15658	3.68057	6.08948	7.77463
AT1G06660	8.86503	6.42314	2.50094	7.51493	9.3322	1.87627	6.96471	6.95864	2.18741	8.27166	6.05404	2.16138	8.34457	6.73513	2.12999	7.67772	5.96502	2.1838	7.49831	5.03199	2.02837	5.87179	7.98968	2.10024	6.67142	4.13623	1.47369	5.81748	3.69709	2.22831
AT1G06670	37.9511	37.0716	29.6745	38.3324	29.6619	29.4496	42.86	32.6856	28.1685	34.2195	31.6983	28.7411	36.5876	32.0727	30.82	34.5317	35.5661	29.6816	36.8992	32.0049	27.1915	42.2432	35.2736	28.2254	40.1913	43.7812	31.9481	50.9556	39.8008	32.4476
AT1G06680	324.979	547.483	465.046	293.335	478.823	420.57	311.152	455.276	359.918	298.293	496.534	367.352	308.934	492.498	379.077	294.312	458.181	341.379	321.045	474.721	322.972	328.749	476.511	386.342	321.039	525.968	384.876	369.946	509.086	385.97
AT1G06690	5.70343	6.84335	11.4628	6.19621	9.96608	12.6375	5.06339	8.83407	12.4937	7.01832	10.2764	12.9858	6.46815	8.61053	12.3754	6.98851	8.276	12.1123	6.74468	9.79231	11.6332	6.10494	8.73327	12.8802	6.4521	8.83743	12.5992	9.01634	10.1563	14.5973
AT1G06700	26.5195	32.1482	36.1758	28.4332	40.0097	38.3137	30.5315	36.5464	39.0541	30.4756	37.4782	37.8384	31.0125	41.549	40.0022	31.6815	37.5806	40.8255	33.9504	41.4205	45.8803	27.7684	35.907	36.3529	28.0108	34.6715	36.2341	34.7215	39.3595	43.1529
AT1G06710	0.769811	0.75609	0.689459	0.934286	0.500178	0.358827	0.473394	0.713991	0.363369	0.796671	0.711331	0.390593	0.580053	0.433927	0.390177	0.613796	0.682565	0.314152	0.580642	0.535848	0.441253	0.643822	0.595606	0.322375	0.647848	0.360768	0.196745	0.462431	0.553517	0.287301
AT1G06720	17.0671	14.3093	10.5194	16.5844	14.4002	11.4749	17.689	16.143	11.457	15.851	14.4411	10.0385	15.5662	14.9925	11.2082	14.7935	16.8695	9.91525	14.0085	13.4459	8.64361	16.5697	14.9858	10.9738	16.8554	15.6474	9.71056	16.6866	14.2227	9.29806
AT1G06730	11.7819	17.5267	8.18048	11.9811	17.0118	9.82373	13.5338	15.9952	9.28063	12.857	14.9403	9.10579	13.9992	18.0411	9.11926	15.5005	16.4488	9.89312	16.4876	14.0377	9.1685	12.6595	18.6454	8.69244	13.8162	17.5751	9.45995	15.8545	13.9093	8.46745
AT1G06740	3.29518	4.16943	2.3066	3.87939	4.13366	3.06705	3.31714	4.91173	2.81465	3.86494	4.62306	2.22554	4.14945	5.46783	3.17201	4.05566	5.70188	2.51452	4.78257	6.46657	2.41893	4.99254	5.40927	3.22712	4.02949	5.82634	3.11409	4.93455	6.783	3.14982
AT1G06750	0.0439651	0.374178	1.26621	0.0455537	0.371344	2.06412	0.0993055	0.351527	2.17932	0.159699	0.416179	2.39312	0.0141949	0.254671	2.5389	0.0110453	0.437241	2.39996	0.0782264	0.717338	2.69752	0.222507	0.248878	2.31243	0.178354	0.3193	2.65082	0.142369	0.436523	2.94751
AT1G06760	648.914	464.224	321.498	693.96	444.491	337.676	645.665	465.208	329.492	644.882	462.961	339.987	652.84	443.606	350.708	642.149	485.878	320.515	633.051	446.698	320.633	691.248	509.232	356.378	679.91	508.376	361.823	681.77	482.188	401.881
AT1G06770	7.03044	5.53046	5.99502	6.40428	8.14047	6.56299	7.15825	5.55208	5.58023	6.53953	6.42	6.27918	6.48514	6.18527	6.40044	7.78344	6.59949	6.01631	5.49285	6.43973	4.97888	6.64164	7.55425	6.7192	6.83067	6.71531	5.76303	6.66205	6.6961	6.69793
AT1G06780	9.42482	11.5948	10.5926	10.3182	13.2467	13.1931	13.7437	12.8513	12.9276	10.9902	12.4801	12.6856	10.6087	11.9278	13.3394	11.3199	12.1753	12.5523	12.2194	12.5026	13.1913	11.6736	14.1132	13.7113	12.0906	15.1385	15.8725	14.4321	15.5501	15.9016
AT1G06790	12.7004	10.5134	9.04859	11.8993	11.964	8.70523	11.131	10.7339	9.10903	13.4836	12.2034	9.03424	14.6983	12.0151	11.9803	14.0758	12.4238	10.3476	14.5854	13.4154	11.3703	12.4191	11.9786	9.94941	13.159	11.9281	10.0784	11.5952	11.4073	9.43966
AT1G06800	1.93418	1.62938	1.63261	1.47095	1.97075	1.52034	1.966	2.09792	2.04968	1.93619	1.62549	2.03679	1.79839	2.09741	1.28766	2.00827	1.58069	1.75454	1.12652	1.63744	1.54892	1.64521	2.06974	1.65616	1.79233	1.71125	1.24833	1.33898	1.17401	1.64992
AT1G06810	0.56646	1.51133	0.141311	0.441027	1.96892	0.182367	0.676352	2.3895	0.637492	0.0656289	1.58401	0.225431	0.204859	2.65081	0.617966	0.612852	1.74153	0.480351	0.321373	1.09853	0.952003	1.10919	1.61301	0.800446	0.443644	1.49199	0.323106	0.687422	1.46599	0.135617
AT1G06820	4.19119	3.80192	3.31727	2.99527	6.56034	4.22755	5.00221	5.44094	3.73097	4.96438	6.51916	3.94941	5.2611	4.25446	3.26801	5.61226	4.23053	4.30235	3.75054	5.43499	3.85878	2.66862	4.71038	4.23444	3.2164	2.42617	2.40085	2.83499	3.58411	1.98587
AT1G06830	0.971892	1.00629	3.36309	0.839961	1.81377	4.18138	1.02603	1.37115	6.93884	0.6255	0.553683	3.53604	1.28801	1.74387	3.67533	1.09889	0.575645	5.5768	0.54259	0.107154	2.34243	0.746105	1.01749	3.35537	0.649552	0.759989	5.22564	0.538419	0.471704	3.15807
AT1G06840	1.55094	1.96536	2.27807	1.53449	1.67609	2.01953	1.46575	2.22861	2.50338	1.28015	1.74215	2.81795	1.44814	1.5921	2.71508	1.58115	1.41019	2.47909	1.70052	1.40996	2.90826	1.52825	1.55039	2.67421	1.50115	1.83927	2.5974	1.56873	1.52873	3.07997
AT1G06850	27.8892	34.53	39.7526	31.1139	30.4845	46.7629	33.8444	29.5906	41.4746	27.2504	24.9307	42.8366	33.3943	30.0076	44.8929	30.0424	31.3274	45.4274	37.2208	34.8472	51.7247	31.3134	30.3088	36.3651	32.121	37.1987	52.6281	35.5083	32.5796	46.32
AT1G06860	24.861	14.4526	13.9955	15.166	26.9345	15.8595	14.5365	20.9019	6.34574	17.324	12.0491	10.5107	12.9129	10.7799	9.0102	14.1893	10.7355	11.4322	10.2053	18.1668	12.1086	20.5842	13.9422	12.0737	11.826	22.5007	12.6232	15.136	12.4109	21.1163
AT1G06870	10.2728	8.78782	8.76474	9.39257	9.4372	8.2853	9.55162	11.458	9.38646	12.2717	10.5502	9.0584	9.09271	9.14673	9.70132	9.22699	9.36943	9.99103	8.30356	7.74171	8.26104	8.28674	10.1414	9.88597	10.4745	8.56459	8.63406	8.61319	8.18593	9.32461
AT1G06880	60.8905	42.7608	39.7854	74.0589	41.4304	39.2629	71.6836	44.9862	36.0358	44.0544	39.8226	45.3166	47.4336	32.7694	37.5271	58.5161	47.918	31.5079	41.3482	51.9058	37.9359	54.9019	49.2151	63.6406	55.2105	60.2392	57.6874	46.5234	43.4639	48.0215
AT1G06890	15.0296	10.7982	14.3188	13.1824	12.995	14.3327	15.8618	13.0073	14.5594	14.4301	14.0551	14.9586	16.8084	13.7444	14.092	16.4404	12.5374	14.726	12.1984	12.0088	15.3511	10.7542	12.3702	14.0112	12.0405	10.2896	11.748	10.7111	8.14044	12.6773
AT1G06900	4.01305	3.16171	4.2852	3.54018	3.55447	3.02305	4.83306	4.8173	3.59498	4.46214	4.33484	3.31166	3.71882	3.99322	3.17698	4.45305	3.23554	3.70141	3.0834	3.65252	3.44091	3.54766	4.24239	3.56054	3.56162	3.36954	2.61013	2.89571	3.06144	2.6792
AT1G06910	8.55863	8.76414	6.55205	9.24499	8.19139	6.12827	9.66368	7.02451	5.75453	8.45558	8.61144	6.24751	9.49108	7.1795	5.65871	9.26856	8.72143	5.10721	8.55349	8.5141	6.41273	8.71894	8.26732	6.02621	9.06281	9.07522	6.57005	9.51053	8.20475	6.67469
AT1G06920	0.352102	0.216196	0.51374	0.376994	0.937711	0.230123	0.293354	1.491	0.450806	0.473292	0.620346	0.420976	0.353539	0.906199	0.520449	0.139507	0.412324	0.569748	0.148237	0.684416	0.819048	0.165084	0.686902	0.369444	0.531119	1.00066	0.598427	0.31545	0.610499	0.704746
AT1G06923	0	0	0	0	0	0.0671337	0.0619735	0	0.114162	0.17639	0	0	0	0.0477489	0	0	0	0.0489088	0	0.0249489	0.0315266	0	0.0904814	0	0	0	0	0.0239369	0.0793902	0.0206421
AT1G06925	0	0	0	0.0574111	0.0756475	0	0	0.0665751	0	0	0.121226	0	0	0	0	0.322577	0.222902	0	0	0.221407	0	0	0.0559134	0	0	0.0599538	0	0	0.0998195	0
AT1G06930	0	0	0	0	0	0	0.0277715	0.0276277	0	0	0	0	0	0	0	0	0	0	0	0	0	0.0480469	0	0	0.0648845	0	0	0	0.0279655	0
AT1G06950	39.6938	36.4346	30.4121	39.6218	31.9499	32.8344	30.9275	35.9983	32.3224	35.0389	31.5118	29.6812	40.9333	35.1394	31.6295	37.9353	36.8597	29.6797	40.2055	35.489	29.8721	42.0283	38.8483	35.1001	44.1966	37.1186	33.1046	36.3498	39.4507	32.7074
AT1G06960	47.8692	45.8957	38.3521	45.7511	41.3022	33.9003	48.693	41.9155	37.8337	46.483	45.176	35.3688	47.9366	45.1266	36.5153	49.5674	44.4062	34.7331	51.3389	47.126	36.4881	47.7922	42.9747	34.623	48.2047	44.7337	35.7929	58.4111	51.4875	36.5755
AT1G06970	0.0421519	0.0300604	0.423492	0	0.0131244	0.886421	0.0462414	0.0388777	1.05363	0.0160514	0.0439778	1.00583	0.0237778	0.0561053	0.653902	0.011193	0	1.32868	0.0253937	0.0123041	1.0893	0.0194577	0.0208564	0.983578	0	0.0520081	0.872769	0.0123723	0.0463065	0.678459
AT1G06980	0.113383	0.0315425	1.02202	0	1.09612	2.17247	0.0365488	0.428871	2.55361	0.0456398	0.395598	2.07554	0.0722207	0.516188	1.62745	0.190141	0.524985	2.24618	0.177622	0.347683	2.53835	0.187277	0.392813	2.03584	0.16788	0.597677	2.0901	0.223695	0.23373	2.71972
AT1G06990	0	2.86132	16.6518	0.0249827	12.6663	17.4461	0	15.1436	17.0681	0.0293028	18.2996	19.3536	0.079812	17.4436	14.6528	0	12.4883	18.3994	0	23.2781	13.7077	2.27029	4.50571	15.4379	0.0450849	16.9197	12.4462	0	25.32	10.0047
AT1G07000	2.65155	2.36696	1.61331	2.14901	2.14984	1.3204	2.19847	2.53343	1.23803	2.8092	1.79128	1.31665	2.73565	1.98772	1.17402	2.34273	1.65207	1.47519	1.99426	1.85761	1.4938	1.53912	1.54084	1.4485	1.97036	1.76069	1.15356	1.56424	1.41416	0.949203
AT1G07010	9.26209	8.60365	8.89587	6.72648	9.52515	9.52416	10.3944	11.149	9.15638	6.93913	11.4933	10.3446	8.63815	10.9294	9.1336	9.42626	10.9619	8.32193	9.31717	11.6194	9.22687	7.03581	7.68728	6.65367	6.28801	7.92415	7.64111	10.0251	9.7558	8.1773
AT1G07020	30.7834	33.0411	31.1199	35.795	41.6751	26.4494	29.6151	41.2264	25.6893	36.6267	44.7157	23.2148	35.5289	45.4512	26.4509	34.6492	40.7169	25.6795	34.7607	42.6822	27.1143	36.2714	50.448	27.6755	43.0699	43.5772	29.1708	38.5821	41.1587	33.117
AT1G07025	0	0	0	0	0	0	0	0	0	0	0	0	0	0	0	0	0	0	0	0	0	0	0.0964255	0	0	0	0	0	0.0581079	0
AT1G07030	18.1963	17.948	13.9436	19.9194	17.8421	18.3946	19.9914	18.2671	17.397	20.4404	19.6051	18.0864	21.3866	20.5986	18.5818	19.276	21.0053	17.3417	22.1068	22.2228	19.4923	22.9448	19.6101	18.691	21.4199	21.191	18.2843	20.0822	20.424	18.4785
AT1G07040	11.3896	14.675	16.3125	11.913	18.5735	19.0685	14.2226	19.6054	18.5934	16.5918	19.314	18.8394	12.1756	18.6058	20.0564	14.2388	18.7931	20.2199	14.5552	20.8912	20.7108	12.2343	17.7672	17.9521	13.0302	20.1289	19.4815	16.6877	21.7398	22.265
AT1G07050	5.09259	12.048	21.3309	7.38788	17.6616	27.4901	7.2454	14.6538	24.2895	6.47904	12.9474	20.0502	9.61636	19.0953	26.0783	6.36824	17.6102	26.2247	5.61075	14.3938	21.7996	10.7585	16.3994	30.772	7.66456	11.5174	21.3388	5.97162	15.1111	18.4141
AT1G07051	0	0	0	0	0	0	0	0	0	0	0	0.114658	0.12871	0.240743	0	0.30068	0	0	0	0	0	0	0	0	0	0.128939	0.118308	0	0	0
AT1G07060	0.341536	0.52195	0.315814	0	0.607594	0.128703	0.117811	0.5961	0.378747	0.295507	0.381459	0.0482752	0.0389676	0.283945	0.324163	0.237287	0.0431045	0.152289	0.124606	0.0835941	0.0943087	0.0368519	0.125969	0.129683	0	0.182157	0.226108	0.0802032	0.340179	0.176809
AT1G07070	96.8987	64.5246	78.8254	107.679	69.2458	77.4791	93.1242	70.1806	74.3425	96.2496	77.034	71.256	95.2123	70.6716	83.0615	95.1414	74.9942	71.354	90.3178	81.4916	74.7799	104.441	77.9716	75.4024	98.6757	82.1705	78.7383	92.0284	83.2545	74.0314
AT1G07080	55.0299	55.8049	60.1124	56.9585	53.8306	64.6289	57.7476	53.7514	65.9961	57.4176	52.3012	65.4962	54.206	50.6327	67.3357	57.8594	55.8858	67.6006	70.4462	57.9764	69.1173	56.3576	51.1665	62.986	57.9869	52.7997	67.0226	70.5679	63.8745	77.8436
AT1G07090	2.05177	7.96722	9.80838	2.47525	12.7766	7.06668	2.29494	16.1288	8.77548	2.24362	15.6475	8.30995	3.33146	15.6528	8.09668	2.33324	11.2492	7.31897	2.12277	15.2502	7.0383	3.51011	8.79348	6.24903	1.76205	8.30077	5.90452	3.43497	6.00066	6.37189
AT1G07100	0.36622	0.334907	1.21001	0	0.67686	0	4.64124	2.12143	0	2.16043	1.39783	1.43456	2.87201	0	0.807259	0.376631	0.378212	0.771734	1.51923	0	3.02904	0.730066	0.701789	0.680439	2.84025	0.97924	1.10314	0.401113	0.735434	0.415545
AT1G07110	8.80932	9.50786	12.7195	7.47288	11.0319	13.1073	8.22852	13.0164	13.0077	9.92457	12.401	13.5621	8.39556	11.5452	11.6298	8.76369	11.0922	12.957	8.83476	12.3096	12.5967	7.50907	10.7232	11.5499	7.60711	8.28281	9.81695	8.06945	10.7404	10.9862
AT1G07119	0.0773746	0	0	0.110828	0	0.215498	0.101886	0.128959	0.0442237	0.110064	0	0	0.143469	0.180711	0	0.208221	0	0.0438043	0.042844	0	0.0405207	0.148241	0.143267	0.0767568	0.0331894	0	0	0.140886	0.110113	0
AT1G07120	0.171364	0.282479	1.8735	0.0548699	0.657483	2.10775	0.147031	0.260155	2.30939	0.0926616	0.108041	2.70117	0.492725	0.226567	2.24897	0.186028	0.395924	2.04485	0.345496	0.0627271	2.43139	0.342763	0.371549	1.8433	0.420928	0.55409	2.55615	0.304062	0.576328	1.88266
AT1G07128	4.81476	2.79376	2.7352	6.04515	3.87409	4.36759	7.09843	4.30304	3.80339	7.11303	4.11566	3.74399	7.5841	4.60613	4.49578	8.0259	5.0114	4.30185	8.5388	5.01634	3.63299	4.75114	5.04717	4.36984	6.94822	3.14437	3.82209	6.2258	5.5833	4.24178
AT1G07130	5.18827	4.47173	3.97095	4.35761	6.45554	5.2037	5.99051	8.30009	5.0272	6.35904	6.95325	5.5911	6.8349	6.6291	5.41285	6.40088	6.63776	6.11383	5.19855	7.96445	6.0801	4.65124	6.22703	6.07545	5.22402	5.72731	4.99416	4.07242	6.89731	4.42697
AT1G07135	62.4979	57.4927	55.4301	87.6493	93.9378	78.9835	62.9818	77.0195	66.9283	77.0075	80.5625	46.9152	105.707	76.1253	32.008	122.637	90.9191	53.2817	90.0424	74.4674	48.1118	59.8452	89.9197	59.5264	159.026	97.3973	63.1901	38.7739	44.6158	21.7419
AT1G07140	358.631	346.785	361.448	360.496	302.347	363.337	323.014	298.925	356.162	317.624	294.461	346.291	367.372	328.273	358.857	338.009	333.767	388.416	315.86	305.057	372.242	339.702	295.647	367.815	330.837	307.97	357.746	262.73	279.449	308.275
AT1G07150	0.349095	0.614772	0.375851	0.671741	0.438123	0.474491	0.430518	0.34418	0.651523	0.366938	0.659015	0.436883	0.521449	0.628375	0.768052	0.547996	0.558106	0.675163	0.386054	0.615916	0.977027	0.46989	0.546268	0.500507	0.442461	1.00865	0.636692	0.181042	0.785586	0.945572
AT1G07160	0	0.0683564	0	0.105407	0.356756	0	0	0.0418006	0	0.0273754	0.0358697	0	0.0224494	0.207515	0.0176985	0	0.107485	0	0.0670159	0.193273	0.0265169	0.0331847	0.14416	0.051732	0.0760885	0.210849	0.0576057	0.0406608	0.237636	0.0532606
AT1G07170	34.4097	29.753	26.1211	33.8191	34.1263	25.5078	37.2242	33.5256	22.5139	36.7225	34.623	22.807	33.6353	35.6762	23.1569	43.6415	34.2804	28.3974	38.3137	37.0971	25.7746	30.9986	29.7778	22.8656	31.8983	30.0205	19.8738	30.7732	29.0029	22.1283
AT1G07175	0	0	0.706853	0	0	0.86896	0	0	1.05192	0.134706	0	1.69808	0	0.648365	0.557504	0	0	2.00089	0	0	2.0418	0	0	1.36566	0	0	1.36581	0	0	1.77771
AT1G07180	0.0529249	8.79862	3.50768	0.320453	10.3404	4.90583	0.261666	9.068	4.22879	0.264643	10.6487	4.73983	0.151425	8.19948	4.45931	0.0427914	12.3385	3.65076	0.178471	13.341	3.44872	2.23658	7.91917	3.21587	0.0940009	16.1054	2.76389	0.35191	13.8379	3.34409
AT1G07190	0	0	0	0	0	0	0	0	0	0	0	0	0	0	0	0	0	0	0	0	0	0	0	0	0	0	0	0	0	0
AT1G07200	4.52951	4.41819	4.90441	3.8604	4.6662	4.96339	4.33214	4.65897	4.05013	3.73675	4.49518	4.49803	3.99159	4.24128	3.74575	4.09681	4.57412	4.2614	4.78559	5.3251	4.83614	3.95975	4.24301	3.89167	3.90718	3.76022	4.44203	5.67154	4.71162	4.86084
AT1G07210	73.4105	51.1244	55.8515	64.7906	54.0587	52.7576	70.8853	55.6641	52.7052	68.9441	51.3902	52.6933	73.6413	55.0278	52.3648	71.2561	52.9682	58.7947	59.794	53.9686	57.3587	65.856	53.4885	52.6683	62.3024	48.6848	51.8063	56.5807	52.2653	48.4791
AT1G07220	7.68229	6.53733	10.889	6.19	6.75521	12.6396	6.2173	6.1662	12.7126	6.23859	6.35457	14.6431	5.75133	5.26645	13.4176	7.75926	6.73009	13.402	5.89106	6.93587	15.369	7.15144	6.70503	14.3826	7.68001	6.53392	16.755	6.75725	6.94274	16.9273
AT1G07230	13.5003	13.1201	15.747	11.4736	15.2722	14.3718	11.6164	18.159	16.3627	12.6192	18.0092	16.7247	15.3281	19.0858	17.3499	13.7927	16.6519	18.1891	16.0508	18.3034	19.1178	11.0915	13.8236	14.502	11.0866	13.7432	13.792	13.0058	16.0963	16.3214
AT1G07240	5.4319	3.83806	4.51441	3.57282	4.17005	3.60638	2.98084	3.53657	3.60207	2.83764	3.22207	2.88977	4.45997	3.00861	3.38343	4.23377	3.18606	3.31302	4.01011	2.09398	3.73247	4.06007	3.2556	4.26613	3.29946	2.46553	2.59403	2.14027	2.94237	3.20456
AT1G07250	17.8637	29.1776	25.2444	18.9034	25.379	26.1882	19.8131	25.3685	28.8952	19.5833	25.5514	27.7011	21.2954	24.5425	27.4469	20.5737	27.998	28.6809	26.5042	28.0641	29.0652	21.0882	22.1301	32.9206	23.3762	26.8417	31.1348	28.9662	26.294	30.5871
AT1G07260	6.7053	5.08961	1.8058	5.58189	3.66869	1.73495	4.9128	3.57613	2.18086	5.38953	2.82659	1.85739	5.18276	3.24847	1.2109	4.32536	3.51681	1.79048	4.14004	3.01126	2.03557	6.03402	5.09387	1.71051	5.78383	3.45596	2.33672	4.14459	2.90454	2.04783
AT1G07270	0.509776	0.245663	0.228667	0.376917	0.405777	0.185897	0.076015	0.190063	0.114292	0.290479	0.594491	0.140853	0.274461	0.354923	0.186866	0.406452	0.264444	0.0902824	0.464125	0.165808	0.0550572	0.459799	0.363374	0.0995108	0.264424	0.328408	0.0373818	0.374809	0.247734	0.28083
AT1G07280	4.93811	4.84467	6.59139	3.90355	6.11385	5.96201	3.81059	6.02487	6.15837	4.63604	4.81707	5.95454	3.11074	5.44541	5.5622	3.04977	5.83102	6.28258	3.18149	5.33467	6.91142	4.36782	5.48076	7.11839	4.23285	5.61523	6.53577	4.17208	5.31984	6.54406
AT1G07290	0.561234	0.52569	0.434687	0.444254	1.16202	0.349076	0.599973	0.816683	0.563025	0.773588	0.743002	0.463229	0.346078	1.05991	0.263534	1.11001	0.803351	0.448498	0.548677	0.833482	0.407693	0.234027	0.699065	0.392411	0.43997	0.592423	0.40914	0.397647	0.383943	0.278382
AT1G07300	6.46307	8.61108	6.45343	6.20306	5.8622	7.95517	4.74611	7.78717	7.0673	9.49001	6.98185	8.44402	7.42992	7.69946	5.89611	7.53825	9.30175	7.12749	9.06088	8.3046	7.26895	7.58466	6.91712	8.22779	7.55673	8.63472	8.17321	8.39618	7.36836	8.60654
AT1G07310	94.5906	125.069	103.667	95.7732	90.0105	103.742	93.5765	90.1469	96.5031	84.4005	90.7546	98.3534	90.0452	95.4527	104.113	84.8601	103.318	96.7267	105.472	98.7433	103.942	109.876	95.3466	104.306	94.3084	122.604	122.806	116.255	126.038	115.381
AT1G07320	125.468	137.149	131.676	114.043	133.511	124.709	112.794	124.558	112.902	108.585	135.518	109.437	106.487	132.559	121.825	113.242	123.544	105.601	114.859	117.7	103.605	120.993	137.559	117.944	115.038	130.725	110.555	114.093	124.931	111.199
AT1G07330	0	0	0.312595	0.0112245	0.0173044	0.286634	0	0.0127135	0.684884	0	0	0.640478	0	0.0269052	0.223919	0	0	0.271232	0	0	0.529565	0.0243036	0.099177	0.36303	0	0.0981975	0.722621	0	0.0775109	0.567063
AT1G07340	0.0709261	10.6082	9.4927	0	20.3702	7.18385	0	27.2306	7.29649	0.0474117	31.6406	8.4059	0.0169414	23.7028	6.45037	0	29.3863	7.75757	0.0743992	53.4521	7.34763	3.73574	15.6618	7.17178	0.0458582	31.2562	7.53687	0.219268	52.5981	7.64807
AT1G07350	39.4504	56.2921	35.6758	46.9347	45.2469	35.5539	44.932	44.9072	33.1683	38.6951	38.0097	32.3931	43.5398	43.2615	38.9507	43.5296	51.1623	33.1776	52.17	50.0305	32.8896	69.0058	57.1225	38.9544	60.0566	79.701	50.885	63.627	59.9999	41.7357
AT1G07360	40.932	39.9356	31.7564	36.8629	36.6127	28.1958	37.4965	41.4832	29.332	42.9113	39.1918	28.0085	35.8823	37.7641	29.8641	39.9391	40.4946	25.4132	39.7676	37.6711	26.3733	42.9936	42.5501	30.8186	40.4503	44.2166	29.9836	40.9805	39.0967	30.8247
AT1G07370	97.6555	50.3845	35.3112	85.0071	51.3366	32.9967	75.7655	48.0679	32.2808	93.3547	48.2864	27.5798	80.8835	50.0795	29.1796	79.0221	45.9726	31.7861	63.4169	42.5433	27.3917	89.4188	59.9135	35.397	98.8444	51.7981	33.6473	56.6297	39.4424	28.8886
AT1G07380	0.881345	0.726647	0.952628	0.55012	1.2079	0.759553	0.396293	1.28684	0.944485	0.777988	1.13964	0.763373	0.626346	1.23799	0.839319	0.862695	1.00993	1.14307	0.815026	1.33952	1.06187	0.721386	0.892608	0.994618	0.814504	0.759571	0.836716	0.539456	1.31479	0.866439
AT1G07390	0.61673	0.740011	0.585119	0.617295	0.52948	0.365371	0.54698	0.409885	0.506208	0.563803	0.66627	0.467991	0.503629	0.576582	0.417074	0.530063	0.39697	0.546467	0.593385	0.895683	0.381467	0.670174	0.460293	0.485359	0.674482	0.406527	0.380229	0.596197	0.488306	0.463561
AT1G07400	17.7924	16.4228	10.9205	16.2141	15.4775	11.8213	14.2753	23.1543	9.5341	14.9187	16.7282	10.0007	15.4063	14.7627	10.0024	15.7015	21.7911	8.55534	15.8581	15.5327	8.31266	15.7888	15.2736	11.3814	17.6806	35.1185	10.9625	16.2035	22.6668	8.4401
AT1G07410	0.428159	1.1361	2.6576	0.850688	1.34973	2.14918	1.50838	1.68838	3.40435	1.07072	1.19399	3.19687	1.25781	1.42365	2.47044	0.945866	1.07391	3.26995	0.821491	2.07296	3.09097	0.757354	1.28989	2.54148	0.515756	1.42208	2.44283	0.278145	1.52837	2.41005
AT1G07420	52.4996	51.8964	52.3531	60.8279	53.2601	52.79	60.3795	51.7089	54.9406	50.4343	47.6748	52.178	55.6197	51.0456	55.6418	49.7441	53.3808	51.343	55.3034	48.288	47.3936	63.2455	57.5399	51.3463	55.0622	67.0316	65.2309	69.2879	57.3182	56.0044
AT1G07430	3.53897	8.98898	10.2297	5.66133	8.8129	14.5266	9.97042	13.2811	17.6157	10.1229	14.9108	26.0864	9.40037	10.6827	16.0571	8.35733	14.9447	19.5666	21.9887	21.5565	32.058	8.97635	9.91728	14.7364	9.94548	14.4624	22.3977	41.5982	38.0139	50.849
AT1G07440	18.6426	24.2552	31.1023	16.3859	32.8677	29.2701	21.9453	32.6269	30.9924	20.4532	34.4501	27.178	18.9002	29.0944	25.3864	21.3999	24.9862	25.2516	17.7965	28.5565	24.7806	14.9249	25.5284	24.249	16.6226	20.753	20.2141	16.5626	22.3031	20.0547
AT1G07450	1.3242	2.6048	2.9685	1.57453	4.34113	4.51943	2.03716	4.957	3.94073	2.73995	5.36394	4.21364	1.11076	3.2636	2.85521	3.11331	4.83142	4.17873	1.96805	4.62702	4.01557	1.32539	2.57051	3.23939	1.85849	3.54105	2.24146	1.24102	3.47866	2.88216
AT1G07460	0	0	0	0	0	0	0	0	0	0	0	0	0	0	0	0	0	0	0	0	0	0	0	0	0	0.0333334	0	0	0	0
AT1G07470	10.4927	10.9452	9.50661	10.2822	8.93604	9.4342	12.6552	11.5125	9.30958	12.0539	12.404	10.7736	10.4283	10.8545	9.27364	11.4562	12.4072	9.81053	10.752	10.9295	9.80922	10.813	10.4868	7.26819	11.6176	11.6854	9.27076	13.8428	13.5154	10.919
AT1G07473	5.97226	4.68494	4.86073	4.77619	5.02183	5.36174	4.79349	4.6562	5.89698	6.11026	4.39344	5.91654	4.77098	4.68215	6.57293	5.81474	5.32789	5.55338	5.16994	3.12124	5.43311	4.43877	5.00272	6.83777	4.13227	5.64496	7.28284	5.13674	4.82492	6.89822
AT1G07476	0.228898	0.166108	2.13518	0.491163	0.363555	3.55728	0.82213	0.115504	4.53504	1.07183	0	3.71475	0.658236	0	3.74783	0.742508	0.0422966	4.29737	0.394315	0.190687	4.53558	0.267363	0.403306	3.98528	0.808333	0.136352	3.08014	0.402956	0.0678355	4.49998
AT1G07480	8.95851	9.30338	9.80971	8.90544	9.8718	9.04079	10.1182	9.97646	8.00136	9.45388	10.6052	7.94184	8.53988	10.5949	8.75763	8.65962	11.2604	7.85279	10.7359	11.2333	9.45223	9.71148	10.3252	8.13193	9.88926	11.4052	9.17277	12.8129	12.3819	12.3892
AT1G07485	1.50195	1.41711	1.6926	1.46112	1.34697	2.77431	1.56559	1.1551	3.03632	1.54834	0.913581	2.48969	1.28911	1.81837	1.80256	1.37069	1.67481	3.1163	1.13698	4.15132	2.54548	1.06724	0.987641	2.0104	0.790099	0.867601	1.85342	0.771085	1.08823	2.05123
AT1G07490	8.25253	8.99266	11.0074	8.25104	10.7711	10.5078	10.0985	8.80559	11.2474	12.3348	11.6678	10.9686	7.66737	8.44436	12.5713	8.30569	10.7629	11.5262	10.1953	12.2131	13.4766	4.14217	6.83711	7.99799	4.51353	5.61796	6.25402	4.78168	5.60018	8.39286
AT1G07500	0	0	0	0	0	0.419287	0	0	0	0	0	0	0	0	0.114844	0	0	0.522361	0	0	0	0	0.0956412	0.111894	0	0.107354	0	0	0	0.563301
AT1G07510	21.2116	21.8833	20.1981	20.2038	22.4879	22.9948	19.1317	24.821	22.2887	21.9156	25.6547	21.5193	23.2902	23.0705	21.1479	21.3639	22.7697	23.0659	22.1596	23.4616	21.1906	20.1936	21.5771	23.4033	20.897	19.2768	18.8773	18.6634	20.9708	17.3772
AT1G07520	3.80228	4.75973	2.90169	4.90665	5.90276	3.29263	4.80424	5.0457	3.44603	4.96055	4.54368	3.17386	5.6577	4.41971	3.51743	5.67989	5.07476	3.09418	5.22921	4.81211	3.70121	4.89427	6.31898	3.93616	6.16965	6.95772	3.67074	6.56892	5.02682	3.19458
AT1G07530	16.4428	17.1771	16.9363	16.5369	19.1743	15.4792	15.3895	18.2737	14.8285	16.7272	18.868	14.8776	17.3136	19.8765	16.4166	18.9824	19.1345	15.0001	21.1504	22.0367	15.3871	15.9289	17.6275	15.0622	17.1583	17.3466	14.1978	18.1016	20.3253	14.7388
AT1G07540	0.037492	0.039276	2.44463	0	0.0132297	3.2609	0.0760308	0.0566579	3.50971	0.0803688	0.0465321	3.90236	0.0150889	0.0884246	3.97043	0	0.0147848	4.22599	0.0145768	0.0378954	3.21433	0	0.0341034	4.13922	0	0.01276	3.41239	0.0639087	0.0133703	4.20823
AT1G07550	0	0	0.0775545	0	0	0	0	0	0	0	0	0	0	0	0.0221249	0	0	0	0	0	0	0	0	0	0	0	0	0	0.0159711	0
AT1G07560	0	0	0	0	0.0249845	0	0	0	0	0	0	0	0	0	0.0197552	0	0	0	0	0	0	0	0	0	0	0.0198012	0	0	0	0
AT1G07570	24.8819	27.4377	18.9672	25.7253	23.4304	19.0135	25.0966	22.3433	17.5644	23.7954	22.6778	19.3473	23.7471	25.3191	17.0309	24.3736	25.0476	17.3063	24.9987	24.0679	14.4463	26.2159	26.4125	17.0483	22.9719	26.8637	17.4115	29.6923	24.9512	18.5361
AT1G07580	0.409526	0	0	0	0	0	0	0	0	0	0	0	0	0	0	0	0	0	0	0	0	0	0.589569	0	0	0	0	0	0	0
AT1G07590	47.889	76.6694	230.846	60.4958	82.0469	320.073	63.8366	83.5671	364.671	64.7662	85.2728	398.873	73.1265	96.5348	372.725	73.2332	99.275	413.453	102.043	104.751	581.133	66.8044	69.5023	345.148	60.0569	82.9659	468.166	85.8785	107.03	586.016
AT1G07600	0	0	0	0	0	0	0	0	0	0	0	0	0	0	0	0	0	0	0	0	0	0	0	0	0	0	0	0	0	0
AT1G07610	0.471568	0.648136	4.57694	1.5832	0.290711	8.29132	2.57847	0.74015	9.01678	1.27801	2.20673	10.1936	1.57105	1.23271	8.52713	1.06958	0.873796	6.89362	1.3691	0.579852	17.2452	1.15891	1.32064	12.7876	1.16103	0.763159	15.7509	2.01266	0.698339	25.6423
AT1G07615	11.7306	11.1972	9.64466	12.1127	10.7551	10.3487	10.056	13.0616	9.0581	10.8201	11.1244	9.94867	12.6704	12.0351	10.2589	13.8064	13.7562	10.7121	16.0714	13.465	9.75395	12.367	11.4459	11.3166	13.6399	13.564	10.7561	15.249	17.5141	9.69396
AT1G07620	0.072809	0.457717	0.0704296	0.0899524	1.40599	0	0.224343	0.581062	0.0674962	0.467867	0.525001	0.0745951	0.274555	0.633997	0	0.549684	0.677484	0.0839814	0.598579	0.915768	0.0636106	0.249572	1.08537	0.0589377	0.547487	0.377416	0.0279697	0.586501	0.36775	0.0904528
AT1G07630	5.33028	5.9163	6.3532	4.72407	5.14269	5.42145	5.48419	5.34358	5.37254	6.68442	5.31086	4.28543	4.43038	4.25412	5.03639	4.88906	4.34143	5.01937	5.346	4.68676	4.36047	4.36742	4.885	4.80954	5.47044	4.91644	3.97513	5.61065	4.73959	5.22852
AT1G07640	7.26059	7.43754	13.0133	8.64228	11.8466	13.3135	8.2145	9.73751	12.5447	9.06557	11.3445	14.2394	8.27169	11.5911	13.9379	9.25219	11.6652	14.869	7.3711	10.0162	14.4644	8.50675	10.7083	13.6373	7.34782	9.24087	11.5551	6.90052	7.82316	10.1044
AT1G07645	0.205785	0.237918	18.4515	0.03696	0.0801402	30.5722	0	0.13805	32.9107	0.255795	0.0413757	34.9386	0.0473653	0	38.1788	0	0.229674	46.5795	0.220751	0.0490196	42.663	0.205226	0.0772947	35.4921	0.247414	0.0772947	38.8911	0	0.143989	38.9858
AT1G07650	8.27782	6.94509	7.98274	5.33674	5.71546	5.44267	7.5565	5.27322	6.26916	6.81523	5.63259	5.37522	6.39519	5.41352	5.94329	6.65518	4.98522	5.70073	6.24012	4.08461	5.34216	6.16854	5.54023	6.06597	6.8991	5.40374	6.78849	5.88167	4.44551	5.28788
AT1G07660	368.508	310.152	230.941	395.69	286.357	235.744	303.161	288.772	241.493	369.307	285.194	223.153	399.782	311.299	254.349	386.415	328.739	258.123	400.158	318.869	251.952	394.151	308.277	256.472	399.996	286.272	255.307	299.353	310.22	253.739
AT1G07670	20.9218	18.51	20.8432	18.8118	19.0693	20.9173	18.4157	21.4828	19.2593	18.9063	19.7491	18.5457	19.0019	17.4637	18.7578	19.5763	18.2652	20.4699	17.6603	20.0681	18.2515	17.5801	18.4011	23.3738	21.3199	17.6176	17.4	13.9857	16.5875	15.3822
AT1G07680	0	0	0	0.098718	0.259215	0	0	0.0819385	0.0390167	0	0.169103	0	0	0.12013	0	0	0.180032	0	0.12011	0.0681254	0	0	0	0	0.0481088	0	0.0775239	0	0.0307137	0
AT1G07690	0	1.39103	0.0509731	0.22799	1.42766	0	0	1.86994	0.101444	0	3.53873	0.0655291	0	2.19498	0	0	2.45893	0	0	1.80152	0	0.224304	2.27394	0.0515262	0	1.77481	0	0.0570503	2.13561	0.192001
AT1G07700	7.62405	8.43403	9.81234	6.6504	9.64017	6.96593	7.12264	8.62937	9.13775	7.41193	9.44395	7.56319	5.56425	8.98101	8.15132	5.86006	7.38025	8.10164	6.20207	7.51747	7.00556	6.27984	8.34758	6.63124	7.04417	8.61565	7.84453	7.78928	8.33365	7.99269
AT1G07702	0	0	0	0	0	0	0	0	0	0	0	0	0	0	0	0	0	0	0	0	0	0	0	0	0	0	0	0	0	0
AT1G07705	6.56822	5.59127	5.45326	5.54644	5.51726	4.98242	6.53112	5.89624	4.70493	6.7131	6.30204	4.61726	5.47612	5.1795	5.28927	5.71622	6.22899	4.98487	5.818	5.64946	4.23929	7.17794	6.35191	4.40729	7.17228	6.77703	4.84858	7.05432	5.51438	4.969
AT1G07710	0.0881658	0.550338	0.198845	0.214362	0.554994	0.510725	0.263592	0.243623	0.552142	0.0221208	0.428523	0.30892	0.281205	0.514461	0.438626	0.298298	0.517399	0.64948	0.213066	0.388105	0.37144	0.243047	0.813897	0.390026	0.163262	0.351187	0.43273	0.273505	0.540926	0.302942
AT1G07720	5.92596	7.34936	9.41656	5.14045	8.90036	9.08449	5.56469	9.48273	10.558	6.04878	7.41148	9.3902	5.29402	6.50439	7.01262	6.1507	6.32396	8.82035	4.52618	7.50582	10.3395	5.40227	7.82937	10.3602	5.76855	6.69414	7.97308	3.77914	5.46518	6.53951
AT1G07725	0.245265	0.130535	0.0983197	0.432788	0.131161	0.122062	0.398421	0.25499	0.149251	0.171594	0.185594	0.137506	0.228838	0.140131	0.15633	0.202783	0.238723	0.066918	0.333717	0.0785943	0.189036	0.307661	0.210615	0.16543	0.372509	0.0877782	0.19183	0.313071	0.0614322	0.255179
AT1G07728	6.02855	4.71504	5.45263	6.31314	6.28969	5.24041	7.17848	6.2688	5.23005	6.09819	6.28742	5.79505	6.69262	6.38908	5.97828	7.07555	6.6217	4.62482	7.28595	6.33569	6.63995	6.91137	6.34511	5.84797	6.72389	6.74924	6.00678	6.84346	7.84483	5.98451
AT1G07730	0	0	0	0	0	0	0	0	0	0	0	0	0	0	0	0	0	0	0	0	0	0	0	0	0	0	0	0	0	0
AT1G07740	1.01428	0.920343	1.03195	1.04388	1.09866	0.598952	1.28165	0.667187	0.706381	0.930843	0.809403	0.5565	1.01485	0.830463	0.604391	0.853749	0.996346	0.568654	0.903327	0.537314	0.454983	1.06342	0.841954	0.54466	1.07645	1.1577	1.06285	1.68731	0.981293	0.870535
AT1G07745	3.05939	2.23098	1.95245	3.46841	2.32958	2.55331	3.10774	2.14317	2.74775	3.09296	2.97396	2.66487	2.96202	3.06599	2.32733	3.19379	3.57384	2.66031	2.59536	3.23974	1.9296	2.49583	3.22021	2.10043	3.05331	2.67021	2.62016	3.64728	2.66925	2.35487
AT1G07747	0	0	0	0.240625	0	0.613819	0	0	0.481145	0	0.214932	0.714883	0	0	0.590965	0	0	0.0997765	0	0	0.316809	0	0	0.46467	0	0	0.0973429	0	0	0.841563
AT1G07750	13.37	26.9231	61.636	12.6154	43.7975	63.4695	16.7532	50.1891	60.0103	19.1837	62.2197	62.567	17.7122	51.874	54.4571	18.9108	58.719	68.6688	17.8033	91.6006	64.3034	19.6636	36.07	66.7771	15.7424	54.1262	53.5608	16.4966	80.9197	57.1223
AT1G07760	0.415213	0	0	0	0	0.436758	0	0	0	0	0	0.491468	0	0	0	1.83684	0	0	0.487843	1.50313	0	0.375173	0.33548	0	0	0	0	0.412256	0	0
AT1G07770	861.977	591.189	650.849	816.571	699.038	597.283	881.897	682.216	618.973	975.974	698.963	600.246	883.223	727.168	581.203	924.945	664.855	640.469	877.21	740.068	608.249	832.504	842.604	723.755	916.449	658.992	584.855	748.303	746.362	615.07
AT1G07780	5.06388	3.85476	3.41546	4.85635	5.98604	3.55381	5.31131	4.70251	3.95557	6.25836	4.53552	4.20498	4.60917	6.25858	4.39308	4.16298	4.1609	3.68682	5.15262	4.48114	4.25263	4.96923	4.50844	3.62165	4.87266	4.99972	3.33219	5.90318	4.41332	4.67162
AT1G07790	586.022	392.774	237.763	592.47	402.652	249.584	505.708	401.61	250.405	604.611	423.962	261.182	626.128	408.45	246.793	644.417	438.32	272.74	570.108	418.849	268.805	511.286	387.603	261.888	517.698	342.033	218.838	398.539	298.202	189.44
AT1G07795	4.71459	75.0153	24.0027	9.93251	79.494	37.0853	12.658	84.9894	37.379	15.8876	74.6744	37.4051	15.5021	105.329	41.2051	20.7304	81.2372	43.1089	15.9516	74.1162	47.5623	25.3321	89.0022	45.3907	20.7196	80.7896	46.5973	25.8877	80.1998	39.2662
AT1G07800	0.245143	0.22074	0.0666833	0.0781755	0.453209	0.255902	0	0.251324	0.217136	0.0388184	0	0.0567125	0.303542	0.12319	0.0321168	0	0	0	0.075537	0.157015	0.130811	0.0742076	0.0298686	0.0771653	0.17995	0.0956645	0.0602898	0	0.0231839	0.0823841
AT1G07810	16.5386	11.9723	13.6195	15.7239	14.6772	13.7045	17.1805	14.2807	16.4455	16.8004	15.0204	14.7558	16.7573	13.7848	15.1275	17.4392	15.1603	14.6505	18.0016	16.4634	14.4251	17.823	15.7501	15.8052	17.1858	15.4391	16.2955	17.9723	16.6333	15.3101
AT1G07820	1771.53	1240.7	873.74	1923.57	1096.66	846.352	1795.8	1095.56	809.456	1761.6	1106.94	824.071	1779.52	1049.12	856.18	1831.07	1212.83	803.037	1784.1	1047.67	850.425	1515.53	974.818	671.096	1515.13	981.236	768.684	1552.03	1014.29	734.963
AT1G07830	103.319	86.672	77.0387	121.361	75.5959	74.9108	132.914	76.4715	67.6539	97.8842	79.7417	77.5512	111.4	77.7274	78.9451	108.528	87.4604	75.253	131.265	89.2186	70.4239	116.74	82.0151	63.0885	113.186	98.8416	83.4105	154.777	127.686	78.3612
AT1G07840	25.1624	20.3274	17.4861	23.5874	18.2078	15.7444	21.5253	18.4649	15.028	20.3299	19.2962	16.7926	19.9795	19.7056	15.7427	19.493	20.3054	15.2743	19.37	18.8643	14.5573	24.0322	20.7599	16.6685	23.7459	23.2175	19.6658	23.86	21.9322	17.1504
AT1G07850	0.0290989	0.0305863	5.89105	0	0.25861	11.0058	0.0468041	0.0643649	10.4527	0.0959441	0.191796	8.88287	0.0201575	0.105297	10.9785	0.244008	0.0777259	10.8272	0.0216019	0.0166398	10.7725	0.0464096	0.119449	9.45535	0.034603	0.0776595	11.8157	0.0370244	0.0179041	10.6107
AT1G07860	0	0	0	0	0	0	0	0	0	0	0.0596466	0	0	0	0	0	0	0	0	0	0	0	0	0	0	0	0	0	0	0
AT1G07870	8.20417	7.71119	5.67176	7.71434	9.55264	5.48792	8.4381	8.29664	5.15682	9.53765	7.68138	5.45132	7.02228	6.20464	5.35162	7.39812	6.77268	5.57132	7.43041	6.83154	5.70861	6.92841	8.62258	5.50547	8.2878	7.50259	6.19048	8.59243	6.1983	5.9576
AT1G07880	2.67752	5.21475	3.67732	3.64223	2.96311	3.17969	3.50899	4.10572	3.33306	4.44907	3.27657	3.42529	2.95273	3.60059	2.82877	2.79127	2.54548	2.21838	3.11649	3.09969	1.94555	2.65329	3.15544	2.31388	3.76419	2.8912	2.28863	3.46437	3.58252	2.44522
AT1G07885	1.54922	1.21708	0	0.952859	0.265689	0.479078	1.17521	0.850872	2.05614	1.49896	0.85154	0.857604	2.09	0.706349	0.630239	0	0.256875	1.66693	0.799635	1.37805	3.13652	0.780695	0	0.678638	1.62932	0.392758	0.905001	0.500929	1.20502	0.872907
AT1G07890	830.585	872.281	788.29	935.266	683.876	789.81	824.037	687.378	784.756	759.513	609.452	767.146	949.393	686.138	910.344	903.259	793.198	815.026	954.166	703.151	821.967	933.85	700.187	908.921	941.486	790.53	898.597	901.036	684.732	903.382
AT1G07900	0	0	0	0	0.113471	0	0.0499744	0.227121	0.0475517	0.208167	0	0	0.0513946	0.100557	0	0.180095	0.17788	0.208542	0	0.166056	0	0.0889535	0	0.121322	0	0	0.0472411	0	0.0439411	0
AT1G07901	0	0	0	0	0	0	0	0	0	0	0.169019	0	0	0	0	0	0	0	0	0	0	0	0	0	0	0	0.183234	0	0	0
AT1G07910	3.0965	3.51108	2.57851	3.29896	3.12622	3.18851	2.91943	3.38405	3.21127	3.56243	3.01129	2.93586	3.46056	3.0728	3.4301	3.37183	3.34721	3.1971	3.9276	3.14169	3.23143	3.50553	3.72394	3.14058	3.88123	3.48512	3.14035	3.99692	3.47743	3.86443
AT1G07920	641.656	544.596	497.22	616.989	475.961	505.536	511.568	494.42	497.376	588.652	486.637	487.068	625.301	517.787	508.976	600.063	532.299	515.147	629.629	540.121	509.082	722.957	587.406	646.894	747.492	577.052	586.701	596.507	630.666	584.375
AT1G07930	378.333	350.364	316.264	418.191	293.55	293.637	392.463	303.536	278.415	367.628	294.458	295.971	412.275	304.209	313.261	395.106	323.883	293.54	410.081	318.915	289.409	460.387	349.522	318.364	443.964	335.611	359.659	454.811	367.4	356.972
AT1G07940	703.748	648.981	596.741	724.135	517.204	572.102	595.379	555.957	586.978	634.163	533.775	561.478	752.494	585.029	631.555	722.169	634.428	635.322	721.704	623.28	628.7	752.583	563.704	670.985	762.393	622.03	650.804	607.088	624.549	636.625
AT1G07950	32.1976	20.0129	28.8135	29.394	27.3779	24.6401	34.5991	28.9118	24.6207	32.1193	26.9562	25.3916	25.4196	24.4165	25.6638	28.6967	19.4225	23.5384	25.6695	24.0552	24.3071	28.2991	26.6375	21.1652	26.7576	25.0538	23.2584	28.0936	22.2138	26.7596
AT1G07960	41.7965	50.4267	41.2186	47.332	47.5865	45.9553	45.1629	46.6362	44.5068	44.219	46.2181	49.6283	47.8688	50.3672	47.9918	49.1368	50.9491	46.1475	47.6833	49.043	44.9349	53.1936	53.4444	50.9045	51.5751	53.674	55.0328	52.0664	55.4519	53.7135
AT1G07970	8.78802	7.32197	5.12924	9.05126	7.58487	5.29039	10.357	7.46435	4.98872	9.57923	7.69804	5.65316	9.02354	7.12234	5.88743	9.10715	7.48424	5.64311	9.80586	7.65241	5.54691	11.0667	9.31319	6.0081	12.0066	9.43175	6.22732	11.0798	9.48223	6.55286
AT1G07980	14.5368	8.36875	14.3402	12.7334	13.214	13.7889	13.7659	14.6219	14.3515	15.9998	16.7921	14.7713	16.5756	13.4548	13.4837	13.8075	12.007	14.1109	15.7584	16.768	14.4247	11.8938	13.8343	14.9557	12.7683	11.279	11.3837	11.6611	12.1612	12.8501
AT1G07985	0.373156	0.50944	0.150445	0.0819672	0.367646	0.456154	0.153982	0.683919	0.814324	0.197432	0.339181	0.740097	0.114101	0.710617	0.217172	0.256628	0.88971	0.666668	1.05238	2.67541	1.14243	0.132739	0.170465	0.141146	0.117881	0.234439	0.263617	3.28159	1.77265	0.554019
AT1G07990	16.515	15.5674	12.6536	16.9409	14.6943	12.7733	18.1082	14.5398	12.8748	16.2182	15.362	14.335	15.9555	14.9343	13.2892	15.6477	16.7611	13.4224	17.522	16.0289	12.7895	17.8486	15.4982	12.9857	16.9774	17.6615	15.2521	21.4935	17.8664	15.397
AT1G08000	15.7605	16.9802	12.8197	16.6228	18.9993	12.47	17.5744	19.9513	12.5232	18.1185	18.296	12.1326	17.9668	18.8399	12.5736	18.8993	19.4551	12.4211	21.4963	18.5252	14.2561	18.2679	21.0608	14.6986	18.5923	19.7696	14.704	18.734	18.3454	14.592
AT1G08005	0.322622	0.330877	1.31074	0	3.40688	0.310327	0	1.19835	1.00324	0	0.892771	0.797791	0.704841	0.344766	1.10674	2.24826	1.3757	1.53077	3.1659	1.73931	0.791119	0.441914	0.399959	1.34873	0.259194	0	0.494837	1.6018	2.45114	1.00177
AT1G08010	41.5159	36.6553	37.32	44.6014	33.6424	41.3331	40.9966	38.0385	41.8334	42.859	36.8759	41.202	46.2099	38.7574	36.9374	46.9947	43.0052	40.1759	48.3905	43.3445	43.8468	46.8482	40.716	41.5666	44.8039	41.6921	43.8272	44.0582	44.5918	47.9357
AT1G08030	8.05794	7.19311	7.39196	7.73126	8.61387	7.04762	7.50331	8.66361	6.75722	7.90925	7.7605	6.08078	7.40165	8.31504	6.91678	8.90771	6.79244	7.29771	8.69883	7.47925	6.86779	8.05489	9.1801	8.53594	8.86096	7.99095	6.82379	7.00239	7.04739	6.82857
AT1G08032	0	0	0	0	0	0	0	0	0.261358	0	0	0	0	0	0	0	0.284645	0	0	0	0	0	0.193867	0	0.202632	0	0	0	0	0
AT1G08035	0.239267	0.493641	0.490762	0.39509	1.46009	0.547513	0.20007	0.534001	0.788742	0.602269	1.4471	0.451213	0.358518	1.18513	0.747373	0.709201	0.968129	0.468482	0.442691	1.60239	0.788581	1.07159	1.31714	0.335432	1.01793	1.65767	0.476478	1.03187	1.33063	0.922218
AT1G08040	25.7575	34.9505	24.4833	23.0105	37.3635	23.1077	24.0636	39.0455	25.2998	25.105	37.2262	26.1291	23.2965	40.9698	26.5896	23.3245	37.5596	25.6888	25.379	39.0529	26.4881	24.9827	41.6805	21.9982	22.9538	38.9831	24.5243	29.3227	40.4341	26.4445
AT1G08050	3.13293	12.6613	2.21547	4.9934	13.3284	2.26635	6.14615	9.67792	2.08438	5.2438	7.26567	3.12967	6.30229	11.5616	2.72631	7.19202	10.2758	3.10617	8.49237	8.05422	2.82905	7.82664	12.7786	3.63374	8.75506	11.7995	3.33837	12.493	8.36651	3.22993
AT1G08060	5.38952	5.21628	4.59499	5.20517	4.774	4.35586	6.6554	5.23341	4.72276	5.47867	5.97964	4.91211	5.53537	4.84443	4.56936	4.70537	5.75204	4.2369	4.81179	5.01136	4.16337	4.69826	5.44431	3.79134	5.12573	5.33085	4.1224	7.08136	5.23273	4.77035
AT1G08065	0.0652319	24.5354	1.10384	0	22.0108	1.63745	0.209844	29.2829	2.53551	0	31.2499	2.08195	0	49.4296	1.13869	1.28082	30.0216	1.96148	0	28.2372	1.75329	3.51794	42.4938	1.16376	3.72489	28.3671	0.8857	4.37831	24.7106	1.0394
AT1G08070	0.74616	0.526726	0.500912	0.97142	0.820779	0.699305	1.14916	0.870217	0.811239	1.02653	1.01331	0.538213	1.09338	0.528542	0.626241	1.14682	0.953431	0.81434	1.08691	0.562924	0.699643	1.14131	1.2447	0.530778	1.19481	0.760857	0.578229	0.879479	0.954357	0.49693
AT1G08080	0.110163	0	0.31677	0.0288726	0	0.0574036	0.355529	0.213139	0.101318	0.600369	0	0.346551	0.0665035	0.0966897	0	0.466478	0	0.421376	0.441656	0.0944922	0.0663507	0.0943391	0.0751546	0.182018	0.218414	0.0690477	0.0316774	1.08687	0.117858	0.21485
AT1G08090	0	0.0161249	0.0597811	0	0	0	0	0	0	0	0	0	0	0	0	0	0	0	0	0	0	0	0	0	0.0533248	0	0.0143215	0.0162143	0	0
AT1G08100	0	0	0	0	0	0	0	0	0	0	0	0	0	0	0	0	0	0	0	0	0	0	0	0	0	0	0	0	0	0
AT1G08105	0	0	0	0	0	0	0	0	0	0	0	0	0	0	0	0	0	0	0	0	0	0	0	0	0	0	0.00880042	0	0	0
AT1G08110	71.8882	68.3171	75.0951	81.718	77.4489	77.9077	91.3226	73.5395	74.4154	73.9255	73.2843	80.0147	74.0157	74.07	75.8326	76.7379	73.9723	69.4097	85.4652	88.8714	78.8502	81.7496	76.5504	68.7747	74.9962	89.3237	84.3558	116.883	102.656	88.7384
AT1G08115	52.0149	74.0568	73.9032	68.8169	80.4028	102.54	63.1259	69.1595	85.2019	54.5489	75.5633	92.824	70.3919	71.3063	93.0808	55.3041	69.6222	78.8453	68.5191	72.8507	83.9786	78.2836	74.3387	119.247	63.0892	89.8606	111.654	84.1992	80.101	114.707
AT1G08120	0.171321	0.267563	0.0855215	0.0587941	0.236226	0.0235481	0.245555	0.375657	0	0.448246	0.16309	0.117969	0.0565488	0.141568	0.0836919	0.17253	0.140548	0.0804074	0.24059	0.249677	0	0.126337	0.708672	0.148268	0.0530512	0.352458	0.0541983	0.169	0.348437	0
AT1G08125	14.2701	12.4758	12.8667	16.642	13.3528	12.1286	16.0649	14.8792	11.8006	16.1722	12.8563	12.179	15.3912	13.1706	11.1356	16.4626	13.6764	10.5199	15.1104	14.7433	10.1795	15.8784	16.5101	15.1039	16.4336	15.3422	12.054	17.8201	15.2059	13.8668
AT1G08130	22.1831	18.6348	12.5638	21.2922	17.5687	12.57	23.8429	18.6057	12.9078	22.0412	19.7268	13.4465	20.9932	19.3495	13.0043	19.7884	19.9493	12.5314	18.8269	17.8641	12.6899	21.9957	20.9483	13.6127	21.6545	20.6369	14.1339	25.1848	18.0843	15.2054
AT1G08135	0	0	0.0230242	0	0.0410034	0.135805	0	0	0.16437	0	0	0.238502	0	0	0.324394	0	0	0.182373	0	0	0.394249	0	0	0.149482	0	0	0.314608	0	0.0180351	0.202018
AT1G08140	0	0.0275793	0.680922	0	0.05926	1.62142	0.0459772	0.148359	2.5813	0.0294532	0.0499962	2.25447	0.0545382	0.0456156	1.91531	0.0254813	0	1.95024	0	0.051487	4.72962	0.00995299	0.0554629	2.92792	0	0	4.62174	0.0336392	0.0158887	8.1854
AT1G08150	0	0	0.411812	0	0.0409213	0.630505	0	0	1.05658	0	0.0632152	1.0911	0	0	1.02909	0	0	0.945666	0.033816	0	2.41633	0	0	1.78409	0	0	2.18455	0.0125846	0	4.04543
AT1G08160	1.37019	2.12336	4.20738	1.64988	2.66507	3.72481	3.52509	4.68233	4.26644	1.91638	3.62716	5.4465	2.96371	3.18948	3.19798	2.70103	3.24658	4.20021	2.48824	3.43147	5.48867	1.91723	2.9807	4.49066	2.02491	2.33207	2.85719	1.7378	2.39808	2.85045
AT1G08165	3.5417	4.26751	6.17246	3.00525	5.56799	7.47738	4.79323	4.77963	7.75112	3.76896	7.30963	8.49952	2.55257	5.23576	8.31249	2.9917	5.32279	6.13565	2.34779	7.57593	7.27316	3.34491	4.11826	5.96155	2.84939	5.9229	6.12382	3.41476	6.04853	7.82526
AT1G08170	0.0778629	0.110024	2.33989	0.0631148	0.490259	4.2688	0.587168	0.222801	4.60851	0.420961	0.51578	4.17919	0.0808834	0.366943	4.65952	0.321502	0.167725	6.70027	0.380461	1.61933	4.76299	0.245224	0.32413	7.25386	0.152745	0.503233	5.58122	0.287278	0.919984	7.11883
AT1G08180	11.3086	11.3076	19.9099	11.16	15.8766	17.9639	9.55939	14.3635	19.3672	13.5424	15.2999	14.9841	10.5574	15.191	14.5873	9.94923	14.6392	15.5489	11.2419	17.8641	18.7193	8.09719	12.087	13.5061	9.27777	11.2854	15.5044	10.0024	12.85	19.4574
AT1G08190	37.648	39.6751	45.6118	37.5028	33.8226	46.9505	43.189	36.5717	49.6439	35.9637	36.0716	51.0865	41.2742	37.3232	47.5471	36.535	39.1041	47.3831	43.667	39.2821	51.5428	39.2794	37.4226	49.3718	38.5049	42.3564	54.1759	46.778	38.3044	57.0927
AT1G08200	102.978	102.374	141.956	108.973	103.756	141.761	105.721	99.448	150.099	105.329	100.703	147.622	100.576	95.1946	141.568	100.214	98.3867	142.538	102.076	97.6257	145.404	105.349	103.669	143.03	100.585	102.959	155.342	105.054	91.933	151.535
AT1G08210	17.8287	13.5596	8.6885	16.6632	12.8314	7.87234	13.925	12.122	9.62974	18.0704	14.8079	9.1414	19.6857	12.9435	11.8879	19.6556	13.186	10.448	23.2026	16.2156	10.5166	17.2377	15.0001	11.5789	18.249	12.6264	8.94329	16.9883	15.7728	10.8908
AT1G08220	7.26047	6.83567	5.55715	8.13633	6.13402	5.59409	10.0279	7.49493	5.19006	6.86234	5.67036	4.82994	9.03542	5.77482	5.08638	7.06167	6.38244	5.62117	7.19249	5.02979	4.56001	9.29823	7.52506	5.14148	8.08369	7.64048	6.01591	9.01209	5.87929	5.80094
AT1G08230	23.756	23.2125	15.9805	21.8729	23.613	14.6652	23.2748	22.7169	14.5987	21.1672	24.4965	14.8854	23.8869	24.4268	14.4322	24.2043	25.4838	15.1866	25.8244	25.2882	14.4269	24.4718	23.9356	13.6507	22.4627	22.0452	14.2594	26.2297	24.2964	12.8249
AT1G08240	0	0	0	0	0	0	0	0	0	0	0	0	0	0	0	0	0	0	0	0	0	0	0	0	0	0	0	0	0.351528	0
AT1G08250	8.00523	7.01607	9.29761	9.53126	9.9948	10.3366	9.38992	9.77096	9.29757	10.3252	10.6173	10.218	10.4417	10.0696	11.2538	10.0494	9.26484	10.3639	8.20793	9.84882	10.9559	8.60793	9.57647	8.34784	8.84638	8.83736	9.90299	8.1056	8.89757	10.6772
AT1G08260	7.68564	6.14091	4.56815	7.1603	5.39344	4.04725	6.80401	5.92638	3.98712	6.42527	5.53085	3.49417	7.09116	5.28343	4.24887	6.37181	5.84354	3.47227	6.6502	5.59893	3.22786	6.52379	5.20901	3.94357	7.09471	5.81282	3.49921	6.41047	5.20035	3.93548
AT1G08270	0.247384	1.40217	0.850768	0.565154	1.43876	0.945574	0.566365	1.58242	0.805543	1.05165	1.35541	0.543965	0.814836	1.37037	0.895317	1.33792	1.69402	0.876607	0.663647	1.73718	1.23769	0.708192	0.907286	0.708644	0.95567	1.33896	1.20117	1.11236	1.26209	0.783223
AT1G08280	7.70503	6.83096	8.60809	7.33164	8.20984	7.99917	6.69677	7.58174	7.89799	7.29092	7.36248	7.64914	7.32874	8.13759	8.2072	7.34975	6.9088	7.61356	7.41085	6.26754	7.70658	7.51026	7.39517	9.42161	7.15087	5.75955	7.98701	5.92558	5.9189	7.44153
AT1G08290	0.991412	0.904194	0.611116	0.731374	0.525219	0.701706	1.04689	0.604904	0.706677	1.12081	0.361586	0.465455	0.710879	0.782045	0.451787	1.02388	0.746823	0.339218	0.691125	0.542655	0.361798	0.720471	0.365498	0.345522	1.06548	0.535168	0.30044	0.733145	0.511556	0.214562
AT1G08300	1.06588	0.917364	0.642545	0.820493	1.22958	0.9147	0.906595	0.855228	0.827047	0.907868	1.13149	0.614281	1.20421	0.956998	0.430307	0.813271	0.816488	0.550009	0.958418	0.67446	0.454229	0.645308	0.952814	0.495762	0.790463	0.852944	0.420361	0.428968	0.830289	0.451292
AT1G08310	0.262639	0.388403	0.484745	0.383532	0.290136	0.434811	0.103299	0.361609	0.606406	0.205176	0.737832	0.858138	0.0998089	0.662176	0.972756	0.136077	0.330751	0.704331	0.272357	0.396087	0.565775	0.114579	0.251199	0.669744	0.0976354	0.41851	0.530897	0.102157	0.428711	0.790222
AT1G08315	6.40391	8.17158	9.92608	6.52278	8.72023	8.00287	7.16488	9.19966	8.47773	7.23866	8.79907	9.18262	8.64139	9.46299	9.23115	7.60874	10.0197	10.2374	7.33633	8.6238	8.79509	7.2714	9.56497	10.6142	8.18198	9.36414	10.7063	7.59589	11.4585	9.72519
AT1G08320	11.1462	6.61146	4.16094	10.9136	6.14646	3.6408	11.9017	8.06671	4.11901	12.1869	7.14263	3.47244	11.851	7.85406	3.40977	12.7812	7.67219	3.80909	11.2752	7.34585	3.96669	11.1427	8.52469	4.54844	12.6825	6.44921	3.66831	10.0339	7.17814	4.23192
AT1G08340	1.76937	11.7355	17.5702	2.02513	5.50578	21.1372	4.20232	7.34456	21.9912	2.72925	6.29486	21.7289	2.42536	9.16928	22.5071	3.1262	6.92536	20.9722	4.21777	7.77666	23.3916	4.04691	10.8126	20.4174	3.69804	10.0046	21.576	6.23632	9.12073	22.6855
AT1G08350	7.95951	5.59554	6.049	5.65003	6.87218	5.01317	7.49782	5.74583	4.99623	7.66739	6.75167	4.8322	6.0637	5.5992	4.89199	7.10525	5.11273	4.56151	6.47927	5.66966	4.55306	6.78924	6.62803	5.58645	7.51681	5.86207	4.67484	6.93651	6.19664	5.61933
AT1G08360	441.746	291.836	317.164	433.234	321.11	287.734	422.978	320.703	289.316	444.5	325.471	283.477	426.86	338.709	298.048	431.498	309.16	289.301	370.868	319.201	269.556	410.445	365.254	301.273	441.068	320.089	287.354	380.503	314.315	286.54
AT1G08370	43.25	50.1902	36.3091	49.765	52.8893	39.599	50.1308	53.5386	39.1149	50.6263	49.3943	41.1788	50.9481	51.0013	42.8136	52.1255	56.0562	38.3317	54.6643	55.2018	38.4877	57.211	58.0492	38.4255	50.6467	58.2472	40.1729	66.0353	52.8136	41.7102
AT1G08380	1186.87	2005.44	1377.91	1108.59	1647.92	1282.04	1039.75	1637.47	1103.71	1006.64	1731.07	1161.81	1120.8	1728.22	1256.87	1076.53	1723.52	1068.75	1296.45	1826.32	1100.44	1083.06	1424.51	1119.5	991.951	1712.28	1149.28	1239.63	1823.18	1122.86
AT1G08390	15.5136	9.87471	10.0638	15.5662	11.9412	8.5113	16.7754	13.9316	9.1638	16.1056	16.1495	9.21842	11.6161	13.0706	9.82893	14.6257	13.3256	10.2594	13.981	12.874	11.2543	14.7949	14.9933	8.66784	15.1999	14.5412	9.09694	15.2445	15.1602	11.1491
AT1G08400	2.23552	2.15355	2.06211	2.60633	2.60791	1.65119	3.04628	2.29643	2.48768	2.72676	3.05397	2.1542	2.91427	2.6303	2.12848	2.98773	2.57753	1.36527	3.40241	2.46554	1.57851	3.32738	2.59434	2.07121	3.12755	2.74268	2.45216	3.20245	2.57933	2.36257
AT1G08410	12.3505	10.8167	7.13719	11.6281	9.8159	6.64442	13.4745	11.0679	6.61811	12.0322	9.79891	6.28465	11.1762	10.799	6.59537	10.0002	10.2515	6.30313	10.5883	8.59758	5.91676	10.2761	11.0938	6.74843	11.522	11.559	6.75152	11.1709	9.92186	5.97992
AT1G08420	3.7487	4.39961	4.19086	3.40285	4.05264	4.62969	3.84991	4.10255	4.29379	3.25571	3.70265	4.13099	3.49708	3.71027	4.51254	3.48427	4.68078	3.74636	3.46199	4.56663	3.81432	4.82683	4.87495	6.36845	5.35235	5.10061	5.3854	5.22714	5.46301	6.20476
AT1G08430	0	0	0	0.0196543	0	0	0	0	0.0370507	0.0691592	0.0167209	0.0451925	0	0.0176791	0	0.130287	0	0	0	0	0	0	0	0	0.043132	0	0	0.0196725	0	0
AT1G08440	0.512842	1.15643	0.148131	0.286759	0.198134	0.197723	0.489586	0.391397	0.22674	0.685746	0.388986	0.323849	0.335579	0.204191	0.407581	0.274811	0.171351	0.0988418	0.250234	0.315076	0.210852	0.310478	0.458055	0.41899	0.677587	0.118067	0.222347	0.322801	0.179994	0.188149
AT1G08450	65.781	51.9982	35.3026	67.9307	46.1646	33.0257	68.3038	51.87	31.5774	63.2954	44.4143	35.7209	71.1724	48.0406	37.2726	66.6745	53.8726	38.6209	69.2793	49.4596	33.3809	67.0901	49.6541	35.2951	66.8386	48.8926	32.9891	62.2501	47.7655	35.4634
AT1G08460	9.70443	11.0004	10.2918	10.9298	13.317	10.4968	9.613	12.8889	10.6033	9.03929	13.4206	9.28136	11.5257	12.544	9.34794	10.1127	12.8503	10.3113	13.7705	14.3728	11.5976	11.5748	13.0314	9.31948	12.239	11.9313	10.7728	14.2578	15.1808	12.4958
AT1G08465	36.6224	34.3314	33.4697	26.2073	30.6884	26.627	25.5899	32.9983	32.7488	26.7603	30.4789	25.2317	26.4271	31.5182	23.7793	27.4404	33.4375	22.0239	19.5356	25.1576	22.6303	25.3089	28.6643	32.3482	27.9687	25.7358	20.3372	16.0563	22.0667	23.4799
AT1G08470	35.267	56.6016	41.4439	34.3825	50.3242	42.9825	34.8686	49.6039	41.0826	37.0431	47.1866	39.499	38.3847	48.5968	43.4707	41.8436	54.0195	41.6213	43.9873	44.8966	41.1759	42.9008	53.5253	42.9015	45.3712	47.9387	45.586	46.581	43.5256	47.7573
AT1G08480	139.662	110.718	131.653	128.171	113.568	116.52	128.289	110.102	124.016	134.246	113.568	124.08	116.27	106.992	115.562	121.566	100.138	123.085	102.325	101.807	117.714	117.304	109.922	105.171	121.184	103.752	116.025	111.428	88.8978	124.04
AT1G08490	15.9974	14.8345	16.0463	13.2655	17.3	16.6831	14.0127	16.7005	18.0234	15.7126	17.5883	15.8214	15.2957	18.4297	18.3082	17.4692	16.8663	18.744	13.795	18.683	18.3449	11.6604	15.4468	18.2198	14.4099	12.7357	15.342	10.6353	15.0008	13.7409
AT1G08500	2.48416	0.767763	2.65864	2.51318	1.71572	4.52862	1.95748	1.80312	4.56983	3.27577	2.00113	4.60799	2.73495	1.18472	3.96455	3.65716	1.11865	5.05894	3.52035	1.58032	6.42932	2.17485	2.23257	5.58905	2.62655	1.35429	4.62799	2.51252	1.75834	6.74829
AT1G08510	79.0732	92.5528	144.907	65.7776	96.8924	153.084	83.9372	115.215	182.844	93.4323	111.859	172.485	78.5006	87.6835	131.86	79.2564	91.3076	181.051	73.9705	99.1409	193.717	61.8465	95.9441	196.019	72.3767	80.9257	137.309	66.7324	85.9117	137.376
AT1G08520	39.7982	47.0087	42.6954	36.1518	42.5474	48.2174	35.5591	44.2772	44.8112	39.4991	45.0656	45.7936	35.8321	47.7189	46.2459	37.4393	46.99	42.0326	39.99	46.3777	46.0931	34.232	45.1334	39.1725	33.4697	43.4533	42.8904	38.963	41.9228	41.817
AT1G08530	7.74039	7.15493	7.60266	6.87445	8.96895	8.38571	5.41186	8.68208	7.81371	8.18209	8.48248	7.48355	7.41648	8.8167	8.68754	7.71892	8.07151	9.37838	6.09745	8.4296	8.60655	6.56734	7.24167	7.31447	6.64562	6.63048	8.45547	5.55768	5.82663	6.88749
AT1G08540	20.1147	26.011	23.2508	19.122	23.256	24.7676	18.5381	23.5327	23.9943	18.507	23.4305	23.3416	19.0714	22.9428	24.7946	18.6163	24.3593	21.3837	19.0623	24.3268	21.6856	20.0168	22.0667	23.2582	18.7281	22.591	21.3456	21.5583	26.1002	21.5529
AT1G08550	8.5237	13.3887	14.0403	9.19256	16.2939	15.0791	9.30782	12.9043	13.5478	6.87835	15.7747	13.6763	8.51624	15.8068	14.944	9.12521	14.5605	12.8333	10.6243	15.6724	12.0169	9.79107	13.7391	13.5449	9.2039	15.1458	13.8521	10.9977	16.4273	13.3157
AT1G08560	114.121	62.624	41.733	95.8815	56.0645	32.7103	98.1886	47.6864	31.2976	95.4163	49.3451	33.6882	77.7276	43.9836	32.8998	76.2471	44.8424	30.1243	60.4491	33.5327	26.5169	89.7156	57.1043	32.1645	83.4192	52.3471	30.9713	76.6873	38.9357	32.0274
AT1G08570	25.0538	29.2033	31.4407	15.2268	31.1259	23.2894	15.4961	37.4081	25.5271	22.0728	43.4117	27.17	25.1397	43.6835	28.2604	24.5432	40.5123	30.9145	34.7434	51.2326	31.8983	18.5483	33.8194	29.4877	21.3454	26.1444	18.4303	21.4224	46.8422	28.391
AT1G08580	264.579	226.218	183.905	255.431	216.252	177.184	237.985	212.581	173.54	260.464	210.826	175.848	242.822	198.211	179.775	264.728	207.321	180.283	219.76	199.148	167.603	242.76	223.227	194.635	258.928	199.348	173.817	197.733	181.285	165.117
AT1G08590	0	0.0217335	0.0849785	0	0.040793	0.0700138	0.0419354	0.0167018	0.0832437	0.0314469	0.0646921	0.0387963	0.0770739	0.035369	0.0352854	0.00809253	0.0448229	0.0410264	0.0101988	0.0785606	0.0780631	0.00784333	0.018745	0.0362265	0.0189654	0.00701353	0.0652319	0.00894516	0	0.0073602
AT1G08592	0.942118	0.550224	0.580347	0.881258	0.78133	0.547361	1.38166	0.887061	0.805518	1.03688	0.85419	0.468623	1.04702	0.758834	0.646491	1.019	0.568834	0.864817	0.464515	0.336893	0.460798	0.695054	1.00541	0.762014	1.14411	0.381462	0.433328	1.29348	0.729848	0.829261
AT1G08600	18.2981	20.6789	15.0697	15.9604	18.7551	14.7944	18.465	20.305	16.5193	16.5708	19.6532	16.8432	17.8431	19.7507	15.7871	16.0813	20.5385	15.3752	16.1889	19.6353	14.9169	17.0417	20.2086	16.0069	18.3044	21.3724	16.3012	20.7729	20.0226	17.6224
AT1G08610	5.87489	4.2307	3.89016	5.55689	4.76039	3.13255	6.08172	5.07185	3.75484	5.56222	4.1884	3.24632	5.8403	4.70607	3.31278	5.03462	4.99508	3.1275	5.31977	4.80696	1.99267	6.04274	5.99876	3.43049	6.76969	6.23738	3.29537	6.59219	5.50346	3.63906
AT1G08620	14.5744	14.172	13.7352	14.0472	13.4241	14.0364	15.9482	15.5759	14.7193	13.6007	14.4948	14.9452	15.3973	15.0397	15.0762	14.8673	15.4377	14.8448	15.0928	13.6046	14.5524	15.4404	15.215	14.2691	15.7021	16.022	15.1904	18.3486	15.2769	17.3129
AT1G08630	15.7011	15.1742	14.2679	11.6592	17.6839	13.8143	13.4081	21.2943	16.5864	14.5345	20.988	13.967	15.0179	21.6758	14.5959	16.0342	21.8203	16.2189	16.8907	25.2025	14.7071	15.1058	21.2228	16.9021	17.0624	21.5697	17.0808	16.9601	26.336	15.4231
AT1G08640	34.5146	31.8877	26.287	30.6648	35.0255	30.461	29.6402	36.1864	29.2311	36.0478	32.8136	27.3138	35.1179	36.9325	26.2917	35.4726	33.9301	31.9659	36.7147	37.4919	30.0748	29.5363	33.8246	35.5361	33.6694	27.5372	25.4185	28.1264	32.8294	27.0294
AT1G08650	10.853	11.1936	9.10215	12.4495	12.9886	9.75089	16.7864	13.1942	9.67863	14.9619	11.8896	11.2268	14.881	13.6237	11.5121	13.3915	11.1254	10.9098	15.0553	12.9316	11.1451	13.6246	11.3595	11.2719	14.2652	11.5676	9.13341	17.6364	12.2955	10.5212
AT1G08660	19.4499	19.9053	16.9786	19.4681	21.0821	16.931	21.9955	23.3237	15.8837	19.9305	20.9986	14.6659	21.4396	19.596	14.2543	21.2734	19.8517	17.3629	21.2894	18.5383	14.229	20.0313	22.9634	16.4187	21.4503	18.4497	17.0407	22.3688	19.9092	17.6329
AT1G08670	0.0976109	0.34549	2.86281	0	0.907605	2.32096	0.328781	0.794772	3.09494	0.237976	0.229259	3.3356	0.153712	0.7077	3.49942	0.433792	0.16168	3.03839	0.363545	0.541897	3.56265	0.485818	1.00785	3.65582	0.238187	0.636014	3.76227	0.266214	0.424535	3.54884
AT1G08680	10.6678	9.03238	8.93568	12.4027	9.63571	8.04126	12.3258	9.62076	9.18656	12.3	10.3337	9.27843	10.1426	10.1254	7.99132	9.26715	9.06017	7.7019	9.40432	9.30693	8.61478	11.0871	11.0906	8.77816	11.6307	10.8457	9.49994	14.5261	10.8207	10.0506
AT1G08695	0.802289	0	15.2562	0	0.489584	23.8655	0	0.499692	32.8843	0.13521	0.291777	30.329	0	0	31.4374	0	0.639569	42.646	0	0.114746	35.9905	0.10117	0.0904666	30.2613	0	0.0970038	26.0071	0.230765	0	20.3458
AT1G08700	32.7704	28.1757	23.28	32.9867	29.0158	20.459	37.4178	29.343	20.9841	34.3496	28.7087	21.5506	33.3265	30.4164	21.7064	29.6053	30.0794	21.0879	33.269	28.6397	22.0948	35.6872	32.3575	22.7372	38.2101	36.8722	23.3241	38.1184	35.8778	25.424
AT1G08710	10.0604	11.6068	10.0293	12.3945	11.4746	11.6488	10.0018	11.3727	10.7647	10.2953	10.1694	10.7592	10.9814	11.655	12.2928	11.507	12.2534	10.3503	11.635	12.5626	12.4398	8.72076	9.16092	11.143	10.1679	9.39858	10.1941	9.86556	11.721	8.7875
AT1G08720	3.34632	2.73591	3.05954	3.46254	3.58616	2.88118	3.4633	3.26282	3.10861	3.2691	3.56506	3.23203	3.67978	3.37539	3.08357	3.96801	3.81364	3.44782	3.42462	3.74757	3.01345	3.56715	3.49713	2.99665	3.46506	2.97882	3.0948	4.02807	3.55482	3.36767
AT1G08730	0.640551	0.582042	4.05191	0.54359	0.597265	6.07916	0.573168	0.635531	6.58038	0.503315	0.629502	6.40789	0.303684	0.563658	6.74764	0.374214	0.606764	7.58715	0.522332	0.471202	6.01164	0.628005	0.567941	6.82178	0.467246	0.648708	7.42789	0.459382	0.627727	7.63628
AT1G08735	0	0	0	0	0	0	0	0	0	0	0	0	0	0	0	0	0	0	0	0	0	0	0	0	0	0	0	0	0	0
AT1G08740	0	0	0	0	0	0	0	0	0	0	0	0	0	0	0	0	0	0	0	0	0	0	0	0	0	0	0	0	0	0
AT1G08750	11.7721	10.8441	8.71502	11.5348	10.1503	8.2853	11.7066	10.8022	8.95788	14.8777	9.96328	9.33827	9.70643	10.2087	8.83302	10.3939	8.37463	7.89283	9.5604	7.94903	7.54957	10.8152	9.67279	7.67603	10.8805	9.05667	7.91794	11.1277	6.95267	8.512
AT1G08760	4.95367	5.99997	8.07162	5.53179	5.27493	8.15693	5.92932	5.9533	9.08608	5.65968	6.60951	8.59557	5.00147	6.11273	8.56785	5.5342	6.23577	9.25714	4.92168	5.91765	8.93278	4.99887	6.06789	7.78358	4.46428	5.80514	7.98662	4.57632	5.43993	6.92721
AT1G08770	16.9337	20.3332	18.7425	17.1893	19.3524	19.3301	18.7237	20.4376	22.2389	18.8179	18.6082	19.3351	18.9196	21.1414	20.946	20.5792	21.1474	22.485	22.3597	21.9301	25.053	20.0113	20.1962	23.8486	21.025	20.7215	20.7175	16.323	18.1576	25.1492
AT1G08780	97.0153	83.3034	77.3306	104.619	92.6069	78.2266	100.836	90.3142	75.2294	100.853	91.7836	70.1004	95.6085	85.0196	83.5783	106.776	91.9425	75.6563	88.3361	86.2941	74.4422	98.0824	92.7721	84.4686	102.404	87.6423	81.168	90.0272	93.555	81.4172
AT1G08790	0	0	0	0.0432837	0	0	0	0	0.0506296	0	0	0	0	0	0	0	0	0	0	0	0	0	0	0	0	0	0	0	0	0
AT1G08800	1.21014	1.31471	2.25312	1.2836	1.57655	2.15109	1.53854	1.65867	2.51531	1.31947	1.27857	2.12134	1.14152	1.70352	2.178	1.35518	1.7371	2.40849	1.53343	1.59745	2.36747	1.31678	1.74893	2.94492	1.45909	1.88473	2.70108	1.52322	1.92549	2.92186
AT1G08810	0.32	1.23959	0.746043	0.271727	2.04571	1.03164	0.644954	1.21746	1.31399	0.788842	2.14285	0.999643	0.822069	1.75508	0.618033	0.736172	1.91388	1.56564	0.396495	1.34651	1.18075	0.526076	1.03431	1.05835	0.339896	0.59463	0.727083	0.172467	1.05487	0.916465
AT1G08820	56.5109	78.6671	63.6017	66.4135	68.3809	69.8351	70.064	66.0562	68.2616	58.2361	67.8869	72.5159	68.1844	78.2903	78.4835	67.0807	78.912	78.2255	77.486	72.9128	84.1337	65.7888	66.8048	64.5202	62.9796	82.9756	82.4892	79.6257	84.8514	73.8386
AT1G08830	976.346	894.299	1053.86	940.028	864.064	968.086	719.899	859.155	974.041	885.154	844.521	926.621	949.29	874.509	1001.36	944.288	842.217	1039.45	903.673	860.489	1067.37	829.748	832.958	1032.96	890.974	688.171	906.777	593.656	737.141	966.442
AT1G08840	1.65736	1.95715	1.84035	1.53516	2.02136	1.89809	1.73256	2.85876	1.95368	1.89713	2.19411	1.78582	2.05326	1.92887	1.71762	1.9205	2.00709	1.60413	1.69175	2.19789	1.36625	1.35116	2.13039	1.69396	1.54214	2.0637	1.48704	1.52084	2.08952	1.64581
AT1G08845	19.8544	18.5717	11.9044	20.7189	17.5108	10.5969	23.2918	18.646	11.6196	19.9493	18.9786	13.142	20.725	19.4798	12.8653	22.0735	18.1335	13.3763	19.4868	17.2366	9.65381	26.9422	22.2704	13.6378	21.3129	22.4195	14.519	24.4422	21.5424	14.7689
AT1G08860	1.09289	1.11943	0.677492	0.809911	1.8631	1.05145	0.470595	2.70266	0.9965	0.858071	2.20367	0.98654	1.10691	2.46098	0.915625	0.974961	1.75089	1.09667	0.826002	1.62226	1.15989	0.800578	1.65259	1.35857	0.937857	1.52446	0.888347	0.726667	1.50278	0.62362
AT1G08870	0	0	0	0	0	0	0	0	0	0	0	0	0	0	0	0	0	0	0	0	0	0	0	0	0	0	0	0	0	0
AT1G08880	369.328	235.09	190.138	347.797	245.12	171.987	319.37	244.609	168.332	364.043	257.166	165.604	355.739	240.628	181.923	359.117	254.065	168.857	307.03	234.073	164.102	290.547	249.662	166.033	299.287	200.197	155.205	258.986	197.547	155.425
AT1G08890	0.484726	0.579084	0.997513	0.719433	1.0265	1.44321	1.08579	0.343575	1.32066	0.67429	0.883156	1.25284	0.914276	1.00677	1.54235	0.974182	0.512546	1.15443	1.13	1.13156	1.84403	0.53958	0.965655	1.98772	0.701622	1.18763	1.1672	1.12208	1.32837	1.27509
AT1G08900	1.20738	1.70117	2.34485	0.86344	1.64012	1.60284	1.60404	1.15917	1.41977	0.882625	1.91836	1.45087	0.848316	1.81932	1.48037	1.13543	1.41538	2.22363	1.50198	1.86095	1.37206	0.89826	1.99224	1.91012	1.38554	1.58403	1.38	1.70867	2.21349	1.47649
AT1G08910	7.50515	7.59049	5.73016	8.28568	6.20179	5.88784	8.35813	7.8898	6.64131	6.86905	6.13696	6.52141	8.41045	6.72537	6.65511	7.34723	7.23026	6.11771	9.49553	7.21479	5.82368	7.96535	7.51396	5.98035	8.37925	8.09536	6.33557	9.2433	8.09119	6.88104
AT1G08920	1.40337	1.27193	2.06543	1.37616	1.76405	3.11863	1.39197	2.13361	3.89271	1.70119	1.49291	3.85063	0.854795	1.04035	2.94004	0.642829	0.945823	2.85789	0.904707	1.30959	3.76374	1.34717	1.60116	3.59438	1.27524	1.44968	3.62594	1.36482	1.18989	3.81336
AT1G08930	14.1195	10.9395	11.9978	14.5384	8.73492	7.54407	10.4509	5.95871	7.71184	10.2952	3.57185	4.20691	7.46666	6.07834	4.10828	5.41161	4.87688	2.70436	3.35654	2.37699	1.43256	15.3691	11.9694	7.47443	17.888	14.1328	8.9964	3.37542	2.34801	1.78249
AT1G08940	6.31844	4.87702	4.67113	6.10343	6.38688	4.95135	5.5461	6.33829	5.50436	6.99022	5.56763	6.49797	9.10994	6.87819	6.04133	8.50043	5.88506	5.49133	9.77619	4.56328	6.83809	7.48298	7.16096	6.49848	7.6291	5.56423	7.24857	7.12735	4.9503	5.73861
AT1G08950	0	0	1.76974	0	1.39132	0.342428	0	1.19835	0.39502	3.33067	0.722843	2.28812	0	0.804453	0	2.70965	1.75531	0.798212	0	1.87891	0.369189	0	0	0	0	0	0.389372	0.412256	0	0.360002
AT1G08960	7.83599	6.00895	7.31703	7.99435	6.74785	7.87041	6.53222	7.53003	8.58182	7.10598	6.9813	7.50211	7.02143	6.74	7.81772	5.7747	5.64621	7.33943	6.58299	7.36467	7.86755	6.89091	7.58429	8.47501	8.02347	8.32298	8.79618	7.402	7.06501	7.97455
AT1G08970	27.1306	24.9496	23.0281	29.8232	25.6706	21.8405	30.5542	25.7466	24.0066	31.1854	27.0216	23.7155	26.5022	24.7468	22.9709	29.0038	26.4786	23.4902	29.5691	29.4076	23.8421	27.8488	27.4542	21.761	30.0915	27.3498	23.7255	31.3516	26.002	25.817
AT1G08980	24.2633	21.02	21.7577	19.6992	26.7025	19.1485	20.6124	26.579	17.2404	22.9952	30.3471	19.0417	22.057	28.3065	18.9008	20.7662	21.9839	16.8276	26.3042	28.9485	17.122	20.1077	24.6345	18.3425	23.0702	22.6846	14.7569	20.1821	27.5711	16.4621
AT1G08985	0	0	0	0	0.0774401	0	0	0	0	0	0.185378	0	0	0.0686264	0	0	0.0809313	0	0	0.339981	0	0	0	0	0	0	0	0.0730027	0	0
AT1G08990	0	0.0160657	0.0133635	0	0	0.0164901	0	0	0	0	0	0	0	0.045559	0	0	0.0587052	0	0	0	0	0	0.0272325	0	0	0	0	0.015565	0	0
AT1G09000	5.42764	5.49879	3.08599	6.23215	3.93593	2.87567	5.79904	3.36713	2.83058	5.44406	4.09016	3.29435	6.27345	4.12222	3.30009	4.73229	3.90325	2.848	5.45431	3.25872	2.96403	5.27587	3.03895	2.39827	4.95423	3.45123	2.62284	6.36987	3.51538	2.54023
AT1G09010	8.06597	8.01312	7.49901	8.09644	9.7091	5.93587	8.18116	9.2461	6.65406	8.47065	8.26571	7.18769	8.19919	8.93536	7.40798	8.3043	8.69845	6.39939	8.93788	10.0023	6.57334	8.85836	9.9315	6.7217	9.31679	9.80269	6.97232	10.7721	10.1188	7.965
AT1G09020	7.57358	6.17687	7.77099	7.62411	8.28479	7.13465	10.231	8.31122	6.7519	10.2921	8.17232	7.82798	8.1523	7.78176	6.37911	7.55459	6.92998	6.98846	7.09015	6.63992	4.78974	9.1031	9.14746	7.29121	8.43949	9.3364	7.51274	9.79762	7.04837	8.91475
AT1G09026	0	0	0	0	0	0	0	0	0	0	0	0	0	0	0	0	0	0	0	0	0	0	0	0	0	0	0	0	0	0
AT1G09030	0	0	0	0	0	0	0	0	0	0	0	0	0	0	0	0	0	0	0	0	0	0	0	0	0	0	0	0	0	0
AT1G09040	2.83621	6.74376	2.80171	3.68237	7.121	3.75908	5.41925	6.80918	3.21701	5.1335	5.90296	3.2982	5.63762	6.53875	3.32579	6.28926	6.09766	3.3901	6.4104	6.60384	4.05717	4.65332	5.96487	3.51884	4.88224	5.25044	2.97157	4.87505	4.98872	2.85583
AT1G09050	0.708382	1.99125	0.773815	0.865049	2.00063	1.02923	1.305	1.48369	1.00499	0.907889	1.64089	0.649709	0.718423	1.39298	0.780138	1.03757	1.46218	1.03795	1.21456	1.368	0.699514	0.833044	1.36211	1.17438	1.15179	1.15433	0.966896	1.10157	1.16631	0.600024
AT1G09060	11.9139	11.5088	9.54316	10.8282	12.1961	8.93693	11.2338	11.6546	8.9985	11.8615	10.9726	8.84586	10.5965	9.99914	8.64328	10.1366	12.6848	8.61394	10.6975	11.6697	7.65813	10.6385	11.1479	7.76906	11.1784	12.0401	8.801	12.6478	9.81796	9.98955
AT1G09070	152.123	145.08	136.809	142.314	127.518	142.321	122.056	131.545	145.361	143.797	125.737	133.969	161.747	134.317	141.165	153.807	133.83	147.537	155.078	131.507	152.671	153	138.104	173.947	184.89	143.506	156.671	112.77	115.859	136.815
AT1G09080	0.328705	2.57734	0.670982	0.204092	2.6548	0.969301	0.0904982	2.84722	0.508648	0.017061	2.74862	0.380515	0.142951	3.88381	0.8387	0.140732	4.24388	0.254816	0.0659285	6.025	0.311981	0.445577	1.70148	0.827622	0.237237	4.9093	0.63607	0.1261	6.55575	0.385775
AT1G09090	0.0100334	0	0	0	0.0278162	0	0	0.0558379	0	0	0.00957417	0	0	0.0217089	0.0114375	0	0	0	0.0650216	0.0113429	0	0.0179377	0.0357713	0	0	0.0370638	0	0.0114058	0	0
AT1G09100	13.1965	9.52174	12.0533	11.5486	10.979	10.4557	11.7946	11.7689	11.0023	12.9182	10.3276	10.8625	10.8884	9.42297	11.6656	12.8851	9.89068	11.8357	10.0441	11.9075	11.026	11.1006	10.4994	12.1853	12.8855	10.4757	10.7303	9.20183	10.1109	11.6085
AT1G09110	0.985727	0	0	0	0	0	0	0	0	0	0.727357	1.12897	0	0	0	0	0	0.376087	0	0	0	0	0	0.34967	0	0.719445	0	0	0	0
AT1G09130	39.0217	35.1194	41.2355	36.7797	39.0136	42.0407	39.0329	38.4404	43.994	37.0466	42.1776	43.1801	37.255	37.7556	42.5013	40.9605	36.8722	42.4728	35.579	39.9072	42.6825	32.7063	38.4853	40.9088	33.5565	33.8044	39.9256	33.7737	35.0021	43.9331
AT1G09140	45.6523	62.215	56.7571	59.4546	51.8139	60.9148	60.2501	57.6733	63.8113	55.1938	59.08	69.1207	59.3651	59.9189	62.5493	56.7233	72.0106	62.2267	66.632	72.0761	71.4312	53.9924	56.3822	51.1116	52.9369	67.794	65.4385	68.6386	72.0091	66.9573
AT1G09150	40.8132	27.5624	27.1589	32.1947	27.256	29.3103	31.9742	29.9774	26.1147	37.5323	26.1272	26.3705	34.0193	25.6075	28.6589	32.6471	28.8085	25.3118	30.6726	32.4731	25.0634	35.1864	32.3417	26.9114	38.3019	27.2154	28.4934	31.7309	26.2063	27.3099
AT1G09155	0.449606	0.542158	1.48535	0.37799	0.400845	3.61472	0.678125	0.725297	6.99808	0.504937	0.768612	5.5952	0.851738	0.878226	4.9689	0.559745	0.674895	6.20057	0.613971	1.38231	21.435	0.390336	0.753843	8.40533	0.404714	0.499902	10.3216	0.530846	0.737015	19.4118
AT1G09157	0	0	0.295247	0	0.0342129	0.662678	0	0	0.464816	0.163803	0.162173	0.796939	0	0.189109	0.805167	0	0.152938	0.803509	0	0	1.22377	0	0.134691	1.09546	0	0.0810273	0.640547	0.0841725	0.223042	1.54306
AT1G09160	38.0232	38.3805	27.8648	38.9238	29.3348	24.1029	43.0764	30.243	26.0014	37.3477	28.7094	23.4358	35.7907	27.6242	24.0943	32.6593	28.9597	23.549	31.9714	25.3111	20.3245	37.5064	32.1511	23.6253	38.3164	34.0692	26.3173	37.5412	26.4894	23.5386
AT1G09170	0.0357405	0.0692296	0.11691	0	0.0790282	0.242606	0.00953185	0.0551831	0.305593	0	0.126401	0.224229	0	0.0809797	0.144431	0.0342019	0.0337814	0.179908	0.00926663	0.0404052	0.108906	0.00758469	0.124599	0.231494	0.0405834	0.173569	0.166678	0.0683155	0.00834489	0.146754
AT1G09176	0	0	0.0684498	0	0	0.278365	0	0	0.0627846	0	0	0.235257	0.361768	0	0.571257	0	0.061783	0	0	0	0.288284	0	0.159964	0.172575	0.149105	0	0.24904	0.136014	0	0.415548
AT1G09180	2.48488	5.79232	4.57834	3.28359	6.53025	5.47818	3.28292	5.67213	5.33068	2.4719	7.13301	5.05568	3.70484	7.83008	6.99319	4.30914	6.74372	6.43402	5.33732	9.17778	7.6153	4.01095	5.73963	6.91843	2.96672	6.96861	5.67648	3.4491	7.89296	6.20195
AT1G09190	4.16942	3.55387	2.42848	4.67828	3.50469	2.41828	4.37491	2.81703	2.44489	4.02193	2.44742	2.13666	4.79476	2.95991	3.26957	4.87027	3.47785	2.28327	4.39126	3.45677	2.11683	4.68758	3.34138	2.64319	4.72101	3.54827	3.35648	4.98699	3.05872	2.7945
AT1G09195	2.99663	4.06188	2.45257	2.77938	3.25616	2.91225	3.91046	2.85142	2.69049	3.15452	3.33488	3.6548	3.15833	3.08758	3.31579	3.06253	2.94355	2.55528	2.28671	2.56064	2.91296	2.28929	2.43948	2.26844	2.49508	2.51735	2.42773	2.83905	2.03251	1.78955
AT1G09200	960.968	489.205	388.267	897.718	560.944	356.214	859.438	565.272	349.269	1002.95	582.242	353.316	813.21	457.547	354.688	870.571	494.78	337.152	651.878	426.124	286.615	784.397	570.293	328.871	827.006	434.868	302.405	606.808	332.351	313.129
AT1G09210	115.686	134.407	146.449	129.42	159.216	134.379	122.36	177.597	131.249	122.44	192.941	118.408	130.688	157.334	124.634	127.451	159.745	132.273	107.73	161.48	108.203	135.114	168.274	152.915	129.406	169.835	126.267	98.4316	164.675	110.795
AT1G09220	1.986	1.54238	1.45391	1.43569	1.649	1.01289	1.80891	1.23434	0.8682	1.8235	1.06312	0.624547	2.10176	1.25849	0.707296	2.01772	1.36178	1.3908	1.47455	1.18201	0.783852	1.99111	1.52989	1.22005	2.07721	1.15037	0.780127	1.81841	1.25493	0.919139
AT1G09230	8.84504	9.25661	6.7273	10.605	8.95869	7.1952	10.4008	9.69284	7.26742	11.3514	9.00732	7.8015	10.7722	8.60651	7.45109	8.61413	8.8498	8.45584	11.5907	10.0894	6.45359	11.3305	8.68714	6.3731	11.2939	9.04381	7.68857	11.3617	10.0227	7.99763
AT1G09240	0	0.17788	0.39214	0	0	0.957434	0	0	2.5617	0	0.104739	1.56189	0	0.0695048	1.70327	0	0	2.37633	0	0.117169	1.92519	0	0.0444444	2.599	0.0270179	0	3.80653	0	0	2.73684
AT1G09245	0	0	3.81427	0.101539	0	6.67319	0	0	6.13439	0.175684	0	7.94649	0	0.0636491	6.88486	0	0	10.6579	0	0	8.74352	0	0.18315	4.29374	0	0	5.29424	0	0	7.98641
AT1G09250	12.2432	10.2313	13.5229	10.4042	15.2413	15.3246	12.1158	14.6056	18.5915	14.3613	14.7463	16.6079	11.3046	14.4886	13.6989	13.2467	12.1928	16.8976	15.7705	16.8697	22.6193	9.00901	12.1745	18.6972	10.941	11.6516	14.0524	9.93611	11.1858	14.975
AT1G09260	0	2.94778	0.379925	0	1.65965	0.344483	0	5.10903	0.13914	0	6.34848	0.0632405	0	2.24634	0.22225	0	2.70929	0	0	2.64262	0	0.0580931	2.30539	0	0.161978	1.33807	0.136081	0	1.1782	0
AT1G09270	51.6874	49.5741	47.2449	52.9874	41.7818	46.9287	55.6814	43.9396	48.3711	47.6689	42.241	49.3124	51.2838	42.4106	48.4141	47.4964	44.5563	45.9112	49.8005	44.8224	46.6733	52.5471	44.4748	42.7165	46.8297	48.3929	51.2916	56.8384	43.7064	48.84
AT1G09280	6.4995	5.77649	4.44797	6.45546	5.87507	4.2123	6.78356	6.59384	5.23706	7.08884	7.14632	5.11359	6.45545	6.54291	5.53996	6.26052	5.444	5.00046	7.0663	5.9964	4.28788	5.0601	6.83317	4.76816	6.45009	5.59042	4.32553	6.42025	6.48906	4.49653
AT1G09290	17.0266	16.114	15.1037	20.9676	15.3971	12.6151	19.9211	15.7773	11.6762	20.3985	14.9539	13.7269	17.1821	16.2024	12.6792	18.24	14.6055	11.1868	21.5873	18.876	13.4401	20.8008	16.8707	12.5173	19.28	18.7962	13.6543	25.1466	16.2288	14.0674
AT1G09300	3.39119	2.51873	3.08846	2.85616	2.64214	2.17493	3.65028	2.84104	3.07751	3.2484	3.20566	2.58898	2.76828	2.71211	2.31808	3.19254	2.35355	2.44367	2.42837	2.15077	2.35339	3.06739	3.27677	2.8156	3.35872	2.63527	2.28615	3.27409	2.61977	2.19708
AT1G09310	428.871	338.838	835.004	426.25	331.178	680.425	432.92	285.313	663.546	484.487	354.483	757.717	348.004	314.984	605.884	340.058	273.543	589.081	380.718	280.085	582.212	339.048	301.872	532.61	371.534	300.082	629.624	446.42	308.651	696.09
AT1G09320	13.9503	15.7336	8.72025	14.2961	15.3132	9.15817	17.846	16.0393	8.69845	14.2853	15.6467	8.89586	14.2528	16.2389	9.19924	13.9458	18.0672	8.05839	16.4401	16.5709	8.43587	16.8899	16.8336	11.0794	17.1484	18.4765	9.92147	20.8005	18.4678	11.9671
AT1G09330	43.6236	34.414	44.1789	46.1532	39.1516	46.7048	43.9742	42.7461	49.2635	51.1047	41.6096	44.6242	47.6031	43.5551	47.5246	47.3184	38.417	50.0033	42.412	43.1594	45.252	40.5102	43.7134	47.6177	46.6955	36.5586	45.3056	35.2712	37.2435	45.35
AT1G09340	35.9784	78.5431	102.128	46.9919	109.35	109.919	54.615	99.3858	97.0685	50.6843	116.675	100.639	45.9065	101.54	94.3601	43.3818	93.4521	79.8907	49.0884	104.928	76.4467	51.8307	80.3493	76.9681	43.8912	99.3867	83.3474	55.5463	100.216	78.0838
AT1G09350	0	0	0.0688247	0.0946309	0	0.0633668	0	0	0.0218612	0	0.0402534	0.0755026	0	0.114359	0.460445	0	0	0.287293	0	0	0.0233771	0	0	0.178234	0	0	0.0627461	0.0473592	0.0331453	0.129359
AT1G09360	0	0	0	0	0	0	0	0	0	0	0	0	0	0	0	0	0	0	0	0	0	0	0	0	0	0	0	0	0	0
AT1G09370	0	0	0.0509731	0	0	0.0456571	0	0	0.101444	0	0	0	0	0	0	0	0	0	0	0	0	0	0	0.0862731	0	0	0	0	0	0.292712
AT1G09380	0	0	18.4255	0	0	25.6567	0	0	33.4323	0.0485135	0	31.8862	0	0	24.4173	0	0.0201502	33.12	0	0.155298	21.7439	0.0861366	0	22.5317	0.0708478	0.0873801	30.3205	0	0	20.5748
AT1G09390	13.9181	13.332	21.0909	11.8591	14.5636	20.4518	12.3406	15.5885	18.3862	11.7537	13.405	16.6817	15.4408	13.9518	19.8319	13.4646	14.0699	18.1613	13.3948	13.7904	19.112	13.5756	15.0645	21.073	13.2649	12.6773	16.7681	9.95746	13.1817	18.7465
AT1G09400	0	0	0.0728077	0.0195432	0.125319	0.216722	0	0.0272999	0	0	0.132368	0.247824	0	0.197824	0.0942612	0	0.11125	0.117349	0.0713342	0.0518397	0.141416	0.133728	0.0408707	0.154226	0	0.119093	0.264206	0	0.0460424	0.190811
AT1G09410	0.224922	0.145376	0.184425	0.168418	0.0426833	0.133235	0.185666	0.219782	0.175417	0.368897	0.066008	0.14256	0.146278	0.0945835	0.083195	0.2003	0.199917	0.105237	0.201624	0.0433955	0.0742088	0.300252	0.110415	0.294367	0.211807	0.24057	0.0939319	0.2266	0.124419	0.0748991
AT1G09415	11.42	16.6895	18.7612	14.5198	19.273	19.4435	17.127	19.4802	19.8528	12.9423	21.3843	18.9832	17.0209	21.7272	21.6003	13.7391	16.1596	18.4032	14.5088	18.7928	16.8747	14.7089	22.6932	15.2896	12.9419	19.4999	17.2649	16.2597	19.4604	17.5698
AT1G09420	4.23936	3.40817	3.50361	4.34966	3.20443	3.14938	4.89627	3.24558	2.86328	3.70976	3.74627	3.45552	3.38623	3.27726	2.94839	3.77003	3.40368	3.14098	3.40099	3.60421	2.9648	3.8055	3.04034	2.84784	3.96979	3.63985	3.25445	4.95917	4.3414	3.27716
AT1G09421	0	0	0	0	0.0458678	0	0	0.0526748	0	0	0.0566853	0.194427	0	0.255865	0	0	0	0	0	0.0437949	0	0.133103	0	0	0	0	0	0	0.118467	0
AT1G09430	27.2612	30.2584	31.3814	28.1348	26.568	27.1753	26.7047	24.8693	27.3987	25.9047	24.2336	27.3156	26.2211	27.1343	30.3214	27.0307	26.2261	24.828	23.4063	24.3672	23.6025	23.8167	22.6961	22.6085	22.3361	24.0064	23.7109	24.783	21.9352	23.3166
AT1G09440	1.39981	1.25901	2.05057	0.289391	0.894974	1.63826	0.710252	1.01748	1.62444	0.754324	0.743507	1.78019	0.872931	0.967058	1.54542	0.793502	0.823973	1.7524	0.505283	1.09976	1.80565	0.373936	0.812042	1.58695	0.613332	0.836992	0.999482	0.736866	0.611314	1.5261
AT1G09450	6.33872	3.87042	2.47514	5.87699	3.43375	2.26433	5.43293	3.37317	1.89969	6.00487	4.74486	1.84172	4.33955	3.46506	2.34608	4.88367	2.34472	1.9256	3.98128	3.30972	1.44191	4.57965	3.53161	1.86164	4.67598	2.80572	1.86813	3.4688	2.43504	1.41187
AT1G09460	4.2659	4.00112	4.59286	5.22739	6.65432	5.72585	6.39791	5.87773	6.17662	5.49614	5.92121	5.2634	5.99507	5.55862	5.78907	5.24567	8.36624	5.87516	6.35667	4.68141	6.73177	5.43583	7.06457	5.98939	6.44014	6.55008	6.20984	6.19322	5.97568	6.67523
AT1G09470	33.2812	27.1905	15.2867	36.7554	26.0034	14.7492	30.8687	24.6922	14.0835	33.8662	23.9107	13.215	29.9983	21.5812	14.1143	30.7776	22.0631	11.9917	28.6703	18.2651	12.6511	28.3451	22.252	12.5676	28.3313	21.7803	13.1456	29.8675	17.1353	12.4785
AT1G09480	0.828133	0.453622	0.592441	0.664163	0.875581	0.318804	0.364182	0.26871	0.435824	0.490166	0.547934	0.334568	0.295335	0.650382	0.719571	0.517233	0.577717	0.457864	0.107144	0.257835	0.152529	0.211645	0.626613	0.633119	0.279206	0.459282	0.229612	0.43391	0.34466	0.197292
AT1G09483	0	0	0	0	0	0	0	0	0.0807957	0	0	0	0.168515	0.163336	0	0	0	0	0	0	0	0	0.142505	0	0	0	0.0802681	0	0.0746609	0.0764607
AT1G09486	0.647524	0.934575	0.962203	0.602425	0.968466	0.658296	0.753031	1.22973	0.796698	0.934797	0.628873	0.866735	1.31741	1.17066	0.690095	1.36253	0.846928	0.694554	1.34194	0.964209	0.809223	1.02276	0.861477	0.769586	0.832866	0.580785	0.902531	0.702268	1.06506	1.01195
AT1G09490	17.9513	14.4832	15.579	17.127	16.0832	17.697	15.9491	16.0996	16.9173	18.9403	17.4351	16.4015	20.2415	16.403	17.8568	18.3	13.5538	18.0754	15.8968	15.8976	17.8054	12.2771	12.5494	15.7211	14.7553	10.3069	11.9916	10.8052	9.72618	13.6102
AT1G09500	0.0476	0.01451	0.10281	0.186293	0.0191333	0.873066	0.242028	0.177625	0.797901	0.114738	0.0637323	0.533131	0.0538541	0.155441	0.928987	0.319741	0.0399918	0.622521	0.490859	0	0.454973	0.0687721	0.281746	1.58752	0.533293	0.014142	0.789113	0.157049	0.0883648	0.756315
AT1G09510	0	0	0.324674	0.147553	0.0562675	0.410831	0.0534049	0	0.549704	0.104054	0	0.393747	0	0.0861322	0.371117	0.197685	0	0.262143	0.186167	0.0501972	0.556776	0.0250579	0.224474	0.203206	0.163579	0.0464329	0.363402	0.309142	0.15044	0.90034
AT1G09520	25.5514	23.8073	16.4488	25.9584	25.6807	14.1632	27.4206	25.7453	16.2746	31.7158	26.7868	14.3255	26.687	26.446	16.2815	28.3891	27.2972	15.5141	24.856	28.7052	13.8934	28.4053	30.4246	14.178	26.8158	26.9794	15.9028	33.7098	27.7933	17.7104
AT1G09530	3.81474	2.9406	2.31928	4.18923	3.07572	2.15325	3.6176	3.3782	1.98313	4.58385	3.09424	2.00411	3.8657	3.7082	2.20598	5.22247	3.32757	2.19506	4.09703	3.64499	2.29537	3.39774	3.55578	2.02522	3.68476	2.71613	1.63413	3.15613	2.78841	1.87088
AT1G09540	0	0	0.324495	0	0.184314	0.143746	0	0.0599395	0.0562567	0.0533618	0.0863146	0.187136	0	0.0193327	0.402198	0.0558158	0.0601658	0.27557	0	0.0409042	0.110039	0.0522361	0.0143653	0.150279	0.022545	0.114037	0.129805	0.040188	0.0575728	0.322828
AT1G09550	0	0	0	0	0.109506	0	0	0	0	0	0	0	0.0477473	0	0	0	0.0254803	0	0	0	0.124886	0	0.0563133	0	0	0	0	0	0.0521638	0
AT1G09560	22.5825	19.9868	35.7081	19.0251	16.0582	28.6852	17.1437	18.6506	29.481	20.837	17.7227	29.1283	14.2863	16.1069	23.0011	14.6332	14.2565	26.0055	13.0477	16.4577	26.7044	16.1261	17.6013	25.37	15.9904	17.3141	24.8567	13.2778	14.4017	26.003
AT1G09570	14.3846	13.7402	11.9084	13.9957	14.1968	11.6925	13.7263	13.0075	11.2695	13.9538	14.2244	11.1726	13.1376	13.6808	11.0871	15.461	13.3332	10.5265	16.0703	14.6181	11.678	15.381	14.775	12.3116	16.0697	14.113	12.1553	17.3066	16.3304	14.0391
AT1G09575	4.19077	3.44264	4.6275	4.07666	3.78338	7.16928	4.83388	4.68731	6.62562	5.31279	4.48274	6.32982	4.77821	4.10991	6.41643	2.94558	3.2112	7.79188	3.69415	5.00033	7.2434	4.64223	4.96432	8.82245	5.57804	5.72019	7.61924	4.65176	4.39144	8.00865
AT1G09580	17.3322	10.9091	27.7289	17.2306	17.2467	28.8153	17.9607	18.1045	28.1643	20.4959	17.3736	28.5498	17.2268	14.8946	28.3445	20.4966	14.5763	29.2546	14.5151	18.3552	28.8984	13.3964	13.4854	24.3828	13.9137	13.2375	24.3835	10.9234	14.1937	24.8073
AT1G09590	570.859	336.509	360.817	565.057	392.204	318.513	563.23	392.8	331.729	625.334	392.544	320.899	543.038	359.893	333.689	578.767	371.154	335.863	456.467	360.192	297.138	501.637	412.918	339.384	530.626	322.056	285.904	384.75	291.155	303.098
AT1G09600	3.47349	4.66856	4.08875	3.91156	3.82533	4.90138	4.00654	3.54935	5.47773	4.55856	3.33095	6.18153	3.09027	2.49882	4.5749	3.06991	3.62209	4.66579	3.47044	4.12983	4.78859	2.94311	3.23457	4.74971	3.58134	3.76446	4.88162	3.84904	3.0365	6.17941
AT1G09610	0.414289	0.168587	7.6339	0.380547	0.463308	6.54365	0.325296	0.456674	8.06836	0.617336	0.582552	7.57397	0.171206	0.326537	7.97363	0.591486	0.331257	8.39409	0.201576	0.503444	6.77159	0.409109	0.259688	5.23079	0.482485	0.427257	6.6071	0.465639	0.687884	5.55634
AT1G09620	36.8616	33.4894	29.4723	36.8444	31.4414	27.2839	37.5257	32.2267	28.5364	39.005	31.2719	26.4736	36.1044	31.6235	27.6567	34.1779	34.1513	25.2664	36.3354	32.3365	23.9939	38.8995	35.1849	28.858	37.3284	34.6071	28.6773	38.1333	34.5495	27.4361
AT1G09625	0	0	0	0	0	0	0	0	0	0	0	0	0	0	0	0	0	0	0	0	0	0	0	0	0	0	0	0	0	0
AT1G09630	27.692	17.6687	19.3581	27.6372	22.4108	16.4594	23.7784	18.6765	19.7028	27.9992	19.5065	17.7087	25.2826	18.0835	19.3925	24.284	17.8496	17.1479	24.1485	18.3232	14.1881	24.5599	22.0356	22.0827	25.1516	18.2323	19.0043	18.4972	18.5432	19.1533
AT1G09640	167.76	160.375	148.943	189.475	148.015	143.949	185.751	143.412	140.99	180.093	138.943	144.16	179.729	150.94	151.622	172.994	154.292	140.982	178.852	151.861	141.095	212.02	174.07	162.523	210.843	187.754	173.475	203.43	184.988	162.262
AT1G09645	44.4735	46.2566	52.2629	50.2425	52.8474	51.8805	50.4989	48.6688	50.495	50.9766	48.9187	50.0747	49.6787	51.3194	47.5332	52.2647	51.5557	54.4899	47.0418	44.9416	54.8017	48.8389	50.0072	49.9845	46.9004	54.6613	56.1105	48.6355	52.5062	57.5789
AT1G09650	4.82217	4.34715	2.66621	5.36987	4.08302	1.49008	6.72055	4.17352	1.65642	6.00515	3.0691	2.06392	4.99295	4.37928	1.93073	5.2098	3.46156	1.56808	5.19427	3.63659	1.93588	5.46033	5.11236	1.78023	5.72724	4.3028	2.12558	8.00237	3.61808	2.31983
AT1G09660	30.7621	31.3112	32.9616	29.5605	33.0259	32.7214	27.4319	40.2663	34.3798	30.2616	34.5554	31.3613	31.5899	33.2165	28.0899	34.4821	37.5384	32.9221	34.2073	40.3045	29.5277	28.9493	35.6358	41.2805	31.4355	36.8371	29.1774	26.4795	38.9041	26.776
AT1G09665	0	0	0	0	0	0	0	0	0	0	0	0	0	0.111187	0	0	0	0.0577021	0	0	0	0	0.0432114	0.0935491	0	0.0485032	0.0562947	0	0.058458	0
AT1G09680	1.47122	0.884757	0.63057	1.29084	1.27499	0.679118	1.50441	0.891065	0.745428	1.85974	1.00215	0.800018	1.72653	1.18443	0.987903	1.06305	1.07755	1.03347	1.67015	0.874159	0.545208	1.13948	1.07145	0.990907	1.60095	0.560243	0.72833	1.11204	0.77333	0.701525
AT1G09690	1475.5	1002.52	972.198	1459.51	1015.18	869.441	1322.71	968.993	854.153	1388.27	979.128	843.398	1341.97	983.132	929.098	1401.57	1007.8	838.233	1234.37	943.338	788.077	1465.18	1102.4	869.98	1396.69	1061.56	914.242	1273.61	990.216	890.388
AT1G09700	13.3216	23.9473	9.33407	14.9049	20.6734	9.34793	20.2147	19.431	8.41903	17.938	18.7864	8.49403	14.5417	17.5211	10.2885	18.9219	20.6584	8.08119	17.3977	17.7208	10.131	16.4237	21.8008	8.76885	17.424	21.5474	9.59172	22.7927	20.4761	8.67247
AT1G09710	3.60179	2.97396	2.29172	2.89731	3.15283	2.32448	2.43817	3.15604	2.42338	3.16114	3.52215	2.06964	3.36654	3.07523	2.19213	3.60553	4.07584	2.81314	4.00239	3.09559	3.0633	3.41834	3.89629	2.64343	3.62965	3.46394	2.88322	3.42596	3.63586	2.91842
AT1G09720	0.0291714	0.19099	0.112906	0.0564624	0.142242	0.0493005	0.144866	0.149558	0.100981	0.0430226	0.243083	0.0352454	0.0117604	0.0952611	0.0957678	0.161511	0.241592	0.00971592	0.0993764	0.155353	0.0190754	0.172777	0.262565	0.171977	0.163954	0.0545064	0.0992497	0.128798	0.121463	0.0770488
AT1G09730	12.6363	11.8338	9.61	12.5961	10.3219	9.15964	11.9317	12.1785	10.3131	11.9591	11.2552	9.11903	14.2561	14.013	9.5938	13.6667	13.6673	10.0501	14.8821	14.1957	9.15149	12.1484	11.5728	10.4922	13.0422	11.6023	9.28361	13.1992	13.7429	9.74213
AT1G09740	1.6244	1.60978	1.56914	3.22823	1.23551	1.1263	2.35863	1.0468	0.742862	2.03719	0.795679	1.19927	1.59197	1.00522	1.03799	1.51398	1.13014	1.39241	2.07024	1.25708	1.29302	1.31813	0.97759	1.0732	1.40466	1.22906	1.27967	2.21224	1.41089	1.01379
AT1G09750	74.4854	61.5901	62.1769	57.7721	53.3012	39.718	68.5894	60.0122	40.4996	56.9525	55.5851	34.9639	50.2863	54.2785	35.3668	49.6242	44.6212	28.5324	41.4298	42.8394	25.3643	66.2569	63.6196	36.0414	57.2151	63.9051	36.1926	52.6182	44.0033	26.1521
AT1G09760	43.4731	28.7684	26.483	46.15	34.5906	26.0136	42.9333	32.5274	26.3588	42.9978	34.4448	24.3489	42.5793	32.9202	24.3718	44.3857	32.169	23.8912	39.8703	35.336	23.5795	45.072	36.6938	28.4272	47.5517	33.5566	26.5643	42.693	36.4344	28.7629
AT1G09770	57.8991	55.9792	39.5376	55.9903	50.2415	42.1049	62.4071	53.4339	41.6239	55.823	50.1304	41.3645	56.4256	54.3948	41.8615	54.0317	53.2246	39.3225	62.5548	52.5923	37.0415	60.85	57.9394	44.5604	65.3787	55.4861	42.7916	76.8856	58.1133	46.6828
AT1G09780	36.9309	30.7208	34.7859	32.7859	28.1172	33.9522	31.247	29.1089	32.3383	34.4976	28.1888	31.7822	35.5753	27.4982	31.8598	35.4516	26.1949	36.2276	30.2762	24.911	34.9303	29.4601	28.9757	35.5274	35.6583	24.1846	30.7836	22.5399	22.3656	32.9581
AT1G09790	0.0163042	0	7.52385	0	0.0345194	8.18029	0	0	7.6177	0.0550903	0.0541382	7.99831	0	0	8.36356	0	0	7.78292	0.0190171	0	7.2618	0.0186164	0.0722623	7.73335	0.0382802	0.0356996	10.0913	0	0.0523295	7.77733
AT1G09794	7.57951	4.74603	7.32045	3.82192	10.1076	7.56976	3.91416	9.75004	7.62671	8.61268	8.27866	6.80957	6.36036	10.2451	4.68039	8.33231	4.95263	8.17135	6.68519	8.19735	6.1851	1.98641	6.33182	4.58558	3.28854	3.23944	2.55615	1.42671	3.3259	2.65085
AT1G09795	37.5101	30.0428	39.7276	35.2178	34.8574	36.7079	34.7152	37.5986	35.232	34.8862	36.3183	34.3328	31.8506	34.3018	37.5476	33.9397	32.0048	32.4297	30.0753	30.5972	30.2672	35.3784	35.8962	35.7344	32.4777	32.9245	33.7566	31.3713	32.7166	33.9942
AT1G09800	5.12988	4.63467	2.82174	6.10403	4.63737	2.78828	6.42012	3.93267	3.46572	6.89719	4.72347	2.94764	5.6552	4.3765	3.8181	6.04986	4.06347	3.45137	4.22172	3.5809	2.94732	5.2996	5.4078	3.64847	7.02732	4.76924	3.61284	6.04743	4.21954	3.69826
AT1G09810	11.6023	10.9561	7.5241	13.4751	10.9379	8.55621	11.7308	11.5098	7.9319	10.8462	11.5628	8.84241	10.9306	12.5574	8.8008	12.6176	12.5263	8.38624	11.4455	11.8503	7.22382	12.8053	11.4506	8.81404	12.2119	13.2099	9.44606	12.2242	13.6296	8.19779
AT1G09812	0.59298	1.31268	0.59972	1.77454	1.50878	0.683827	1.9368	1.51172	1.76663	0.796236	2.14311	1.39159	1.41803	1.20287	0.146596	1.67235	1.84166	1.42189	2.03038	1.60213	1.19139	1.01548	1.60859	2.60054	1.60962	0.680327	0.78894	1.09629	1.48243	1.33564
AT1G09815	112.884	96.1987	65.3591	120.441	85.6912	63.698	135.133	82.7042	61.8146	104.894	84.4417	63.9369	110.645	86.0802	75.5965	113.2	91.9813	65.4438	111.999	85.9563	62.8044	104.07	87.3006	62.7049	105.979	99.7156	71.358	119.995	99.9484	70.2255
AT1G09820	4.22212	3.30843	2.77258	4.23773	3.3719	2.77939	5.44845	3.74403	3.63183	3.74547	3.99531	3.29391	3.89749	3.55924	3.54661	3.64069	4.57938	2.47101	3.69943	3.41143	2.36701	3.40645	3.991	2.50544	4.56811	3.56516	2.76165	4.25711	4.06855	2.66464
AT1G09830	12.6741	12.2403	9.47616	13.2337	10.5902	10.2778	12.9896	11.4609	8.21398	10.6912	10.7705	9.35851	11.9731	11.0159	10.5588	13.1217	13.024	9.84126	12.1629	11.3893	8.80107	12.372	11.4337	9.73024	13.5696	11.0085	9.11256	10.3482	11.9714	10.4735
AT1G09840	10.9203	10.0424	8.72604	10.2596	11.0228	10.3076	10.9501	10.4689	10.5711	11.2049	8.78974	9.65742	10.4673	10.3062	9.40849	11.3367	10.1273	9.63043	12.325	10.3831	9.87545	11.241	10.1582	9.95411	11.8323	9.74334	9.73639	11.6163	10.8895	10.8618
AT1G09850	8.90656	12.8594	12.2855	9.80599	14.7512	11.1475	13.6773	12.8825	12.5205	10.6451	11.8303	12.3625	11.5435	12.2285	12.85	11.7271	10.981	12.7452	13.8636	11.871	13.7859	10.153	14.4848	15.0221	12.954	12.2207	12.7659	11.9979	10.5348	15.9355
AT1G09860	5.39052	2.82958	0	6.76349	3.05337	0.0243018	7.04122	2.96584	0	6.17153	2.44759	0	6.0658	1.06522	0	5.76039	2.84924	0	5.41158	2.13391	0	6.02168	3.04467	0	7.98122	1.23428	0.0210285	6.82131	0.81439	0.020031
AT1G09870	14.1799	10.1593	11.3623	15.3817	11.0053	10.8241	16.9027	13.1251	11.8874	17.6842	14.2606	12.8959	13.3874	14.4313	11.7644	14.5679	12.6369	12.1711	12.6349	12.4452	10.7795	12.736	13.3545	10.6024	13.374	11.7488	11.1054	14.6791	11.2923	13.3419
AT1G09880	0.669722	25.3221	0.38748	0.32936	26.6525	0.395859	1.43979	27.5557	0.355118	2.70648	26.1055	0.67553	0.419368	18.5522	0.311771	5.87207	21.3422	0.3902	6.22217	15.4298	0.380727	3.71672	21.3328	0.472203	2.51528	14.491	0.17475	13.2841	5.73741	0.583272
AT1G09890	0.190152	0.374457	0.320703	0.0364929	0.279137	0.37896	0.298487	0.518333	0.418525	0.198251	0.398359	0.418996	0.417638	0.186524	0.174432	0.192873	0.40304	0.430507	0.542742	0.452715	0.44923	0.378287	0.234907	0.543443	0.261656	0.365056	0.44152	0.285482	0.209385	0.680741
AT1G09900	4.66104	4.07202	3.09864	4.88646	4.26394	3.02769	5.42287	4.49412	3.75144	4.6148	3.60376	3.18864	4.89099	4.88027	3.28791	4.16921	4.70381	3.69586	5.10796	4.48641	3.8383	5.82957	4.59939	4.42279	4.99922	5.02863	3.34296	3.9306	4.4665	3.16761
AT1G09910	3.13195	2.19779	3.50671	3.28539	3.50853	4.05625	3.47257	2.71568	4.62138	4.25518	3.20402	4.2811	3.83383	3.36717	5.01646	3.57586	2.75131	4.12021	3.78671	3.65527	4.03494	3.22388	3.22956	4.71324	3.24138	3.16117	4.04986	3.36881	3.25979	5.37843
AT1G09920	21.0628	24.3232	22.6275	23.9681	30.4382	23.7693	21.7024	25.9929	21.0085	24.5221	30.3778	21.7249	23.2942	27.5616	21.5233	22.8346	26.4636	21.3343	17.8896	26.7218	20.4062	16.7055	25.6004	20.2442	19.0804	21.2002	17.6861	16.8333	22.1082	19.6852
AT1G09930	0.441357	1.87854	0.778484	0.252856	3.41478	0.671684	0.669152	3.23514	0.831771	0.80633	4.27964	0.886678	0.894886	2.42437	0.332589	1.2715	2.46633	1.05967	1.02639	3.87012	0.964847	0.341678	1.53795	0.589353	0.53643	1.45358	0.149447	0.328921	1.23232	0.109918
AT1G09932	0.183341	0.132791	0.183912	0.34482	0.391329	0.0226546	0.0627399	0.273184	0.0225802	0.0297618	0.549622	0.262678	0.324299	0.269314	0.11732	0.352575	0.173409	0	0.0810841	0.0980775	0.0319165	0.0981285	0.327841	0.142184	0.0643337	0.145147	0.0924477	0.225084	0.173325	0.140158
AT1G09935	0	0	0	0	0	0	0	0	0	0	0	0	0	0	0	0	0	0	0	0	0	0	0	0	0	0	0	0	0	0
AT1G09940	3.20332	2.86557	3.38051	2.14044	4.12882	3.40119	3.01953	3.43865	3.31924	2.87746	3.58274	3.40368	3.07986	3.19317	2.84608	2.92136	3.39024	3.41864	2.71765	3.40146	3.73692	2.70911	3.05946	3.99393	2.94168	2.66476	3.73731	2.88151	2.92992	3.93571
AT1G09950	0.046071	0	0.051616	0.0224927	0	0.0918594	0	0.0254764	0.0266697	0.0389173	0.05036	0	0.0597268	0.0563979	0.0581667	0.0542759	0.0307649	0.0527327	0.163702	0	0.136876	0.0683871	0.0235196	0.0270926	0	0.106491	0.0559121	0	0.115922	0.103988
AT1G09960	5.09357	5.30033	4.21037	4.59075	6.40081	2.95461	5.3926	5.71356	3.06645	6.40931	5.89895	3.79675	5.15366	5.04481	3.21106	5.72523	6.49796	3.37776	5.96468	5.72816	2.74235	4.93915	5.70785	2.65051	4.53463	4.26062	2.10404	5.79498	4.77019	2.608
AT1G09970	17.6312	14.8798	12.2247	15.9171	11.67	8.46007	15.7808	12.226	8.58383	12.2765	9.87882	7.34635	13.8717	12.3861	8.47069	11.3097	10.9433	7.97045	10.2813	10.9184	6.91046	16.6908	13.1242	9.67386	19.1599	14.9197	9.65634	9.93535	12.592	6.99775
AT1G09980	20.8041	17.2301	16.4429	19.4061	16.6311	15.0707	23.1491	17.3722	16.3959	20.433	15.4912	14.363	18.0648	17.1753	14.8349	16.5227	16.9767	14.9923	15.6466	14.8071	14.0514	20.0035	18.5605	15.5098	19.6091	18.5997	15.9369	20.6037	15.2538	17.2006
AT1G09995	8.75625	5.69392	5.13422	5.68104	6.84828	6.42793	5.95162	7.52862	6.00071	5.10914	7.03139	7.00509	5.25663	7.25835	5.93225	6.63079	5.66276	4.61533	6.13163	8.44855	7.00562	6.26911	5.28433	6.09887	5.73874	5.85335	4.29308	5.16035	6.06186	5.24214
AT1G10000	0.907938	0.731081	0.449268	1.36914	0.874933	0.764241	1.11163	1.34712	1.07122	1.30344	0.910032	0.335105	1.03666	0.669542	0.554321	0.41919	1.23671	0.220784	0.787323	1.12581	0.263981	0.941892	0.724852	0.464394	1.05887	1.16432	0.797523	0.726491	1.19171	0.408145
AT1G10010	0.758036	0.657011	0.0178461	0.951044	0.384086	0.146036	0.692648	0.702696	0.176307	1.05727	0.464502	0.156043	1.24344	0.317844	0.48583	0.976068	0.316189	0.405721	0.563605	0.544583	0.122867	0.617285	0.623926	0.1997	0.604894	0.289531	0.293595	0.674547	0.225274	0.564578
AT1G10020	29.1741	30.6312	24.1066	26.5214	26.2465	26.4085	23.2661	24.8027	25.9677	20.2342	20.972	22.7467	23.3431	18.6652	19.3706	21.6323	24.7128	20.6821	20.6002	23.3423	19.0952	28.7528	29.3559	29.3888	25.1645	32.271	30.5869	19.1568	20.9887	19.4861
AT1G10030	29.5323	20.7558	23.7842	25.0927	26.7391	19.2718	26.2251	26.7547	21.0378	29.9109	32.6438	21.4418	23.549	27.4878	21.8486	26.8001	26.1992	21.1891	20.3902	25.888	21.7472	22.2206	28.4515	19.7413	24.3251	23.952	17.7336	18.7592	21.5588	19.3467
AT1G10040	6.49695	4.13506	3.33019	7.55004	4.87634	2.55142	8.34703	4.875	2.47681	6.53943	4.70437	2.82346	5.43387	4.6442	2.74784	5.67396	5.02997	2.53462	8.23468	4.34636	2.33336	5.77839	4.91566	2.43403	7.43718	4.89442	2.47043	7.86416	3.93274	2.89231
AT1G10050	1.1664	0.845133	0.914698	1.1885	1.04058	0.832901	1.00557	1.03655	0.825315	0.86459	0.785235	0.739709	1.31226	0.875163	0.985273	1.17498	1.04796	0.77883	1.05171	1.06806	0.721218	1.01258	0.864101	0.905078	1.42566	1.15335	0.827843	1.33827	0.737456	0.783046
AT1G10060	19.3746	23.6909	40.8646	21.5451	29.5635	38.7968	24.4333	30.9395	42.3677	21.8198	30.8577	39.9091	25.2484	32.1297	39.9956	24.4793	28.911	41.0664	21.7674	29.3156	34.9828	21.8154	28.7412	35.0198	21.0757	28.4548	34.7825	18.7662	26.3227	32.8932
AT1G10070	0.615517	2.28493	4.45732	0.696543	3.8781	7.13943	0.701918	4.87821	9.05755	0.392973	4.01899	8.08337	0.62527	6.28202	7.45507	0.602784	5.67447	8.4852	0.547649	4.32715	7.61585	1.10704	5.77447	8.74029	0.573051	6.83596	10.2692	1.6214	5.22868	11.2567
AT1G10090	2.27941	2.10464	2.1103	2.45528	3.10561	2.30721	2.96005	2.87398	2.22475	1.91979	2.91735	2.60018	2.33524	3.08336	2.69938	2.11442	2.95222	2.84586	1.99991	2.78456	2.41241	2.60487	3.12205	2.39892	2.37462	3.12281	2.28552	2.5761	2.66263	2.86695
AT1G10095	1.3394	0.706666	0.850075	1.35245	1.25714	0.705613	0.856773	1.61944	0.994328	1.51175	1.42435	1.18472	1.50098	1.21922	1.02412	0.649561	1.32969	1.1895	0.912077	1.11734	0.686059	1.09758	1.33449	1.0279	1.30854	0.779608	0.728323	1.60616	1.07887	1.34836
AT1G10100	0	0.304771	0.645023	0	0.517779	0.708668	0	0	0.282209	0.0738263	0.189878	0.80076	0	0.233142	0.707614	0.141424	0.139685	0.235056	0.143659	0.0553298	0.274897	0.099079	0.386409	0.583428	0.182652	0.0529653	0.448537	0.543947	0.942209	0.694286
AT1G10110	0.945795	1.58971	0.543238	1.98191	3.07511	0.501436	1.05869	3.91946	0.839972	1.33417	2.32339	0.466512	1.33853	2.09768	0.61261	1.81302	2.09007	0.519363	2.06445	1.81751	0.76575	2.34442	3.7966	0.807548	1.38421	2.15147	0.550805	1.37794	2.28057	0.703028
AT1G10120	24.2818	21.3776	21.006	24.9811	22.8501	24.2392	20.3711	24.5444	23.3647	26.2952	22.0212	22.1616	25.7958	22.1814	23.0186	23.8011	22.789	21.9576	25.7362	25.4102	24.3946	25.777	27.8905	27.1187	24.888	24.5933	23.8066	18.6394	21.1969	20.282
AT1G10130	9.43174	11.8433	10.3957	9.2963	7.75112	11.2686	10.061	8.41552	11.0482	10.0772	8.7666	9.80442	9.55	8.48314	9.95306	8.85286	7.97622	9.75286	9.38418	8.32636	9.48116	10.2782	9.93704	9.96983	9.67497	11.0733	11.5456	10.7639	9.56197	10.0533
AT1G10140	0.493483	0.689284	1.43997	0.373363	0.704636	3.65584	0.603663	0.471594	4.77194	0.246817	0.492229	4.20609	1.28702	0.847461	3.61384	0.698333	0.819959	3.69957	0.747619	1.30789	7.50237	1.00903	0.497523	3.51886	0.328318	0.747139	4.3363	0.921372	1.27897	6.98187
AT1G10150	7.51006	10.2252	9.96843	6.4624	11.5721	11.8734	7.12481	12.9809	12.5651	7.28879	14.5749	11.6229	9.25349	14.9615	12.8954	8.54322	12.1682	13.5474	8.24653	13.6975	14.2648	6.94341	9.52153	12.3323	6.57921	9.58516	11.1418	5.53891	9.72106	11.2414
AT1G10155	0.410779	0	0.14143	0.0863092	0.294412	0.446701	0	0.221567	0.197404	0.144029	0.643584	0.111274	0	0.626728	0.362325	0.0919052	0.280859	0.464021	0.113006	0.110405	0.0547993	0.218241	0.301684	0.132696	0.0405264	0.187144	0.254736	0.222033	0.385572	0.185782
AT1G10160	1.97926	2.00027	1.78856	1.91517	1.95142	2.09515	1.82536	2.27949	1.86311	1.47611	2.51703	2.03141	1.77299	2.28597	2.15761	1.42633	2.19636	2.17496	1.95319	2.62722	1.97114	1.7976	2.05455	1.98475	1.9138	2.74995	2.35303	1.7443	3.37765	2.05474
AT1G10170	5.2204	5.35929	4.95712	5.42394	5.73314	4.76302	5.92129	6.30233	5.30789	5.63531	6.48664	4.85953	5.76877	6.36027	4.8459	6.18435	5.81967	5.71345	6.98511	6.34671	5.29161	5.59445	5.98047	5.98714	6.2289	6.12696	5.25162	6.72436	6.78839	5.88825
AT1G10180	6.79461	4.58523	3.5425	5.58287	5.8966	4.03953	6.95177	5.049	4.46411	7.2432	6.66465	4.36146	6.19853	5.63872	3.46	5.93847	5.07275	3.80794	5.0843	5.03588	2.5818	5.43885	6.58153	3.75186	6.08469	5.19997	3.62483	6.42641	4.34313	3.474
AT1G10190	0	0.057094	0	0	0	0	0	0	0.0442574	0	0.0591758	0	0	0.0211178	0	0	0	0	0	0	0.0231988	0	0	0	0	0	0	0	0	0
AT1G10200	26.1582	21.586	26.8339	19.9333	26.1274	25.6715	22.2943	25.3512	28.3476	27.2435	23.4823	26.4513	23.2455	18.089	21.4108	21.2672	17.3142	26.2207	21.5584	19.8562	23.0125	16.4641	19.1436	20.4036	18.6153	17.0674	19.9362	15.7764	14.3412	17.1101
AT1G10210	1.35576	1.42576	1.38249	1.91679	1.16414	1.82558	2.48109	1.7365	1.41897	1.82577	1.38792	1.78413	1.6423	2.12277	1.93245	2.14553	1.90947	1.57205	2.08709	1.66291	1.81275	1.51175	2.11578	1.69634	1.85845	1.34787	1.50418	2.4908	2.65287	2.06928
AT1G10220	2.89528	0.196497	0.383586	4.91853	0.476074	0.261149	3.26639	0.0855117	0.167692	3.56126	0.258869	0.366249	3.5634	0.276067	0.473392	3.21057	0.17358	0.286639	1.77482	0.137624	0.189081	2.60273	0.681388	0.450709	3.25443	0.227824	0.245163	2.23706	0.0250843	0.457815
AT1G10230	82.7829	70.045	49.136	97.9957	72.0519	44.8401	109.947	66.6113	43.244	98.5316	75.1958	47.5264	88.3186	70.4968	48.7647	93.3977	71.854	44.497	87.4308	71.9639	42.6527	108.357	85.8623	51.1612	107.85	97.7352	58.2073	103.313	87.7089	53.7602
AT1G10240	3.76863	1.57179	2.33484	3.75709	3.09948	2.08965	2.46444	3.44422	2.3942	3.23591	3.41276	1.79065	3.02744	3.62153	2.35232	3.16057	2.79584	2.52182	2.70528	2.79269	2.37516	3.32697	3.96001	2.08409	2.84048	2.97728	1.88919	2.93724	2.73674	2.39054
AT1G10250	0	0	0	0	0	0	0	0	0	0	0	0	0	0	0	0	0	0	0	0.327955	0	0	0	0	0	0	0	0	0	0
AT1G10260	0	0	0.285201	0.202514	0.0346867	0.189553	0.092572	0.159338	0	0.0500015	0.143268	0	0	0.331139	0.171151	0	0	0	0	0.169735	0.0904381	0.095586	0.110402	0	0.0779287	0.29812	0.0376882	0.122536	0.0350555	0
AT1G10270	9.52035	6.88457	6.2293	8.81992	6.9557	5.49806	8.70087	7.09185	6.50398	8.51807	6.3534	5.22157	8.34266	7.01718	5.37551	6.85522	6.93591	5.59745	6.81762	6.01341	4.76692	9.97315	8.65825	5.76095	9.33329	8.69635	6.0307	8.08673	7.44625	6.12883
AT1G10280	3.87803	5.86538	5.35665	4.18477	4.55536	6.79034	3.95472	4.50814	5.64422	4.40553	4.962	6.99253	5.61875	4.87492	7.33556	3.99659	4.6851	6.40969	4.33889	6.07073	6.55165	4.99549	5.49104	6.78989	4.34315	6.23285	6.4871	5.00706	5.64084	7.38405
AT1G10290	30.8574	26.941	25.6131	35.8387	23.2206	26.1925	35.0235	28.018	26.9362	31.784	25.3358	25.7802	30.4475	25.2123	24.9585	30.5252	28.0833	26.1028	27.4144	25.4253	22.8168	31.6939	26.5278	25.2828	32.2534	28.3691	28.9806	35.174	24.7458	28.087
AT1G10300	0.472975	0.891915	0.886691	0.707725	1.27785	1.05379	0.949389	1.23553	0.977298	0.59343	1.04208	1.10074	0.596364	1.3953	0.970486	0.383828	0.992644	0.854148	0.725474	0.861862	0.973215	0.907521	0.949785	1.00408	0.866506	1.95033	0.97718	0.65334	1.32463	0.916338
AT1G10310	19.7794	16.5125	16.9979	24.1858	21.6151	19.608	18.5251	20.9743	15.8951	23.1231	19.9849	17.6052	24.3167	18.279	17.3953	22.4351	20.4813	20.3733	20.9859	21.7689	18.8825	17.3195	19.6466	16.0517	21.5209	16.7952	17.0625	16.2018	17.3828	18.5748
AT1G10320	11.5909	9.97877	8.24313	10.3874	8.84422	8.43897	10.4301	9.52293	7.56923	9.61935	9.22418	8.08325	9.46376	10.0073	8.46381	10.3385	10.4959	8.3555	11.1804	9.19717	8.66061	8.96027	8.22097	7.38941	9.19161	10.0958	7.78583	13.566	10.4754	8.63843
AT1G10330	1.55547	1.44307	1.25551	1.73236	1.06822	0.829835	1.73376	1.59725	1.43009	1.02116	2.02115	1.25374	1.38064	1.25751	0.939302	2.21473	0.993845	0.577461	2.28523	1.34143	1.25702	2.07605	1.15635	1.29172	2.12808	1.44869	0.754894	1.69749	1.96198	0.805458
AT1G10340	0.0751668	0	0.186727	0.112756	0.0306345	0.0665404	0.160233	0.0726273	0.0439557	0.216186	0.107383	0	0.106261	0.120749	0	0.0878442	0.0848112	0	0.0816088	0.0309467	0	0.193024	0.224964	0.0140526	0.197824	0.197559	0	0.0311183	0.0454511	0.0384069
AT1G10350	7.6244	7.96793	7.31169	7.74017	8.59699	5.64898	9.52154	8.192	6.09621	9.31305	6.76485	6.36303	7.68299	6.98251	6.39702	7.82262	6.30109	6.47581	9.37146	6.82086	5.85262	7.6432	6.99956	5.90722	8.17292	6.76154	6.3841	10.1315	7.3484	6.67192
AT1G10360	4.16893	7.10252	9.67043	5.29028	11.0926	11.3603	7.47302	12.4505	10.4669	7.34066	14.2938	10.5058	5.06087	11.694	9.77516	5.24714	10.2793	11.3248	6.62834	15.1116	12.4442	5.48501	10.6556	10.6057	6.11863	10.1862	10.4558	6.7224	12.7582	14.6287
AT1G10370	383.678	299.761	355.759	442.718	233.077	361.873	374.141	244.511	392.465	384.025	257.272	421.082	470.84	251.697	422.433	475.056	296.978	458.483	519.082	315.209	484.107	328.95	211.393	308.82	357.509	230.084	357.257	388.996	255.079	325.637
AT1G10380	1.73737	3.87009	5.71708	1.65917	4.2228	6.89182	2.86001	5.6198	5.86008	2.4185	4.65794	5.92604	2.30645	4.42957	6.00676	2.60192	5.54505	7.1244	3.54317	4.84206	5.90069	3.75078	5.27791	8.77352	2.56422	5.87465	9.15744	3.19733	5.07364	7.88882
AT1G10385	0.0475732	0.0709673	0.573477	0.0407947	0.222974	1.26132	0.0254726	0.347609	1.19253	0.151984	0.636334	1.27801	0.215686	0.464393	1.54309	0.196072	0.618575	1.74746	0.0868477	0.758561	1.49891	0.140882	0.211248	1.13341	0.127853	0.347836	0.995313	0.0792407	0.47984	0.770762
AT1G10390	27.0339	25.5448	21.9146	29.7239	23.2189	22.242	30.5643	24.6355	23.1526	26.815	24.7049	22.1588	30.0053	26.2865	23.8632	28.5779	27.8316	22.6304	28.9078	26.2286	23.6413	30.725	27.0233	24.1059	30.6884	29.3215	24.8692	34.0872	28.5638	25.0705
AT1G10400	0	0	0.017934	0.0325123	0.0176241	0.0966927	0	0	0	0.0843801	0	0.0498039	0	0	0.0840776	0	0	0.0845321	0.058616	0.0571209	0.0428059	0	0.0586441	0.0341098	0	0.0757362	0	0	0	0.0394784
AT1G10410	10.7986	12.3699	17.0522	10.9308	17.2537	20.4014	11.4932	15.8493	18.8551	13.6421	14.6373	19.3711	9.5419	12.753	17.0678	10.8072	13.4302	16.2836	10.6145	13.4108	19.3283	10.9213	13.7912	17.9819	11.0455	11.5965	17.9289	12.501	13.3578	17.7074
AT1G10417	2.79834	1.13484	0.750366	2.89663	1.39618	0.98759	2.66648	1.90048	0.822817	1.9155	1.71633	0.820163	2.9778	2.0767	0.7932	1.63851	2.07132	0.342266	2.04051	1.78038	0.933673	2.07825	1.60869	0.73445	1.55104	1.82645	0.562638	2.47606	2.15362	0.649979
AT1G10419	0	0	0	0	0	0	0	0	0	0	0.143823	0	0	0	0	0	0.0708549	0	0	0.232688	0	0	0.0544791	0	0	0.131139	0	0.155986	0	0
AT1G10430	13.7147	13.0575	11.481	12.1376	12.9004	12.5441	14.5443	12.3344	10.4968	13.9934	11.0006	12.6967	13.5113	12.4975	11.1588	14.1118	12.7355	12.0694	14.6563	12.4044	13.267	12.7751	11.8158	12.0084	14.3936	11.4469	11.0142	13.1838	11.2701	11.5272
AT1G10440	0	0	0	0	0	0	0	0	0	0	0	0	0	0	0	0	0	0	0	0	0	0	0	0	0	0	0	0	0	0
AT1G10450	7.83874	6.38157	5.52614	6.91659	7.27127	5.08566	7.64028	7.03391	5.79021	7.49618	7.77752	5.47457	7.6516	7.19903	5.69596	6.20324	7.17052	5.00149	7.08102	7.52782	4.85432	8.22883	7.31175	6.0341	8.43788	9.05407	5.80112	9.12878	8.88976	6.63899
AT1G10455	0	0	0.262633	0	0	0.119739	0	0	0.123928	0	0	0.231279	0	0	0.290257	0.0555636	0	0.058994	0	0	0.34104	0	0	0.271817	0	0	0.362556	0	0	0
AT1G10460	0.543605	0.389	0.261319	0.296193	0.417187	0.935683	0.134058	0.486248	1.38405	0.533017	1.05177	0.747004	0.249768	0.411421	0.417758	0.443474	0.584825	0.785337	0.503275	0.639597	0.717703	0.194687	0.193759	0.777186	0.502427	0.172746	0.614316	0.118272	0.869386	0.751753
AT1G10470	17.1791	19.636	20.333	21.6198	19.3856	22.611	23.8687	22.7312	22.1005	25.138	25.9414	24.7056	19.2834	24.3457	23.8726	22.5668	24.5645	23.1522	21.7345	29.0087	26.669	29.0026	26.9199	27.7094	27.4966	35.0645	30.4644	30.778	31.3536	28.1287
AT1G10480	0	0	0	0	0	0.0160513	0	0.0420162	0	0	0.0511423	0	0	0.0390042	0	0	0	0	0	0	0.0519172	0	0.0641889	0.0163908	0	0.0157256	0.0182518	0	0	0.0168751
AT1G10490	3.8035	3.70143	2.77896	4.10218	3.3805	2.23629	3.30716	3.44621	2.55767	4.12424	3.54856	1.78099	4.28577	3.47489	2.30163	3.75719	3.82571	2.4536	3.71044	3.61889	2.19426	3.63027	3.81387	2.84451	3.77319	2.7925	1.8586	3.10697	2.92391	2.11754
AT1G10500	22.3867	17.4815	27.5575	17.2458	34.2876	27.4554	20.8414	33.0956	32.3444	27.4388	37.2005	29.5846	26.4192	31.3096	23.0356	27.3424	23.638	40.9215	19.7683	33.4665	35.0416	10.846	22.7094	31.3847	14.6331	14.093	16.4822	7.70944	18.2527	14.589
AT1G10510	8.6828	7.12794	6.49781	7.25311	7.36882	6.76021	7.74716	7.69573	5.94038	7.71246	7.16454	6.70102	7.75188	7.10882	6.39844	7.1723	7.32912	6.0634	7.04492	6.85826	5.77883	8.25371	9.16844	6.06629	8.55064	9.12769	6.68442	8.09307	6.89523	6.96775
AT1G10520	0.332351	0.20112	0.0953185	0.190928	0.133155	0.103698	0.380183	0.208944	0.12323	0.583835	0.228719	0.230791	0.229408	0.394658	0.149079	0.229949	0.23165	0.163469	0.171366	0.212151	0.151416	0.241027	0.131752	0.151719	0.32385	0.0303831	0.103719	0.0759064	0.0996385	0.0352823
AT1G10522	62.73	64.9551	49.2311	75.8671	54.2596	52.0098	61.8979	54.7301	46.569	58.5485	46.3083	45.5821	71.5259	59.954	58.5609	66.2683	62.6631	50.5097	66.6349	53.6644	47.8188	74.8321	62.344	59.3223	69.7549	63.8482	57.3505	73.135	57.3908	50.5416
AT1G10530	0.1829	0.372706	0.864284	0.540075	0.932998	0.603063	0.318536	0.314253	1.05743	0.225241	0.197078	1.27932	0.547901	0.485343	1.06933	0.19786	0.522369	1.17519	0.684203	0.78601	2.41871	0.256338	0.615325	1.23346	0.609625	0.303413	1.8747	1.10678	0.533965	2.88825
AT1G10538	0	0	0	0	0	0	0	0	0	0	0	0	0	0	0	0	0	0	0	0	0	0	0	0	0	0	0	0	0	0
AT1G10540	4.64851	4.02473	4.39991	5.74174	3.80437	3.79263	5.75891	4.15027	4.12997	5.11163	4.7896	4.75481	3.99496	3.71001	3.70136	3.98312	3.58136	4.40631	4.17119	3.50963	4.63323	4.67992	4.11873	3.62983	5.07823	4.77075	4.81158	6.18518	3.7314	5.55328
AT1G10550	0.240246	0.306182	0.511299	0.0696674	0.306333	0.587336	0.404287	1.45762	1.22591	0	0.327349	0.833066	0.0544631	0.103691	0.25518	0.208769	0.522083	0.8383	0.210529	0.337006	0.70198	0.361117	0.582686	0.958038	0.284535	0.475699	0.935043	0.0288456	0.114982	0.749776
AT1G10560	0.0725626	0.282314	0.606304	0.187799	0.529529	0.791935	0.17662	0.470721	0.685488	0.422562	0.544855	0.781011	0.271231	0.372955	0.81086	0.177695	0.503584	1.01711	0.299713	0.696852	0.914741	0.283254	0.344197	0.879021	0.290259	0.59054	0.713828	0.176038	0.494359	0.902939
AT1G10570	5.2744	4.04583	4.81076	5.25848	5.17626	4.28872	5.29082	5.47359	4.64493	4.88161	5.41107	5.24371	4.09627	5.31361	4.00842	4.4894	4.8366	4.42149	4.70046	5.3555	3.54285	4.9195	5.80741	4.437	4.85005	4.90329	4.20342	5.31574	4.58383	4.59357
AT1G10580	33.6439	32.304	25.4714	38.0895	30.5692	25.4275	38.2833	31.6174	24.7198	37.5895	28.528	27.0566	37.093	31.3728	25.4785	36.1237	33.1211	27.1565	37.9975	31.5228	26.6156	36.8162	32.6218	25.8681	38.1338	35.6717	28.4697	42.9181	32.9907	28.4158
AT1G10585	0	0	0	0	0	0.0323979	0.0500023	0	0	0	0	0.0346535	0	0	0	0	0.0367775	0	0	0	0.0399653	0	0.0848328	0.170907	0	0	0.0377278	0	0	0
AT1G10586	0.0613682	0	0	0	0	0	0	0	0	0	0	0	0	0	0	0	0	0	0	0	0.0502136	0	0	0	0	0	0.035293	0	0	0.065755
AT1G10588	0	0	0	0	0	0	0	0	0	0	0	0	0	0	0	0	0	0	0	0	0	0	0	0	0	0	0	0	0	0
AT1G10590	138.46	107.349	120.998	140.965	134.851	111.684	141.375	133.6	112.547	157.038	135.114	116.429	148.938	142.262	118.638	158.794	130.828	122.93	150.121	143.087	108.166	147.373	142.125	135.445	153.884	127.742	113.619	137.15	142.362	122.888
AT1G10600	6.30972	5.3554	6.32937	5.72062	5.9624	7.01034	4.8749	5.9754	7.75872	5.56351	6.89079	6.74764	7.13571	7.86942	8.73334	6.14706	6.60909	5.7373	6.22927	7.53478	6.33295	6.15653	6.55268	6.08765	5.85672	5.49908	6.78584	7.11644	6.81949	9.06079
AT1G10610	8.80543	3.28012	3.88649	8.84996	4.98611	3.58665	10.5104	4.45732	4.15361	8.40235	4.60162	3.73758	8.26597	4.66395	3.30079	7.91616	4.85189	3.15039	9.40367	5.06415	3.37723	6.88695	5.17955	3.71434	7.88451	5.18994	3.1771	8.94402	4.42443	3.03209
AT1G10620	0.0658065	0	0.071877	0	0.0116105	0.192435	0	0	0.389575	0	0	0.3091	0	0	0.283651	0	0.0941723	0.225201	0	0	0.451119	0	0	0.219474	0.04171	0.0120074	0.374008	0	0	0.258924
AT1G10630	103.912	69.4633	78.94	87.5662	91.823	92.3456	80.9898	93.1628	96.7494	118.29	94.6305	96.1531	112.32	93.5335	83.2754	109.774	84.0638	113.385	97.7491	89.2892	112.066	76.2705	77.6566	103.098	90.7137	58.4662	63.3564	48.3773	60.2388	62.116
AT1G10640	72.5652	71.8463	47.5481	80.8829	71.0343	54.0105	87.4869	72.1111	50.5006	101.176	85.4739	62.592	83.6397	78.9325	55.4283	86.0909	85.6243	53.2015	110.465	91.6424	57.6699	86.1984	70.4905	47.0271	86.8939	76.5228	54.2348	122.236	97.5896	66.5135
AT1G10650	8.12015	9.9037	9.34641	6.87789	13.0289	9.54191	9.58811	13.6245	10.497	8.59325	14.9537	10.3978	8.96537	11.7539	9.22181	10.085	10.4323	11.1086	9.0736	13.2921	9.35866	7.79456	9.47625	8.64372	8.91622	11.0899	9.73345	8.10097	10.7052	9.49001
AT1G10652	0	0	0.252096	0	0.407217	0	0	0	0	0	0	0	0	0	0	0	0	0	0	0	0.216111	0	0	0.452425	0	0	0	0	0.411545	0.250003
AT1G10657	52.0396	40.1662	29.3092	40.263	44.3749	22.345	42.0611	41.0046	22.7007	40.6492	42.8052	24.6425	40.6189	39.5596	19.7053	44.6769	37.6903	21.6556	37.2662	39.1026	23.4499	30.7948	31.3529	19.2881	32.3767	27.0943	16.1375	28.456	26.2773	19.5883
AT1G10660	5.60942	5.11322	3.8735	4.10964	4.73265	4.92968	5.57389	6.78392	4.86214	7.11505	7.14672	5.20418	5.46168	5.92472	4.88213	6.5357	4.97041	5.46449	4.73119	6.10999	6.7152	2.49993	4.43002	4.88748	4.4034	3.93707	2.61554	3.27529	3.38643	3.43676
AT1G10670	71.3075	74.4036	84.9475	62.8433	83.0299	81.2155	67.157	88.6014	81.7119	80.7611	88.8491	80.8538	62.1943	72.3987	73.6065	69.8054	72.783	78.9912	62.8217	74.355	69.9213	64.6778	84.8229	77.0278	68.3477	67.6787	72.4819	59.0143	58.3861	73.8841
AT1G10680	0	0.0217708	0.0224149	0	0.0449334	0.0074593	0	0.0142043	0.015155	0.0206485	0.0437634	0.00960524	0	0.117461	0	0.00692283	0	0.0156002	0.00953439	0.0332652	0.0082556	0.00733236	0.0255111	0.00683394	0	0.0206174	0	0.00836242	0.00585261	0.016694
AT1G10682	121.741	128.942	192.658	165.959	211.52	240.984	152.788	174.665	204.924	170	183.332	212.309	232.141	245.645	239.907	186.594	194.282	242.041	177.742	187.875	220.704	158.992	197.861	243.983	137.805	127.263	152.685	97.1989	115.014	137.048
AT1G10690	10.1098	4.813	4.9875	6.7672	7.0878	6.62703	8.64714	6.94699	6.0976	11.3564	8.03697	7.61791	9.43301	5.81865	6.12394	10.4506	7.36632	5.17644	6.92657	6.72207	6.27216	7.59093	7.52826	6.17012	7.26667	8.0581	6.4115	10.1195	6.32559	7.62
AT1G10700	3.84938	5.63883	7.56812	4.07991	7.81468	6.20381	4.10267	7.5559	6.94831	4.37074	8.84327	6.92932	3.56289	6.70946	6.84748	4.07308	7.72162	7.23419	3.14093	9.99424	7.64073	3.71066	6.01092	6.9536	3.85192	5.77804	6.06481	2.80141	6.91001	6.11207
AT1G10705	0	0	0	0	0	0.113554	0	0	0	0	0	0	0	0	0	0	0	0.237485	0	0	0	0	0	0.19251	0	0	0	0	0	0.214216
AT1G10710	1.55795	0.732083	0.302672	2.13324	0.693219	0.28223	1.47146	0.732147	0.305538	2.23715	1.17824	0.197064	1.8547	0.827585	0.205787	1.5632	0.693651	0.422154	1.4022	0.422796	0.17783	0.993033	0.742983	0.225929	1.27863	0.402196	0.240458	1.11608	0.566714	0.559701
AT1G10717	0	0.181562	0	0	0	0.230378	0	0.19168	0	0	0.854903	0	0	0.226741	0	0	0	0	0	0	0	0.197893	0.176957	0	0	0.0948719	0	0	0.213275	0.112638
AT1G10720	28.2896	35.1669	25.0612	29.6746	34.2629	26.4412	35.6046	31.4254	28.4231	30.4197	29.8433	28.324	33.6931	33.6389	27.5214	31.5149	31.9766	26.1317	34.781	27.8541	26.5678	34.5614	35.4202	30.0003	34.3255	35.6855	29.793	38.0891	31.8567	30.9982
AT1G10730	5.24148	7.24039	4.30224	6.6096	6.25444	5.90776	7.25872	6.77873	6.24048	5.90457	6.25135	6.7674	5.5028	6.28454	6.15427	5.61912	6.05551	4.81272	5.19303	4.86073	5.71042	6.25472	6.07684	7.17187	6.3757	7.18788	7.46023	8.49563	6.97042	5.80707
AT1G10740	15.2809	16.804	21.4133	13.3088	17.6416	26.5074	10.3227	17.1223	30.8834	11.5374	20.0287	29.8825	14.905	19.2477	28.2522	15.8217	19.4322	27.8139	18.5689	23.3242	35.4653	12.96	16.133	29.1402	13.3628	17.251	33.9396	13.606	18.5169	36.8427
AT1G10745	0	0	0.55272	0	0	0.407408	0	0	0.659994	0	0	1.02428	0	0	1.92239	0	0	1.1297	0	0	2.06104	0	0.0970064	0.916132	0	0	1.45526	0	0	1.85516
AT1G10747	0	9.36098	6.26491	0	15.1151	6.08689	0	21.9954	7.86863	0.170559	23.7591	5.71075	0	17.7451	6.13664	0	22.0876	5.41077	0	23.2762	5.67596	4.25538	12.768	6.26018	0.12454	14.9157	3.87765	0	23.351	4.62298
AT1G10750	6.88915	6.09376	3.70459	7.461	5.81043	4.29558	7.68952	5.10984	3.86037	6.90484	5.06916	4.35642	7.39138	5.51194	3.80975	8.6591	4.89062	4.20509	5.76412	5.49815	4.48956	5.84268	5.2898	4.26724	7.12312	5.27731	3.51061	5.03853	4.00087	3.46931
AT1G10760	10.1692	10.9156	9.47077	9.59447	10.7818	9.50609	10.075	11.5796	8.78131	11.1054	11.143	8.73287	9.17715	10.4985	8.9527	9.05015	9.22178	6.45867	9.45452	9.72154	6.9311	8.7649	10.3858	9.5929	9.0501	8.92934	7.98386	11.4379	8.78773	8.1178
AT1G10770	0.272226	0.039329	70.6574	0.148267	0.572965	133.364	0.341928	0.461049	160.751	0.759675	0.466833	168.298	0	0.631278	145.074	0.330608	0.514908	176.277	0.151356	1.95284	223.639	0.0621946	0.303727	138.413	0.399866	0.430661	200.89	0.190481	1.84904	231.263
AT1G10780	19.8547	13.0132	10.9012	23.2912	13.3446	11.4434	21.3049	11.9005	9.46538	21.2674	12.704	10.9784	19.1892	12.2064	10.0896	17.6272	12.2814	8.94121	18.2506	10.4178	9.47939	16.6399	11.9545	8.54436	19.2945	11.5915	11.2529	16.9338	10.7852	9.02615
AT1G10790	0	0.227733	0.209229	0.098127	0.0990854	0.135369	0	0.12073	0.0823155	0.0357083	0.185049	0.0521688	0.162098	0.0821528	0.534514	0.0803611	0.15775	0.0836296	0	0.118259	0.129172	0.0722267	0.066462	0.192527	0.0444948	0.0477836	0.0546446	0.150962	0.0426529	0.182548
AT1G10800	0	0.114977	0.560015	0.58911	0.771862	1.14321	0.199839	0.815588	1.08983	0.0831822	0.23834	0.867251	0.0682104	0.540421	0.777242	0.197202	0.218403	1.17402	0.161865	0.187025	1.61728	0.168252	0.425509	1.13717	0.617241	0.512037	0.564281	0.204514	0.87526	0.261154
AT1G10810	0	0	0	0	0	0.0787066	0	0	0.023153	0.0288117	0	0.0219134	0	0	0	0	0	0.0455772	0.0280325	0.0244511	0.118305	0	0	0.0422988	0.0179506	0.0785026	0.0452878	0	0	0.073624
AT1G10820	16.585	14.6738	15.5396	16.4124	15.7322	14.0165	18.889	15.7962	13.8316	15.0393	16.7374	15.2983	17.8469	16.9846	15.8067	17.2681	16.9481	13.9132	19.4525	16.4287	13.8605	16.8926	17.5428	13.0621	17.2888	17.4706	14.7704	22.748	19.6864	15.4045
AT1G10830	10.4425	14.1622	13.0818	10.6151	13.8006	13.2614	11.3619	12.915	11.7641	10.9461	13.5979	13.3196	9.91449	13.5354	13.0757	11.0786	13.8098	11.9831	9.13489	13.9155	11.411	10.5586	13.4416	11.9719	9.31731	14.116	13.4514	11.925	13.8716	13.8402
AT1G10840	31.5328	23.2887	22.3042	26.0979	28.8957	22.862	28.7019	29.6461	24.0688	35.425	28.7728	23.6	31.3458	25.5812	19.8501	35.6252	26.5749	26.1493	30.929	29.0605	24.7713	25.3629	29.7344	28.659	32.121	18.7089	17.6055	17.3934	25.6641	16.755
AT1G10850	18.6857	16.62	14.1971	17.1787	15.4534	15.8687	16.6787	16.6595	15.057	18.1293	15.3021	15.651	17.424	15.218	15.8736	18.4094	17.1793	17.0993	17.9706	18.0601	16.5263	18.1844	17.2234	17.0498	21.0667	17.8365	16.33	16.9521	15.7242	17.3793
AT1G10865	22.0977	21.9698	22.9996	24.0281	30.4972	26.1913	24.5011	29.8581	29.8133	24.0723	34.2833	26.5928	21.0257	30.8987	26.8174	27.7545	32.0173	27.0505	28.7999	33.9051	24.0852	25.0163	37.6762	28.2061	26.953	32.1421	30.1767	31.9497	34.1533	33.6313
AT1G10870	3.32694	2.84718	3.06878	2.64679	3.12556	2.95069	3.22362	3.4966	2.99116	3.19974	3.45196	2.72572	3.6649	2.71016	2.47471	3.3524	3.30014	3.27775	2.62986	2.8984	2.44121	1.91168	2.39431	2.97812	2.70723	1.85196	2.06346	2.15891	1.93279	1.80368
AT1G10880	0.072081	0.107418	0	0	0.0486065	0.0911675	0.0142713	0	0.0412598	0	0.0647493	0.0350875	0.0602807	0.101216	0.0281272	0.0447791	0.117641	0.02685	0.0313487	0.0804847	0	0.0133924	0.0572644	0.012482	0.0661939	0.0826317	0.0554504	0.0291467	0.0250967	0.0152456
AT1G10890	34.1411	37.5696	35.9362	35.905	38.4309	36.96	39.7335	40.3154	36.3911	36.2353	41.8026	36.6444	36.1335	43.5428	36.4769	38.3474	44.9041	37.5795	43.3409	41.9266	35.4333	34.5278	38.9472	36.8029	35.5058	41.3777	32.0034	44.381	44.7319	38.9886
AT1G10900	1.31151	0.689374	0.790294	1.27693	0.600993	0.992547	1.2353	0.78295	0.934062	1.0406	1.05922	1.11592	1.23107	0.816071	0.865656	1.15607	0.555341	0.770855	1.1313	0.537035	0.737171	1.01468	0.789147	0.977842	0.950474	0.686855	0.812354	1.14738	0.704861	1.01477
AT1G10910	5.55035	5.66089	5.70956	7.57373	7.15291	5.37009	7.68584	6.42751	5.6017	6.76581	7.28597	5.67177	5.91775	7.31222	6.06175	5.87611	6.91005	5.88468	7.64247	6.89657	4.79624	6.56793	7.7581	4.91567	6.66164	7.70945	5.46324	8.79131	7.94667	5.53382
AT1G10920	1.91382	1.80582	1.29816	1.47083	1.58122	1.65217	1.73561	1.88634	1.82935	1.38716	1.80672	1.56296	1.46468	1.61598	1.6352	1.52796	2.03307	1.31274	1.85504	1.73626	1.40861	1.72744	1.59453	1.5426	1.60201	2.06013	1.3162	2.41558	2.10693	1.63549
AT1G10930	4.392	3.13293	2.2962	4.21246	2.88486	1.78042	3.10206	2.86968	1.84943	4.74601	3.49431	1.86208	3.33802	2.77115	2.07994	4.14229	2.9706	2.06618	3.39863	2.61265	1.83287	3.65899	3.2094	2.01553	3.66662	2.27094	1.70298	3.07547	2.35304	1.60035
AT1G10940	61.3945	78.3449	73.1096	66.7304	74.33	88.2149	60.6698	72.6841	77.9246	63.5163	73.2189	83.0458	71.3164	81.6997	87.9257	67.8635	85.0572	85.9224	74.7195	88.1552	91.8646	64.9171	70.8779	81.4596	61.8422	80.3962	90.9073	64.5376	92.479	81.4924
AT1G10950	55.6755	44.9649	48.6958	59.2853	51.4055	44.186	69.7778	53.6971	51.6677	57.6002	48.2618	50.0744	55.22	51.0126	47.9994	53.1907	50.8151	46.0997	49.974	43.1442	43.4401	55.3783	50.4192	43.5333	58.7282	51.0469	48.1578	68.812	47.1028	53.9727
AT1G10960	224.616	297.993	306.283	253.844	373.856	331.369	257.515	365.643	306.905	273.798	377.18	320.12	258.957	343.028	307.702	260.565	330.681	295.613	247.303	340.876	265.373	223.601	302.837	253.906	228.253	303.077	233.222	214.139	276.497	211.595
AT1G10970	10.099	10.4398	8.11631	9.30366	8.5325	8.69918	11.3427	10.7679	9.01221	11.8663	12.0282	9.80667	10.2787	9.60093	8.55387	11.2331	12.8885	8.6077	11.6305	12.1375	9.44829	8.3968	9.98059	7.91261	10.5151	9.49632	9.86846	10.0285	11.028	11.1517
AT1G10980	14.8345	4.09943	2.59016	14.3132	4.00584	2.04123	14.8278	3.81738	1.93052	15.0307	3.90186	1.42502	13.0247	3.30891	1.24887	12.1576	3.24129	1.51238	9.25702	2.17621	1.08645	9.2195	4.05236	1.40079	9.42899	2.48578	1.43957	8.08271	1.90437	0.980069
AT1G10990	5.08471	2.20378	1.09216	3.22055	0.677084	0.6202	1.97603	0.86821	0.878631	1.80786	1.00502	0.504586	2.11005	0.765872	0.430852	2.61736	0.628472	0.608735	1.0224	0.198719	0.288861	1.65907	0.936982	0.883386	1.98626	0.396835	0.734458	0.953853	0.278307	0.337975
AT1G11000	4.11926	4.91236	8.36663	5.32421	5.85643	8.95585	5.24642	4.4901	9.13379	4.27871	4.20709	8.91265	4.8146	4.5161	9.21771	4.66507	4.73364	9.82765	5.12868	4.43315	9.63816	5.01422	5.16228	8.98641	6.11772	5.04928	11.8002	5.15431	5.46723	13.6393
AT1G11010	0	0	0	0	0	0	0	0	0	0	0	0	1.55807	0	0	0	0	0	0	0	0	1.21076	0	0	0	0	0	0	1.53221	0
AT1G11020	3.31791	2.85941	2.88191	1.93239	3.83699	2.83666	3.77527	4.20818	2.67663	3.10269	4.90773	3.10212	5.19524	4.63943	2.36312	4.01065	3.6338	4.38455	2.736	4.67249	3.53392	1.66699	2.30937	3.04197	2.27116	2.11604	1.78674	1.37874	2.46104	1.49772
AT1G11030	0	0	0	0	0	0	0	0	0	0	0	0	0	0	0.807259	0	0	0	0	0	0	0.365033	0	0	0.303948	0	0.757696	0	0	0
AT1G11040	0	0	0.339873	0	0.0686434	0.64497	0	0	1.0279	0	0	0.80725	0	0	0.948558	0.03873	0	1.07089	0	0.0907821	0.884801	0	0.0210917	0.88119	0	0.0183406	0.765493	0.0467838	0	0.77395
AT1G11050	2.11917	0.966766	1.40148	2.13829	1.81599	1.70672	2.0963	1.58807	1.78282	1.9769	1.6517	2.02922	2.10886	1.31271	1.39604	1.82354	1.41571	1.91293	1.96295	2.25457	2.44613	2.08565	1.79239	2.15286	3.61033	1.85894	1.9344	1.51108	1.35364	1.46205
AT1G11055	0	0	0	0	0	0	0	0	0	0	0	0.297981	0	0	0	0	0	0.649393	0	0	0	0	0	0	0	0	0.158388	0	0	0
AT1G11060	12.8507	14.3266	10.2662	13.6291	11.8828	9.56092	13.2787	11.9524	9.66813	12.0617	12.0245	10.284	14.6085	12.5416	12.6814	14.1522	15.0752	9.93488	15.3087	14.7381	9.86021	15.3376	12.9808	9.95547	13.6383	16.4253	12.1414	16.1601	15.3125	12.2269
AT1G11070	0	0	0.0102511	0	0.0394365	0.20308	0	0.0768055	0.20519	0	0.135718	0.239559	0	0.0352357	0.463586	0.0336332	0.0562906	0.350872	0	0.00961867	0.191985	0.0185071	0.0259685	0.268608	0	0.0492833	0.25814	0.023648	0.0901852	0.316842
AT1G11080	1.15823	0.642181	2.00549	0.951687	0.841059	2.17771	0.841578	0.971567	3.11664	0.764585	1.39608	3.17248	1.11839	1.9543	2.50474	0.982156	1.69947	3.09319	1.36023	1.62226	3.27964	1.84867	2.16855	3.72136	0.728967	1.68447	3.56421	1.19106	1.81046	3.28226
AT1G11090	26.563	23.5892	26.4434	27.3709	25.3213	27.205	24.2861	26.6496	26.8257	29.0787	26.184	27.0748	26.3801	24.0098	27.0661	25.3885	26.8278	28.7042	26.0995	25.4038	25.5345	23.1368	22.1956	24.5606	22.0557	23.025	24.174	24.2336	24.7105	20.101
AT1G11100	0.474167	0.154341	0.128104	0.449122	0.136751	0.253846	0.432723	0.255681	0.264671	0.454027	0.255845	0.210984	0.344869	0.173394	0.179338	0.288648	0.110656	0.247824	0.376186	0.189585	0.356832	0.385674	0.257172	0.239189	0.352233	0.25719	0.190962	0.153291	0.183676	0.240356
AT1G11110	0.200482	2.27688	0.356708	0.867556	2.66045	0.509662	1.94651	2.88369	0.45327	1.31019	2.12614	0.2153	0.907359	2.48302	0.338485	1.72399	1.95265	0.375244	1.55266	1.69461	0.408787	1.56554	2.40885	0.566607	1.16821	1.49536	0.261238	1.52179	0.950031	0.520838
AT1G11112	9.92523	5.29231	4.45676	10.8557	9.30203	3.72178	13.005	10.7075	3.93489	13.5964	11.2422	3.61565	10.423	9.25278	3.09427	12.9061	8.46298	4.62559	11.5119	11.7631	2.88171	12.5841	10.5346	4.64161	11.7293	11.1748	3.04258	9.80117	9.35668	3.11698
AT1G11120	4.52923	3.97163	2.67191	3.16091	2.97042	2.47006	4.69833	5.12585	2.75526	6.92923	4.70056	2.76708	3.53911	3.01634	2.63305	4.76215	4.30219	3.41981	3.79366	4.71431	2.95941	2.17343	4.05566	2.23499	3.37042	2.26191	1.78406	2.14657	3.48697	1.49511
AT1G11125	21.4732	12.6894	5.80548	20.5214	10.5356	5.97787	21.4233	11.1703	6.23243	21.9474	10.0875	4.95399	20.9983	10.201	5.07944	21.513	10.1026	6.19463	22.9877	9.98437	5.72161	22.8048	11.4239	5.6295	23.5005	11.6808	5.17748	22.4611	12.2451	4.87248
AT1G11130	23.0528	17.3751	10.9123	23.3998	15.9919	11.4433	21.6011	15.32	10.8893	23.2473	14.2793	10.2838	20.2385	15.1824	11.0996	18.9921	16.8015	10.4599	19.4378	14.1495	9.19288	18.132	15.8484	9.21461	17.4672	13.0462	8.67354	16.2914	11.164	8.36397
AT1G11145	0	0	0.126821	0	0	0	0.236483	0	0.0560118	0	0	0.1123	0	0	0	0	0.193838	0	0	0	0	0	0	0	0	0	0	0.0607002	0	0
AT1G11150	0.197004	0.147065	0.317564	0.181129	0.668632	0.351021	0.253373	0.316377	0.575118	0.333256	0.423733	0.318227	0.109952	0.313201	0.217545	0.135978	0.364632	0.463445	0.187566	0.284781	0.338007	0.288796	0.276716	0.338446	0.288402	0.290787	0.219941	0.103514	0.496731	0.147455
AT1G11160	1.79943	0.944035	1.00828	1.91704	1.08332	0.819971	2.52032	1.28967	0.644014	1.99789	1.09944	0.728727	1.77921	0.76705	0.778823	1.45708	0.988102	0.812831	1.52115	1.07689	0.835336	1.91466	1.19289	0.836657	1.9082	0.888586	0.793284	1.71237	0.839806	0.906588
AT1G11170	1.57842	0.971616	1.44884	1.15712	1.1238	1.80407	1.39119	0.985089	1.95202	1.50054	1.02178	1.66439	0.898464	0.793804	1.8566	1.54835	0.86454	1.7821	1.10239	1.06196	2.20264	0.833942	1.05377	1.54092	0.747064	0.743414	1.52355	1.19167	0.932203	2.04826
AT1G11175	11.1963	11.8616	14.849	9.2495	14.6331	14.5972	12.2467	16.3532	15.1448	10.6683	13.2279	17.4094	13.2658	15.769	17.8271	10.8725	16.8437	16.706	26.2599	18.6361	20.2483	14.0233	13.4751	15.3134	12.456	14.8068	18.5207	36.8066	29.0841	24.9569
AT1G11180	3.41267	1.99434	4.12591	3.65928	3.80864	3.53907	4.64929	5.04815	3.66758	4.78591	4.21456	4.67555	2.75087	4.13478	2.94041	4.53816	3.37348	3.10644	4.25304	4.32449	3.67592	2.92795	3.45903	3.29942	3.04632	3.23039	2.15076	3.22206	3.81105	3.12908
AT1G11185	1.03613	0.210724	0.895085	0.434149	0.327371	1.02176	0.603634	0.328066	0.748412	0.0686332	0.117681	0.678437	0.0543028	0.165173	0.667446	0.688614	0.194789	1.03069	0.066777	0.18184	0.620687	0.281628	0.335225	0.570115	0.256694	0.349003	1.21377	0.288567	0.137226	0.439154
AT1G11190	0.737743	1.90275	19.787	1.61727	1.78284	30.4323	2.12857	1.8507	31.3058	3.14432	2.34605	32.637	1.99543	3.1013	31.9641	2.59357	2.24713	38.7316	2.35583	3.08911	32.6982	1.87463	2.64021	29.0984	2.11515	2.2776	33.9534	2.81615	2.44972	35.773
AT1G11200	14.7422	10.5875	11.5888	13.3237	13.8005	10.7819	18.7111	13.8723	11.0997	15.0154	13.4802	11.5757	15.8358	12.258	10.1409	17.3343	13.6634	12.5992	13.2575	11.703	12.0935	11.5498	12.7093	9.72204	12.8635	9.21115	9.10957	11.007	9.12673	10.5262
AT1G11210	1.35482	1.20944	1.35287	1.77818	1.4705	2.36963	2.38545	1.63953	2.11696	1.77186	2.05391	2.58561	1.46532	1.61797	1.53329	2.43707	2.54862	1.98821	4.55751	2.47696	2.9322	1.64421	1.4121	2.18596	2.85946	2.26799	2.70417	3.73285	3.02303	3.32191
AT1G11220	10.9984	5.55461	3.5715	7.5019	6.1429	4.64912	8.55148	5.67506	3.29874	8.5592	6.46824	4.42796	8.42666	5.58516	4.72358	8.46352	4.83105	3.8769	7.78679	4.32944	4.34931	7.18518	4.91688	4.34759	9.6518	3.24653	2.64338	6.19249	3.27906	2.60536
AT1G11230	0	0	0	0	0	0.0405507	0	0	0	0	0	0	0	0	0	0	0	0	0	0	0	0	0.0228436	0	0.111093	0	0	0	0	0
AT1G11240	124.879	121.268	85.0244	132.216	109.4	79.2266	142.761	113.244	70.7866	121.706	105.496	74.3956	129.45	116.65	78.3309	128.172	110.3	73.7867	129.848	105.759	72.8972	147.448	125.312	85.1388	142.846	138.918	89.4248	159.305	121.258	91.0897
AT1G11250	0	0	1.85924	0	0	3.85771	0	0	4.7467	0.0445574	0.0576585	3.79927	0	0.0645715	2.21098	0.0284322	0	3.12986	0	0.180978	3.30414	0	0.0807846	3.27726	0	0	4.23158	0.0330907	0	2.56307
AT1G11260	36.1382	39.0557	34.2435	32.429	34.019	35.3061	32.7489	38.9604	34.0134	27.7136	30.7576	33.3413	33.4201	39.1734	32.8798	29.2432	39.3876	32.7016	31.2978	37.6385	30.1599	34.5599	40.4608	41.0635	31.4451	41.0905	35.9422	26.8719	39.0365	33.8406
AT1G11265	0	0	0	0	0	0	0	0	0	0	0	0	0	0	0	0	0	0	0	0	0	0	0	0	0	0	0	0	0	0
AT1G11270	2.82842	3.39336	3.03502	3.3386	4.4516	3.74768	3.21141	5.83507	3.58964	4.61778	6.91417	4.11627	3.62659	5.82257	3.28234	3.46556	6.10108	3.19118	3.89518	7.89411	3.64471	4.00537	5.29513	4.26783	3.97754	6.96322	3.49817	3.95699	5.86528	4.02152
AT1G11280	9.98674	10.0238	8.36478	9.68352	9.76044	9.0112	10.571	10.9241	8.79768	9.51408	10.3225	9.51659	10.4628	9.74967	10.5749	10.4573	10.2622	9.5383	9.24885	9.35647	8.31505	10.4638	10.9466	9.57975	9.52183	10.358	9.1086	8.71937	10.3678	7.95186
AT1G11290	0.277743	0.0410701	0.0765624	0.0489314	0.0993675	0.0659964	0.0473831	0.038394	0.04752	0.20109	0.0533433	0.0112994	0.127069	0.10703	0.0446141	0.22198	0.110333	0.117656	0.166439	0.079773	0.0769345	0.0506329	0.127233	0.117091	0.137415	0.0205986	0.0447916	0.123301	0.0505573	0.0441842
AT1G11300	2.7138	2.7071	1.3027	2.17172	1.92448	0.907254	2.47682	1.91645	1.06761	2.10118	1.80206	0.880883	2.3983	2.10683	1.06119	2.18299	1.88207	0.983016	1.80485	1.91496	0.731452	2.37882	2.23084	1.06669	2.23995	2.04407	0.857294	2.35609	1.90022	0.802715
AT1G11310	17.0787	12.4657	13.964	13.1644	15.3616	10.804	14.7855	14.7278	11.0448	14.5128	13.1002	10.8837	14.6255	13.4483	9.01672	16.7726	10.9995	10.3745	11.0731	10.4991	9.19588	12.2572	13.6691	8.70213	12.782	10.6989	7.18199	11.2081	9.86933	7.84672
AT1G11320	5.04453	4.75973	5.49982	5.17784	5.38759	4.87877	5.52892	4.77101	4.63996	5.25215	5.28893	4.33394	4.96648	5.28607	5.68443	4.65893	5.15914	4.03202	5.30793	4.71051	4.27935	6.78656	5.82884	5.35045	4.97834	5.81515	4.46794	6.51766	5.80987	4.19291
AT1G11330	10.5957	9.32549	10.4256	7.08555	6.33485	5.94122	7.00895	6.90838	6.71354	6.56691	5.78838	6.17056	7.71804	6.62591	6.61103	7.00016	6.04107	5.59685	4.67589	4.95853	4.50671	6.58942	6.57357	5.03758	7.02608	6.51091	5.12802	5.17377	4.15681	4.1004
AT1G11340	0.00874259	0.00922029	0	0	0.113092	0.0385328	0.0534185	0.0335186	0.0107209	0	0.00967659	0.019491	0	0	0.055568	0.0411983	0.0116761	0	0	0.0353466	0.0466088	0	0.0539229	0.0195862	0.00804592	0.0446315	0.0304717	0	0.0828139	0
AT1G11350	1.49348	1.26279	1.37657	1.35784	1.54036	1.30828	1.26924	1.49207	0.926683	1.34896	1.38291	1.06303	1.28395	1.45134	1.15027	1.4683	1.72024	1.17098	1.31573	1.15757	0.576703	0.953967	1.71511	1.08303	1.69102	1.35917	0.986274	1.10636	1.05398	0.742484
AT1G11360	65.4642	63.2411	57.9374	68.3318	55.5444	59.024	54.6679	56.2849	56.8986	58.7505	55.7814	56.8373	73.1483	67.6778	63.5883	70.8343	66.0669	65.4631	82.6673	59.54	70.9246	71.6881	58.5955	69.3546	72.4834	59.5874	65.2673	65.101	69.3857	61.4319
AT1G11362	0.0870316	0.217662	0.792894	0	0.194544	1.66243	0	0.0418638	2.44198	0.0581776	0	1.71188	0.0861814	0.129361	1.98107	0	0.226895	2.47875	0	0.212554	1.6575	0.10629	0.186345	1.68541	0.147478	0.129502	2.12129	0	0.0423757	2.99662
AT1G11370	0	0	0	0	0	0	0	0	0.0334611	0	0	0.0608335	0	0	0.0596074	0	0	0.0312321	0	0	0	0	0	0.0580767	0	0	0	0	0	0
AT1G11380	5.90065	4.87275	5.67875	5.99987	5.24531	4.8663	6.21329	5.28095	4.65842	5.2865	4.6809	4.42505	5.25231	3.87156	3.8667	4.84851	4.99426	3.23202	4.38974	3.83712	3.26582	4.79487	4.62163	4.46175	5.95442	4.46837	4.07254	5.14344	4.64359	3.90474
AT1G11390	1.88426	2.31357	2.59675	2.13744	2.70668	2.85024	2.34749	2.78105	2.91751	2.10453	3.15419	2.77836	2.54331	2.94525	2.50915	2.59403	2.86639	2.67443	2.13778	2.94676	2.83691	2.0888	2.66251	2.92241	2.17062	3.24305	2.77726	2.25297	3.09699	3.23635
AT1G11400	43.0142	47.7037	34.3998	44.1902	43.0629	36.9843	48.5753	40.0175	33.1145	39.1869	37.8608	34.0327	39.9389	43.6073	34.6048	39.6259	43.5116	30.7377	46.4218	41.9656	34.1835	42.6606	38.7899	30.8819	40.8225	44.2676	39.868	50.2627	56.0162	35.0905
AT1G11410	1.84839	2.61361	4.73201	1.86904	2.29869	4.65147	2.4253	2.74729	4.92445	2.48405	3.21327	4.40045	2.10309	3.59013	3.63	2.37528	2.83923	5.45391	2.4487	3.42234	4.92816	1.51801	2.90673	4.2384	1.81166	2.19072	3.4369	1.26445	2.53626	3.30361
AT1G11420	2.23406	1.80337	0.865994	2.00886	1.91918	1.3781	1.5619	1.98836	1.26993	2.19359	1.7826	0.942797	2.00313	1.23667	1.07734	1.59621	1.20724	1.12286	2.43214	1.91145	0.719964	1.22012	1.20421	0.837367	2.1014	0.857876	0.617987	1.19698	1.19816	0.436984
AT1G11430	66.146	55.3813	67.4202	56.9012	69.6303	59.2555	71.2103	62.2091	58.2971	63.8105	71.0688	59.2901	56.5765	60.8014	57.0738	60.5948	56.5947	56.249	50.174	61.5288	55.1297	64.8682	71.5757	61.8889	63.8847	67.4736	63.321	70.6993	60.7455	60.6396
AT1G11440	13.2064	13.8955	15.3589	14.1356	17.5066	15.5903	14.5547	16.1232	13.6855	11.7651	15.771	15.3004	10.4847	13.539	15.0924	12.7446	15.5364	13.5965	16.3473	16.7266	11.9365	14.0026	16.9074	13.6717	11.7451	12.4392	13.9004	15.1013	13.3166	14.1202
AT1G11450	1.27963	2.22757	0.975666	2.15876	1.75216	1.29522	1.57332	2.27732	1.2639	2.13145	1.63568	0.804279	1.37931	1.84639	1.27553	2.37018	1.45775	1.22267	1.70009	1.28269	1.08703	1.5427	1.73225	1.03665	2.09836	1.24857	0.664606	1.49391	1.15617	0.867453
AT1G11460	0.11793	0.147634	0	0.0911244	0.220176	0	0.0283878	0.141817	0	0.110621	0.0305229	0.0260072	0.201337	0.109213	0	0.136403	0.0311593	0	0.0346397	0	0.0524292	0	0.0238211	0	0	0.0768887	0	0.0289886	0	0
AT1G11470	0	3.0895	0.411919	0.0824062	3.07411	0.738074	0.692151	3.77143	0.831937	0.976915	3.12289	0.83892	0.515185	2.57545	0.856993	0.536078	2.4533	0.728738	0.683215	3.03521	1.32935	1.0998	2.81964	0.869829	0.600821	2.98601	0.942885	1.20859	2.46047	0.629789
AT1G11475	189.557	139.458	148.962	197.208	159.882	130.795	201.804	148.689	128.782	186.342	146.695	135.375	169.03	148.532	135.133	185.11	157.313	132.387	165.926	137.136	122.832	173.328	161.619	124.662	176.439	145.695	126.048	174.254	144.919	127.208
AT1G11480	31.3993	32.6069	29.3911	35.4727	30.4282	31.2824	36.7918	31.8696	33.4937	30.7081	31.7872	33.5178	34.6414	32.3776	35.3761	33.9049	36.1913	31.1157	36.9387	39.1096	35.9855	38.6209	33.3687	33.3964	36.9078	41.9077	38.5728	46.8142	44.4836	39.2363
AT1G11482	0.116441	0.420049	0.41326	0.10588	0.874325	0.519489	0.46074	0.323812	0.198864	0.249133	0.824042	0.322009	0.296594	0.565987	0.0735284	0.0248181	0.438651	0.175843	0.0245715	0.308247	0.252269	0.238213	0.391464	0.0414848	0.279942	0.317141	0.196779	0.159566	0.40156	0.1278
AT1G11490	0.048773	0.0558056	0.0847206	0.0420765	0.187478	0.110947	0	0.283527	0.0249451	0.102159	0.197314	0.121689	0.276386	0.233897	0	0.246775	0	0	0	0.0558056	0.154196	0.0246015	0.0415973	0	0.0505871	0.236367	0.178459	0	0.0589099	0.0752192
AT1G11500	0.244147	0.0899103	0.502828	0.0446875	0.253137	0.288957	0.103731	0.639555	0.258437	0.216043	0.715114	0.272021	0.160018	0.254013	0.251	0.295164	0.214714	0.931029	0.765804	0.387762	1.11553	0.173019	0.212861	0.417172	0.47736	0.34068	0.506502	0.386532	0.408752	0.577842
AT1G11510	0	1.63911	0.568195	0	1.91417	0.301795	0.198326	2.74615	0.477629	0.30193	2.52956	0.605073	0.0868581	2.07848	0.568206	0.0767187	1.42813	0.979875	0.635961	2.51438	0.384578	0.408623	1.72974	0.332889	0	2.16154	0.454728	0.30829	1.28442	0.607532
AT1G11520	0	0	0.104933	0	0	0.053209	0.048706	0	0	0	0	0	0	0.0468452	0.0522721	0	0	0.0916354	0	0.0404602	0	0	0	0	0	0	0.242901	0.104254	0.0364823	0.0857819
AT1G11530	10.2961	18.6741	35.8147	11.2956	24.4698	33.1429	9.80553	25.2443	29.2308	10.5782	22.3925	28.9732	16.7777	31.3086	33.1284	14.5902	28.0659	31.6737	12.8749	21.6217	29.246	11.2504	21.0889	26.9033	9.51183	16.8678	25.3006	13.6468	23.4685	20.6228
AT1G11540	0	0.375226	1.1164	0.0700001	0.94842	1.01977	0.195989	1.03378	0.920223	0.191445	1.02387	1.12957	0.0448535	1.02863	1.23171	0.120815	1.0107	1.21261	0.3509	1.56219	0.911997	0.244913	0.717149	1.20517	0.092107	0.792452	1.29092	0.249255	1.59357	0.921015
AT1G11545	1.8832	1.56337	6.88245	0.967027	2.12971	5.79284	1.58631	2.96113	7.68322	1.33258	2.25377	5.35946	1.87229	1.85653	5.15299	1.19793	1.61481	7.02423	1.44428	2.07635	6.24459	1.04396	1.76426	10.2875	1.6932	1.64648	8.22907	0.534336	0.785276	4.09873
AT1G11550	0	0	0	0	0	0	0	0	0	0	0	0	0	0	0	0	0	0	0	0	0	0	0	0.291172	0	0	0	0	0	0
AT1G11560	0	0.0240147	0.448537	0.149987	0.0690165	0.281654	0.252123	0	0.273641	0	0	0.472107	0	0.0536541	0.54861	0	0	0.271319	0	0	0.214955	0	0	0.528845	0	0	0.217037	0	0	0.213311
AT1G11570	0.227519	0.740937	3.04719	1.25951	1.93348	4.11185	1.28669	1.48027	3.91086	1.21045	1.83384	5.41	0.964869	1.30755	3.25729	0.229686	0.708503	5.01127	0.646946	1.76236	4.62562	0.831921	1.26997	4.65669	1.15957	1.1909	4.12905	1.24833	0.984165	3.48203
AT1G11572	0	0	3.6953	0	0	5.33816	0	0	9.28563	0	0	7.78433	0	0	6.02442	0	0	8.6578	0	0	8.72282	0	0	5.73484	0.0729389	0	7.13179	0	0	6.45859
AT1G11580	9.59253	9.72022	21.8001	8.78116	8.41956	18.4702	8.55421	7.10579	14.4527	6.50908	5.68132	18.1936	7.31104	7.17585	16.8897	5.91892	7.06151	15.1764	5.40869	5.12221	15.8751	9.27324	8.88915	17.7024	7.76963	8.76572	17.941	8.0136	7.12174	17.6175
AT1G11590	0	0	0	0	0	0	0	0	0	0	0	0	0	0	0	0	0	0	0	0	0	0	0	0	0	0	0	0	0	0
AT1G11592	7.95324	6.25613	7.48047	9.92726	8.77509	8.13883	9.44075	9.13275	8.27951	10.7933	8.90585	8.26945	8.74532	10.4783	8.81957	11.1337	9.8682	8.70469	9.12935	9.99231	8.08511	11.9728	10.3826	8.33685	11.0633	11.2249	8.8641	12.7154	10.3841	10.7015
AT1G11593	0	0	0	0	0	0	0	0	0	0	0	0	0	0	0.049126	0	0	0.0890732	0	0	0.100045	0	0	0	0	0	0	0	0	0
AT1G11595	0	0	0	0.064827	0	0	0	0	0.0271382	0	0	0	0.106878	0	0	0	0	0	0	0	0	0	0	0	0	0	0	0	0	0
AT1G11600	64.5843	42.6172	29.0992	58.9663	40.5677	25.7995	55.0746	46.2088	29.8168	63.6959	45.4728	28.1068	66.3667	43.3216	30.2065	64.9555	47.2297	31.8076	64.9581	48.5431	27.5419	55.2003	49.0333	29.4439	63.6461	45.1181	26.5186	47.8845	42.8871	24.5795
AT1G11608	0	0.368903	0.102759	0	0.757136	0.0221614	0.162497	0.691967	0.113057	0.0873413	0.94912	0.0638016	0.116852	1.06583	0.0730887	0.0449527	0.484383	0.0463478	0.0445062	0.785489	0.0490542	0.312578	0.711619	0.0448777	0.0272358	0.682112	0.0450982	0	0.658927	0.0875087
AT1G11610	0.0313117	0	1.7359	0	0	3.30437	0	0.0755757	2.90877	0.0692687	0	3.1205	0	0.0357599	3.12876	0	0.0197302	5.37432	0	0.0666592	4.76038	0	0.0621585	4.44226	0.0195103	0	3.03292	0	0	3.65617
AT1G11620	0	1.31642	0.34121	0	1.34355	0.21718	0	1.9723	0.150493	0	2.73057	0.0734433	0	1.7442	0.0282901	0	1.32159	0.0495939	0	2.45878	0.177413	0.0665517	0.643677	0.0461103	0.0309271	0.904222	0.0498368	0.084635	1.3366	0
AT1G11630	8.00405	6.7631	5.79707	7.83413	6.66275	6.02689	7.12787	6.99325	5.49153	6.78643	5.97423	5.05174	7.70799	6.59484	7.32859	9.03777	6.47737	5.82145	7.46716	6.78856	5.61355	8.30902	8.17245	5.74856	8.17784	7.42561	6.81752	8.34237	7.8041	6.30447
AT1G11640	0	0	0.430663	0	0	0.342428	2.39877	0	0	1.50421	0	0.491468	0.411157	0	0	0	1.31648	0	0	0	0	0.672911	0	0	0	0	1.13379	0.855754	0	0
AT1G11650	150.022	145.836	131.744	155.159	134.114	134.64	150.007	132.834	133.55	147.337	130.857	135.271	148.739	134.835	136.187	148.799	141.468	129.819	147.12	135.777	133.268	170.235	143.791	135.641	158.542	163.606	153.564	168.191	159.473	146.621
AT1G11655	0	0	0	0	0	0.0490156	0	0	0	0	0	0	0	0	0	0	0	0	0.111752	0	0	0	0	0.0500522	0	0	0	0	0	0
AT1G11660	11.7363	11.6914	10.7711	11.1222	11.9195	11.4589	12.2967	11.9514	9.86123	12.7049	10.9428	11.082	10.8611	11.2172	10.6897	10.3744	10.2094	10.2098	11.0467	10.0954	10.6381	11.7298	10.9231	11.0343	11.6525	11.0174	10.9468	11.9682	11.0802	11.217
AT1G11670	34.3107	23.7215	12.7211	33.3391	20.2155	13.4088	34.8827	23.7731	12.8497	38.0109	22.9689	13.0343	39.2358	23.3704	14.3859	35.9344	24.0233	14.8684	41.2591	23.6894	13.4403	27.9262	21.1878	14.2975	34.8859	18.411	10.2393	37.2805	19.7774	12.2996
AT1G11680	94.1305	86.3434	85.2458	88.3091	74.5888	92.7633	75.2269	83.6903	96.1483	90.4247	80.1308	84.5883	95.3498	81.1846	88.1472	92.1088	87.9855	92.2517	102.385	89.0902	91.2222	91.7357	87.2589	107.117	99.0109	86.7862	93.9498	84.3602	93.7987	91.4283
AT1G11684	0	0	0	0	0	0.138788	0	0	0	0	0	0	0	0	0	0	0	0	0	0	0	0	0	0	0	0	0	0	0	0.155305
AT1G11690	0.0317976	0.133916	0.0416771	0.0620968	0.430797	0.108543	0.306869	0	0	0.194092	0.0763575	0	0	0	0.0415226	0	0.0424672	0.238698	0	0	0.035728	0	0	0	0	0.0324658	0	0	0.117387	0.103748
AT1G11700	54.7118	76.2537	67.7825	48.5799	61.6022	68.8359	54.9474	66.9244	69.8655	54.7728	65.2392	72.2131	61.7267	67.9962	71.6263	60.9593	70.1691	81.5461	59.8061	68.091	72.7225	44.932	50.6742	68.739	58.5545	58.9462	64.1445	62.2838	57.9435	64.9609
AT1G11710	0.992221	0.96611	1.08661	1.10029	1.26344	1.09425	1.29245	0.691263	0.79195	1.14361	0.951649	0.891011	1.04421	1.03017	0.820427	1.01025	1.08073	0.928067	0.945153	1.34206	0.576666	1.07372	1.15162	0.90652	1.2871	1.49438	0.930666	1.23966	1.6845	0.838343
AT1G11720	6.44432	6.11771	4.98762	6.1602	6.72989	4.926	6.8071	7.28218	4.78576	6.73448	6.87692	5.29654	6.4648	6.8355	5.15405	6.39057	6.26296	4.48901	6.7919	7.30144	4.76761	5.26677	6.03649	4.87253	5.9384	5.61317	4.46836	6.15682	6.24715	5.08783
AT1G11730	5.28671	2.6232	2.30907	3.57046	2.3848	2.68941	3.2296	3.22112	2.26182	4.37471	2.83169	1.96334	4.32621	2.1898	2.45832	5.15955	2.82412	3.132	5.37868	2.68981	2.90936	2.3267	1.83501	2.86249	3.55767	1.34206	1.29894	2.74573	1.32659	1.49323
AT1G11735	0.404401	0.851568	1.71867	1.04535	2.4585	1.59581	2.95233	3.07751	1.65256	1.70804	0.447605	0.469358	0.280138	0.512056	0.731427	1.463	0	1.47052	1.67716	2.00436	0.818033	0	1.62907	1.01155	0.660828	1.04717	0.465143	0.251235	0.801668	0
AT1G11740	0.0718213	0.387225	2.61443	0.148227	0.41725	2.96756	0.131188	0.136881	3.59196	0.173042	0.193466	2.95794	0.317112	0.212764	2.878	0.31599	0.234043	3.38569	0.152265	0.294284	3.09116	0.143037	0.303555	2.99142	0.107197	0.151044	2.11095	0.190452	0.120388	1.84142
AT1G11750	33.455	29.9596	34.0439	33.769	36.3632	32.7504	31.5398	35.0675	28.1495	32.5989	36.2285	28.8683	33.7882	32.9104	32.0871	33.441	31.0802	33.4523	33.5453	33.7132	29.0833	30.9444	35.5884	35.1124	34.4779	29.2605	30.5587	26.3155	29.8276	30.9786
AT1G11755	11.5279	14.2693	27.0082	12.1774	21.3287	29.5237	10.2235	24.4806	28.9542	14.8169	30.5594	28.3729	12.7058	29.3817	27.0678	11.6625	25.0916	27.1321	12.7126	39.1285	25.5986	14.8293	19.7237	28.8072	13.1572	26.9311	26.7021	10.5377	43.0824	23.4378
AT1G11760	20.0256	15.8718	12.1812	17.2942	19.0856	11.3622	16.4018	19.5129	13.4146	20.0688	20.1438	12.0415	19.161	18.4319	14.4387	20.0097	20.3556	12.3804	20.6912	21.3668	12.5082	19.4432	19.6791	13.7533	20.462	16.8244	11.907	17.6732	17.9118	12.3587
AT1G11765	0	0	8.75681	0	0	16.6824	0.239696	0	27.6672	0.188825	0	28.4068	0	0	20.5237	0.131673	0	24.6732	0	0.263597	39.2789	0	0.0760774	31.636	0	0	31.9632	0	0	42.7221
AT1G11770	0	0.184653	4.62294	0	0.0950196	9.59106	0.152743	0.05126	14.7958	0.0871671	0.243768	13.7615	0.0174035	0.199059	11.2387	0.177451	0	11.6888	0.0486663	0	18.5408	0.0858568	0.119023	15.147	0.130999	0.0426007	20.9728	0.105853	0.0126755	24.8877
AT1G11780	5.08003	4.27101	4.17229	3.73233	5.07326	3.71999	4.8934	5.01794	3.82446	5.95362	4.33704	3.50793	4.99473	4.51172	4.01793	4.56741	4.02166	4.10735	3.57498	4.57989	3.14591	5.19783	4.71091	3.79348	4.55013	4.12527	3.47426	4.92858	3.72497	3.39832
AT1G11785	0.196735	0.257968	1.77643	0.154688	0.156199	0.834716	0	0.217583	1.35096	0.158148	0.613058	1.61984	0.237532	0.595621	0.989715	0	0.61777	2.0045	0	0.659021	1.80327	0	0.0577501	0.743919	0.0452646	0.462004	1.11008	0.0640481	0.697704	0.626994
AT1G11790	7.11737	6.65645	7.10342	6.40066	6.79998	6.87713	7.48717	7.27364	5.7021	6.84604	7.57037	5.74311	6.56473	7.52295	7.23358	7.53639	7.06616	7.13334	5.8222	7.67358	6.10783	5.79432	7.91963	6.3343	6.42566	7.13708	5.06843	5.10252	7.0549	5.93283
AT1G11800	8.24072	10.347	6.38317	9.78647	10.4896	7.19665	10.6926	10.1344	8.48485	10.7197	10.709	7.20415	9.4018	10.0719	6.45188	10.9995	9.9174	7.73417	8.8566	9.5638	7.31012	8.69096	10.7846	6.63822	9.42805	9.67674	6.98464	8.6934	8.98188	7.4137
AT1G11803	0	0	0	0	0	0	0	0	0	0	0	0	0	0	0	0	0	0	0	0	0	0	0	0	0	0	0	0	0	0
AT1G11806	0	0	0	0	0	0	0	0	0	0	0	0	0	0.117569	0	0	0	0	0	0	0	0	0	0	0.0640801	0	0	0	0	0
AT1G11810	0	0.117474	0	0	0	0.0723463	0	0	0	0	0	0	0	0	0.0473816	0.079551	0.0242297	0	0	0	0	0	0.021302	0	0	0.019862	0	0	0.033069	0
AT1G11820	25.8411	13.7208	14.5576	23.7622	16.8359	13.2111	20.7771	20.0894	14.6307	26.6579	19.3581	12.9292	20.9888	15.9155	13.4373	24.8985	16.9628	15.5911	20.0958	15.0075	12.1864	19.5429	19.4551	14.781	21.094	13.053	10.3935	13.058	11.171	11.0684
AT1G11840	899.67	1172.52	1073.2	1100.81	953.219	1051.72	850.782	840.23	936.649	848.678	870.646	1032.37	985.113	943.24	1086.56	916.512	996.462	1003.62	1142.08	994.863	1150.06	1007.35	898.467	927.658	967.335	1043.67	1120.84	1100.82	1236.75	1023.67
AT1G11850	253.666	468.403	744.387	223.646	411.535	619.839	228.319	379.516	682.65	214.138	410.294	658.365	260.689	416.328	627.653	265.473	378.626	701.274	253.958	389.635	669.353	244.898	389.969	706.112	225.245	355.832	632.91	206.819	346.934	563.099
AT1G11860	98.0807	147.751	177.476	100.152	168.012	185.038	88.8299	156.09	161.721	106.9	172.214	169.566	97.1203	170.085	161.867	97.0945	159.569	145.578	93.8306	147.689	137.699	106.081	147.137	151.001	92.2677	162.671	154.728	96.0982	148.846	144.926
AT1G11870	7.3515	6.82445	7.14384	6.90868	7.61713	6.91211	7.32946	8.34208	7.19736	8.06236	7.88904	7.67282	7.19076	7.80671	7.3678	7.96865	8.24378	7.53907	7.71683	10.3987	7.01035	7.55312	9.24802	6.79802	7.23654	8.43801	7.66775	9.56512	8.64206	7.71482
AT1G11880	4.0816	4.25866	4.08987	3.82219	4.10935	3.40028	5.60657	4.02859	2.89266	4.15695	3.93036	3.1223	3.99759	3.41226	3.46022	4.72766	4.04593	2.63479	4.52885	3.92836	4.10282	3.60703	3.43301	2.0512	3.27867	4.39459	2.68015	4.7489	3.88269	3.10197
AT1G11890	36.0487	31.3931	34.8618	32.4357	32.1558	32.9048	33.0103	34.6838	36.0891	35.2368	34.4441	35.3458	30.2628	33.3288	30.5331	29.9833	30.5253	31.2461	32.3606	30.7541	31.7783	34.3496	33.7266	35.4367	34.0203	33.7124	36.8732	31.4631	29.4361	37.0421
AT1G11900	3.17541	2.69133	2.47983	3.61295	3.74053	2.95044	2.59937	3.06352	3.3928	4.25041	2.70225	2.90391	4.33268	2.61309	3.19898	3.72316	3.0586	2.51314	3.74714	3.36222	3.12707	3.10704	3.8197	2.36607	3.96964	2.48672	2.46815	3.72776	3.54532	2.42282
AT1G11905	19.2642	16.1962	21.4057	23.0467	20.8877	22.3883	22.991	21.2358	23.9584	20.922	21.2393	21.7379	19.1803	20.5785	23.2959	23.0262	23.3131	23.2923	21.5174	20.0946	23.6555	20.3826	22.405	24.5363	22.4853	19.68	26.0159	18.5407	21.5668	24.3775
AT1G11910	245.197	252.496	244.382	233.72	258.004	249.277	208.168	268.175	249.627	240.356	280.195	251.6	281.454	285.344	269.626	276.861	294.45	285.174	332.851	331.056	307.437	241.873	262.483	284.504	262.469	244.96	254.577	254.93	319.048	295.691
AT1G11915	0.3699	0.144902	0.171743	0.304261	0.0416356	0.346439	0.302644	0.306647	0.25886	0.359031	0.31445	0.155255	0.206548	0.217384	0.2913	0.156271	0.0779188	0.538542	0.363694	0.0850983	0.587307	0.297271	0.234735	0.247076	0.279367	0.174128	0.278033	0.252346	0.303209	0.216627
AT1G11920	0	17.505	0	0	11.5017	0	1.51548	10.5366	0	0	9.87473	0	0	10.2697	0	2.22	7.56307	0	1.47196	7.03343	0	0.801834	12.4392	0	0.497083	13.7204	0	9.38237	10.5422	0
AT1G11925	0	0	0	0	0	0	0	0	0	0	0	0	0	0.0385432	0	0.0347082	0.178763	0	0.105003	0.11446	0	0	0.120322	0	0	0	0	0.0383651	0.0362541	0
AT1G11930	30.8725	28.0202	30.7685	33.6506	32.7561	32.491	33.4384	32.8611	31.7747	36.8937	32.8849	34.6072	35.8595	33.9328	31.8559	38.4353	32.5612	33.7865	39.9328	35.9423	35.2114	31.3213	30.5757	31.9106	32.824	30.2298	30.7917	37.94	37.7798	33.941
AT1G11940	11.833	13.2752	11.0621	13.5296	13.2813	12.7245	14.771	16.2238	11.8543	12.2162	15.3481	10.771	13.6576	13.8373	12.8845	12.518	14.9512	11.8199	11.6223	14.7229	13.1579	10.8945	16.0578	10.9486	11.7077	13.6832	11.0906	15.1319	13.6317	12.4795
AT1G11950	5.27469	3.75661	2.94614	4.91257	4.32479	3.18996	4.68806	3.89052	2.84396	4.78637	3.02301	2.55372	5.5451	3.68653	2.81439	5.0724	3.79282	2.70673	4.2844	3.01459	2.62268	4.31084	3.11277	3.01518	4.27186	2.88122	2.58348	4.33066	3.16138	2.63853
AT1G11960	5.51973	5.98019	4.0941	4.8918	6.51818	5.12476	5.70729	6.02556	4.30713	6.2512	6.2474	3.49252	5.74042	6.05682	4.21836	5.66876	5.76627	4.3948	5.45368	6.14631	4.22558	5.23857	6.07342	4.56238	5.7276	5.37245	4.0758	6.26944	5.01695	4.29813
AT1G11970	0	0	0	0	0	0	0	0	0	0.240674	0.0872829	0	0	0	0	0	0.34153	0	0	0	0	0.0807494	0.0925926	0	0	0.197707	0	0	0.0843668	0
AT1G11980	0	8.13161	1.27249	0	14.568	0.756859	0	10.2206	0.122408	0.152325	17.4801	0.338397	0	11.2258	0.130349	0	12.6221	0.342763	0.444616	16.3461	0	1.52292	5.7477	0.864233	0.569998	10.7463	0.114814	0.125242	10.5489	0.129748
AT1G11990	0	0.168208	1.53472	0	0.267865	2.90864	0.257541	0.216928	3.89007	0.0203616	0.137927	3.09014	0	0.0337905	3.15436	0.0195026	0.0549036	2.78336	0.114346	0.0172799	3.3155	0	0.262811	3.96633	0.0812597	0.166209	5.13697	0.333528	0.0635343	6.18176
AT1G12000	71.652	54.6964	48.8184	50.4591	61.7715	45.625	52.7205	68.8293	50.4092	68.4278	76.3066	51.0271	68.6562	71.6547	48.2435	68.899	67.196	56.0229	52.3056	70.7941	51.8144	46.564	54.8769	44.6041	42.5116	40.7287	31.6418	27.5498	38.2415	27.3048
AT1G12010	2.25806	4.31418	1.37414	1.03114	5.1202	0.961722	0.731706	7.59554	0.653656	0.711959	6.73596	0.852373	1.30039	6.99623	1.49324	1.21483	6.08469	1.01865	1.07575	8.08843	0.697434	1.6483	4.47656	0.653252	0.770195	5.63307	0.698186	1.30853	7.18439	0.37883
AT1G12013	49.1793	35.3046	41.247	46.3089	50.1547	39.4749	36.6176	34.8707	44.3209	47.6646	37.4593	46.3805	59.7308	54.6642	46.2639	60.5098	39.6878	43.5978	46.9243	53.0383	43.8159	54.1074	42.7053	49.39	57.7261	45.4326	48.234	47.2887	45.4105	57.0393
AT1G12015	40.6061	33.9868	31.3914	52.3132	28.8729	42.7235	50.9194	23.6092	30.6504	47.6471	28.1346	25.798	51.4856	24.5436	45.4885	38.7979	30.0973	19.3629	29.4895	15.7033	22.5133	42.4344	28.5255	25.553	38.7208	27.3827	31.8669	26.4215	23.6484	23.0809
AT1G12020	16.7118	11.0086	9.97317	14.6894	11.3779	11.3957	15.3399	12.1286	10.9339	16.3018	11.6689	11.3152	16.2772	11.4818	10.0689	14.2283	10.9369	10.3421	14.7515	12.8768	11.2719	15.5363	13.629	10.0185	16.1849	11.2145	8.79845	11.8481	12.1808	10.745
AT1G12030	0	0.538222	0.0588865	0.0559158	1.17048	0.375674	0.241622	0.881578	0.22476	0.241256	1.09937	0.194782	0.152102	1.31386	0.192137	0.112156	1.10241	0.264088	0.239296	1.73468	0.238349	0.125008	0.921091	0.178837	0.135767	1.1073	0.0562593	0.300852	1.48393	0.112875
AT1G12040	0	0	0	0	0	0	0	0	0.0118702	0	0	0	0	0	0	0	0	0	0	0	0	0	0	0	0	0	0	0	0	0
AT1G12050	25.533	28.1461	23.2576	22.988	30.7309	27.1134	22.4744	31.4168	24.7542	24.5084	39.7337	26.889	22.2212	29.2247	27.6407	22.3154	35.1424	24.1434	20.1765	31.7076	23.9365	19.1195	30.3369	22.6198	20.1094	28.8707	23.8802	17.4695	27.7834	22.9725
AT1G12060	4.54712	5.69512	4.69251	6.48274	7.41724	6.5609	7.44698	7.39978	6.98704	5.16719	5.58794	5.11449	5.62177	5.55745	5.23738	7.76918	7.45198	5.02806	8.26856	6.29945	6.83094	6.65449	9.07249	6.02439	6.38873	6.93828	6.80053	6.08406	6.19362	6.98283
AT1G12064	0.356048	0.250335	0.170463	0.247352	0	0	0	0	0	0	0.0864878	0.176397	0	0	0	0.231292	0	0	0.187998	0	0.266705	0.0903426	0.0359854	0	0.27613	0	0.184768	0.0491546	0.216331	0
AT1G12070	0.120019	0.111136	7.22829	0.286332	0.0486306	10.4616	0.0860419	0.213991	12.4002	0.464301	0.0389656	12.588	0.382544	0.0921136	12.7922	0	0.0508229	15.2475	0	0.182365	12.1762	0.0401971	0.105381	12.0755	0.0647984	0.182319	10.1824	0	0.192509	9.07144
AT1G12080	99.5699	72.9951	441.492	165.223	206.509	708.518	164.794	173.008	886.972	128.833	152.978	765.632	182.024	234.187	783.843	158.873	231.517	806.782	134.452	154.881	1020.4	176.255	231.987	766.782	151.526	216.06	995.04	116.094	148.661	1121.56
AT1G12090	590.004	656.725	1810.26	499.825	807.049	1754.34	409.463	869.744	1882.54	492.368	821.183	1556.81	533.362	807.437	1786.04	545.721	767.303	1896.87	471.559	753.36	1763.19	548.573	770.223	1933.77	459.032	659.112	1342.85	240.338	540.106	1130.45
AT1G12100	0.447934	0.373934	0.324467	0.883133	0.52862	0.157627	0.745285	1.10163	0.139928	1.22468	0.569524	0.338634	0.296775	1.43645	0.154851	1.53377	0.485308	0.494007	0.806178	0.15357	0.496753	0.382184	1.02171	0.476478	1.19944	0.705287	0.140155	1.04424	0.787054	0.258419
AT1G12110	2.56499	3.55371	6.73139	2.07767	3.96131	5.57396	1.3805	3.47009	7.354	1.56093	3.48343	5.91575	1.71245	3.34245	5.42857	1.71062	2.93053	4.97324	1.13115	2.9338	6.11326	2.55638	3.30567	5.1903	2.36497	3.48921	5.31787	1.42253	2.48187	4.78896
AT1G12120	17.6792	16.6216	16.2272	16.4225	18.6821	16.4944	17.4225	15.9136	17.6237	17.5445	17.1045	16.4684	14.8019	20.4843	19.1589	15.6441	16.5793	14.3176	15.9772	16.2084	14.5678	18.2058	19.5574	17.2356	17.3867	20.2559	17.4349	18.0781	18.5232	18.716
AT1G12130	0.0167427	0	0	0	0.0177239	0	0	0	0	0.113144	0	0	0.0231961	0	0	0	0.0198073	0	0	0	0.0188122	0.032561	0.0152295	0	0	0	0	0	0	0.0183441
AT1G12140	7.17144	7.46551	9.49653	6.71519	10.6483	11.1982	5.01917	9.87919	11.084	6.42251	9.78248	10.2892	6.61362	9.57187	9.5267	6.91595	10.6986	10.571	7.51282	10.3143	11.3952	7.01216	8.64777	8.93457	6.84524	9.48637	9.17571	5.38075	10.1378	10.0345
AT1G12150	0.249918	0.683686	4.31065	0.359304	0.464327	5.58988	0.714865	0.473883	6.72542	0.762295	0.613009	5.9251	0.291014	0.419291	6.70828	0.649874	0.828634	6.17641	0.912902	0.375537	6.67151	0.417013	0.32526	6.4303	0.601082	0.423177	6.52139	0.66016	0.244822	7.53721
AT1G12160	2.03457	1.68173	1.45638	2.20562	2.08694	1.25281	2.89197	2.08211	1.27615	1.89321	2.33378	1.34416	2.71562	1.53293	1.78258	2.53477	1.43793	1.16535	3.08435	2.22341	1.42915	2.15561	2.26919	1.31647	2.87942	2.07409	1.39158	2.35979	2.23831	2.16665
AT1G12170	0	0	0	0	0.0228711	0	0	0	0	0	0	0	0	0	0	0	0	0	0	0	0	0	0	0	0	0	0	0	0	0
AT1G12180	0.0884185	0.399834	0.552789	0.20084	0.0817091	0.73169	0	0.273035	0.276809	0.117785	0.0427159	1.07663	0.106937	0	0.699688	0.29468	0	1.14674	0.225072	0	1.94431	0.327799	0.406572	1.54323	0.291298	0	1.64083	0	0	2.81105
AT1G12190	0	0	0	0	0	0	0	0	0	0	0	0	0	0	0	0	0	0	0	0	0	0	0	0	0	0	0	0	0	0
AT1G12200	9.96233	19.638	26.5039	11.9812	17.359	27.2926	15.0241	20.412	25.9928	10.7896	18.6131	27.3468	13.594	19.348	26.4637	10.677	19.3786	25.016	17.4208	21.8674	28.7949	14.0482	17.4739	21.3325	12.2271	19.2377	23.5539	16.6696	23.7939	18.8499
AT1G12210	1.79731	1.08626	1.10543	1.60892	0.913152	0.979515	1.23987	1.56984	0.936977	1.3058	1.03962	0.877859	1.30453	1.18833	1.40961	1.43259	1.18352	1.16039	1.61943	1.01802	0.692057	1.35008	1.20161	1.32742	1.37515	0.921174	1.152	1.39446	1.212	0.947258
AT1G12211	0	0	0	0	0	0	0	0	0	0	0.124298	0	0	0	0	0	0	0	0.332456	0.123041	0	0	0	0	0	0	0	0	0	0
AT1G12220	0.813589	0.543586	0.727229	0.727739	0.883074	0.592276	0.644555	0.560652	0.443699	0.899415	0.819057	0.530698	0.384147	0.777873	0.419495	0.61283	0.678082	0.342615	0.99022	0.746928	0.420689	0.92844	0.907283	0.739754	0.934025	0.737068	0.496016	0.863614	0.978034	0.555263
AT1G12230	44.0226	47.3416	55.4918	39.7161	45.3308	51.171	43.7527	48.0133	51.7195	41.4332	49.3739	48.8048	42.5533	46.6914	50.7871	38.6183	45.7752	46.2611	41.0442	45.1777	45.138	43.5833	49.7889	44.1676	44.3251	49.8524	48.7433	45.5195	49.4066	52.0466
AT1G12240	7.01021	5.1885	20.2745	5.61418	8.91541	20.5883	6.29518	9.65063	25.0768	6.62758	10.2752	21.7091	6.59055	8.66582	19.7736	7.24292	6.31617	27.1965	6.0164	8.72007	23.7814	4.12195	7.80077	22.1718	4.23284	4.84045	14.2208	3.26444	4.6031	14.5614
AT1G12244	9.69633	7.89301	8.44046	9.67618	9.22395	6.90622	10.8465	7.94398	7.3563	10.4653	10.9701	7.25161	8.33113	8.63	7.90729	7.47909	6.95513	8.35619	8.61785	7.24059	7.6324	9.32176	7.05826	7.04684	8.44981	7.79929	6.85928	7.03267	9.04272	8.31124
AT1G12250	21.0086	22.1956	28.2348	21.8949	29.2821	25.6437	19.6712	22.7038	24.1766	22.3206	29.5998	25.9792	21.3414	31.1352	23.706	20.5695	26.5892	24.1943	22.4893	26.748	24.6111	20.6651	26.7033	21.1055	18.2955	26.4924	25.8175	22.376	26.5646	26.2731
AT1G12260	0.301402	0.527657	0.848112	0.4763	0.556999	0.920529	0.493987	0.412856	0.345832	0.742853	0.496716	0.846738	0.746587	0.378188	0.593449	0.762752	0.432793	0.991791	0.752829	0.789129	1.18133	0.486221	0.604712	0.669286	0.480529	0.321034	0.640433	0.577257	0.503419	0.870078
AT1G12270	95.6546	86.549	68.6989	104.287	72.4777	68.4466	107.607	79.8033	63.4347	95.688	72.4013	65.1945	103.417	76.992	68.1596	94.9756	88.149	63.465	100.783	77.7764	62.0851	104.193	80.9026	64.9284	101.476	91.5785	70.0312	107.889	83.8714	63.6609
AT1G12280	1.04318	1.20134	0.9157	0.744688	1.04161	1.26316	0.598904	0.794559	1.08114	0.366865	0.862722	0.908877	0.622227	1.05079	0.956298	0.601476	0.743165	0.98798	0.527402	0.59716	0.94785	0.86645	0.725863	1.09609	0.820649	0.854038	0.855901	1.0341	0.887126	0.689448
AT1G12290	0.771521	0.58967	0.700691	0.334107	0.62337	0.334534	0.644044	0.659148	0.603678	0.863692	0.732705	0.663901	0.658166	0.730058	0.58472	0.631075	0.678825	0.330497	1.05662	0.755959	0.508226	0.836527	0.648278	0.444268	0.738822	0.798559	0.677163	1.14027	0.732348	0.808151
AT1G12294	0	0	0	0	0	0	0	0	0	0	0	0	0	0	0	0	0	0	0	0	0	0	0	0	0	0	0	0	0	0
AT1G12300	2.49083	1.73711	1.47576	2.17746	1.90084	1.36967	2.43167	1.84796	1.38271	2.87491	2.21113	1.54403	2.34304	2.358	1.26129	1.8421	1.70557	1.58253	2.31768	2.22347	1.19403	2.03742	2.1122	1.01405	2.43068	2.23447	1.17357	2.4868	1.73803	1.48375
AT1G12310	316.631	346.626	375.922	356.704	318.999	375.183	376.639	293.919	369.588	347.933	285.75	403.662	352.667	298.613	386.931	352.979	324.251	389.11	357.502	310.54	385.18	361.159	305.428	357.3	329.712	357.629	445.378	356.634	341.081	401.947
AT1G12320	4.5552	11.6182	14.1699	5.59637	13.2915	11.3083	9.57931	10.63	13.2592	7.90758	10.3688	13.6086	8.97031	13.1106	14.3049	8.60357	13.0254	12.5487	10.2288	10.5474	12.3483	11.3935	14.3178	19.3028	9.70052	13.2833	15.9144	12.7508	13.4779	15.894
AT1G12330	57.9353	57.2558	45.148	47.8109	48.3443	44.7685	50.5884	52.887	40.7513	53.2161	49.1199	41.9503	56.2658	54.3386	43.7225	55.8559	56.2051	43.6648	54.4496	48.6452	41.6997	45.7253	48.4127	43.9544	49.4853	43.1283	38.2432	43.6163	45.2628	35.1856
AT1G12340	0.742136	1.17656	0.393861	1.28417	1.1198	0.492498	1.9521	1.08467	0.627634	1.60584	1.06619	0.440762	0.865996	1.51426	0.333583	1.1307	0.876183	0.945061	1.17854	1.31985	0.818923	1.07774	1.44671	0.694877	1.22576	0.766189	0.583191	0.673216	0.696209	0.39269
AT1G12350	8.58064	9.36963	9.7626	10.6701	11.2629	11.5765	9.51896	10.257	11.8009	9.78825	12.2881	9.93724	10.4285	10.5391	11.2122	11.0703	10.7492	11.0957	10.6322	7.63744	12.8863	8.77661	10.3678	8.86067	8.88793	10.193	11.4476	8.89927	11.3825	11.637
AT1G12360	8.51332	7.86031	7.94796	8.28992	8.68645	7.33823	9.71433	8.83172	8.32558	9.66702	8.06349	7.1915	8.04838	8.13565	7.54219	9.02937	7.06749	6.78602	8.03378	8.08495	7.70064	7.44126	7.74855	6.33791	8.09024	6.30962	6.33902	8.12082	8.10507	6.82064
AT1G12370	9.09831	7.54866	6.4962	9.5316	7.37637	7.44324	9.36572	7.46559	7.66684	8.97437	8.0184	7.68027	9.67366	7.56207	8.1699	10.1612	7.63354	8.5295	9.87883	8.5213	8.70946	7.24093	7.67623	6.56107	8.89914	6.60329	7.76423	7.54101	5.78601	7.54667
AT1G12380	9.52758	7.10711	13.1216	10.1483	8.82892	13.3182	10.8084	9.54751	12.5314	11.6693	9.63994	13.8413	10.0064	8.13105	12.0027	10.0012	8.40957	13.8714	8.38061	7.7847	12.5946	8.17033	8.251	12.3348	8.64919	6.78839	10.9613	7.405	5.94297	9.61405
AT1G12390	22.6266	16.5913	16.1474	17.9816	20.7142	18.5215	19.8036	19.5751	19.6075	21.5777	19.7588	20.1938	22.33	20.9649	20.4133	22.1497	20.1199	22.5902	21.8932	23.3734	21.5094	18.6941	19.1654	20.4405	19.6849	16.782	15.9272	16.2569	17.3342	18.1331
AT1G12400	24.3042	29.4926	48.4992	30.6429	30.0431	48.3949	28.3585	30.7963	52.5962	28.0101	34.0369	58.2489	24.5965	27.0002	57.49	24.3555	31.0284	49.0654	27.9694	30.2165	54.8352	27.9552	26.2114	45.1655	23.9621	34.9575	60.7248	32.251	35.0003	58.3475
AT1G12410	42.2449	37.5117	43.6389	43.5646	51.8782	39.4883	41.8334	51.276	41.5403	46.0841	53.8032	39.75	42.3386	45.8159	37.3596	42.8986	46.1424	42.8613	39.631	51.5118	36.6031	40.8575	48.4776	42.5969	44.7212	43.7393	43.0777	38.9695	45.7246	45.9932
AT1G12411	0	0	0	0	0	0	0	0	0	0	0	0	0	0	0	0	0	0	0	0	0	0	0	0	0	0	0	0	0	0
AT1G12420	11.5293	10.3755	12.1473	9.12018	11.9338	14.2536	10.9638	10.4751	15.4937	11.9251	11.8879	16.1238	12.1125	12.761	13.2501	14.0063	12.1415	17.983	12.6339	14.898	19.1708	8.91921	10.0995	15.1387	9.00688	9.58758	12.1481	9.12753	9.1322	9.62943
AT1G12423	0	0	0	0	0	0	0	0	0	0.333067	0	0	0	0	0	0	0	0	0	0	0	0	0	0	0	0	0	0	0	0
AT1G12430	46.9552	35.3709	36.654	44.0455	32.7111	35.3781	39.2052	35.745	33.5744	40.4764	32.2191	33.5833	54.4746	36.4386	33.9418	46.1897	37.9827	37.546	44.0209	34.3766	34.7634	35.6539	33.5607	35.4049	38.5996	28.3622	26.807	31.7107	24.6035	23.5178
AT1G12440	190.68	220.921	225.314	185.158	208.208	218.187	192.068	215.011	216.281	175.885	211.029	212.73	199.275	228.392	213.895	200.661	236.66	215.072	201.962	229.836	212.109	200.366	219.887	221.777	182.474	226.88	218.932	178.013	235.468	197.608
AT1G12450	1.55271	1.48711	3.24359	0.511109	3.07105	3.53766	1.72643	2.85128	3.57477	2.17727	3.2836	3.83047	1.41724	2.46963	2.43608	2.11383	1.40422	5.53092	1.34806	2.70332	5.84808	0.725038	1.5635	3.75305	0.615671	0.962657	1.96603	0.611936	1.00413	1.1086
AT1G12451	0	0	0	0	0	0	0	0	0	0	0	0	0	0	0	0	0	0	0.191938	0	0	0	0	0	0	0	0	0	0	0
AT1G12460	6.15137	6.59916	8.8963	6.87212	8.24478	9.4104	7.1187	7.057	9.96853	6.30698	7.35376	8.56232	7.2362	6.78729	8.91976	6.80244	6.61321	10.0749	6.42576	6.69003	8.2672	7.72776	7.91999	10.2331	7.64525	7.25043	9.52607	6.28673	6.61219	9.00148
AT1G12470	14.0126	13.7539	13.1022	16.4329	15.2026	13.2646	15.8044	14.377	12.5849	14.5175	13.0838	12.8186	14.4199	13.8546	13.1588	15.2711	14.5872	12.6913	17.4587	15.9126	13.2763	15.7615	14.4883	12.6728	15.0501	16.482	14.0674	16.7021	14.4403	12.7211
AT1G12480	0.406595	0.632525	0.894363	0.24143	0.519809	0.879772	0.229422	1.14185	0.933709	0.47501	0.959761	0.835528	0.280489	0.918252	0.565403	0.628414	0.675745	0.889818	0.570597	0.876355	0.594421	0.265352	0.633777	0.762894	0.285176	0.314192	0.427808	0.539471	0.642307	0.620452
AT1G12490	0	0.234812	0.0779758	0	0.267178	0.178976	0	0.380417	0.185556	0	0.132016	0.134048	0	0.173476	0.116687	0	0.086099	0.112206	0	0.215507	0.296835	0.0228752	0.222386	0.139086	0.0318908	0.322239	0.10639	0.0280287	0.27741	0.0718089
AT1G12500	17.3705	22.8896	26.3238	20.3577	18.7256	24.0886	17.0295	20.1473	28.3858	15.8161	18.1391	24.9273	19.2689	19.7718	23.2292	19.5025	21.1556	26.6086	17.0005	17.6366	27.1418	17.7909	18.9928	26.1643	17.5705	18.8379	23.6683	16.0835	14.9371	20.5001
AT1G12510	0	0	0.790989	0	0	0.371352	0	0	0	0	2.47695	0	0	0	0.834941	0	0	0	0	0	0	0	0	0	0	0	0	0	0	0
AT1G12520	46.222	58.9031	66.2489	41.6752	64.3805	64.7949	47.9626	65.6584	63.116	48.7951	67.8869	64.0261	51.2663	66.0833	64.1022	51.5414	65.71	65.1539	55.2453	77.2882	69.9661	48.2322	62.3353	64.4323	53.6697	63.0358	63.3044	57.0916	76.857	72.3814
AT1G12530	32.2325	31.8091	37.2362	38.6343	35.5912	32.1993	32.2846	29.9741	33.0917	35.3874	34.8639	36.8709	27.8317	32.8118	32.8423	34.5412	32.8767	31.7091	26.8389	30.1212	31.9144	34.5378	33.4428	31.673	31.3235	33.2819	35.9327	35.6275	32.8589	36.7289
AT1G12540	0	0.398534	0	0.0924001	0	0	0	0.150818	0	0.0361011	0.157109	0	0	0.114566	0	0.111483	0.221169	0	0.0978432	0.278753	0	0.101254	0.183575	0	0.0224921	0.0759546	0	0.154036	0.224147	0
AT1G12550	5.75344	5.52909	3.63724	4.67999	8.51392	3.34111	7.17438	6.10933	3.30794	7.5792	8.88054	4.5279	7.47166	7.24024	2.39998	9.37443	5.17258	4.79129	6.87897	7.28165	4.04448	3.73678	5.87938	2.75186	6.25495	2.84032	1.90537	3.74048	2.50801	1.83392
AT1G12560	0	0	0	0	0.0242438	0.0266022	0	0	0	0	0	0.140576	0	0	0	0	0	0	0	0	0	0	0	0	0	0	0.0271392	0	0	0.0595359
AT1G12570	33.6793	207.162	56.8839	34.9342	213.157	57.0611	29.299	240.112	54.6226	41.4137	232.203	51.8799	42.9739	335.523	52.6839	50.2056	251.259	65.8194	46.9842	293.934	54.5948	50.9062	219.384	64.5545	45.4175	215.392	55.6411	51.0525	226.653	45.4065
AT1G12580	12.6885	11.3163	8.79541	10.7912	8.31806	7.15646	10.7054	9.51794	8.06333	9.42725	8.45803	8.3501	10.0787	8.33482	5.99312	8.06414	8.52287	6.22995	10.0144	8.62101	6.3566	11.4916	11.0605	7.116	11.134	10.4401	7.65322	12.5826	9.89706	7.50963
AT1G12590	0	0	1.4925	0	0	0	0	0	0	0	0	0	0	0	0	0	0	0	0	0.375782	0	0	0	0	0	0	0	0	0	0
AT1G12600	0.447306	1.87731	1.4867	1.30182	1.50277	2.14902	1.26597	2.08496	2.78941	2.44152	1.07225	3.01003	1.94712	1.41462	2.36221	2.17903	0.908631	3.94442	2.24892	0.625188	3.53707	0.932422	1.60775	3.12146	1.55725	0.384218	2.01991	0.955799	0.302008	2.13343
AT1G12610	0.0440548	0.231999	0.0833715	0.198329	0.137921	0.0292798	0	0.0267788	0.0540237	0.0744284	0	0.0736629	0.168336	0.0288177	0	0.128783	0.190799	0	0	0.0251921	0.0990004	0	0.0224903	0.0493486	0.0817588	0.0517281	0.0528358	0	0.0271062	0.0858947
AT1G12620	4.9886	4.39001	4.0036	4.50162	3.3465	3.97643	5.00365	4.74123	3.70137	4.44803	4.12541	3.59877	4.03136	4.3247	3.91641	4.83943	4.40589	3.2806	4.81877	4.22951	3.70912	4.20587	4.38629	3.21249	4.75021	4.14571	3.6338	4.97745	4.22995	3.89426
AT1G12630	0.465682	0.0521929	0.364702	0	0.0853282	0.469164	0.178686	0	0.0969043	0.314093	0.149506	0.150133	0.147751	0.536447	0.198415	0.359677	0.286555	0.399829	0.296623	0.278787	0.111237	0.437324	0.219958	0.361161	0.503849	0.302912	0	0.153615	0.190041	0.0431832
AT1G12640	3.64345	2.90749	5.82776	3.7409	4.34969	8.8752	3.74616	4.07419	9.60051	3.57629	5.24918	10.2053	2.93526	3.23155	5.95914	3.16687	3.24107	9.20462	3.1298	4.17924	7.95793	2.63686	3.23819	9.95137	3.31715	3.82993	6.66386	2.87295	3.16863	6.98424
AT1G12650	51.7221	45.8854	41.4081	55.6057	44.8397	40.7827	59.8181	45.6545	38.7588	52.7117	43.9118	37.456	55.3719	42.593	40.9238	50.1061	48.284	38.611	55.2781	45.0427	40.2401	55.3487	48.6002	38.0088	56.0877	47.632	40.9797	58.2223	46.9427	39.8863
AT1G12660	0	0.133866	0	0	0.120985	0.142335	0	0	0.140148	0	0.0632485	0	0	0.21947	0	0	0.659961	0	0	0	0.321034	0	0	0.0562651	0	0.143266	0	0	0	0
AT1G12663	0	0	0	0	0	0	0	0	0	0	0	0	0	0	0	0	0	0	0	0	0	0	0	0	0	0	0	0	0	0
AT1G12665	0.115204	0	0	0	0.1889	0	0	0	0	0	0	0	0	0	0	0	0	0.110735	0	0	0	0	0	0	0	0	0	0	0	0
AT1G12667	0	0	0	0	0	0	0	0	0	0	0	0	0	0	0	0	0	0	0	0	0	0	0	0	0	0	0	0	0	0
AT1G12669	0	0.191433	0	0.126862	0	0.210845	0.369694	0.0669164	0	0	0.424526	0.0674458	0.554327	0.215681	0	0.427683	0.0808071	0	0.0705724	0.156712	0.0990145	0.138171	0.165109	0.123964	0.172749	0.0617764	0.146859	0.0759141	0.0647316	0.06483
AT1G12670	0.373742	0.181706	2.30283	0	0	0.817618	0.283543	0	1.01785	0	0	1.61523	0	0	0.979298	0.280608	0	2.05286	0.271415	0	2.60988	0.0794256	0.0910747	2.0131	0.142769	0.395977	2.01609	0	0	4.26637
AT1G12672	0.0981785	0	0.509007	0	0.0822457	0.0902466	0	0.052986	0.281289	0	0	0.133475	0	0.0930145	0.12729	0	0.155643	0.138833	0	0	0.224532	0	0.136836	0.251812	0	0	0.273256	0	0.0708079	0.352603
AT1G12680	9.97855	10.4161	9.91923	9.87495	13.3328	9.83534	10.4105	13.4355	10.6762	11.5051	13.3942	10.2674	11.6793	14.8962	10.8197	10.8307	14.7476	10.6445	11.2317	11.1929	10.8939	13.3386	14.3976	10.3719	11.5787	14.0814	11.4771	12.9146	14.1688	12.8967
AT1G12700	1.04335	1.06388	0.875587	1.36904	1.49192	0.918416	1.34644	1.23089	0.883694	2.17778	1.21659	0.922322	1.76916	1.32564	1.37123	1.5087	1.24505	0.95338	1.60072	1.55735	0.824769	1.52977	1.18258	1.20097	1.37215	1.32488	0.902525	1.35877	1.30321	1.03223
AT1G12710	7.3723	5.91652	7.69239	7.59017	7.8678	9.30115	8.24491	8.36979	8.76597	7.73889	7.96048	7.40936	6.66784	8.35934	6.54269	8.02571	6.84521	8.86842	9.35855	8.68814	8.27922	7.51288	8.79767	8.47518	7.80289	7.27655	7.4775	7.53004	7.18452	7.31142
AT1G12720	0	0	0.0287242	0	0	0	0	0	0	0	0	0.0366438	0.0303623	0	0	0	0	0	0	0	0	0	0.012866	0	0.0104178	0	0	0.0137482	0	0
AT1G12725	0	0	0.0502647	0	0	0.0542013	0	0.190938	0	0	0.305229	0.0520144	0	0.111727	0	0	0	0	0	0.120857	0	0	0.139677	0.258732	0	0.175479	0.056629	0.0607636	0.172261	0.0999943
AT1G12730	3.97812	2.97197	2.8818	4.88331	3.13871	3.78902	4.52526	3.1572	3.54265	4.25021	4.43443	4.00743	5.19464	3.61405	4.17585	4.96668	3.7566	3.34157	4.3253	5.28021	4.18593	5.00123	4.66499	3.6107	3.55828	4.65735	3.6692	4.33956	4.59532	3.55102
AT1G12740	0	0.0390286	0.0614522	0.0390576	0.0606022	0.067677	0.0604415	0.0810112	0.115023	0.0419612	0.149449	0.180885	0.0149938	0.0297353	0.0406926	0.127059	0.112311	0.163425	0	0.325197	0.101613	0.0750173	0.0710056	0.0988096	0.0295352	0.0633979	0.0301427	0.0470321	0.178846	0.0674318
AT1G12750	16.6936	11.2061	10.3988	13.38	11.0285	8.47846	14.9112	9.09856	10.7202	13.7847	9.48577	10.1036	16.0894	10.1281	10.3087	12.8535	11.2435	9.74015	14.4601	10.075	10.1226	14.7248	10.611	9.26284	15.9621	10.9115	10.257	14.9648	9.80542	10.9671
AT1G12760	10.9177	7.65269	12.0383	9.50302	11.8204	11.129	11.7477	11.7161	12.3208	12.5195	11.3812	12.2866	9.87583	12.0785	11.0403	10.623	10.786	12.2374	10.3834	10.8339	10.8026	10.477	11.4121	11.26	9.96597	9.25217	9.88128	9.70417	9.31652	11.5281
AT1G12770	22.6186	21.8296	17.4398	21.2614	20.5112	19.5128	17.3042	19.8045	18.5268	21.7712	19.7482	18.1085	24.6863	25.5148	19.6496	21.1536	24.5758	18.9638	24.3953	21.3275	18.0925	21.8569	21.6575	18.8745	21.4696	18.1009	16.0943	17.3399	22.6111	15.1588
AT1G12775	3.04845	2.62793	2.67099	3.88119	2.69752	1.94974	3.63138	2.90824	1.67144	3.15447	2.98897	2.18132	3.73378	3.17862	1.83994	3.21713	2.67222	2.30811	3.19738	2.90584	1.89012	3.01848	2.71516	1.81661	3.15175	2.97286	1.65522	3.44027	2.23952	2.32027
AT1G12780	7.82626	12.5394	40.1281	8.16932	17.7436	54.104	9.11725	16.7998	60.2858	9.74475	14.4295	55.813	10.8217	14.9569	56.2262	12.4897	13.0891	61.575	12.0609	15.4186	60.6751	9.56053	16.2318	62.1318	11.1721	11.936	53.6002	9.35724	12.9636	60.1279
AT1G12790	2.97232	0.9234	1.45375	2.52784	1.65885	1.37844	2.95612	1.8528	1.63657	2.2222	1.59337	1.44781	3.99711	1.20068	1.44149	2.7572	1.22397	1.49257	2.31976	1.98357	1.2554	2.75213	1.92456	1.54717	2.86965	1.05936	1.18959	2.77551	1.40112	1.41298
AT1G12800	8.51539	10.7208	10.2462	8.81418	9.39379	8.3868	8.83427	10.1666	7.99684	8.25919	8.68703	8.48559	8.55465	8.31083	8.56983	8.25484	9.87327	6.90637	8.87754	9.98961	7.30193	8.3603	9.1767	7.84135	8.44557	8.65407	6.8787	9.03913	8.37611	7.77714
AT1G12805	20.7096	2.22539	2.71421	11.0512	1.18149	0.560132	4.18209	0.535288	0.60598	6.61169	0.46758	0.286588	6.08623	0.494853	0.325426	3.621	1.18387	0.471618	2.74688	0	0.541678	5.08065	1.26104	0.421772	4.50613	0.453894	0.217001	2.28546	0	0.355066
AT1G12810	68.7405	67.4974	76.1652	72.292	65.9705	82.4084	67.5878	64.9098	76.9455	61.6786	66.9236	82.1813	69.4882	59.121	78.5232	70.3063	67.9603	82.144	77.2408	70.7268	85.1575	68.7818	67.9611	80.0053	72.9324	68.6002	89.5738	79.1859	79.6763	96.0598
AT1G12820	23.9064	23.2204	23.5095	21.843	21.698	20.3028	23.1468	24.0532	19.9412	23.0982	22.649	21.4587	19.7837	22.0175	19.6074	22.703	22.9066	19.6154	24.0441	21.2082	19.3362	24.9339	26.5862	21.0311	25.8372	25.9697	21.4816	30.2791	27.2864	24.5587
AT1G12830	80.7919	88.2568	59.1118	95.3866	82.588	61.5429	105.52	79.6037	64.5554	93.0611	78.142	57.587	95.1458	88.5511	63.4316	93.8774	91.6588	62.6932	96.0306	85.3181	60.7058	97.4745	87.4949	64.0742	96.5268	99.2324	64.9743	98.135	88.5298	61.3281
AT1G12840	50.5837	51.5894	58.2628	43.9736	50.0346	61.3578	47.0626	52.0778	55.9745	50.0668	46.5772	57.9288	44.0518	48.3878	57.6686	44.9272	41.0011	57.9135	46.9181	47.9563	58.759	48.7353	48.919	62.852	48.7005	49.5456	62.8758	41.5049	45.2218	62.5803
AT1G12845	71.6232	83.0238	106.65	74.3062	76.5135	85.3886	84.747	66.9091	82.5058	89.8769	71.7254	90.6208	67.104	70.1685	81.3631	77.4428	65.2715	73.0166	89.4558	65.8425	93.5798	81.1235	73.2269	77.8272	74.6218	79.0324	95.077	104.752	82.5702	117.778
AT1G12850	39.3789	35.8021	36.0489	38.2519	32.3515	31.1421	39.7268	35.1157	35.3927	40.5178	31.4677	33.183	33.89	29.4623	32.1123	34.8368	32.917	31.2533	31.3749	27.9894	28.6579	37.2398	32.5198	29.7243	39.1157	32.9106	29.6974	35.0404	25.212	34.2124
AT1G12855	0.0373282	0.144955	0.0175511	0	0.231797	0.0848996	0	0.184355	0.0599395	0.0550524	0.128398	0.0189101	0	0.345641	0.100079	0.153557	0.227974	0	0.057012	0.341243	0.0366138	0.0834188	0.143139	0	0	0.168298	0	0.0406866	0.10466	0
AT1G12860	17.5443	18.1041	14.8685	15.2425	14.7132	12.2583	15.5907	16.9866	13.1725	14.7135	16.1919	10.9811	16.269	14.2689	12.121	17.7768	16.5993	12.0646	17.2476	16.3258	11.5657	17.7527	16.3258	13.129	15.5743	16.4079	12.648	17.1818	17.3567	11.7072
AT1G12870	0	0.276524	0	0	0.180171	0	0	0.336609	0	0	0.351866	0	0	0.161601	0	0	0.285156	0	0	0.372403	0	0	0.0973308	0	0	0.0607151	0	0	0.1589	0.0245806
AT1G12880	12.2996	13.5776	21.0204	12.947	18.7492	23.3674	14.7774	14.914	23.7906	17.2589	15.8978	23.9998	12.9222	17.8578	23.2184	14.7544	15.5874	23.6127	16.6846	14.7035	23.6189	13.4316	12.687	21.442	14.6012	16.4717	23.3874	18.2452	17.7923	24.0157
AT1G12890	1.85451	1.46487	2.07154	0.825432	1.51497	3.52059	1.08644	2.23938	3.11498	1.65071	0.879756	2.22525	1.21617	1.05875	3.02247	1.13919	1.76469	3.35772	1.54482	2.26647	2.9401	1.51858	1.63392	3.19234	2.00111	1.46373	2.45589	1.49042	1.63552	3.09175
AT1G12900	188.053	272.146	310.358	160.589	324.777	291.457	162.102	319.718	274.56	181.296	368.14	281.428	170.11	333.773	285.463	190.746	306.635	249.654	188.021	327.777	245.554	156.121	255.739	239.525	146.279	254.648	217.938	139.084	251.506	218.346
AT1G12910	32.3551	26.0935	22.3646	30.8902	28.2941	21.4774	30.4645	31.0142	21.0877	29.9351	27.7164	21.1037	30.166	29.8168	21.3442	32.2001	28.3143	19.0748	28.0927	27.7011	17.2699	29.8446	30.0815	17.3055	29.6587	26.4065	20.2685	31.4652	24.9734	19.4727
AT1G12920	66.8352	50.5743	46.1936	59.817	47.3522	45.8455	51.5249	52.9987	50.3447	68.278	50.6389	41.9104	71.7784	54.4636	48.4872	72.9483	47.2642	50.8248	68.4131	52.8634	49.0877	59.1622	54.3189	57.7273	69.1419	41.1246	42.384	45.511	47.7054	40.6047
AT1G12930	2.9515	2.07179	1.73321	2.06355	2.20523	1.60135	2.4642	1.64329	1.95164	2.80706	2.19737	1.58581	2.34092	2.11294	1.64362	1.99817	1.97723	1.78943	2.37952	2.22868	1.74322	1.9559	1.77746	1.37815	2.06697	1.60976	1.40167	1.86104	1.47782	1.34809
AT1G12935	0	0	0	0	0	0	0	0	0	0	0	0	0	0	0	0	0	0	0	0	0	0	0	0	0	0	0	0	0	0
AT1G12938	0	0	0	0	0	0	0	0	0	0	0	0	0	0	0	0	0	0	0	0	0	0	0	0	0	0	0	0	0	0
AT1G12940	0.137805	0.0695511	0.135621	0.0927365	0.162589	0.138274	0	0.311805	0	0.213665	0.303302	0.102498	0.202818	0.24744	0.0169515	0.0981219	0.0814678	0.0333517	0.110786	0.050131	0	0.0994035	0.0813167	0.0528802	0.0996696	0.170218	0.0956806	0.0166824	0.0920699	0.0294213
AT1G12950	0.0442177	0.152011	0.34694	0.187553	0.184523	0.384623	0.110675	0.156331	0.60442	0.153386	0.0596791	0.306594	0.154766	0.174736	0.344833	0.278285	0.0173221	0.319567	0.126557	0.135465	0.329408	0.186506	0.33582	0.37906	0.373151	0.0264853	0.259529	0.28142	0.122859	0.216545
AT1G12960	0	0	0	0	0.216801	0	0	0.174364	0	0	0.330443	0	0	0.37229	0	0	0.47861	0	0	0.194522	0	0	0.176367	0	0.107214	0.418336	0	0	0.410686	0
AT1G12970	3.39852	5.40347	3.30689	3.37799	4.99839	3.50571	4.85925	5.2379	3.26771	3.95603	5.15593	3.69565	4.50594	5.65874	3.66828	4.76019	6.00804	3.08433	5.47696	5.62279	3.85759	5.41384	5.83424	3.7969	4.8972	6.43439	4.73932	5.6324	6.33739	4.94831
AT1G12980	0.1906	0.119685	0.0745379	0.33924	0.229207	0.0197555	0.397462	0.360464	0	0.240713	0.104647	0.0422617	0.426264	0.28554	0	0.206365	0.26813	0	0.285889	0.242746	0.0212994	0.342965	0.314247	0.0647633	0.337923	0.0415065	0.0673913	0.530414	0.123939	0
AT1G12990	8.92365	9.66003	14.1766	12.0606	12.0231	15.7437	11.9219	11.313	15.7889	11.1863	11.9899	16.29	10.8787	10.7291	13.5981	11.247	10.3433	13.0834	13.3949	12.217	15.7741	11.8947	10.5536	15.2825	11.3038	14.3441	16.7072	12.8153	11.1536	15.4444
AT1G13000	8.62276	7.4488	9.35576	7.74543	7.07293	8.32485	8.87009	7.80415	8.90525	7.16768	7.05245	8.21886	7.1736	6.83263	8.85571	7.07421	6.52142	7.00765	6.6805	4.98881	7.47537	7.89189	7.98569	8.50465	8.96314	8.52603	8.6351	8.17197	7.54329	10.1932
AT1G13010	0	0	0	0	0	0	0	0	0	0	0	0	0	0	0	0	0	0	0	0	0	0	0	0	0	0	0	0	0	0
AT1G13020	17.9925	15.6534	13.9161	17.9738	14.3577	12.2717	21.6574	15.9744	12.3203	17.7123	13.8604	13.0708	16.5276	15.253	14.1801	17.3395	14.981	12.053	13.2596	12.0237	10.5833	18.5651	18.0956	12.2208	20.1361	18.0932	14.6953	20.6206	12.4946	14.9749
AT1G13030	15.7606	14.161	7.76234	13.3423	11.9441	7.49329	16.0177	12.7478	6.77419	13.3299	11.8492	6.98731	12.9147	11.0812	7.36504	13.6837	10.8742	7.39988	14.3705	9.87225	6.8476	13.6681	14.3723	7.89933	14.8581	11.595	6.833	15.3343	11.5871	6.68536
AT1G13040	0.618241	0.206874	0.184331	0.213583	0.241622	0.159536	0.165441	0.349016	0.0183021	0.528502	0.126731	0.357723	0.105457	0.332726	0.194595	0.321234	0.184744	0.0369828	0.296085	0.133397	0.0587136	0.259843	0.264026	0.469907	0.277208	0.308886	0.181954	0.286846	0.303124	0.19942
AT1G13050	2.62193	1.90043	1.33886	1.61127	1.67678	1.85809	1.59514	3.12839	1.47867	3.24786	2.23564	1.7342	2.22757	2.09044	2.05932	1.94324	2.31743	2.40683	3.1307	2.28193	2.20797	1.67087	1.70404	2.57786	1.98457	1.85853	1.36992	1.51581	1.88141	1.23984
AT1G13060	136.538	124.883	108.191	150.517	118.058	111.188	139.824	123.609	106.626	150.954	112.951	107.553	148.711	114.793	109.253	151.84	120.346	109.317	146.151	114.303	110.028	140.093	118.932	102.951	142.797	118.17	109.935	135.452	123.058	107.465
AT1G13070	0	0	0.0339192	0	0	0	0	0	0	0	0	0.0767715	0	0	0	0	0	0	0	0	0.251477	0	0	0.0287045	0.0208086	0	0.0517292	0	0	0.33253
AT1G13080	3.68556	4.7313	3.72587	1.89443	3.2506	2.34105	2.0772	3.60333	2.91002	1.94771	4.81272	2.47782	2.59944	3.62605	2.38984	1.82927	3.03961	2.78198	1.50924	3.60478	3.15852	0.62122	2.16744	1.43539	1.36213	1.79994	1.24664	1.57988	2.39422	1.94703
AT1G13090	10.3206	17.071	12.1764	12.5338	19.4327	13.2701	14.1712	16.3535	9.86498	14.0788	17.7115	13.5546	14.2267	18.5648	12.9722	14.4119	17.9217	12.4053	17.5088	18.2808	13.036	13.8612	18.5229	12.1129	14.8399	18.4846	14.6926	21.0643	20.1467	17.0421
AT1G13100	0.139825	0.70845	0.206826	0.215984	0.655092	0.0538122	0.200072	0.566311	0.0185649	0.201138	0.464043	0.19682	0.153229	0.596341	0.185534	0.313135	0.361236	0.0784074	0.291842	0.518078	0.0570554	0.263348	0.592181	0.142987	0.313505	0.467398	0.107108	0.352232	0.250434	0.17865
AT1G13110	1.11684	0.691495	0.66256	0.639341	0.753053	0.5457	0.926686	0.457227	0.859747	0.960883	0.63377	0.529891	0.937317	0.677923	0.418434	1.02347	0.466584	0.855025	0.564563	0.294973	0.608279	1.18083	1.03425	0.469134	0.938885	0.555326	0.680592	0.395865	0.44702	0.608304
AT1G13120	22.6923	21.8494	17.0621	21.4356	23.0595	16.8685	22.725	20.6686	17.0661	20.5354	21.7844	14.1753	19.4985	19.6911	16.5004	19.706	20.6251	15.0732	21.2718	19.5117	14.3409	18.3818	21.8547	15.1975	19.4006	19.4067	14.3882	20.9247	18.9858	15.2115
AT1G13130	0.374151	0.0976953	2.01154	0.262918	0.115258	1.81094	0.370772	0.142022	2.16638	0.249056	0.0582807	1.8565	0.118997	0.077507	1.76154	0.130806	0.0333613	2.70854	0.188553	0.129213	1.84835	0.340353	0.176554	1.56021	0.317201	0.0995573	1.63026	0.0854552	0.0609727	1.36574
AT1G13140	1.20556	44.9773	31.6136	1.05265	73.3943	29.2749	1.27473	80.4389	29.1606	1.54407	97.7124	30.2997	0.997511	77.8565	29.2282	0.916622	75.3322	26.1443	0.7135	94.4001	20.0068	11.9173	51.5907	26.0834	1.02383	72.291	23.9669	1.44474	86.8098	21.0127
AT1G13145	20.0997	14.8406	16.5812	18.4553	17.2272	12.5674	18.1709	16.2573	13.8937	20.8244	15.3952	11.8521	16.2645	17.8262	13.6269	15.2273	16.5746	13.0431	17.5621	16.3846	11.1289	15.9127	15.5092	13.1252	16.847	14.6322	11.212	15.5154	13.2705	12.9787
AT1G13150	0.038953	1.92441	18.205	0	5.83381	22.6265	0.104423	9.51283	22.1009	0.109682	12.173	22.5451	0	9.75614	19.3931	0.0699882	8.7012	18.8743	0.0302896	17.2788	18.3071	2.79296	2.77635	18.2696	0.0432254	12.2506	21.5683	0	20.1113	17.9504
AT1G13160	13.7108	14.721	13.604	15.1174	14.8102	12.4559	17.8404	14.6995	12.3329	14.2766	13.8949	12.682	14.9931	12.7204	11.406	13.412	15.2231	10.3815	13.5837	13.0947	10.2782	17.9403	16.4554	13.003	15.9968	18.2705	12.3536	17.8961	17.349	12.3535
AT1G13170	18.2016	20.7342	15.0565	23.166	16.2477	16.5518	25.2058	17.47	16.9704	19.2213	15.3308	17.2503	21.3064	17.3864	16.4361	19.5716	18.4866	15.2567	21.5721	18.0124	16.2994	21.3308	16.2562	12.7103	19.5177	18.857	15.9294	25.7261	19.6879	16.2592
AT1G13180	5.55308	3.95153	4.30702	4.91262	4.73422	3.56018	5.1788	5.05171	4.80737	5.79008	4.35927	4.19563	5.89375	4.71528	3.69713	5.59241	3.67293	4.69049	5.2916	4.67438	3.88894	3.12786	4.35892	3.90014	4.49603	3.04421	2.76707	2.8147	3.0513	2.54679
AT1G13190	14.3989	9.28818	9.85833	11.218	13.2474	9.91785	11.6661	10.9167	10.215	14.141	13.4838	10.9811	12.4496	11.4578	11.1125	12.7299	10.9737	10.0328	11.3383	10.7943	9.58512	10.0518	11.0265	9.88782	12.0412	9.19351	8.81908	9.8799	8.23082	8.3748
AT1G13195	6.83512	4.58089	5.16931	5.48881	5.47087	6.0168	4.59374	6.30709	5.61439	6.28156	5.77475	4.67414	6.08558	6.21697	4.76499	6.40951	4.57975	5.45695	6.10491	6.59366	4.24786	4.27443	4.85132	4.21546	4.78135	4.39471	3.26952	3.44951	4.67767	3.64997
AT1G13200	0	0.60563	0.16165	0	0.408391	0	0.0581831	0.280646	0	0.138001	0.336035	0.0541066	0.118014	0.157601	0.0631287	0.632215	0.381672	0.0878766	0.0214875	0.304499	0.11333	0.221578	0.42163	0.160641	0	0.460551	0.130151	0.299508	0.178056	0.1189
AT1G13210	2.63094	2.27167	1.88467	2.24798	1.92542	1.311	2.77272	2.2167	1.49862	2.55101	2.46911	1.32064	2.33433	1.59682	1.23842	2.3545	1.66269	1.50237	2.223	1.6509	1.27541	2.06246	1.78372	1.67002	1.87727	1.71117	0.974161	1.92267	1.26402	1.0509
AT1G13220	17.8999	18.8718	12.9841	17.0749	16.4103	11.7248	17.9269	17.5213	11.3299	18.2371	16.9477	11.8213	15.7653	15.4434	10.9161	16.9672	16.3486	9.70709	16.5335	15.1409	9.7967	15.2625	16.9155	10.1662	17.4588	15.122	9.9566	18.7687	14.8158	10.7265
AT1G13230	0.53016	0.103291	0.905091	0.577914	0.274876	0.682322	0.807193	0.879197	0.967121	0.420742	0.471917	0.754375	0.960606	0.454245	0.346943	0.991995	0.653032	0.973333	0.683109	0.410364	0.655199	0.496343	0.539583	0.826906	0.920654	0.457079	0.427826	0.61263	0.450474	0.625835
AT1G13240	0	0	0	0	0	0	0	0	0	0	0	0	0	0	0	0	0	0	0	0	0	0	0	0	0	0	0	0	0	0
AT1G13245	9.65048	6.63409	16.7825	7.97938	10.6245	14.5687	10.069	10.7966	13.2663	9.5284	9.02962	13.3268	9.69235	9.30087	11.6939	8.80313	10.831	14.1015	8.51472	7.88158	16.7355	6.5707	6.66855	15.9119	7.76179	6.44709	11.763	8.29007	8.88608	12.8865
AT1G13250	39.9423	40.561	43.6849	35.2237	31.5212	38.8545	38.6379	30.3844	37.1895	33.488	30.4135	36.4536	32.5397	28.6214	38.4503	36.7243	31.3035	36.2758	35.3835	27.2284	37.7787	33.804	32.7943	33.3896	35.3515	34.2919	40.2703	41.6282	31.9135	38.6653
AT1G13260	3.48476	1.99614	2.28676	2.58961	2.27748	1.60103	2.07608	2.33037	1.27375	2.14147	1.40329	1.69693	1.87264	1.20437	1.02705	2.3477	1.4234	1.5055	1.55855	1.20787	1.31202	1.84544	2.44674	1.37083	2.79242	1.30538	1.08429	0.933182	0.827018	0.644629
AT1G13270	22.5279	21.3748	20.4576	23.2641	23.5703	20.8203	22.9694	22.3516	18.3476	22.1896	19.8466	14.105	21.0309	22.4178	18.5355	23.4121	21.1694	16.8347	19.4012	18.6515	14.9563	23.1913	28.9278	19.3562	23.0035	21.9367	15.692	19.9282	16.6373	17.2836
AT1G13280	249.958	344.546	472.613	314.645	293.196	424.589	295.349	280.282	406.815	244.831	271.557	447.074	299.539	298.201	453.697	283.317	319.758	436.671	309.712	305.967	506.359	293.564	261.026	379.246	264.06	333.672	454.096	323.079	361.018	447.625
AT1G13290	4.23439	4.06069	1.9365	7.58669	3.38056	3.48569	7.59947	5.24888	2.30943	5.96477	5.00194	2.05266	8.73499	5.39614	2.64597	7.15541	5.77979	2.87988	9.65551	5.73468	2.06125	7.04808	6.01386	3.03466	7.99258	5.7134	2.26481	10.3285	6.11785	1.91999
AT1G13300	0.0382497	0.0400698	0.0667554	0.038724	0	0.0222151	0.131535	0	0.227442	0.0583688	0.0632414	0	0.122223	0.0468235	0.024974	0.0279532	0	0.0875611	0.238557	0	0	0.102425	0.15355	0.126397	0.0704034	0	0.0226635	0.144649	0.0348602	0.0497176
AT1G13310	0	0.217904	0	0	0.180514	0.0670979	0	0.166139	0	0.0284268	0.329697	0	0.0654216	0.245867	0.0219721	0	0.109047	0	0.0599694	0.2344	0.118886	0.086148	0.359991	0	0.0240202	0.13572	0	0	0.0360406	0
AT1G13320	25.8768	26.9942	26.6697	27.6322	24.4402	23.1265	32.0649	25.5726	24.6001	26.6487	22.6861	26.3463	25.3054	25.6375	28.2159	26.7749	24.5909	25.5759	27.9961	25.6743	25.7728	29.5812	25.0512	23.6558	28.8361	32.6039	30.3413	37.598	29.2686	30.3792
AT1G13330	10.5014	5.28493	4.63688	10.0812	7.46494	4.05726	8.8789	6.3844	5.14533	9.62681	8.35946	3.30124	8.08911	5.09242	3.71284	7.54049	4.86796	2.50391	6.98726	5.05219	3.30999	8.43992	7.195	3.98079	9.23858	5.69006	4.23486	7.0577	4.70303	3.78659
AT1G13340	0.0526423	0.117523	0.137339	0.24288	0.214726	0.456901	0.375145	0.166288	0.247533	0.0514328	0.284239	0.451592	0.203042	0.0961812	0.0907721	0.250845	0.128177	0.498465	0.042406	0.0780169	0.159327	0.371883	0.275633	0.455075	0.0832247	0.308304	0.225035	0.161296	0.11039	0.232044
AT1G13350	15.7677	18.6336	14.3157	16.5654	19.898	14.766	19.4147	19.0335	17.6502	17.1516	18.8944	15.0313	18.1539	21.9943	16.0964	16.7895	20.7149	15.5063	18.1673	20.0932	15.5464	18.3911	20.4036	15.2815	18.8334	21.7953	16.7658	21.7341	19.7366	18.8845
AT1G13360	29.864	35.6761	30.8903	30.4308	39.6068	31.0307	33.1875	38.0018	28.1979	36.7	41.5981	32.9658	29.116	36.799	28.519	31.7959	34.4531	30.3355	33.7605	44.1449	30.2875	30.5101	32.5062	27.4843	30.923	33.9063	26.9022	31.2987	36.5771	29.8561
AT1G13370	0.406588	2.63618	0.764184	0.750744	4.92314	0.370349	1.30255	3.1771	0.919748	2.11303	4.03935	0.192284	1.01846	3.13013	0.207179	2.28409	3.56804	0.780625	2.41532	2.63118	0.581565	0.857932	4.79175	0.574897	1.004	2.29641	0.262711	2.31493	1.91366	0.473744
AT1G13380	78.0497	64.7098	58.949	83.4592	70.4535	52.0182	76.0625	73.0664	57.5587	81.0383	70.4064	52.6303	82.5044	76.5684	54.5781	87.5006	73.2192	56.6078	87.3917	76.7459	49.9181	78.1309	73.6958	51.7158	80.336	69.9615	50.8425	75.8656	70.2434	53.9114
AT1G13390	26.5042	26.397	31.6298	24.4609	26.9253	36.2315	21.8814	26.1615	33.6894	22.0677	23.7309	35.6584	25.2993	29.7912	37.6219	27.3533	25.6073	39.3511	26.3087	26.4907	36.0236	23.2606	23.8431	36.6622	23.088	23.1635	32.9944	18.9724	21.7351	31.5407
AT1G13400	3.97215	1.40393	0.185137	2.91169	1.02098	0.271694	2.70611	0.994815	0.282636	3.4486	1.26686	0.10408	2.60514	0.854178	0.224306	2.84804	1.03125	0.0735868	3.51195	0.599781	0.133177	1.95139	1.21967	0.0298255	2.10243	0.838324	0.106633	1.2055	0.287001	0.0331884
AT1G13410	1.11142	1.31144	0.706209	1.43938	2.25517	0.816275	1.65593	1.09355	0.820203	1.74561	1.28535	0.684535	0.965455	1.35396	1.14429	1.62157	1.46336	0.753113	1.45066	1.39238	0.782364	1.27844	1.63322	0.877298	1.30171	0.876399	0.836312	1.48822	0.781902	0.888568
AT1G13420	2.64456	1.80884	1.94009	3.48694	1.06511	2.42258	3.49693	0.940076	2.46616	4.12728	1.12304	2.12485	3.01725	1.56307	1.91314	2.39312	1.49632	1.83408	3.39714	1.41066	2.66581	1.92981	1.23569	2.13137	2.96715	1.33627	2.41439	3.59781	1.36307	1.35049
AT1G13430	0	0	0.066167	0	0	0	0	0	0.0886304	0	0	0	0	0	0.0414099	0	0	0	0	0	0.0310214	0	0	0.022295	0	0	0.0230055	0	0	0.1237
AT1G13440	1233.87	1149.66	1276.41	1120.82	1048.67	1150.98	997.499	1104.61	1197.93	1089.54	1094.53	1099.15	1213.64	1192.24	1212.88	1207.92	1131.01	1268.13	1170.94	1201.68	1251.37	977.467	990.709	1194.59	1022.3	920.048	987.166	910.79	1055.99	1015.01
AT1G13448	0.556931	0.491574	0.75955	0.572226	0.933075	1.04619	1.14717	1.26349	0.75736	1.71835	1.48166	0.861489	1.05388	1.16719	0.671795	0.606033	0.501938	0.582826	1.05022	0.854377	0.237453	0.360036	1.01225	1.31279	1.18903	1.03342	0.613238	0.964485	0.849184	0.782227
AT1G13450	6.35022	6.20118	6.11681	5.24292	6.02152	4.95742	7.18339	7.24137	5.10538	6.5489	8.11289	5.43873	6.45157	6.84738	5.19159	7.36077	6.59472	4.79911	8.07809	6.18272	5.71233	5.52335	6.52942	5.47722	6.99096	5.60403	5.55959	6.03209	7.08004	5.79919
AT1G13460	7.53004	6.50132	7.51365	6.47691	7.28703	9.32861	7.65868	8.37949	7.8036	7.5964	6.32	8.58096	7.02291	7.28117	7.85626	8.41256	7.52066	8.52161	6.63818	6.51189	8.54146	6.79105	7.53149	8.52287	7.38413	5.98085	6.95983	6.32781	6.54431	8.23774
AT1G13470	0.0371972	0.0588446	0.0865581	0.0726416	0.0590656	0.0494442	0.0227281	0	0.0430657	0	0.122491	0	0.158005	0.0217653	0.114241	0	0	0	0.0773232	0.144515	0	0.0361704	0.111346	0	0.171166	0	0	0.0928882	0.10252	0
AT1G13480	0	0	0	0	0	0	0	0	0	0	0	0	0	0	0	0	0	0	0	0	0	0	0	0	0	0	0	0	0	0
AT1G13485	0	0	0	0	0	0	0	0	0	0	0	0	0	0	0	0	0	0	0	0	0	0	0	0	0	0	0	0	0	0
AT1G13490	0	0	0	0	0	0	0	0	0.0260452	0	0	0	0	0	0	0	0	0	0	0	0	0	0	0	0	0	0.204628	0	0	0
AT1G13500	0	0	0.0219502	0	0	0	0	0	0.0943661	0	0	0	0	0	0	0	0	0.0258657	0	0.0699129	0	0	0	0	0	0	0	0	0	0
AT1G13510	0	0	0	0	0	0	0	0	0	0	0	0	0	0	0	0	0	0	0	0	0	0	0.0181199	0	0	0	0	0	0	0.0401178
AT1G13520	0	0.457931	0.0244541	0	0.110797	0.113288	0	0.133434	0.0672904	0	0.110256	0.154079	0.0516974	0.233102	0	0	0.298183	0	0	0.214633	0	0.0544267	0.183653	0.118853	0.0532687	0.114296	0.281992	0.0695453	0.227868	0.068493
AT1G13530	0	0.271986	0	0.0797376	0.106289	0.0237306	0	0.137808	0.0236526	0	0.303144	0.201506	0.0493321	0.32525	0.18238	0	0.208023	0	0.0728126	0.401666	0.0262639	0.125517	0.221957	0.0217411	0.0582698	0.516024	0.0247935	0	0.319264	0.0218899
AT1G13540	0	0	0	0	0	0.175311	0	0.0229349	0.0882063	0	0.0417621	0	0	0.0672498	0	0.0222254	0	0	0.111656	0.0488632	0	0.019318	0	0	0	0.134512	0	0.0236702	0.0404092	0.0245218
AT1G13550	0	0.256143	0.138267	0.018189	0.18104	0.225321	0	0.326159	0.110386	0.0568521	0.471693	0.201934	0.126542	0.622767	0.117593	0	0.365372	0.0426429	0.0434548	0.284779	0.187243	0.0743767	0.202383	0.209771	0.0531848	0.516593	0.0857036	0.0970304	0.429878	0.16618
AT1G13560	55.173	47.8851	48.123	56.9615	49.2141	48.8782	57.293	47.4167	46.6473	58.1405	45.7887	49.9022	56.5782	49.4033	51.682	56.0737	48.8553	51.5603	58.4139	47.1529	49.1373	59.0705	52.1316	51.0535	57.6508	50.8233	51.2445	55.603	48.4516	50.3341
AT1G13570	10.3823	10.3219	9.0175	10.461	10.693	9.93144	10.7007	10.9354	10.4207	11.9593	12.7759	10.1287	8.89939	11.219	10.4156	12.104	12.6866	9.82259	11.3557	10.6425	10.3058	10.321	10.9232	8.87901	10.0665	12.0838	10.4748	12.3457	12.6974	12.5922
AT1G13580	8.23479	7.46547	8.10433	9.79074	9.42077	7.2801	8.89609	9.8126	7.37008	9.98056	8.96305	7.9374	8.98508	7.86597	8.22143	10.7658	8.99699	8.14917	7.89353	7.67289	6.6277	9.02025	8.95615	6.54689	9.65482	8.01908	7.48154	7.39798	6.66573	6.96728
AT1G13590	0	0	0	0	0	0	0	0	0	0	0	0	0	0	0	0	0	0	0	0	0	0	0	0	0	0	0	0.0703374	0	0
AT1G13600	3.08442	5.12397	2.62954	3.83848	3.81297	2.08608	4.03336	2.35523	0.997669	3.00146	3.38699	1.027	2.10423	4.37454	1.11202	2.66369	3.50347	1.27628	3.61101	2.59863	2.15049	2.14414	3.84099	1.84515	2.57613	2.4298	1.88567	2.90187	3.25246	3.83084
AT1G13605	0	0	0.0538778	0	0	0	0	0	0	0	0	0	0	0.196301	0	0	0	0	0	0	0	0	0	0	0	0	0	0	0	0
AT1G13607	0	0	0	0	0	0	0	0	0	0	0	0	0	0	0	0	0	0	0	0	0	0	0	0	0	0	0	0	0	0
AT1G13608	0	0	0	0	0	0	0	0	0	0	0	0	0	0	0	0	0	0	0	0	0	0	0	0	0	0	0	0	0	0
AT1G13609	0	0	0	0	0	0	0	0.145353	0	0	0.0589749	0.159395	0	0	0	0	0	0	0	0	0	0.109121	0	0	0	0.0583334	0	0	0	0
AT1G13610	0	0.254216	0.0210118	0	0.376105	0.0826231	0	0.429936	0.109859	0	0.431763	0.0479719	0	0.544242	0	0	0.280495	0.0229237	0.021064	0.396938	0.110232	0.0184922	0.35201	0.0192185	0	0.178344	0.065234	0	0.0415436	0.046947
AT1G13620	0	0	0	0	0	0	0	0	0	0	0	0	0	0	0	0	0	0	0	0	0	0	0	0	0	0	0	0	0	0.08268
AT1G13630	0.383644	0.461738	0.161985	0.257162	0.187625	0.0986077	0.288269	0.418645	0.257856	0.233818	0.294948	0.149816	0.266322	0.200447	0.206389	0.431227	0.354773	0.224932	0.416329	0.435846	0.153965	0.392187	0.253363	0.220632	0.236068	0.247056	0.223836	0.379988	0.244429	0.0524772
AT1G13635	0	0	1.90006	0	0.0239412	2.47486	0	0.0472798	2.12095	0	0.0383661	2.55828	0.0216874	0.0202824	1.96101	0	0	1.97555	0.0606458	0	1.33708	0	0.0380457	1.3386	0.0319008	0.1453	1.46331	0	0.0185422	1.16571
AT1G13640	8.11684	9.72927	8.87805	8.3444	11.5759	9.43599	10.2771	10.7388	9.10523	8.98372	9.8578	9.50847	10.5311	10.6373	10.3619	11.1184	8.58637	10.7257	12.2192	10.3811	9.82877	11.4283	12.5541	10.7134	12.3436	10.0006	11.1974	13.5631	10.1082	10.5012
AT1G13650	0.161847	0.154241	0.220032	0.0370469	0.741645	0.186907	0	0.364197	0.349265	0	0.621311	0.463431	0.0506978	0.516615	0.571379	0.092934	0.344433	0.201176	0.0760673	0.503556	0.182739	0.170774	0.379053	0.296163	0.0783582	0.433197	0.151136	0.141217	0.703491	0.138957
AT1G13660	0	0	0	0	0	0	0	0	0	0	0	0.0213533	0	0	0	0	0	0	0	0	0	0	0	0	0	0	0	0	0	0.010494
AT1G13670	2.30271	0.800061	1.08668	1.38485	1.45608	1.50117	1.66594	1.42864	1.10499	2.42281	0.945674	1.19843	1.6535	1.02622	0.908054	1.35699	1.57248	0.960372	1.84619	1.56545	1.21125	2.39968	0.689084	1.6002	2.27464	1.63248	0.898799	1.84433	1.36497	0.263369
AT1G13680	0.179166	0.0420053	0.0496044	0.392805	0.0553894	0	0.480149	0.0243732	0.286782	0.122377	0.122793	0.0299879	0.176584	0.145701	0.0261803	0.197983	0	0.0243522	0.188378	0.0462282	0.138408	0.235862	0.127657	0.0426716	0.359169	0.0219492	0.0230601	0.201923	0.138361	0.0658987
AT1G13690	54.0096	39.0028	39.0346	54.3708	44.0734	35.3219	60.0506	47.1377	34.4524	54.2729	48.2278	36.9184	47.2261	41.2428	38.2902	55.5231	39.9338	34.9469	49.8124	43.0839	34.3262	58.9226	50.747	34.7958	57.6049	50.6346	40.7565	65.0434	49.6193	40.8537
AT1G13700	4.17284	7.86104	11.8256	3.07303	8.81865	9.37548	4.42635	8.32045	9.46318	3.14349	10.2793	9.7507	4.37138	9.96135	9.87538	4.27009	10.0904	9.74907	7.38242	11.7083	8.4961	5.51077	10.8735	10.7798	4.84522	12.8497	9.47754	8.62042	15.9718	10.1208
AT1G13710	158.017	23.4358	5.57905	141.797	24.5257	4.52902	112.698	23.4365	4.26955	110.52	21.4969	5.08152	147.744	24.5109	4.70222	129.077	27.5558	4.10842	138.986	27.5669	4.49314	133.682	49.6927	5.47405	144.991	28.9585	4.47627	130.391	28.4403	3.13721
AT1G13720	0	0	0	0	0	0	0	0	0	0	0	0	0	0	0	0	0	0	0	0	0	0	0	0	0.469061	0	0	0	0	0
AT1G13730	17.5083	14.3095	11.7049	17.3081	14.5576	10.5356	12.6981	14.7952	10.166	16.1232	15.4715	9.49366	16.6708	14.7161	10.6145	16.8566	16.023	10.6217	16.9306	14.8972	9.37961	16.3038	14.921	11.8913	17.3505	15.9496	10.0984	12.7402	14.6923	9.33926
AT1G13740	12.4567	10.5258	9.51034	13.418	9.07306	9.56449	16.6536	11.328	11.0889	14.1848	10.5143	9.84571	14.22	11.2079	9.00173	13.3248	11.1455	10.0013	16.0618	10.4335	9.51908	13.5227	12.6783	10.6963	18.1458	11.2936	10.2009	18.3061	13.2445	11.9062
AT1G13750	4.48576	3.20779	1.52818	5.89245	3.41974	1.14521	6.29942	3.05452	1.07615	5.50649	2.66059	0.983955	5.36566	3.24704	1.01681	4.73979	2.22295	0.734559	4.50623	2.37098	1.26903	4.08133	3.75817	0.868621	5.95693	2.51235	1.17101	6.09914	2.04631	0.817054
AT1G13755	0.125837	0	0	0.0439744	0.0631428	0	0	0.0463906	0	0.0708653	0	0.0973668	0	0	0	0	0	0	0.498328	0	0.0471305	0.0478944	0	0.0413009	0	0	0	0	0	0.0919155
AT1G13760	0	0	0	0	0	0	0	0	0	0	0	0.0489437	0	0	0	0	0	0.0535295	0	0	0	0	0	0.0991948	0.0388097	0	0.0485043	0	0	0
AT1G13770	9.35235	5.60977	5.75017	7.14028	8.06177	6.40233	7.34513	7.59801	6.16989	9.76573	8.78772	5.96768	9.95066	9.35024	6.43921	8.6709	6.63928	7.84364	6.49949	9.03453	6.98346	5.69426	7.75773	6.22265	6.38742	4.58557	3.45474	3.86858	5.57093	3.34204
AT1G13780	3.78459	3.37782	2.82825	3.52331	4.07026	2.68736	2.47203	4.01463	3.14925	3.80143	5.13728	2.77331	4.55709	4.59134	2.78304	3.58883	3.78777	2.1036	3.83312	3.71378	2.65093	3.14424	3.51924	3.12188	3.70167	2.56896	2.49236	2.67314	3.61656	2.62222
AT1G13790	15.9249	16.7736	11.6656	15.3555	15.2661	11.9224	17.3368	16.4984	11.1113	14.9639	16.072	10.2314	16.0655	17.1649	10.4519	14.9212	16.9901	10.6608	14.3918	15.6079	10.5931	15.7281	17.4681	9.95314	15.9142	17.5656	10.298	16.3526	15.8528	11.1701
AT1G13800	1.7867	2.42158	1.1751	2.04169	1.49913	1.22933	2.35532	1.42736	1.60951	2.09294	1.39902	1.23884	1.97619	1.86453	1.53966	1.98104	2.42247	1.43732	2.61096	1.69218	1.43423	2.56407	2.13252	1.66669	2.31359	2.04345	1.64018	2.9163	2.51265	1.54268
AT1G13810	6.03929	5.53076	4.45005	6.07793	6.95968	4.51423	7.70269	7.32087	4.34329	6.71653	6.38724	3.81056	7.01317	6.17557	3.78034	7.06287	7.13315	4.12489	5.38376	7.41242	4.30637	4.42036	6.92195	4.21134	6.05946	6.19883	4.29164	6.45094	6.76176	4.18599
AT1G13820	2.87877	2.86632	5.16982	2.10907	4.07212	5.77713	2.75363	4.72229	5.11421	2.51545	4.56722	4.54238	2.57298	4.68812	4.77174	2.50935	2.75436	4.70328	3.24673	4.03444	4.29819	2.38959	3.48034	4.81944	3.03409	3.35849	3.28058	2.82192	4.04588	4.24924
AT1G13830	0.355961	0.328464	4.43731	0.103797	0.320321	5.29662	0.458538	0.416154	5.67227	0.0914292	0.484868	5.37058	0.0393944	0.253223	5.35077	0.245228	0.579402	7.12343	0.235236	0.853674	6.93497	0.32153	0.172212	5.60683	0.147944	0.469835	4.63589	0.543218	1.07562	5.78623
AT1G13840	0	0	0	0	0	0	0	0	0	0	0	0	0	0	0	0	0	0	0	0	0	0	0	0	0	0	0	0	0	0
AT1G13850	0	0	0	0	0	0	0	0	0	0	0	0	0	0	0	0	0	0	0	0	0	0	0	0.638184	0	0	0	0	0	0
AT1G13860	7.03492	10.0928	6.75738	6.77065	11.1799	6.04549	8.30448	10.343	6.3873	7.34592	8.29963	6.18085	7.63876	9.36187	5.75535	7.77581	9.50995	5.89745	7.34527	8.27739	5.70085	8.59128	9.72122	7.60502	8.26096	9.60437	6.32767	9.87986	7.27654	6.97709
AT1G13870	15.0451	11.2095	13.0511	13.7729	14.4812	13.625	15.8406	13.3805	12.5713	15.712	15.6584	12.0373	14.1011	13.5284	11.6318	16.375	14.5733	13.0938	13.8495	15.404	13.0176	13.343	13.599	14.1908	14.6599	11.8298	12.6051	12.5029	13.3973	10.2403
AT1G13880	17.4311	15.4711	12.5506	16.0756	20.8668	15.8297	15.5276	19.3101	14.1014	18.4231	20.334	12.7893	19.3918	19.7558	14.1445	23.0866	17.9814	15.5327	20.4915	19.7371	13.8281	20.4751	23.9085	19.6168	22.246	16.9712	14.309	14.7798	19.9351	14.9674
AT1G13890	0.0983055	0.193417	2.09269	0	0.206311	4.7105	0.0480451	0	6.63552	0.0504647	0	5.7202	0	0	6.27851	0	0.070676	3.71922	0.174203	0	6.18754	0	0	7.7187	0	0.0914947	6.95917	0.11207	0	6.75098
AT1G13900	6.37092	8.60894	9.31472	7.17394	9.33613	11.5792	7.68578	8.5806	11.6072	7.77597	8.3138	11.3899	7.74567	8.75486	11.8412	7.72831	8.66355	12.1107	8.20641	9.38941	13.1212	7.67194	8.31526	12.7196	7.60713	8.28396	12.703	6.96157	7.41579	13.5328
AT1G13910	7.0827	43.6944	5.63107	6.33548	40.8075	5.31928	9.53258	40.9664	5.94251	7.70989	38.8264	6.56165	6.3937	31.9078	5.47343	12.2863	27.7306	6.06547	12.8716	27.038	6.64831	8.82974	28.0713	5.48906	5.8483	33.543	4.39945	27.4225	20.346	6.65014
AT1G13920	1.26311	2.95487	2.86141	0.946096	2.8859	2.60567	1.1275	1.77206	1.88444	1.32037	1.94022	2.31008	1.24192	1.27596	1.81706	1.38382	2.07292	2.09721	1.68422	1.64507	2.11329	1.64236	2.20803	2.38966	1.31905	1.73842	2.64516	2.62368	1.96299	2.53978
AT1G13930	1172.29	1249.96	1145.5	1330.7	1065.39	1146.53	1075.39	875.195	928.1	943.855	826.098	950.516	1260.07	1099.97	1197.76	1054.9	931.487	930.226	1294.94	988.969	1004.99	1605.29	1305.04	1499.87	1347.63	1302.77	1352.64	1724.8	1364.59	1347.98
AT1G13940	1.66463	1.51622	1.77498	1.65073	2.19525	1.77203	1.89722	2.43333	1.74061	2.22973	2.31786	1.59546	1.82987	2.04531	1.63923	1.52633	2.10424	1.80265	1.59027	1.72505	1.27415	1.68088	2.17862	1.57364	1.88598	1.4249	1.22738	1.66358	1.49078	1.27401
AT1G13950	1.11508	2.60713	23.8821	2.42306	4.86782	23.4215	2.56586	7.1956	31.0247	3.20827	7.59936	26.8653	1.18772	5.43294	30.8466	2.65328	5.90291	34.299	2.61124	9.23333	29.0151	3.41735	5.42072	30.394	2.1444	7.72994	37.6008	2.37149	11.2087	38.1521
AT1G13960	3.3189	2.64297	2.94383	3.3429	2.55049	3.04678	3.61459	2.87598	2.97485	2.72337	2.40321	3.22906	2.94572	2.94076	2.48815	3.10027	3.04957	3.41338	3.9522	3.06267	2.76367	2.8691	3.15289	3.15011	3.19199	2.95987	2.68871	4.36542	3.87527	3.77281
AT1G13970	0.363001	0.791636	8.86682	0.165216	0.865363	12.7417	0.302837	1.11838	15.6225	0.310693	1.00694	14.6027	0.253281	1.45662	14.4143	0.230615	0.516917	14.5125	0.122142	1.17568	17.3112	0.459753	0.79624	14.796	0.185216	1.0742	17.3282	0.395161	0.999432	22.4572
AT1G13980	7.61158	5.63395	5.78431	6.7003	6.12767	4.94188	7.57134	6.87488	5.43156	7.98424	6.51043	5.32671	7.08621	6.4839	5.46896	6.85477	6.77612	5.96622	6.77177	6.87386	4.9131	5.87235	6.59462	5.59806	6.91	5.41074	4.40878	6.4007	5.91189	5.03358
AT1G13990	1.94731	2.69572	7.13604	2.06987	3.59482	8.78817	2.45201	4.06924	9.22017	2.22859	5.82416	8.4345	2.07767	5.26391	9.02921	2.69926	4.91371	10.8654	4.64338	6.57369	10.6604	3.05568	3.84577	11.4675	2.4966	4.93356	9.78923	3.01162	7.11751	11.5353
AT1G14000	13.8751	15.6015	18.6475	15.1901	13.5494	20.9524	15.0916	16.0165	20.1922	17.731	15.6725	20.3988	13.2671	13.7819	17.1761	14.4715	15.962	19.4153	12.9302	14.6291	20.3275	15.0141	13.5138	18.1396	13.1144	14.0182	19.2201	12.4008	13.7923	19.4598
AT1G14010	30.152	27.7173	27.1624	32.4674	33.3579	27.815	35.5071	33.4553	31.2594	34.2435	31.7609	28.6126	31.1081	26.7345	26.0393	36.0949	27.2356	27.7321	28.3439	28.5274	26.7214	31.4617	36.0222	29.4979	40.4422	29.167	27.9243	31.8634	25.486	32.4105
AT1G14020	8.07608	5.30838	7.01745	7.5469	7.53055	7.33113	7.2629	6.58687	7.74183	8.90628	6.17287	8.05831	6.28802	7.07292	7.16709	7.5377	6.8014	8.01687	6.65703	6.84037	6.66399	6.56369	7.34802	7.49133	7.76044	5.73756	6.94705	5.94443	4.8446	7.41961
AT1G14030	6.77266	5.27072	6.64147	4.88047	6.53434	5.39302	4.90514	4.76739	5.99028	6.33967	5.54693	4.95635	5.07208	5.58634	4.77837	5.89338	6.34781	4.83559	6.6506	5.93264	4.21096	4.44572	5.84178	4.86946	5.40309	4.52514	4.11232	5.13298	5.87358	4.04806
AT1G14040	2.38765	2.94009	2.82717	1.9803	2.55748	3.15796	3.08948	2.89607	3.82212	2.74493	2.78854	3.27857	2.93788	2.33244	2.91907	2.73989	2.33667	3.07604	2.02849	2.40936	2.83446	2.04129	2.61485	2.58014	2.79261	2.21315	2.90019	2.21075	2.01214	2.46322
AT1G14048	0	0.326145	0	0	0	0	0	0.105453	0.185892	0	0	0	0	0	0	0	0	0	0	0.618934	0	0	0	0	0	0	0	0.0970013	0	0
AT1G14060	75.7851	58.5956	55.2295	83.6857	55.88	55.1147	86.3444	57.3844	53.87	71.0751	55.6882	47.4542	72.3525	59.3638	53.5375	77.2585	67.9742	52.6408	66.0765	47.4039	44.1296	96.0241	70.1444	63.1644	91.6068	88.5523	73.6119	73.8794	75.0209	56.8593
AT1G14070	0	0	0	0	0.0465523	0	0	0	0	0	0	0.0172361	0	0.0202289	0	0	0	0	0	0	0	0	0	0	0.0147007	0.019383	0	0	0	0.0508239
AT1G14071	0	0	0	0	0	0.289264	0	0	0	0	0	0	0	0	0	0	0	0	0	0	0	0	0	0	0	0	0	0	0	0
AT1G14080	0	0.248646	0.0281905	0	0.359641	0.062059	0.132908	0.0356952	0	0.0199674	0.0430888	0.0437577	0.0959401	0.0648625	0.0170867	0.0449364	0.0813906	0	0.343045	0.0264513	0.117176	0.039521	0.215397	0.0894077	0.122886	0.0544048	0.0468101	0.114125	0	0.0623724
AT1G14090	2.23423	1.76274	1.51186	2.28411	1.94529	1.25235	2.11111	2.56542	1.35489	1.70906	1.9112	1.43294	1.76816	2.14862	1.21862	1.6141	1.68977	1.44532	1.89294	1.89277	1.20516	1.67697	2.51165	1.68352	1.92663	2.09567	1.38983	2.41377	1.98892	1.17772
AT1G14100	0	6.06672	0.180643	0.0159907	9.99463	0.158961	0.0245337	11.759	0.213636	0.069828	15.3174	0.119019	0.095433	10.0855	0	0.21538	12.4608	0.0193617	0.072154	9.56429	0.019609	1.29558	8.43377	0.0850693	0.0217746	5.73071	0	0.238353	3.70972	0
AT1G14110	0	0	0	0	0	0	0	0	0	0	0	0	0	0	0.0628812	0	0	0	0	0	0	0	0	0	0	0	0	0	0	0
AT1G14120	0.0450024	0.0514912	0.0723182	0	0.105226	0.0438108	0.0639525	0.0659605	0.0487575	0.0942607	0.0869238	0.26622	0	0.0719379	0	0	0.10014	0.147061	0.0885496	0.165173	0.0995458	0.117014	0.020298	0	0.206873	0.0435295	0.0705517	0	0.0638068	0.0689235
AT1G14130	6.10012	3.10355	5.61386	4.82784	5.64344	7.35152	4.531	4.21761	7.82724	4.59729	5.28208	7.93636	6.02323	5.06935	7.92964	6.17785	6.03294	8.1787	5.35243	6.19276	8.71031	4.74753	4.93888	8.65439	5.88938	4.21693	7.15266	4.13999	4.21044	8.06678
AT1G14140	10.323	10.8016	9.86549	12.6178	12.388	9.72571	10.5686	10.6523	9.17781	14.1354	11.5414	9.79299	15.9509	12.0455	9.66127	12.9358	11.2424	10.0865	12.3624	11.5996	10.8182	12.4401	11.9165	10.8993	12.5473	10.6854	8.60767	10.9673	10.9085	9.62854
AT1G14150	6.80642	20.2125	28.28	9.86599	35.6396	36.3901	9.23771	35.4965	32.6222	11.6826	41.2397	31.7244	9.82612	36.2474	32.2872	12.2287	31.0078	31.3998	12.7506	35.3952	29.6245	10.3066	22.7712	26.7113	7.41354	22.4142	21.8384	10.5839	27.3745	19.8631
AT1G14160	0	0	0	0	0	0	0	0	0	0	0	0	0	0	0	0	0	0	0	0	0	0	0	0	0	0	0	0	0	0
AT1G14170	3.18395	1.99532	2.12885	2.51485	2.0332	1.83564	2.07977	3.08222	1.57625	3.31029	3.02314	1.61792	2.30523	2.28839	1.37326	2.73803	2.19447	1.97164	2.17096	2.24536	1.55404	2.05009	2.35343	1.82864	2.33349	1.24187	1.41026	1.32138	1.28285	1.41014
AT1G14180	14.6383	11.6298	8.47537	12.2606	11.2737	8.5796	14.2454	10.7853	9.37076	13.5645	11.0563	7.92369	13.4518	10.1648	8.01002	12.1033	10.2583	7.79271	12.4483	11.256	6.51002	13.1412	12.8077	8.53225	14.0339	11.1656	7.82959	12.5107	9.80691	7.55811
AT1G14182	0.16486	0	21.0235	0	0.46291	30.5299	0	0	32.4841	0	0	32.1473	0	0.539202	31.8008	0	0.195036	44.5624	0	0.377091	36.0263	0	0	38.0645	0.117674	0.090244	28.3602	0	0	25.27
AT1G14185	0.0273023	0.129092	0.18005	0.174155	0.0538581	0.0861511	0.0439143	0.0301954	0.132001	0.173347	0.0808597	0.191568	0	0.137223	0.283778	0.133441	0.0343816	0.0346567	0.206766	0.180091	0.193782	0.0132743	0.114165	0.180681	0.210846	0.0727116	0.227088	0.104381	0.0936106	0.189641
AT1G14190	1.88783	1.91423	1.63963	1.79634	2.07924	2.28806	1.46735	1.73952	1.8803	1.76017	1.48206	1.5769	1.63539	1.52144	1.35938	1.60678	1.78403	1.73902	1.65531	1.38008	1.62438	1.37963	1.20262	1.43418	2.04282	1.82434	1.68777	1.75219	1.42024	1.91664
AT1G14200	11.9647	28.9022	16.5844	13.6337	26.5405	12.8592	17.3773	21.9277	12.9702	13.9031	23.3771	14.6994	19.915	24.6895	16.0421	18.5196	23.5243	16.417	28.4057	25.672	16.0584	27.116	35.3289	19.8101	25.191	43.777	22.0878	32.5045	34.7993	22.8271
AT1G14205	0.217692	0.347132	0.408489	0.040174	0.0568343	0.109379	0.600324	0.424549	0.0970977	0.271313	0.396331	0.353565	0.057002	0.152341	0.24227	0	0.164846	0.308855	0.191957	0.431236	0.138687	0.429478	0.473732	0.209102	0.382404	0.347965	0.336994	0.314095	0.396342	0.0975632
AT1G14210	11.0325	12.7339	19.445	8.49188	11.6338	16.775	7.20454	10.745	17.8932	8.50712	11.565	19.1976	8.19149	11.2208	18.478	7.27016	12.6047	16.4889	6.99914	10.2429	16.5559	7.83951	9.16336	16.1492	6.42637	10.5922	17.0604	8.64553	11.4014	14.2668
AT1G14220	0	0	0	0	0.191967	0	0	0	0.159475	0	0	0.153545	0	0	0.15045	0.185616	0	0.125483	0	0.0787665	0	0	0.0351595	0.10446	0	0	0.0417917	0	0	0.223801
AT1G14225	0	0	0	0	0	0	0	0	0	0	0	0	0	0	0	0	0	0	0	0	0	0	0	0	0	0	0.212673	0	0	0
AT1G14230	5.24928	4.33427	5.31373	4.90767	6.3053	6.69636	5.71532	5.88201	7.22325	5.76765	5.55546	6.67261	6.45126	5.37139	7.00665	4.77052	5.43562	6.44519	5.21904	5.98725	7.08552	5.37036	5.29558	6.48436	5.34082	4.00415	6.4751	4.64921	4.24816	6.81509
AT1G14240	0.030028	0	0.0648567	0.179063	0.0394599	0.0500682	0.180764	0.033811	0.0309314	0.146431	0	0.0646382	0.0708763	0.0503383	0.169449	0.0807022	0	0.0969543	0.185134	0.0264953	0.132097	0.0299307	0.0238441	0.162162	0.0432337	0.145788	0.140371	0.218764	0.0519641	0.0878871
AT1G14250	0.0930878	0.0331931	1.00576	0.29976	0.646038	0.550604	0.0467799	0.165794	0.153903	0	0.118112	0.333465	0.0154731	0.60132	0.575673	0.196272	0.405239	0.168845	0.0869782	0.1365	0.347709	0.165025	0.744881	0.339242	0.109695	0.309386	0.13778	0.0975384	0.185915	0.200262
AT1G14260	2.48889	2.51491	2.64975	3.37982	3.48163	2.35137	3.25758	3.53092	2.53096	2.58558	3.15605	2.02169	1.80661	2.95456	2.84788	2.59661	3.04627	2.4185	2.48321	2.85625	1.7869	2.94976	3.24327	1.80634	2.2413	2.69057	2.35869	2.70432	2.2589	2.70801
AT1G14270	10.3009	11.0181	12.294	10.944	12.8948	12.9579	10.6315	12.9776	13.5346	10.2467	12.6699	13.0724	12.5349	13.0637	13.3729	11.1181	11.6342	12.6137	13.2237	13.6839	12.7679	11.0685	13.062	12.7474	10.2851	12.6335	13.1475	12.7386	14.2939	13.956
AT1G14280	2.45774	5.22574	17.5814	1.78139	7.17175	21.2442	2.87753	8.50841	26.9206	2.06052	8.10719	25.6275	1.89551	6.24003	20.2571	2.69527	5.88598	21.4735	2.37063	7.9996	28.1371	3.36105	6.23169	20.1716	2.76555	8.84491	29.9173	2.78815	7.78833	37.1255
AT1G14290	13.7181	12.0902	17.7437	13.0813	13.8751	21.5094	11.2204	11.5644	24.3628	12.4382	12.5895	22.1951	11.3625	13.3879	19.5274	11.3507	10.4058	20.1517	11.1134	11.6352	25.0991	11.1352	12.4597	23.5817	10.6112	10.4245	26.5475	11.2405	12.099	31.1624
AT1G14300	10.1703	6.23316	5.88743	10.0551	8.99586	5.62268	10.3762	9.02641	5.61028	9.37191	9.32201	5.16645	9.09705	9.72353	5.07671	10.8628	9.21835	5.79909	8.21374	10.5368	4.89426	9.01273	9.25192	7.11894	9.0904	7.64089	5.80305	8.14626	6.57613	6.47847
AT1G14310	9.53644	9.80088	8.72223	7.30721	11.1863	10.1209	7.80504	9.21408	11.6514	10.9873	10.5335	8.66985	10.0229	9.12068	9.67237	10.5516	11.1852	10.273	9.94234	10.4409	11.1385	6.29409	7.71545	9.52585	6.37066	6.07759	6.7525	4.37586	6.57504	6.60682
AT1G14315	0	0.1403	0	0.0216495	0.131669	0	0	0	0	0	0.0487767	0	0	0.182824	0.0484345	0.0239022	0.0786908	0	0	0.051124	0	0	0.216499	0	0.0316517	0.0277938	0	0	0.0711623	0
AT1G14320	880.812	497.393	630.163	863.208	571.486	518.112	873.174	583.551	569.808	926.139	582.76	532.024	790.848	593.187	580.27	864.654	571.418	572.263	661.93	529.023	490.894	890.656	703.824	605.1	895.523	600.909	588.742	705.802	543.472	615.285
AT1G14330	3.08885	3.48227	6.92828	3.1392	4.9705	8.74381	3.47488	4.06267	9.34592	3.51328	5.09474	7.63441	3.94071	4.21994	6.98975	4.47126	3.84242	10.4514	3.80814	5.18884	10.0446	2.99201	3.68198	9.53883	3.75086	3.61805	7.86884	3.05033	3.46303	7.02707
AT1G14340	2.81087	2.30979	4.00208	2.89992	4.22009	5.58481	2.47218	5.37346	4.54809	4.13594	5.07457	5.31699	3.75992	3.65398	6.41134	3.05037	3.24767	4.57748	3.6516	5.00697	4.64044	3.00966	3.31398	4.1215	3.2122	3.08451	4.41037	3.07166	4.44937	5.18527
AT1G14345	44.4926	71.3209	78.5842	44.1117	82.652	80.8421	44.2565	76.7334	70.5706	46.4583	83.6268	72.952	47.5858	74.1263	66.9552	43.8765	70.2303	65.3763	49.8815	73.5857	64.9298	48.9074	70.3373	69.7169	43.9445	77.145	62.7555	49.1127	72.4392	59.2342
AT1G14350	15.9238	15.2182	8.06321	13.2723	15.1694	8.83129	14.043	15.3034	7.61314	13.8857	15.0384	8.5025	14.0206	16.0302	7.01289	13.5414	14.2126	8.72265	12.1027	11.0666	6.84206	11.1315	13.1058	7.47133	11.6401	9.12204	5.52284	9.77419	7.65646	5.91291
AT1G14360	19.9076	18.0202	22.7745	16.6177	20.3694	20.8247	17.0391	20.0475	18.6606	17.4038	18.74	17.9055	21.1771	18.2073	17.1651	25.7444	17.9937	24.0009	16.6774	15.3454	19.8454	12.7274	16.7143	18.736	18.4615	11.1097	14.233	8.65659	8.40556	9.62247
AT1G14370	0.747637	1.06788	0.504931	0.855783	0.920786	0.222376	0.923282	0.814804	0.370902	1.06221	0.587611	0.28101	0.341593	0.438292	0.176394	0.812737	0.580334	0.284841	0.344293	0.546879	0.285043	1.07795	0.771638	0.28359	0.718566	0.603903	0.402154	0.773048	0.313161	0.12597
AT1G14380	40.5869	41.7208	35.6204	44.3222	35.9945	35.3562	36.724	36.6895	34.1587	40.3124	31.4634	33.9796	42.0088	35.0011	36.4656	39.5615	38.837	34.309	44.7806	36.1744	35.0038	42.4465	37.1651	33.8477	40.5571	37.9665	36.6789	40.7284	36.4633	34.8005
AT1G14390	0.0241535	0	0.114784	0.088808	0.0998463	0.153272	0.0427237	0.201318	0.138598	0	0.0813922	0.276217	0.0636436	0.124512	0.0523592	0.0681917	0.0569917	0.113034	0.151145	0.191349	0.174021	0.107564	0.13137	0.129156	0.0846016	0.0678139	0.261962	0.053411	0.129223	0.11472
AT1G14400	133.137	119.663	124.473	137.748	130.62	118.811	137.451	128.963	127.751	143.879	126.122	115.356	129.766	129.989	124.929	135.898	121.757	114.109	136.145	120.849	114.727	135.681	127.72	104.35	131.581	123.126	119.662	122.319	117.025	124.561
AT1G14410	34.7415	27.6592	19.0385	30.2743	23.1008	18.8662	31.6248	22.9644	18.8081	29.5708	21.4689	21.9651	29.0004	26.6382	20.1903	30.6353	23.7536	17.4305	32.3733	22.2828	17.7588	33.1917	26.2916	19.9155	35.9172	24.6453	18.9202	34.0075	24.2405	22.1617
AT1G14420	0.0919692	0	1.97797	0	0.0696171	3.82735	0.0645674	0.031066	7.72458	0.0656319	0	7.06702	0.0837198	0.113308	5.10259	0.149241	0.083232	5.32276	0.0752081	0	11.9492	0.0579607	0.0638388	9.18774	0.0445456	0.16994	14.9799	0	0.153939	23.5655
AT1G14430	5.63603	7.98803	6.60785	4.64629	9.79719	7.03506	7.47707	9.00753	6.87213	7.03034	8.13699	6.04803	8.54277	6.57807	6.22128	10.7282	6.07938	8.36114	7.94294	5.95012	6.13739	3.0174	5.94661	7.17179	4.85083	2.76747	3.17823	2.65884	2.36035	1.82149
AT1G14440	35.893	26.3406	14.8563	30.2223	35.1941	14.7764	34.9103	35.225	15.9989	41.7288	37.5791	15.128	36.873	32.3639	14.6883	40.2479	31.1125	16.498	30.9514	33.7946	13.4111	28.002	29.4703	13.8741	30.4991	23.4279	9.53058	22.9025	22.4806	8.07258
AT1G14450	182.104	134.072	197.657	181.341	156.799	194.762	160.215	156.363	207.774	186.441	161.721	224.186	177.755	149.47	211.583	174.784	151.811	211.882	156.106	149.299	208.791	174.592	152.768	215.258	162.605	143.999	220.155	140.177	137.695	224.788
AT1G14455	0.139692	0	0.959558	0.119072	0.0430306	0.743354	0.065381	0.0554441	0.585592	0.130703	0.053179	0.934514	0.259866	0	0.326392	0.139596	0	0.642214	0	0.105283	1.19573	0	0.0847028	0.962804	0.112228	0	1.10279	0.103934	0.0434881	1.88345
AT1G14460	10.5229	10.9816	9.25293	11.7834	10.5648	11.3891	13.9456	10.7928	11.1324	11.4773	9.76658	11.3402	13.0688	10.8426	10.577	11.0346	11.7254	10.5135	12.6458	9.69424	10.9457	11.7925	11.1698	10.215	11.3566	10.9932	9.81651	11.959	8.8753	10.4625
AT1G14470	0.290076	0.345076	0.134049	0.296649	0.229434	0.0902492	0.277157	0.0918879	0.170056	0.0468694	0.0890759	0.133334	0.160955	0.176081	0.160665	0.227131	0.138776	0.0531158	0.212112	0	0.0327561	0.352739	0.163303	0.0486396	0.0762421	0.127992	0.156945	0.182853	0.0491264	0.0319411
AT1G14480	0.94485	0.689232	0.568841	1.18322	0.735689	0.851024	0.922969	0.888135	1.01978	1.04635	0.897171	0.975945	1.07277	1.14004	0.847914	1.47716	0.981918	0.78022	0.749512	0.930269	0.471214	0.843783	1.06594	0.978037	1.56462	0.83925	0.571394	0.891669	0.919611	0.558089
AT1G14490	12.1567	8.45052	3.40911	8.81676	9.69115	2.42228	9.15581	10.677	3.22986	11.9563	9.70495	3.13934	9.51487	8.38313	2.82635	11.6797	8.86864	3.39181	10.9292	7.95621	2.4087	8.77154	9.52481	3.18921	8.51399	9.28757	2.40826	8.19589	6.90694	1.9035
AT1G14500	0	0	0.10562	0	0	0.0992112	0	0.0492273	0.149455	0	0.0708242	0.0804617	0	0	0	0	0	0.125192	0	0	0.19874	0	0.0164144	0.109479	0.103043	0.113104	0.0421401	0	0.022206	0.158803
AT1G14510	65.0473	50.132	41.1458	63.216	57.3718	38.5401	55.52	54.3225	36.6045	67.2631	51.5597	36.9808	64.7881	53.254	38.7423	67.7444	59.5334	38.0248	57.4087	53.7513	37.6355	57.5264	50.4239	37.1967	60.8956	45.1324	31.9531	47.0239	46.1416	30.8498
AT1G14518	0	0.0409639	0	0	0	0.0815036	0.334497	0	0	0.179014	0.172586	0	0	0.0915223	0	0	0.104448	0	0	0.039524	0	0	0.106707	0.183961	0	0.1597	0	0	0.106914	0
AT1G14520	7.20008	17.436	18.0422	4.27003	11.2033	16.5743	14.9756	20.1327	15.4814	15.1357	17.5095	14.2159	4.45898	7.42091	12.8534	9.33631	11.378	13.1647	16.5541	13.945	12.0356	6.0221	11.3458	13.1357	11.8557	15.5164	14.7114	20.033	17.6722	13.6629
AT1G14530	6.63737	8.54683	11.6478	8.22744	10.4901	13.4894	9.49009	10.5438	14.4566	7.02603	9.70296	13.8943	8.34368	10.1159	14.722	8.31063	10.8047	15.6656	9.9807	9.6232	14.0358	8.83834	9.7644	13.2072	7.96407	9.88471	15.4254	10.3657	11.3345	14.4933
AT1G14540	0	0	0.0660665	0	0	0	0.0236138	0.0794138	0	0.0592307	0	0	0.0468634	0	0	0	0.0840517	0.0235731	0	0	0	0	0	0	0	0.0212469	0	0.050545	0	0.0252258
AT1G14549	0	0	0	0	0	0	0	0	0	0	0	0	0	0	0	0	0	0	0	0	0	0	0	0	0	0	0	0	0	0
AT1G14550	0	0	0	0	0	0	0.17879	0	0	0	0	0	0	0	0	0	0	0	0	0	0	0	0	0	0	0	0	0	0	0
AT1G14560	3.28783	2.65299	4.20721	2.48423	4.00528	4.81418	3.70803	4.11188	5.74179	3.28682	4.73576	5.04818	4.22069	3.62804	4.7081	3.84885	3.88849	5.28232	2.50924	3.77087	4.73816	2.66711	4.39839	5.65765	3.15084	2.85342	3.79581	2.22449	3.37512	4.05895
AT1G14570	27.9885	23.1808	26.409	24.2083	29.0386	29.3327	21.2475	29.305	30.1996	29.6322	29.6741	27.3689	30.9594	30.7049	27.6984	28.9629	27.5525	31.0385	28.7759	34.0721	32.3665	22.1119	24.7783	30.5327	23.5635	20.5344	22.7416	17.9398	26.6377	23.5635
AT1G14580	4.54719	3.08866	1.31918	3.2038	2.73864	1.20452	3.41017	3.22661	1.87133	3.04187	2.21995	1.50751	3.48619	2.3653	1.22838	3.69035	2.11923	1.47947	4.50097	2.03606	1.05004	2.24129	2.35506	1.41954	3.40898	2.18211	0.983642	2.60614	1.77073	0.859027
AT1G14590	3.7152	2.70242	3.26319	3.11755	2.92234	4.15445	3.60483	3.66843	3.55814	3.3417	2.69034	3.79605	4.70858	3.68343	3.98225	4.61447	2.7409	3.62394	4.04607	3.33199	4.26509	3.4434	2.70126	4.32702	3.80047	3.02915	3.29931	2.90693	3.05623	3.44577
AT1G14600	6.03212	3.19255	1.49008	5.00345	3.31601	1.60982	5.74469	4.19412	1.11107	4.36065	2.86311	1.53188	4.45988	2.80578	1.44037	4.60904	2.72549	1.00319	2.60161	2.0536	1.14653	4.97297	3.48995	1.63426	5.15551	2.5125	1.45315	4.48827	2.96568	1.69412
AT1G14610	40.0523	30.4669	29.9176	39.1749	28.6592	28.373	40.4867	30.7114	28.7343	38.3327	32.1319	27.2242	36.618	30.3392	27.4976	34.0968	31.6425	25.8661	30.8159	27.6368	24.5319	34.5199	33.261	25.5372	36.4974	31.6598	26.3521	41.626	28.2228	28.3212
AT1G14620	30.4924	19.1021	19.2493	29.6349	18.1396	16.8205	34.1728	20.1855	17.6917	34.293	19.3186	19.1646	23.7747	19.4493	17.5155	25.5208	18.337	18.9423	24.3252	19.6622	15.7173	28.4659	21.5497	17.0455	30.5166	23.5762	19.504	33.346	21.8392	19.6467
AT1G14630	23.496	19.5534	12.7571	26.6188	18.2573	12.2939	25.0095	15.6596	12.9723	28.2347	17.5288	13.2882	21.7986	16.6517	13.0672	22.724	17.5703	13.0415	24.9802	17.9951	11.1842	27.3798	19.5883	14.3143	25.0793	21.2058	13.3661	27.5334	18.2083	13.8223
AT1G14640	2.38433	3.01342	2.80402	2.36673	3.1798	2.72476	2.49859	3.22802	2.9419	2.55935	3.2663	3.08027	1.98753	3.71762	3.66423	2.11064	4.01628	3.24702	3.04666	3.37893	3.41088	3.07975	3.48902	3.65633	2.57752	4.23381	3.62587	4.01848	4.14853	4.07101
AT1G14642	3.91527	1.91657	3.50675	2.37813	3.44802	4.25422	0.288271	5.15108	2.14004	7.70656	2.15991	2.49037	5.94486	3.46747	1.07034	2.15627	3.58377	4.49349	1.11003	1.88298	2.12988	2.57455	3.05341	2.10962	2.77412	1.65707	2.9513	3.40688	3.72245	2.99267
AT1G14650	39.6491	39.9634	30.0904	40.5063	31.3788	29.8329	44.9892	37.2002	30.4795	36.1779	34.4919	29.541	39.9261	35.5982	28.3205	34.6892	38.2263	25.9942	36.7221	32.0709	28.7832	38.5027	33.982	26.2978	38.4669	39.5649	29.6659	49.5887	38.8696	29.4386
AT1G14660	1.37176	1.02754	1.13501	1.76163	1.62257	1.07518	1.26616	1.23448	1.21674	1.04078	1.08126	1.21123	1.41223	1.34606	1.11157	1.29234	1.30542	0.812277	1.1532	1.69404	1.04476	1.28883	1.32836	0.706528	1.04351	1.53948	1.16267	1.68995	1.10697	1.2502
AT1G14670	16.6852	12.2583	15.8749	14.1051	15.0492	15.8543	15.0221	14.9003	18.2087	18.1682	15.6439	16.9443	16.2596	13.2186	16.7445	17.1385	11.7701	18.1039	15.4198	14.745	16.9053	11.3835	13.199	16.4265	14.0184	10.0213	11.8808	8.26922	8.60433	13.2603
AT1G14680	6.80776	21.6211	3.3534	8.11617	20.9549	4.07461	10.941	14.5337	2.43482	10.09	11.7803	4.10904	8.66784	14.401	3.53528	10.5915	11.0956	2.55598	8.95369	10.6478	2.78098	10.4751	15.5177	2.83208	8.72633	13.0199	4.01098	14.5007	8.43501	3.52355
AT1G14685	24.0632	19.779	21.5163	22.2289	22.2471	17.116	24.7372	23.4453	19.1703	23.8429	24.1248	17.6512	23.4973	24.2534	20.4177	24.7858	21.9337	18.7988	25.4507	23.9331	19.1167	22.9241	22.8466	20.5741	22.3387	20.7663	17.3003	22.2641	20.4814	20.0507
AT1G14686	0.0531378	0	0.587421	0.429334	0	0.337506	0.141594	0.161543	0.169535	0.10618	0.0253528	0.219931	0.318283	0.0542853	0.484086	0.0951245	0.1158	0.564404	0.245955	0.060073	0.790892	0.148305	0.215066	0.532004	0.250798	0.181947	0.819126	0.0895066	0.254626	0.94288
AT1G14687	19.0213	8.89622	7.69453	18.9995	9.31761	7.52792	17.6271	10.979	8.04373	19.3189	10.9875	7.56375	19.7067	11.4285	7.95024	20.7926	8.42418	7.0636	18.5479	10.3473	8.7549	12.9721	12.3808	7.49206	16.5944	8.54466	6.65987	14.166	10.1289	5.37168
AT1G14688	0.32211	0.575685	0.214707	0.192067	0.309227	0.0813337	0.360423	1.2215	0	0.124705	1.33035	0.0428353	0.27718	0.241421	0.40222	0.253495	0.643135	0.140546	0.391425	1.04529	0.0889161	0.312117	0.547766	0.285586	0.19315	0.803278	0.398437	0.232837	1.05905	0.216364
AT1G14690	39.241	37.8086	23.3685	38.3528	37.6358	22.9142	37.6012	32.3023	23.2293	38.5722	30.64	23.0025	39.1872	35.2475	24.205	39.3126	36.3965	24.0265	45.6124	35.4033	22.5126	38.7306	34.4338	22.678	38.9279	33.2535	23.0054	38.8917	32.5814	22.1134
AT1G14700	5.96492	9.76469	3.76396	4.32155	7.91096	2.74236	5.20539	9.01841	2.64136	4.98796	9.2414	1.946	7.03728	9.78939	2.81882	6.4477	9.50812	2.51349	7.30226	9.22846	2.5048	7.0019	8.12681	2.30891	6.22184	8.18985	1.722	8.74053	9.60597	2.50743
AT1G14710	44.5887	38.8839	29.8036	41.1437	31.561	28.3236	43.8536	32.1903	28.8882	40.4167	31.1336	31.4888	40.1315	30.4471	28.5641	36.0076	30.5761	25.7474	39.3012	29.5935	25.6345	42.8994	35.8177	31.117	46.3428	38.7903	32.3936	46.7504	33.2719	29.4785
AT1G14720	32.0527	25.6052	24.4976	26.4626	27.0361	20.6869	25.8136	24.1477	22.074	24.5896	24.2634	20.875	30.0685	26.3785	21.3416	26.7975	23.7246	21.0486	30.1001	23.4273	18.1634	28.2089	25.063	23.9389	27.0459	23.1456	21.3088	25.0632	22.3233	18.8663
AT1G14730	1.874	3.26165	4.27439	2.40029	3.55851	4.67066	1.67719	2.61482	5.13229	1.07799	3.02439	5.40371	2.27897	3.59512	5.44728	2.61664	3.19754	5.285	3.18255	3.72582	4.36163	2.21645	2.80524	4.94772	2.06142	2.99519	3.93455	2.55294	2.7297	3.69992
AT1G14740	13.2931	13.9876	9.67118	12.5198	10.2943	9.44621	14.3419	11.3877	8.22552	12.9627	9.02481	9.34256	11.5285	10.9532	7.66256	13.0228	11.4789	8.17368	12.7653	9.92591	8.56385	13.3439	11.6845	8.6304	13.9552	12.1854	9.59033	13.6903	10.2986	9.12096
AT1G14750	4.38841	1.54775	1.1045	3.74381	1.26726	1.04632	3.91021	1.56001	0.96747	4.12566	1.59076	1.16115	3.499	1.20475	1.41307	2.98471	1.20804	1.23539	2.53904	1.25866	1.30797	2.57208	1.9179	0.86432	2.75584	1.26248	0.933968	2.19234	1.32359	0.913179
AT1G14755	0	0.957123	2.1592	0	2.2693	2.72868	0	3.23528	2.33664	0	2.26411	1.90542	0.260128	1.83209	3.3836	0	2.92439	3.72384	0	3.24097	2.96777	0.432586	1.76301	2.69688	0	2.01982	3.83462	0.0611253	2.11766	4.71668
AT1G14760	2.2828	4.92319	2.064	2.53655	7.04666	1.56542	3.52347	5.19195	1.22932	4.20036	6.31915	1.39552	3.67632	5.8268	1.61548	3.39274	6.41576	1.5931	4.20065	4.89975	0.684121	3.70213	5.99863	1.20383	3.32208	3.81802	1.11195	3.76819	5.37891	0.83613
AT1G14770	12.4364	12.4274	7.98098	12.8038	11.8439	8.12111	13.8637	10.6986	7.47412	14.3392	11.0339	7.32936	12.771	10.3131	7.34391	11.2284	10.4355	7.31953	14.2697	10.4613	5.98801	11.7301	10.2476	6.23497	11.4815	11.0296	7.25967	11.9664	11.2299	6.03098
AT1G14780	0.0370729	0.107353	0.362394	0	0.186927	0.354778	0.144386	0.138377	0.401363	0.0546758	0.109042	0.295845	0.013499	0.375227	0.359843	0.106709	0.358208	0.353481	0.0754961	0.247349	0.519935	0.0331393	0.236509	0.424374	0.0205127	0.28411	0.35915	0.0280959	0.234366	0.538291
AT1G14790	6.82501	7.24761	3.8434	5.97966	7.24692	3.72114	7.16532	6.7081	3.63983	6.57389	7.10796	3.46542	6.93057	7.73729	3.87393	7.44382	6.82033	3.833	7.87613	6.95263	3.52989	7.48468	8.40977	3.81357	7.93227	6.85241	3.58461	7.32092	6.92701	3.65536
AT1G14800	0	0	0	0	0	0	0	0	0	0	0	0	0	0	0	0	0	0	0	0	0	0	0	0	0	0	0	0	0	0
AT1G14810	39.0315	27.3665	31.3836	33.2645	29.0726	28.9446	28.7254	30.7218	30.8002	36.8689	28.7495	24.2103	37.2635	28.0377	29.8671	38.0055	30.663	31.2149	31.9098	33.6824	26.8351	32.0963	32.5827	38.6286	39.8363	26.8094	24.5846	22.4331	31.1746	22.6945
AT1G14820	34.1331	23.2687	25.0386	25.8066	23.8198	20.5297	30.5156	23.1551	19.4888	30.9774	24.7052	19.0759	26.2729	22.1392	19.4211	28.5534	23.602	18.1184	23.3575	18.6208	15.9331	25.9514	23.5266	18.8705	28.463	21.4896	18.3498	24.8569	18.93	20.6824
AT1G14830	29.3872	24.184	29.5312	31.8941	24.559	29.817	30.721	27.5253	32.3262	32.024	26.5303	29.8162	30.5637	27.6884	33.3959	29.6492	25.3028	34.6983	27.8402	23.4864	30.8543	32.6295	28.2676	33.7677	32.851	27.7336	35.9842	27.9406	27.174	38.3302
AT1G14840	17.6103	16.9019	14.7687	19.4446	18.6997	13.0608	22.6822	18.1497	13.0753	20.2968	20.3949	12.4416	17.8806	18.1121	13.2644	18.1959	19.7552	11.2604	18.6817	18.8986	12.069	19.9607	18.0813	14.1218	21.7843	20.4606	12.8554	22.9515	20.9478	14.1694
AT1G14850	11.2985	8.63958	6.65698	10.727	8.46645	6.30515	10.3384	9.14781	6.89249	11.2349	8.61506	6.17692	11.0409	9.20439	6.52512	10.8738	9.24835	6.72029	11.7187	8.7642	6.36065	11.6195	9.42295	6.93288	10.8891	7.92568	6.40008	12.0693	9.22509	5.69628
AT1G14860	0.30888	2.03394	4.08137	0.300204	1.2285	6.54634	0.270966	1.40219	7.90204	0.571502	1.89762	8.28759	0.390888	2.16531	7.77137	0.68216	2.22502	8.0422	1.14736	2.24997	7.2572	0.422095	1.01938	7.10517	0.615432	1.34087	7.88749	1.01237	2.59794	7.09487
AT1G14870	18.0164	18.0228	5.80247	16.8088	12.6916	4.56994	14.9951	12.2534	5.78592	11.5968	9.25682	3.15879	15.5595	11.5869	4.46774	15.8625	12.1077	3.91584	13.4445	7.81442	3.86838	13.8764	11.6169	4.19555	16.46	9.31152	3.54011	7.98417	9.7755	3.96759
AT1G14880	0.0781578	0	0	0	0	0	0	0	0	0	0	0.0925116	0	0	0	0	0.0413014	0.117765	0	0	0	0	0	0.0329101	0	0.038766	0	0.234273	0	0
AT1G14890	54.366	38.6668	45.0477	46.8959	47.2243	39.7213	47.358	53.1041	46.0081	56.3197	57.9346	50.839	71.5055	59.5979	51.7608	66.9237	57.97	56.4892	77.7406	71.3202	58.9694	41.5392	46.8338	38.9138	45.6224	39.4058	33.7788	52.9503	56.4374	45.0012
AT1G14900	670.191	459.975	293.332	692.696	409.977	307.128	707.008	430.975	298.476	672.626	423.681	324.315	733.517	414.98	334.118	742.068	487.875	338.753	771.463	451.679	344.496	616.56	437.584	296.805	652.261	446.963	313.466	735.701	484.887	294.792
AT1G14910	10.8475	8.32216	11.6378	9.26924	8.95045	10.0728	10.7278	10.9267	9.64776	10.8504	10.1439	9.80528	10.2336	9.82606	10.0952	9.21003	8.92017	9.22811	9.44941	9.04764	9.27507	8.08763	9.78688	9.32645	9.21438	8.96884	9.0816	8.47734	8.29773	8.69494
AT1G14920	25.83	25.6989	26.1559	24.8488	23.0285	29.4345	22.7089	26.166	29.9212	24.859	27.0677	28.417	24.4262	24.3825	25.0402	23.6212	26.9826	27.3424	25.1672	29.6754	28.1118	21.9796	23.8913	25.3888	24.0233	27.065	26.613	26.2953	24.7012	23.8456
AT1G14930	0	0.0344689	0.0431262	0	0.0696629	0	0	0.160002	0.198576	0	0.352921	0.0366778	0	0.162109	0	0	0.272481	0.0799322	0	0.117872	0.0845998	0	0.132087	0	0	0.144089	0	0	0.191946	0.299453
AT1G14940	0	0	0	0	0	0	0	0	0	0	0	0	0	0	0	0	0	0	0	0	0	0	0	0	0	0	0	0	0	0
AT1G14950	0	0	0	0	0	0	0	0	0	0	0	0	0	0	0	0	0	0	0	0	0	0	0.0657462	0	0	0	0	0	0	0.0727818
AT1G14960	0	0	0.0400079	0	0	0	0	0	0.0413393	0	0	0.102865	0	0.0420935	0	0	0.0918476	0.0417669	0	0	0.0884117	0.0686471	0	0.146373	0	0	0.0834619	0	0.0313387	0.0736876
AT1G14970	0.508749	0.0671501	0.386865	0.322452	0.20929	0.318882	0.246411	0.377914	0.373686	0.368779	0.424172	0.20862	0.329722	0.249009	0.0949054	0.461257	0.374451	0.327448	0.514966	0.327833	0.357178	0.312838	0.429546	0.23971	0.388541	0.356326	0.272572	0.377748	0.165969	0.246256
AT1G14980	733.128	571.664	510.954	852.11	517.535	463.107	815.913	510.258	447.022	700.56	451.119	457.798	776.361	512.666	508.008	748.673	550.645	470.639	681.641	498.335	449.073	834.769	567.108	486.695	791.4	655.422	543.557	734.911	565.778	492.727
AT1G14990	20.8061	17.3438	21.3792	24.6457	18.5884	21.5912	22.1053	18.4868	18.9825	21.6681	17.1926	19.6987	20.2799	18.3005	19.7716	21.7854	19.0599	20.6371	19.5192	20.3819	20.424	22.5847	21.8927	19.9942	22.8604	22.4168	22.7337	23.686	20.6847	24.6021
AT1G15000	16.3856	15.0669	15.6785	14.2101	10.77	13.6916	12.1189	11.4998	13.7157	12.7336	11.2871	12.4421	15.7757	14.2914	12.1683	15.9183	13.5575	14.061	14.2556	10.4034	13.7879	14.9217	13.0028	14.5651	15.4317	12.4469	13.5477	12.8465	13.0658	13.2338
AT1G15002	3.15895	1.65084	2.85082	2.7314	2.73348	2.77131	1.72987	2.28515	1.37231	4.47098	2.52996	2.16092	2.25362	1.70365	2.24465	3.45363	1.73758	2.30934	1.0572	2.17896	1.32934	4.40751	2.92546	2.5695	3.12826	1.49236	3.58	3.51595	2.82917	3.09086
AT1G15010	0.11155	1.18895	1.40155	0.157943	2.00131	0.796607	0.161112	1.21697	1.58091	0.873163	1.48557	0.448108	0.11046	2.20347	1.17907	0.254838	2.77164	0.594554	0.155398	3.12318	1.24249	0.447401	0.869329	0.641456	0.271607	1.73851	0.88471	0.112854	3.40272	1.05312
AT1G15015	0	0.962547	0	0	0.99995	0	0	0.884544	0	0	1.52972	0	0	1.90571	0	0	1.25986	0	0	0.728555	0	0	0.419508	0	0.0258271	0.184342	0	0.109634	0.489652	0
AT1G15020	5.59039	3.1955	5.93944	4.72691	5.70172	5.78582	5.81007	4.63832	5.40336	5.31996	5.12375	5.77303	4.79752	4.80764	6.07198	4.91283	4.93816	6.14073	4.66089	5.01449	4.78798	5.24984	5.36662	5.38721	4.57469	4.49088	5.56162	5.60466	5.42196	6.35517
AT1G15030	10.1357	8.46135	9.93438	8.06156	10.7192	9.61197	8.6982	10.7727	9.20098	8.72261	11.064	9.32491	9.78094	11.3965	9.59737	10.5704	10.831	10.0281	9.77525	11.3881	10.1812	8.27921	8.6083	10.3358	9.87886	8.48502	8.13272	8.44799	9.6425	8.23306
AT1G15040	0.0180308	0	0.62682	0	0.0166626	0.816983	0	0.0191353	1.33945	0	0.0617768	0.677475	0	0.0552605	0.981902	0	0.136339	1.04536	0	0.111367	1.29467	0	0.0286351	1.0324	0	0.0677676	1.63888	0.0402459	0.206444	1.4088
AT1G15045	0	0	0	0	0	0	0	0	0	0.668539	1.1463	0	1.42928	0	0	0	0	0	0	0	0	0	0	0	0.201595	0	0	0	0	0
AT1G15050	0.230494	0.622398	0.160468	0.308082	0.19321	0.105603	0.514098	0.103084	0.964113	0.143255	0.196245	0.728212	0.307132	0.408348	0.26764	0.061968	0.839426	0.356212	0.499099	0.512393	0.234037	0.619647	0.179644	0.236456	0.535318	0.272714	0.100218	0.426022	0.258809	0.477734
AT1G15060	6.66845	4.87176	4.37351	5.66407	5.96925	5.43214	4.81942	5.16161	5.6169	6.58438	4.90648	5.54839	5.11644	4.93263	4.83903	6.00878	4.17154	5.49593	5.46667	4.84973	4.6204	5.8832	5.55741	4.53434	6.25181	4.64766	4.74068	6.3939	5.51933	5.72424
AT1G15080	7.26954	5.07604	3.0231	7.70622	5.50318	3.01947	8.35821	4.73929	2.49772	9.1091	5.58492	3.07825	8.69523	5.17332	2.18632	7.41637	6.67288	3.05521	8.18724	4.93673	2.99898	8.08233	6.00331	2.02938	6.65683	5.8087	3.29089	8.60343	5.55219	3.11906
AT1G15090	0	0	0	0	0	0	0	0	0	0	0	0	0	0	0	0	0	0	0	0	0	0	0.652827	0	0	0	0	0	0	0
AT1G15100	13.1369	10.7439	17.3614	12.5427	14.2004	19.7277	13.8303	15.1592	22.3646	17.3874	17.7464	26.0556	16.4005	15.8942	16.1757	18.8245	14.74	30.2072	15.1207	18.5644	29.3043	8.7196	9.53604	14.6335	11.5768	8.05031	12.1998	7.18323	10.5436	13.5373
AT1G15110	6.07136	6.75151	6.00611	7.32177	6.56314	7.67479	6.73589	7.1108	8.27444	6.96537	7.59571	7.58698	7.53632	7.80964	6.92596	6.6225	9.76386	6.79887	7.56421	9.17729	7.68388	8.77191	8.20181	8.5709	8.55153	9.07727	8.54725	7.83814	10.0684	7.95487
AT1G15120	259.524	211.788	292.321	256.16	212.459	274.611	276.947	208.426	275.851	258.868	203.707	272.825	233.523	198.43	277.267	242.181	198.212	277.038	200.664	188.931	269.591	284.363	231.933	314.566	277.95	229.804	320.453	240.939	220.36	343.3
AT1G15125	0.02831	0.165389	0	0	0	0	0.190811	0.0305573	0	0.151394	0.0979539	0	0.031038	0.0822736	0.0565693	0.0724537	0	0.0544235	0.224761	0.102486	0.0503439	0.0767398	0.0865035	0	0	0.0735796	0	0.0556714	0	0
AT1G15130	24.3202	28.5273	24.0824	25.1185	23.2497	26.2432	24.6467	24.0579	24.787	25.5774	23.5582	25.4301	23.9436	23.678	22.0947	21.7425	24.5067	23.3052	28.1356	24.9703	24.0969	23.4949	23.8227	22.3308	24.3953	28.8014	28.1413	29.8944	27.1686	26.2475
AT1G15140	17.9224	16.8307	28.1501	16.5958	21.1508	30.8198	16.614	22.1637	28.804	16.2793	21.5595	24.9269	17.0532	21.4025	27.0542	17.8642	20.0239	28.7039	16.5195	20.2509	28.0153	16.8597	22.0146	33.2481	17.6759	16.0391	25.3828	12.1295	16.2729	24.4304
AT1G15150	0.0343761	0.0448428	0.0374038	0	0.104446	0.0497227	0	0.0946839	0.0495593	0.0435477	0.216022	0.0585903	0	0.0333963	0.176524	0.100622	0	0.0326638	0.0166428	0	0.0183436	0	0.012979	0	0.0266975	0.0156212	0.0656475	0	0.0955839	0.0312668
AT1G15160	0	0	0	0	0	0	0.0456537	0	0	0	0	0	0	0	0	0	0	0	0.0719768	0	0	0	0.0146989	0	0	0.016499	0	0.0210431	0.0294549	0
AT1G15165	0.522941	0.190379	0.75193	0.53419	0.482777	0.564216	0.777402	0.419936	0.540559	0.282505	0.480352	0.978917	0.320446	0.423301	0.333445	0.671936	1.01907	0.614011	0.586082	0.262847	0.425556	0.435017	0.600257	0.53469	0.623616	0.900096	0.399914	0.578951	0.652848	0.371929
AT1G15170	2.04046	4.62866	4.63955	2.68261	5.21839	5.30766	2.34872	4.47115	5.20945	2.27511	5.49349	6.56513	1.94127	4.77694	6.62067	2.47055	5.12386	5.62705	3.31302	6.98686	5.34165	3.40155	4.91792	5.00109	3.266	7.89133	6.65604	4.55706	7.37427	5.7618
AT1G15175	1.74344	3.08427	1.82198	1.62791	3.83223	2.83754	2.67924	3.4226	1.44845	1.67657	3.67416	2.70169	1.27563	3.34207	1.50941	2.00927	2.46015	1.47926	2.10523	3.81274	1.54874	1.90801	3.38306	2.35025	1.94612	4.16499	1.75691	2.52689	3.59564	1.78087
AT1G15180	7.5007	11.0357	7.45449	8.34015	11.1645	7.48474	8.18814	9.26031	6.5217	7.26374	10.8437	6.74978	7.49148	10.3244	6.88007	7.43066	11.1347	5.28856	7.8646	12.1948	5.62692	8.86162	11.2209	6.11995	7.98119	14.0443	6.10379	10.7368	13.076	5.54117
AT1G15190	4.49806	4.6597	0.220951	5.02098	8.48321	0.0667737	7.47763	6.24713	0.0980122	8.49824	4.12466	0.280485	8.24381	3.86036	0.0493327	9.5916	3.24291	0.0511006	6.8261	2.9246	0.212127	6.41457	6.97071	0.216981	9.67926	3.04921	0.095363	6.285	1.32557	0.245896
AT1G15200	105.488	127.66	84.3583	105.861	105.537	85.6021	121.765	108.091	87.4745	101.593	103.225	88.603	122.262	118.843	94.7537	116.671	129.931	85.6302	140.838	127.129	87.9003	128.318	122.772	93.5406	123.618	142.045	108.305	162.442	153.43	107.505
AT1G15210	1.56948	0.709399	0.357865	0.90465	0.663532	0.22626	1.05028	0.706333	0.191564	1.10585	0.528031	0.11444	0.721981	0.589244	0.120765	0.834404	0.441662	0.11736	0.566018	0.343305	0.156814	0.840815	0.690075	0.0556312	0.786896	0.34204	0.130012	0.660282	0.287198	0.0698536
AT1G15215	9.51549	8.93505	7.53564	10.2794	8.67198	7.00308	12.8426	7.10753	7.79083	11.4725	9.73026	7.22631	8.69272	7.43864	8.05772	9.73233	10.0148	7.11981	9.67236	8.81955	6.4698	7.84623	8.70679	7.25026	10.4324	7.51215	7.12323	10.5343	8.43344	7.98275
AT1G15220	7.01129	5.36439	6.18055	6.73152	6.70984	5.04933	6.06355	6.02298	4.53768	6.71918	6.80276	5.36442	6.52324	5.13443	5.31292	6.73445	4.98917	5.6024	6.80269	6.30687	5.03277	6.0789	5.93904	4.58818	6.17421	5.52599	5.40647	6.9098	6.01222	4.96702
AT1G15230	45.9113	45.6109	40.5834	45.5325	48.4824	36.6251	44.5412	47.7458	33.9011	42.6047	51.08	38.1766	46.2558	55.8332	36.8094	46.8008	53.0331	39.9417	57.3235	53.1731	38.6982	39.683	44.0639	33.4882	44.6655	46.9481	33.9636	61.3935	67.0213	39.1559
AT1G15240	9.81284	10.6879	9.62157	9.2971	10.6783	9.27035	11.4602	10.8821	8.75167	10.5715	10.2475	9.67967	10.5692	10.3711	8.61294	9.95113	10.7661	8.88556	10.413	10.3132	8.51502	11.2242	11.1796	10.0643	10.9585	11.8666	9.67963	14.2379	11.156	10.8521
AT1G15250	95.4758	68.4137	70.1601	85.1925	92.9122	63.6187	97.3312	88.3985	72.7975	108.478	90.46	63.5595	76.1245	83.2141	70.238	80.3453	76.1614	61.9952	89.0197	85.6916	62.0354	107.253	98.8871	80.9197	103.995	104.417	72.8469	101.396	101.593	79.1141
AT1G15260	217.006	399.94	495.175	177.851	277.937	411.976	214.411	291.081	396.579	198.853	290.377	385.26	163.994	266.649	370.515	186.757	271.549	337.469	183.709	261.977	321.06	211.756	257.852	328.517	182.893	340.746	388.217	240.032	350.227	331.471
AT1G15270	633.907	540.525	637.462	598.29	559.176	564.186	584.338	529.407	592.842	610.825	570.751	572.361	509.644	509.908	550.041	582.685	531.019	556.739	490.53	482.239	549.057	530.221	533.949	505.559	566.913	476.245	567.982	516.027	459.687	583.646
AT1G15280	32.2804	29.6175	24.548	33.5651	27.0359	24.6753	33.0133	32.3184	26.0777	31.8884	30.2235	23.8952	32.6092	31.1882	25.1373	32.9094	30.2165	24.0357	34.0669	32.7201	24.9608	34.9988	31.368	26.3855	34.9906	31.9809	26.076	37.8515	35.2584	26.845
AT1G15290	14.9707	20.2266	13.454	13.4174	15.0328	11.938	16.3129	16.3702	10.5081	14.9981	16.3371	12.611	12.0707	15.4837	11.5465	12.8323	15.1795	10.1043	15.8664	16.9798	10.6293	12.8799	13.7511	10.0906	13.7568	15.4405	10.0926	18.8995	16.4735	11.1024
AT1G15300	1.18421	1.19762	0.611287	0.582473	1.83259	0.860182	1.00086	1.84913	0.735619	1.64015	1.70238	0.75811	0.967941	1.20111	0.766839	1.4881	1.01023	0.871918	1.50955	1.62788	0.711451	0.783197	1.45216	0.933348	1.0726	0.750487	0.523996	0.839784	1.07607	0.564663
AT1G15310	5.28414	9.33001	5.50493	5.45416	10.8831	8.48642	6.53929	12.1445	9.097	5.49752	12.4641	9.4139	8.75376	11.3664	9.0119	7.62997	14.1647	11.7252	8.36192	15.0891	11.7916	6.17122	11.0023	9.80355	6.26908	11.302	9.35324	9.25129	12.9039	8.23678
AT1G15320	1.73086	12.6213	0.173169	2.65644	15.7305	0.354007	7.32199	12.619	0.264447	5.12141	11.7475	0.241146	6.16654	14.5374	0.133084	10.7565	10.9976	0.267239	9.0528	8.85115	0.101062	6.22783	16.1036	0.0646627	5.8006	11.4621	0.187775	10.9408	6.20682	0.134965
AT1G15330	0.146775	0	0.0494368	0.0195102	0.175515	0.0416467	0.0486238	0.120802	0.0240215	0.0609816	0.220332	0	0.0241244	0.264881	0.191607	0.134692	0.0576909	0	0.491196	0.103635	0.130793	0.0821334	0.138354	0.101549	0.0735549	0.13	0.162838	0.727018	0.818886	0.0656761
AT1G15340	413.92	398.029	221.365	466.626	319.482	221.596	463.14	326.582	219.297	405.285	324.781	233.662	457.793	346.26	243.003	449.843	401.293	221.033	549.549	384.61	245.14	457.252	331.579	201.17	427.491	396.138	244.138	561.331	447.155	236.231
AT1G15350	1.7348	5.60823	10.3296	2.7586	6.28481	14.0023	1.69144	5.12111	13.215	2.67295	5.4308	17.5953	2.07727	5.67983	14.8734	2.48922	4.07035	18.3325	3.2035	4.60086	19.333	2.702	4.71876	19.0451	3.08292	4.59275	19.113	3.80577	6.83897	22.5438
AT1G15360	31.592	30.4961	71.6188	28.0404	35.1341	72.7648	31.0856	31.8022	67.7564	37.7345	39.4953	74.6408	33.4413	36.3608	70.9514	36.8811	31.2135	79.5034	32.3791	32.9578	74.9793	21.6237	30.8003	57.2742	23.6723	24.569	48.4908	25.4517	22.4527	52.2271
AT1G15370	88.5222	80.9842	96.0415	80.6147	86.066	81.9558	88.261	86.5155	92.6401	93.2378	82.8719	88.0314	75.6698	82.3904	83.9344	81.5634	78.0939	85.7942	65.5421	75.8274	79.3609	74.9564	85.715	76.7097	83.1276	81.5359	85.4992	76.6113	69.8502	85.8606
AT1G15380	14.1455	10.5034	12.9391	23.2755	21.7338	19.8362	18.1391	14.2972	29.1282	17.3972	14.1724	28.2439	23.5396	23.7911	35.0821	24.6144	21.3268	32.2563	22.1423	15.654	60.1654	22.6733	25.633	39.6707	19.2635	20.013	57.5837	24.1035	17.6301	77.2672
AT1G15385	0.918514	1.81268	0.453724	1.58446	2.07756	0.414441	1.69328	0.796654	1.32226	1.67862	3.60443	2.57815	2.22696	2.39429	1.92691	2.85621	1.88817	1.63184	1.45535	3.46291	5.3658	2.4491	1.8936	1.89364	1.91085	1.28379	3.55285	1.23263	0.737478	8.59342
AT1G15390	16.6076	11.6801	13.0428	15.4051	14.0378	12.5105	14.4181	15.0824	12.0221	14.7822	14.1513	12.326	15.976	14.5358	14.2335	17.7674	13.405	11.7446	17.753	14.0408	13.4116	14.2927	16.1812	14.2638	15.9225	12.8276	11.6883	13.0689	12.3603	11.3849
AT1G15400	15.3492	11.6042	16.2811	17.2477	17.274	20.141	16.3306	18.4063	22.3648	16.1857	20.6059	20.4169	18.1695	19.474	20.3961	17.7347	17.4282	21.0715	19.0933	20.5684	24.9779	15.0815	18.1975	23.122	16.3642	13.0465	20.9276	15.9007	18.7816	26.5733
AT1G15405	52.7544	59.4386	53.4983	65.6661	61.0544	52.621	67.6966	59.8139	46.2778	51.8593	54.4095	59.8927	67.3224	62.2554	60.8635	62.5474	68.1618	49.6425	91.5069	89.0056	54.8326	67.8693	62.1658	66.3287	72.0952	86.442	67.7568	122.085	105.517	75.5623
AT1G15410	4.87842	6.59037	8.16125	4.92985	7.41762	8.86739	5.62917	6.56528	9.87224	4.86873	7.6837	9.32133	5.95685	7.92068	9.60987	6.41422	9.01757	10.8206	7.13958	8.04309	11.0341	5.72678	6.76247	9.1337	5.72226	7.50876	10.2878	6.55768	8.12186	12.8496
AT1G15415	1.14033	0.513816	187.567	1.00659	1.67549	262.464	0.861996	1.1735	303.036	2.70752	0.707142	307.409	0.524272	0.355526	288.383	0.24623	1.00962	322.073	0.278083	0.416952	317.92	0.478168	0.759857	237.741	1.51497	0.763795	300.42	0.435155	0.377357	295.937
AT1G15420	93.5502	78.8296	55.5473	97.0614	73.0968	57.6337	90.9564	71.6895	57.1564	82.9783	72.8045	52.0884	104.994	82.5243	61.8244	106.145	83.1706	57.3506	109.378	83.1028	60.064	96.468	79.2047	55.4398	94.4225	84.4794	58.6676	96.4606	83.8563	52.3384
AT1G15430	3.01589	3.66219	3.97858	3.07833	3.28158	4.31929	3.49337	4.38625	5.50497	3.8426	3.94424	5.0244	3.97265	3.81158	5.1332	3.57021	3.85637	5.38122	3.36551	3.52235	5.23651	3.46125	3.84498	5.82904	4.00143	3.85949	4.97337	3.97532	3.26058	6.5655
AT1G15440	12.4184	9.00699	7.16031	10.7684	8.36261	6.62673	12.3679	10.1651	5.90222	9.70029	9.19566	6.07241	10.3991	9.4058	6.72881	11.1539	9.85098	5.71616	10.4835	8.96522	5.48669	13.3033	11.0129	7.7192	12.1941	11.5489	6.74232	11.6226	9.06484	7.13617
AT1G15450	0	0	0	0	0	0	0	0	0	0	0	0	0	0.429863	0	0	0	0	0	0	0	0	0	0	0	0	0	0	0	0
AT1G15460	0.130672	6.41177	12.073	0.00982144	14.6899	15.5044	0.0367159	14.2227	15.5401	0.169932	16.9857	16.1142	0.0125864	18.0442	15.1147	0.0216868	18.5005	17.1887	0.0234641	25.4609	12.9872	2.9251	8.58753	18.6141	0.121899	20.6248	15.1786	0.0514367	32.1914	14.8134
AT1G15470	10.9055	23.8004	24.1487	13.4594	31.5104	27.7882	12.329	36.8157	27.9055	12.7465	41.6675	26.9655	13.0922	34.6151	27.5599	11.9531	36.3036	25.5551	14.1107	45.7932	24.3436	17.6497	29.8751	28.2184	14.5315	46.2887	29.6457	17.1482	55.4183	28.1189
AT1G15480	9.36674	5.17172	4.95116	7.78663	6.75625	4.18257	7.66844	6.03092	4.94116	8.60942	6.85123	4.28007	7.25843	6.23499	4.28314	7.65598	6.4148	4.26968	5.67609	5.94691	3.41176	8.2249	7.1968	3.73064	7.36766	7.46595	4.48795	7.81192	6.3001	4.31988
AT1G15490	5.0138	4.43253	4.68037	6.80376	4.22608	4.34102	5.49189	5.0521	4.96527	5.85174	4.47727	4.32909	5.51635	5.45811	4.44235	5.5483	5.55289	4.35311	6.1513	6.05786	4.01056	5.92605	4.94073	4.70747	5.75807	5.81599	5.39755	6.13509	4.75336	5.72258
AT1G15500	111.737	106	100.915	111.649	105.241	107.756	86.9514	107.025	99.3685	109.26	107.159	93.1746	128.783	127.535	109.574	123.832	117.455	105.995	161.165	144.08	111.229	116.616	119.027	116.134	120.154	100.58	95.1198	118.065	148.835	96.1248
AT1G15510	1.68197	1.60882	1.45307	1.83083	1.28238	1.45324	1.89834	1.99099	1.17514	2.14835	1.44493	1.2004	1.86286	1.72381	1.45678	2.29429	1.46624	1.04085	1.46508	1.73924	1.05574	2.11296	1.77868	1.63066	1.89599	1.7944	1.37847	2.56292	1.86079	1.85494
AT1G15520	0.108622	0.149588	0.194037	0.0686888	0.163645	0.211978	0.101182	0.1364	0.29739	0.042147	0.193272	0.27981	0.157973	0.160344	0.234731	0.102275	0.214336	0.263502	0.221185	0.118237	0.585956	0.0734882	0.112949	0.29626	0.1539	0.106282	0.41388	0.145356	0.0894988	0.866484
AT1G15530	2.43162	2.81092	2.15578	2.67729	2.28749	2.07694	2.95116	2.01415	3.11125	1.96438	1.80577	2.79267	2.61659	2.55676	2.13993	2.64619	2.93477	1.9116	3.10575	2.25304	2.65423	2.82724	2.16523	1.85529	2.18321	2.83281	2.53156	3.63208	2.68222	2.33409
AT1G15540	0	0	0	0	0	0	0	0.0895963	0	0	0	0	0	0	0	0	0.177326	0	0	0.0636288	0	0	0	0.0261435	0	0	0	0.0308228	0.0223894	0
AT1G15550	0.502587	1.1085	0.665274	0.676039	0.871807	0.899196	0.639355	0.689353	0.958212	0.538924	1.09208	0.57807	1.10034	1.41801	0.657215	0.767951	1.3296	0.573036	0.46702	0.696579	0.35934	0.430835	1.46647	1.04187	0.628465	0.701414	0.846538	0.740187	0.719815	1.17072
AT1G15560	0	0.120241	0.629	0.0448221	0	0.308633	0	0	0.556346	0.118056	0.0155782	0.775339	0.0566961	0.034892	0.458583	0.0825219	0	0.866901	0	0.0144048	0.419895	0	0	0.664456	0.0203448	0	0.569027	0	0	0.444681
AT1G15570	16.6139	9.33409	6.99292	11.6619	8.66026	5.64937	12.1515	11.0128	5.48316	16.1279	8.48489	5.78132	12.8284	8.06237	5.06156	14.4891	8.27724	6.15512	11.9098	7.33132	5.31503	12.7623	9.13663	7.10188	12.9115	7.58685	5.52166	12.1284	7.49512	5.39325
AT1G15580	0.160617	0.237048	2.68982	0.344497	0.548398	4.49848	0.198101	0.274781	4.40989	0.502989	0.893065	6.32562	0.449597	0.0881704	4.32572	0.468709	0.133699	6.2796	0.143809	0.292713	6.00097	0.648546	0.0769254	4.55901	0.175639	0.552154	5.04781	0.427133	0.552382	6.23448
AT1G15590	0	0	0.0249112	0	0	0	0	0	0	0	0	0	0	0	0	0	0	0.0529389	0.0539469	0	0	0	0	0	0	0	0	0	0	0
AT1G15600	0	0	0	0	0.0262277	0	0	0	0	0	0	0	0	0	0	0	0	0	0	0	0	0	0	0.0373896	0	0	0	0	0	0
AT1G15610	0	0.342366	0.0267757	0	0.28474	0	0	0.293421	0.0830848	0	0.203773	0.0344219	0	0.462509	0.0601027	0.121496	0.269018	0	0.351937	0.292996	0.0376602	0.070695	0.11492	0	0	0.266953	0	0.259865	0.0209738	0
AT1G15620	0	0	0	0	0.108656	0	0	0	0.0927418	0	0	0	0	0	0	0	0	0	0	0	0	0	0	0	0	0.0942061	0	0	0	0
AT1G15630	0	0	0.0712513	0	0	0	0	0	0	0	0	0	0	0	0	0	0.0318295	0	0	0	0	0	0	0	0	0.0225113	0	0	0	0
AT1G15640	0	0	0	0	0	0	0	0	0.0270875	0	0	0	0	0	0	0	0	0.0280392	0	0	0	0	0	0	0	0	0	0	0	0.0287118
AT1G15650	0	0	0	0	0	0	0	0	0	0	0	0	0	0	0	0	0	0.700869	0	0	0	0	0	0	0	0	0	0	0	0
AT1G15660	28.7918	19.0626	14.1736	26.0228	18.3042	12.7732	27.3264	19.3818	11.6098	25.6553	18.7181	12.6553	24.7463	18.6706	12.8518	24.1044	20.3515	13.1785	21.6305	17.29	11.4339	23.5561	19.8683	12.2806	25.0069	18.3684	11.1361	21.6142	17.5788	11.399
AT1G15670	14.3118	9.50917	20.0121	10.9903	7.45022	21.0895	11.7712	10.608	29.048	11.6498	8.63965	24.3599	13.2955	10.2407	23.2779	13.6292	11.0293	28.6445	12.0192	10.4406	29.7909	9.70971	9.63261	24.744	8.50135	6.79857	18.1085	7.36608	7.06278	14.321
AT1G15680	0	0.0404706	0	0	0.326273	0	0	0.490115	0	0	0.412456	0	0	0.416701	0.0628705	0	0.41074	0	0	0.764038	0.0215585	0.0982352	0.156987	0.0755677	0.109562	0.42239	0	0.0976506	0.263985	0
AT1G15690	165.677	155.839	162.116	157.019	148.632	146.218	171.089	159.302	151.513	169.598	149.388	148.142	156.324	153.251	150.496	158.651	157.939	149.068	155.305	148.377	135.115	187.235	168.026	161.187	190.688	187.372	175.191	181.178	169.557	171.058
AT1G15700	19.6924	19.0113	12.4802	17.9842	16.031	12.6494	18.7731	18.4385	11.3848	15.4222	14.0223	12.9672	17.6994	15.5645	13.1682	20.0124	17.0978	13.6949	21.1971	14.9741	13.9307	20.2658	16.9778	12.0325	19.4386	18.5412	14.5294	23.7619	18.9298	14.3321
AT1G15710	15.8026	16.9805	14.2695	14.2477	15.3391	13.8817	11.6118	14.4055	13.6553	14.422	13.7033	15.1877	14.1282	14.2701	14.7989	12.4039	14.231	13.0132	15.0971	14.2893	14.7444	13.8932	13.2223	12.424	15.3767	14.996	12.6937	15.1732	15.4254	12.8138
AT1G15720	9.92375	10.9191	6.53402	12.882	12.3657	7.95951	10.9929	10.4752	7.91085	11.4045	11.0119	7.06804	12.1856	12.4775	8.13266	11.5812	14.2171	7.10144	16.5011	13.9813	8.13667	14.1095	13.5661	7.83378	14.3757	13.6863	8.89889	15.6165	13.9217	8.78712
AT1G15730	10.0244	11.9972	12.2392	8.19657	10.6251	13.1607	9.15513	13.0987	11.8332	8.9923	11.6447	12.0089	9.19159	11.461	12.2928	10.2446	13.4593	13.9523	12.0355	12.2138	11.7763	9.19998	12.3242	13.7503	10.4812	12.9437	13.557	11.1118	12.4809	12.8497
AT1G15740	7.81101	6.48275	7.85956	6.48666	9.28722	7.1377	7.03341	9.49925	7.4872	7.95719	11.0533	8.39541	7.63108	10.289	7.91675	7.72721	10.3678	7.2267	9.41542	11.6796	8.67451	5.25677	8.58007	5.90222	5.83546	7.63653	5.54412	8.2939	10.9976	8.40455
AT1G15750	16.7133	10.3366	11.4137	14.4827	13.0798	10.266	15.1902	13.8162	11.3502	17.3125	13.4948	10.5471	13.744	11.3518	8.86034	14.5037	10.765	9.48875	13.1005	11.447	8.93978	12.3278	13.9282	10.7724	14.7346	10.8621	9.39863	12.1028	10.4562	9.36552
AT1G15757	0	0.715626	0	0	0.271001	0	0	0.342386	0	0	0.724778	0	0	0.122818	0.72335	0	0	0.32236	0	0.121576	0.708928	0	0.181245	0	0	0.514941	0.450362	0.122251	0.0855596	0.796674
AT1G15760	1.21381	1.4694	1.02905	1.30324	1.15536	1.92019	1.54501	1.53219	1.23771	1.80164	1.43489	0.51485	2.02127	1.78196	0.44919	1.54287	1.90138	0.875768	1.56804	0.532523	1.05293	0.916017	0.866086	0.615858	1.61779	0.642104	0.136749	0.941255	0.563546	0.31098
AT1G15770	0	0.129408	0	0	0.190926	0	0	0.102223	0	0.0381215	0.110601	0	0.0614219	0.220371	0	0	0.100092	0	0	0.0323519	0	0.0285242	0.102026	0	0	0.133341	0	0.0310396	0.0455354	0
AT1G15772	0.0249026	2.39341	1.3993	0.259189	4.07061	2.33252	0.321473	4.96814	2.15634	0.0800727	3.49655	1.94417	0.0601332	4.48954	1.97083	0.380974	2.85807	2.4153	0.510301	4.78601	2.39634	0.78572	2.64324	2.44036	0.258234	2.84125	1.6486	0.57215	4.31806	1.44436
AT1G15780	3.61303	4.83332	3.57002	3.58384	3.45244	3.69099	4.36965	2.95699	3.45257	3.52345	3.75085	3.71337	3.21156	3.13963	3.1782	3.06776	4.00103	3.1878	2.89963	3.73006	3.302	3.7986	3.64821	3.69979	3.45375	4.29137	4.02032	4.88394	3.6224	4.21897
AT1G15790	4.1237	3.91134	5.60111	2.99103	3.65814	4.56566	2.92755	4.77963	3.14981	2.45389	5.28678	3.47013	3.05103	4.96736	4.01298	3.62522	6.69553	4.82957	2.56757	6.68636	4.32554	3.37047	4.9087	3.73241	3.73132	7.02421	4.57736	3.45514	6.51315	5.11116
AT1G15800	6.3851	8.61811	4.16526	7.16512	8.41408	3.68444	6.91493	11.4391	5.35729	6.40545	10.0815	5.01705	6.39344	8.18573	3.9252	7.24629	11.5361	4.46804	6.74215	9.57511	3.65039	6.08187	9.83662	4.22085	7.30197	8.63526	4.44681	9.46216	8.33748	6.00662
AT1G15810	32.1771	32.1351	29.0235	35.6683	28.7482	26.3207	40.8925	27.5486	27.2048	35.8264	30.1495	25.3967	30.4804	27.7836	28.4263	31.3854	28.8605	26.4654	33.8832	27.0643	26.9524	39.3006	33.281	26.0181	37.9534	36.3606	31.8093	42.0531	33.2571	31.683
AT1G15820	341.783	554.216	346.009	293.257	414.266	299.35	273.097	374.023	255.01	255.578	388.857	254.867	309.737	417.379	305.988	290.86	397.945	277.454	319.6	411.086	260.418	330.343	402.554	330.714	331.359	461.279	329.999	328.576	449.376	328.405
AT1G15825	0.0711293	0.130972	0	0.141414	0.545896	0.0647108	0.0755519	0.460101	0.223948	0.0947535	0	0	0	0	0	0	0	0.0754216	0.0724247	0	0.22942	0	0	0.264317	0	0.131377	0	0.0808587	0.199431	0
AT1G15830	0.230331	0.17792	0.16317	0.360357	0.0940665	0.0528855	0	0	0.194549	0.104778	0.135634	0.0850648	0.322584	0.449477	0.223502	0.427545	0.366303	0.160997	0.279229	0.140709	0.026663	0.0669738	0.34004	0.263732	0.315783	0.125045	0.0766633	0.188431	0.235648	0.0914023
AT1G15840	0	0	0	0	0	0	0	0	0.0924423	0	0	0	0	0	0	0	0.0303225	0	0	0	0	0	0	0	0	0	0	0.0318467	0	0
AT1G15850	2.33582	6.25289	0	1.90405	13.4827	0	5.61877	9.55057	0	3.25834	6.88756	0	4.94696	10.7288	0	6.32622	6.43216	0.0640148	7.04655	5.47958	0	4.54685	10.1101	0	4.23867	6.80955	0	5.88838	2.53957	0
AT1G15860	12.4816	16.4546	15.1701	10.2133	21.3478	14.5518	13.3547	18.467	15.3201	12.7695	18.3713	14.4244	11.0157	20.1482	13.7647	15.6204	14.8336	14.6324	11.6111	15.7176	12.7314	11.8899	19.4428	14.325	12.6247	14.8234	13.0195	12.4394	13.1719	14.2327
AT1G15870	5.38388	4.82525	3.19158	7.04376	3.51989	3.45655	7.44892	4.58685	3.29942	6.14324	5.00643	3.55836	6.36203	3.43606	3.0138	5.80641	4.35049	3.33968	5.52023	3.75755	3.56569	6.95276	4.21384	3.781	6.72235	4.12814	3.64967	5.41764	4.29322	3.01358
AT1G15880	19.4505	21.8201	24.4581	21.5758	26.9695	23.7949	20.8464	26.4732	24.2145	20.555	25.1065	24.1918	19.8416	27.0968	25.5609	22.1261	26.7729	24.591	21.4381	26.2465	25.6185	22.3305	26.9397	25.255	21.984	25.3818	27.6362	23.371	25.2053	31.4671
AT1G15885	14.7371	16.4758	15.483	16.1724	16.3502	12.857	20.3365	14.4201	13.5196	17.3542	17.5483	14.8729	15.8878	19.0103	11.8207	16.1646	17.6079	12.4289	17.6821	18.3702	11.8968	14.515	15.7962	9.41453	15.3707	16.9387	13.6099	22.0623	19.3065	14.9234
AT1G15890	0.439397	0.284355	0.137611	0.663372	0.207856	0.123096	0.348747	0.168286	0.176257	0.4107	0.259848	0.154195	0.431482	0.394218	0.206796	0.43646	0.391182	0.183324	0.423799	0.290682	0.232582	0.466114	0.375381	0.28831	0.311873	0.3458	0.220857	0.390785	0.400401	0.262452
AT1G15900	1.96018	1.82466	0.928509	1.65296	1.60997	1.29829	0.533925	1.45813	0.40966	1.56828	2.05962	0.655934	0.874871	1.10919	0.925544	1.70098	0.750962	0.997514	3.04456	1.33909	1.79723	2.90767	1.44625	1.71534	1.6172	0.613278	1.04792	2.35298	1.6621	1.28735
AT1G15910	45.7905	39.7976	29.8098	47.3195	34.6189	29.1747	46.284	37.8697	29.5179	44.73	35.8385	27.2867	46.9242	36.4869	29.5502	47.1724	39.5581	28.8284	50.5781	39.3764	30.0521	41.2667	32.7515	25.1456	41.4162	33.0679	26.605	50.4818	38.7204	24.165
AT1G15920	18.8686	29.2346	19.5601	18.7387	36.6528	20.9472	24.7082	32.1066	23.5507	26.8763	29.3716	23.2773	23.2105	28.8434	20.0857	26.5485	27.3875	23.5779	28.5454	26.0298	24.2727	23.5081	33.0043	22.5711	23.2967	26.0004	25.2298	29.4293	22.8179	27.1307
AT1G15930	568.473	385.721	421.69	616.113	433.67	385.27	583.905	438.797	400.063	599.658	439.84	398.007	604.522	453.617	404.621	612.518	473.229	401.034	627.883	475.251	387.779	608.096	498.103	415.938	590.042	459.186	388.264	631.351	521.109	406.401
AT1G15940	69.4961	69.3717	38.0365	72.0133	58.4356	41.7128	77.2748	59.0842	37.9125	71.2451	58.0321	41.5995	70.7287	58.7427	39.4335	70.0699	62.4685	38.8175	74.4069	57.5272	40.9543	64.5987	55.2953	33.9166	65.5235	59.9967	38.4847	82.6265	59.1415	37.4864
AT1G15950	45.3517	38.3478	42.0865	40.2925	34.0009	39.5511	38.9513	35.2219	38.3858	40.6247	36.5608	39.6449	40.1934	33.3369	34.9941	37.0343	35.9667	35.4478	36.9026	33.2709	34.062	39.4938	39.9406	35.4932	38.109	37.9779	37.379	45.1829	35.413	39.6774
AT1G15960	1.33905	0.819351	2.42814	0.707178	1.00792	1.55946	0.52343	0.70541	1.00619	0.638922	1.11924	1.00885	0.543783	1.12374	1.46945	0.724158	0.936755	1.36439	0.598761	1.55877	1.38978	0.580817	1.037	1.23312	0.613457	1.15656	1.15659	0.733539	1.30444	1.2107
AT1G15970	18.4456	16.5928	16.3864	20.264	15.3422	15.339	24.229	17.6358	13.9093	21.2331	14.8011	13.4703	21.3384	18.5699	15.6259	19.3338	15.7744	13.5814	21.622	17.1992	12.7039	21.3991	19.1318	13.8353	20.8823	19.227	15.7745	28.1821	19.468	17.2575
AT1G15980	5.73945	13.7451	20.409	7.46201	21.7046	22.0071	8.12513	19.8239	19.3047	9.46152	22.4326	19.7652	7.51172	21.9092	20.425	8.51644	19.8135	17.9778	9.46774	21.9964	15.7438	9.14186	19.2289	17.1884	8.20425	19.0338	17.4061	10.5354	20.0356	18.1521
AT1G15990	0	0	0.455553	0	0.0501585	0.713598	0	0.0405076	0.553039	0	0	0.891329	0	0.0129979	0.6087	0.0455526	0	0.867861	0	0	0.6118	0.0108002	0.0453607	0.789316	0.0633902	0.069615	0.778435	0	0.0202451	0.825074
AT1G16000	77.3934	48.0704	56.9586	71.0685	57.8892	56.0146	70.0351	53.6065	58.852	83.1453	55.7593	53.6591	73.3684	57.5227	56.4697	69.4419	46.5643	54.3145	62.7782	51.0143	51.5155	74.8373	66.318	61.029	85.7245	45.6813	53.3073	45.4188	44.5815	51.7968
AT1G16010	17.1942	21.1487	14.9884	18.4981	21.5971	15.4467	17.5007	18.9091	17.4669	18.5222	20.8802	16.698	19.4795	21.1807	18.6815	19.9713	21.475	17.9939	19.0672	20.4409	17.632	19.1498	20.811	19.4939	19.7634	17.8216	17.8246	16.8676	19.8223	16.9723
AT1G16020	8.04492	8.05837	6.40565	8.51908	7.95917	6.58128	9.58718	8.67095	6.29854	9.62724	7.53753	5.61499	7.76685	7.78187	6.74736	8.12509	7.41895	5.84609	8.91747	8.76235	4.90041	7.51043	9.06281	5.5892	8.63275	7.63242	6.03798	10.8251	7.87988	5.83225
[truncated: 31,874 more rows]
