# Supplementary material for: Developmentally dependent reprogramming of the Arabidopsis floral transcriptome under sufficient and limited water availability
Source: BMC Plant Biol. 2024 Apr 11;24:273. doi: 10.1186/s12870-024-04916-w (PMC11007919; doi:10.1186/s12870-024-04916-w)
Supplement: Supplementary file 10 — Supplementary Material 10: File S9. Quality control of RNA samples and mapping [file 12870_2024_4916_MOESM10_ESM.xlsx]

## Sheet: File S9
File S9. Quality control of RNA samples and mapping. The sample numbers are the same as those in File S8. Column B shows the RNA integrity number (RIN) obtained from Agilent 2100 Bioanalyzer. Columns C-F contain the number of total and aligned reads with different matching times.
Sample number	RNA integrity number (RIN)	Read mapping statastics
		total # of reads	aligned exactly 1 time	aligned 0 times	aligned >1
1	9.3	17425449	14603483 (83.81%)	1889381 (10.84%)	932585 (5.35%)
2	9.2	16500602	14077706 (85.32%)	1731665 (10.49%)	691231 (4.19%)
3	9.6	17567904	15115142 (86.04%)	1724536 (9.82%)	728226 (4.15%)
4	9.1	14065945	11817064 (84.01%)	1463672 (10.41%)	785209 (5.58%)
5	9.3	15054958	12999715 (86.35%)	1506917 (10.01%)	548326 (3.64%)
6	9.4	15645402	13202947 (84.39%)	1696448 (10.84%)	746007 (4.77%)
7	9.4	17236636	14590883 (84.65%)	1812241 (10.51%)	833512 (4.84%)
8	9.3	13320153	11575479 (86.90%)	1230653 (9.24%)	514021 (3.86%)
9	9.2	14297101	12007019 (83.98%)	1453886 (10.17%)	836196 (5.85%)
10	9.4	16598841	14451857 (87.07%)	1552411 (9.35%)	594573 (3.58%)
11	9.2	16706060	14570394 (87.22%)	1582847 (9.47%)	552819 (3.31%)
12	9.7	17126431	14411911 (84.15%)	1896124 (11.07%)	818396 (4.78%)
13	9.1	16391117	13859958 (84.56%)	1700678 (10.38%)	830481 (5.07%)
14	8.5	14831330	12654637 (85.32%)	1548719 (10.44%)	627974 (4.23%)
15	9.7	12008446	9528450 (79.35%)	1712705 (14.26%)	767291 (6.39%)
16	9.2	16343552	13969695 (85.48%)	1683499 (10.30%)	690358 (4.22%)
17	9.2	15326531	13081091 (85.35%)	1648918 (10.76%)	596522 (3.89%)
18	9.5	17853049	14897584 (83.45%)	2174196 (12.18%)	781269 (4.38%)
19	9.1	12612310	10283494 (81.54%)	1528064 (12.12%)	800752 (6.35%)
20	9.1	13491384	11453315 (84.89%)	1428346 (10.59%)	609723 (4.52%)
21	9.6	18469485	15536316 (84.12%)	2105272 (11.40%)	827897 (4.48%)
22	9.4	13601798	11320493 (83.23%)	1629747 (11.98%)	651558 (4.79%)
23	9.2	15210751	13112130 (86.20%)	1497421 (9.84%)	601200 (3.95%)
24	9.4	15184192	12517035 (82.43%)	1840257 (12.12%)	826900 (5.45%)
25	9.1	16018178	13885810 (86.69%)	1590051 (9.93%)	542317 (3.39%)
26	8.8	15867167	13629858 (85.90%)	1584116 (9.98%)	653193 (4.12%)
27	9.1	16006211	13486623 (84.26%)	1792092 (11.20%)	727496 (4.55%)
28	8.9	13249308	11132367 (84.02%)	1531377 (11.56%)	585564 (4.42%)
29	8.8	15392153	13098332 (85.10%)	1632302 (10.60%)	661519 (4.30%)
30	9.2	13689363	11650978 (85.11%)	1385642(10.12%)	652743 (4.77%)
31	9.1	14803475	12605560 (85.15%)	1470399 (9.93%)	727516 (4.91%)
32	8.9	14376616	12371449 (86.05%)	1378409 (9.59%)	626758 (4.36%)
33	9.4	14808374	12418466 (83.86%)	1702154 (11.49%)	687754 (4.64%)
34	9	13999413	11719188 (83.71%)	1499823 (10.71%)	780402 (5.57%)
35	8.7	12184682	10183117 (83.57%)	1528440 (12.54%)	473125 (3.88%)
36	Sample lost	Sample lost	Sample lost	Sample lost	Sample lost
37	9	14599404	12520192 (85.76%)	1402581 (9.61%)	676631 (4.63%)
38	8.6	16107908	13905923 (86.33%)	1536579 (9.54%)	665406 (4.13%)
39	9.4	14178607	12080841 (85.20%)	1460523 (10.30%)	637243 (4.49%)
40	9.1	13635576	11490252 (84.27%)	1501666 (11.01%)	643658 (4.72%)
41	9	13927372	11926676 (85.63%)	1432143 (10.28%)	568553 (4.08%)
42	9.4	12296485	10344966 (84.13%)	1426829 (11.60%)	524690 (4.27%)
43	9.1	15676243	13367810 (85.27%)	1591199 (10.15%)	717234 (4.58%)
44	9	10542579	9215972 (87.42%)	973159 (9.23%)	353448 (3.35%)
45	9.4	14965887	12746550 (85.17%)	1424954 (9.52%)	794383 (5.31%)
46	9.1	13888557	11728762 (84.45%)	1427988 (10.28%)	731807 (5.27%)
47	8.9	13190227	11572044 (87.73%)	1167251 (8.85%)	450932 (3.42%)
48	9.4	13145705	10941980 (83.24%)	1577369 (12.00%)	626356 (4.76%)
49	9.3	15134619	12909870 (85.30%)	1535417 (10.15%)	689332 (4.55%)
50	8.8	14893844	13162958 (88.38%)	1266462 (8.50%)	464424 (3.12%)
51	9.1	16237991	13971578 (86.04%)	1574976 (9.70%)	691437 (4.26%)
52	8.6	13546259	11739673 (86.66%)	1393097 (10.28%)	413489 (3.05%)
53	9.1	13794737	11816165 (85.66%)	1399057 (10.14%)	579515 (4.20%)
54	9.6	14958021	12938398 (86.50%)	1333375 (8.91%)	686248 (4.59%)
55	8.9	15260446	13069701 (85.64%)	1628133 (10.67%)	562612 (3.69%)
56	8.8	13967460	12012138 (86.00%)	1369296 (9.80%)	586026 (4.20%)
57	9.5	14756663	12563043 (85.13%)	1491530 (10.11%)	702090 (4.76%)
58	9.1	12419302	10583505 (85.22%)	1206464 (9.71%)	629333 (5.07%)
59	8.9	14087444	12396355 (88.00%)	1244660 (8.84%)	446429 (3.17%)
60	9.4	14586370	12798463 (87.74%)	1198615 (8.22%)	589292 (4.04%)
61	8.9	17439466	15064230 (86.38%)	1570358 (9.00%)	804878 (4.62%)
62	8	15028797	13386945 (89.08%)	1133388 (7.54%)	508464 (3.38%)
63	8.9	11736052	10138773 (86.39%)	1143704 (9.75%)	453575 (3.86%)
64	9.8	15640284	13076370 (83.61%)	1887244 (12.07%)	676670 (4.33%)
65	9.5	15565412	13007866 (83.57%)	1429424 (9.18%)	1128122 (7.25%)
66	10	15037652	13146326 (87.42%)	1278798 (8.50%)	612528 (4.07%)
67	10	15812610	13873743 (87.74%)	1371057 (8.67%)	567810 (3.59%)
68	9.8	13927910	12406190 (89.07%)	1076880 (7.73%)	444840 (3.19%)
69	10	18547543	16338585 (88.09%)	1392250 (7.51%)	816708 (4.40%)
70	9.9	14411588	12380783 (85.91%)	1522938 (10.57%)	507867 (3.52%)
71	9.8	16607471	14155515 (85.24%)	1664987 (10.03%)	786969 (4.74%)
72	10	15572437	12292524 (78.94%)	2558197 (16.43%)	721716 (4.63%)
73	10	16968094	14946234 (88.08%)	1338809 (7.89%)	683051 (4.03%)
74	9.8	17269429	15316505 (88.69%)	1233821 (7.14%)	719103 (4.16%)
75	10	17952243	15543303 (86.58%)	1410839 (7.86%)	998101 (5.56%)
76	9.8	17006691	14910889 (87.68%)	1260808 (7.41%)	834994 (4.91%)
77	9.3	14771894	13115063 (88.78%)	994246 (6.73%)	662585 (4.49%)
78	10	18190090	15842116 (87.09%)	1480643 (8.14%)	867331 (4.77%)
79	9.9	18504189	16635401 (89.90%)	1131204 (6.11%)	737584 (3.99%)
80	9.5	15537616	13763965 (88.58%)	1080082 (6.95%)	693569 (4.46%)
81	10	14375648	12144991 (84.48%)	1380743 (9.60%)	849914 (5.91%)
82	9.9	18574092	16611353 (89.43%)	1144747 (6.16%)	817992 (4.40%)
83	9.5	15590950	14101394 (90.45%)	709528 (4.55%)	780038 (5.00%)
84	9.9	17521496	14888743 (84.97%)	1594356 (9.10%)	1038397 (5.93%)
85	9.8	14677983	12258029 (83.51%)	1458082 (9.93%)	961872 (6.55%)
86	9.5	14354421	12733916 (88.71%)	1059706 (7.38%)	560799 (3.91%)
87	10	12210029	10590965 (86.74%)	992164 (8.13%)	626900 (5.13%)
88	9.8	15884399	14143506 (89.04%)	1002160 (6.31%)	738733 (4.65%)
89	9.7	13235076	11621741 (87.81%)	994476 (7.51%)	618859 (4.68%)
90	9.9	13569140	11624768 (85.67%)	1286874 (9.48%)	657498 (4.85%)
Average	9.3427	1.51077e+07	0.8575	0.0974	0.0451
Maximum	10	18574092
Minimum	8	10542579
Median	9.3	15028797
25% percentile	9.1	13927910
75% percentile	9.7	16237991
